# Supplementary material for: Tissue Specific Dual RNA-Seq Defines Host–Parasite Interplay in Murine Visceral Leishmaniasis Caused by Leishmania donovani and Leishmania infantum
Source: Microbiol Spectr. 2022 Apr 6;10(2):e00679-22. doi: 10.1128/spectrum.00679-22 (PMC9045295; doi:10.1128/spectrum.00679-22)
Supplement: SUPPLEMENTAL FILE 1 — Supplemental material. Download SPECTRUM00679-22_Supp_1_seq8.xlsx, XLSX file, 2 MB [file spectrum00679-22_supp_1_seq8.xlsx]

## Sheet: Liver counts
L. donovani gene ID	L. infantum gene ID	Gene desc	Gene symbol	logCPM	logFC L. donovani v L.infantum	PV L. donovani v L.infantum	FDR L. donovani v L.infantum	M1DL	M2DL	M3DL	M4DL	M5DL	Cumulative counts L. donovani	M1IL	M2IL	M3IL	M5IL	Cumulative counts L. infantum
LdBPK_130330.1	LINF_130007700	alpha tubulin	N/A	13.9023	0.088973	0.384367	0.938847	511	332	247	962	440	2492	1236	208	466	221	2131
LdBPK_283000.1	LINF_280017800	heat shock 70-related protein 1 - mitochondrial precursor - putative	BiP	13.8927	-0.0535469	0.807643	0.992216	482	349	197	915	477	2420	1396	231	630	157	2414
LdBPK_170170.1	LINF_170005900	elongation factor 1-alpha	N/A	13.6913	0.10755	0.6775	0.981897	520	272	203	850	393	2238	1099	120	530	192	1941
LdBPK_330360.1	LINF_330009000	heat shock protein 83-17	HSP83-1	13.4945	0.442985	0.0113641	0.79056	469	290	215	789	340	2103	887	105	352	141	1485
LdBPK_080710.1	LINF_080012100	Amastin surface glycoprotein - putative	N/A	12.5251	0.0716831	0.709691	0.985989	204	104	94	366	195	963	442	82	208	81	813
LdBPK_070550.1	LINF_070010500	60S ribosomal protein L7a - putative	N/A	12.0503	0.253156	0.303714	0.921468	141	116	61	290	137	745	395	41	124	57	617
LdBPK_291160.1	LINF_290016600	ribosomal protein L1a - putative	N/A	11.9732	-0.0167858	0.930495	0.999013	139	106	60	191	116	612	343	48	151	57	599
LdBPK_111110.1	LINF_110017300	60S ribosomal protein L28 - putative	N/A	11.7317	-0.0308107	0.885449	0.998021	89	99	52	187	89	516	293	43	110	53	499
LdBPK_282970.1	LINF_280034700	receptor for activated C kinase 1	RACK1	11.7245	0.211926	0.326628	0.932565	119	79	48	216	120	582	247	41	128	41	457
LdBPK_351870.1	LINF_350023700	60S ribosomal protein L5 - putative	N/A	11.6297	0.210128	0.503247	0.962406	125	73	53	185	110	546	346	21	114	38	519
LdBPK_080960.1	LINF_080014700	cysteine peptidase B (CPB)	N/A	11.5589	0.0624983	0.80285	0.992216	89	68	57	201	84	499	325	43	103	25	496
LdBPK_080720.1	LINF_080011900	amastin-like protein	N/A	11.5364	0.532002	0.0661528	0.855426	132	93	39	210	100	574	271	29	91	23	414
LdBPK_360990.1	LINF_360015100	40S ribosomal protein S18 - putative	N/A	11.3751	0.0984183	0.733173	0.986488	101	65	38	120	98	422	234	23	101	39	397
LdBPK_353330.1	LINF_350038200	60S ribosomal subunit protein L31 - putative	N/A	11.2447	0.227912	0.476987	0.95833	66	45	52	129	107	399	211	32	96	18	357
LdBPK_262350.1	LINF_260028800	60S ribosomal protein L35 - putative	N/A	11.2225	-0.0671105	0.826313	0.992216	76	55	20	159	85	395	214	30	102	32	378
LdBPK_211160.1	LINF_210016700	histone H2A - putative	N/A	11.1903	-0.102245	0.770859	0.992216	87	43	31	171	58	390	235	14	95	44	388
LdBPK_060410.1	LINF_060009400	Ribosomal protein L19e - putative	N/A	11.1792	-0.349536	0.191322	0.895499	65	45	29	118	72	329	228	24	104	42	398
LdBPK_282750.1	LINF_280032800	40S ribosomal protein S17 - putative	N/A	11.1362	0.099149	0.747627	0.98835	101	33	42	129	71	376	229	19	82	30	360
LdBPK_111210.1	LINF_110018150	ATP-binding cassette protein subfamily A, member 2, putative	ABCA2	11.0561	0.327184	0.278467	0.907282	71	49	30	138	95	383	181	29	78	15	303
LdBPK_131120.1	LINF_130017200	40S ribosomal protein S4 - putative	N/A	11.046	-0.0860996	0.741994	0.986734	56	36	34	147	69	342	198	30	88	24	340
LdBPK_260840.1	LINF_260013700	40S ribosomal protein S16 - putative	N/A	11.0181	0.244436	0.393409	0.938847	62	36	49	117	80	344	174	27	77	17	295
LdBPK_360660.1	LINF_360011600	ubiquitin/ribosomal protein S27a - putative	N/A	10.9964	0.260883	0.324098	0.932565	76	38	42	145	63	364	197	27	68	15	307
LdBPK_211300.1	LINF_210018200	40S ribosomal protein S23 - putative	N/A	10.9459	0.0644642	0.859887	0.996512	73	26	33	141	73	346	224	13	82	25	344
LdBPK_360210.1	LINF_360006800	elongation factor 2	EF2-1	10.9313	0.251527	0.533049	0.96537	82	64	13	146	63	368	203	23	83	11	320
LdBPK_363020.1	LINF_360036600	40S ribosomal protein S24e	S24E-1	10.8798	0.188313	0.562159	0.96537	58	45	24	173	58	358	196	18	73	19	306
LdBPK_320460.1	LINF_320009600	40S ribosomal protein S2	N/A	10.8661	-0.369482	0.21571	0.895499	53	37	14	110	62	276	198	32	81	23	334
LdBPK_080650.1	LINF_080011600	Amastin surface glycoprotein - putative	N/A	10.8536	-0.0155791	0.949754	0.999013	76	35	33	89	44	277	153	37	51	20	261
LdBPK_281100.1	LINF_280015700	ribosomal protein S20 - putative	N/A	10.7773	-0.139151	0.634655	0.975916	64	24	28	121	50	287	188	21	78	20	307
LdBPK_353810.1	LINF_350043000	60S ribosomal protein L27A/L29 - putative	N/A	10.7701	0.0331157	0.903842	0.998836	71	35	18	121	53	298	157	21	60	26	264
LdBPK_060590.1	LINF_060011300	60S ribosomal protein L23a - putative	N/A	10.6963	0.147769	0.536251	0.96537	53	39	26	114	51	283	125	17	66	23	231
LdBPK_091410.1	LINF_090020900	histone H2B	N/A	10.6748	0.0696966	0.839673	0.992711	73	42	14	113	49	291	174	19	73	13	279
LdBPK_352040.1	LINF_350025500	60S ribosomal protein L32	N/A	10.6567	-0.140268	0.625376	0.972909	59	39	17	105	36	256	148	16	60	30	254
LdBPK_040750.1	LINF_040012600	60S ribosomal protein L10 - putative	N/A	10.6562	0.281371	0.336928	0.938013	59	36	20	94	71	280	109	23	61	16	209
LdBPK_363930.1	LINF_360046300	60S ribosomal protein L34 - putative	N/A	10.6441	-0.0380478	0.904538	0.998973	43	23	35	89	58	248	152	14	67	23	256
LdBPK_330960.1	LINF_330016500	40S ribosomal protein S3 - putative	N/A	10.6414	0.396464	0.167809	0.895499	58	29	29	129	55	300	95	19	65	16	195
LdBPK_242160.1	LINF_240026900	40S ribosomal protein S8 - putative	N/A	10.6396	-0.0693438	0.863446	0.99778	58	26	7	118	67	276	149	28	61	17	255
LdBPK_311930.1	LINF_310026800	ubiquitin-fusion protein	N/A	10.6016	0.29976	0.319208	0.932565	59	49	22	79	57	266	124	12	63	18	217
LdBPK_343440.1	LINF_340044000	60S ribosomal protein L21 - putative	N/A	10.4212	0.538259	0.0677402	0.855426	54	29	29	77	56	245	71	14	53	14	152
LdBPK_363430.1	LINF_360041100	60S ribosomal protein L22 - putative	N/A	10.4	-0.0836086	0.764721	0.992216	56	25	20	83	35	219	130	12	59	20	221
LdBPK_151140.1	LINF_150018600	tryparedoxin peroxidase	PRX1A	10.3969	-0.0500823	0.876119	0.997837	43	28	21	90	28	210	90	35	46	9	180
LdBPK_220670.1	LINF_220012400	hypothetical protein - conserved	N/A	10.391	0.490526	0.108936	0.876677	52	41	19	108	40	260	131	17	28	11	187
LdBPK_130460.1	LINF_130010600	40S ribosomal protein S12 - putative	N/A	10.3381	-0.0925452	0.806209	0.992216	27	31	13	79	58	208	139	10	55	20	224
LdBPK_260160.1	LINF_260006600	60S ribosomal protein L7 - putative	N/A	10.307	0.0709374	0.821264	0.992216	27	39	26	87	23	202	88	16	52	16	172
LdBPK_221370.1	LINF_220021400	60S ribosomal protein L14 - putative	N/A	10.2948	0.396227	0.251141	0.895499	47	17	34	106	31	235	110	9	38	16	173
LdBPK_361310.1	LINF_360018300	40S ribosomal protein S9 - putative	N/A	10.2612	0.134002	0.704153	0.985989	46	38	11	74	36	205	109	9	31	25	174
LdBPK_281050.1	LINF_280015200	40S ribosomal protein S14	N/A	10.2611	0.661693	0.0265014	0.825947	51	27	26	69	56	229	86	8	36	14	144
LdBPK_350240.1	LINF_350007500	60S ribosomal protein L30	N/A	10.2323	-0.148088	0.645435	0.976615	33	34	20	79	25	191	159	11	45	14	229
LdBPK_303560.1	LINF_300040800	S-adenosylmethionine synthetase	METK1	10.2232	0.11321	0.741909	0.986734	36	15	30	93	34	208	111	12	54	11	188
LdBPK_303780.1	LINF_300043000	60S acidic ribosomal protein P2 - putative	LIP1	10.1962	0.570039	0.102571	0.876677	72	25	13	99	31	240	85	10	31	16	142
LdBPK_261170.1	LINF_260016900	hypothetical protein - conserved	N/A	10.1658	-2.12224	0.00210807	0.79056	6	26	2	10	8	52	39	72	21	13	145
LdBPK_303650.1	LINF_300041700	40S ribosomal protein S14	N/A	10.1571	-0.0597243	0.85558	0.995828	32	34	13	61	25	165	56	22	35	20	133
LdBPK_211290.1	LINF_210018100	60S ribosomal protein L9 - putative	N/A	10.1544	0.175246	0.581192	0.967154	30	17	27	87	36	197	101	10	39	16	166
LdBPK_120661.1	LINF_120012700	hypothetical protein - conserved	N/A	10.1432	-0.578111	0.11373	0.882004	35	21	6	60	37	159	119	16	75	13	223
LdBPK_211170.1	LINF_210016700	histone H2A - putative	N/A	10.122	-0.115776	0.68221	0.982291	45	25	13	70	21	174	106	18	31	17	172
LdBPK_322830.1	LINF_320033900	ribosomal protein L27 - putative	N/A	10.045	0.184661	0.499749	0.962406	37	23	18	75	31	184	78	9	44	15	146
LdBPK_364730.1	LINF_360054400	60S ribosomal protein L18 - putative	RPL18	10.0253	0.164124	0.665487	0.978534	50	11	15	71	42	189	99	15	45	6	165
LdBPK_220004.1	LINF_220005300	60S ribosomal protein L11 (L5 - L16)	RPL11	10.0126	-0.138685	0.596097	0.968982	38	15	16	65	25	159	90	16	35	16	157
LdBPK_300710.1	LINF_300011800	40S ribosomal protein S30 - putative	N/A	9.98085	0.0868474	0.860291	0.99654	35	14	10	98	44	201	110	9	67	3	189
LdBPK_352230.1	LINF_350027100	60S ribosomal protein L12 - putative??	N/A	9.97707	0.141667	0.708794	0.985989	38	19	11	84	35	187	111	5	30	18	164
LdBPK_355360.1	LINF_350055900	polyadenylate-binding protein 1	PABP1	9.95332	0.0559004	0.832576	0.992216	37	22	17	66	21	163	84	10	34	16	144
LdBPK_261830.1	LINF_260023600	hypothetical protein - conserved	N/A	9.94455	-0.475962	0.330104	0.933746	23	2	20	58	28	131	64	30	43	7	144
LdBPK_350600.1	LINF_350010700	60S ribosomal protein L18a - putative	N/A	9.92255	0.0380046	0.918187	0.999013	18	23	19	81	25	166	78	6	47	15	146
LdBPK_251220.1	LINF_250018100	ribosomal protein S25	N/A	9.91276	0.430976	0.236613	0.895499	52	16	21	64	28	181	106	13	24	4	147
LdBPK_030420.1	LINF_030009000	60s Acidic ribosomal protein - putative	N/A	9.88914	-0.61155	0.106322	0.876677	19	15	7	45	32	118	54	26	47	12	139
LdBPK_131410.1	LINF_130022200	60S ribosomal protein L44 - putative	N/A	9.87608	-0.467162	0.349079	0.938847	19	12	16	35	31	113	84	5	14	34	137
LdBPK_351890.1	LINF_350024000	ribosomal protein L15 - putative	N/A	9.84307	0.0571883	0.901887	0.998777	23	21	7	86	38	175	118	14	41	2	175
LdBPK_353840.1	LINF_350043300	60S ribosomal protein L23 - putative	N/A	9.83533	0.253745	0.377612	0.938847	35	24	12	50	36	157	82	10	27	11	130
LdBPK_333300.1	LINF_330041600	40S ribosomal protein S13 - putative	N/A	9.79589	0.819114	0.0658175	0.855426	34	26	12	58	54	184	85	1	25	9	120
LdBPK_363960.1	LINF_360046600	transcription factor btf3 - putative	N/A	9.78536	0.253566	0.430748	0.944547	33	16	25	58	21	153	75	9	38	6	128
LdBPK_171320.1	LINF_170019500	histone H2B	N/A	9.77999	-0.0510401	0.921012	0.999013	40	17	17	39	29	142	141	0	46	8	195
LdBPK_150010.1	LINF_150005000	histone H4	N/A	9.77556	-0.31627	0.340088	0.938847	29	12	14	57	18	130	89	7	31	20	147
LdBPK_341150.1	LINF_340015400	amastin-like surface protein - putative	N/A	9.76359	0.305139	0.358215	0.938847	31	15	15	86	25	172	78	9	33	8	128
LdBPK_291250.1	LINF_290017400	tryparedoxin 2 - putative	TXN2	9.76277	-0.0885919	0.774276	0.992216	28	20	16	56	21	141	104	6	33	12	155
LdBPK_332070.1	LINF_330028300	60S ribosomal protein L37	N/A	9.75674	0.556659	0.0727776	0.859398	43	22	10	66	24	165	50	15	22	8	95
LdBPK_342620.1	LINF_340033900	40S ribosomal protein S19 protein - putative	N/A	9.75569	0.227183	0.535906	0.96537	49	15	18	51	17	150	77	15	32	3	127
LdBPK_343430.1	LINF_340043900	hypothetical protein - conserved	N/A	9.73146	0.376256	0.336753	0.938013	36	14	28	51	18	147	85	12	27	2	126
LdBPK_220560.1	LINF_220012300	3'a2rel-related protein	N/A	9.72398	-0.0271885	0.94221	0.999013	42	21	14	40	20	137	89	10	48	3	150
LdBPK_362040.1	LINF_360026000	inosine-guanosine transporter	NT2	9.68722	-0.126072	0.71051	0.985989	24	25	12	59	17	137	101	8	39	7	155
LdBPK_282360.1	LINF_280028800	ribosomal protein S29 - putative	N/A	9.63653	-0.114357	0.781767	0.992216	10	18	7	71	28	134	60	9	33	15	117
LdBPK_111180.1	LINF_110017900	40S ribosomal protein S15A - putative	N/A	9.62595	-0.134694	0.703195	0.985989	23	25	5	41	28	122	88	8	26	13	135
LdBPK_303000.1	LINF_300035000	glyceraldehyde 3-phosphate dehydrogenase - glycosomal	N/A	9.62329	-0.0744309	0.812979	0.992216	26	14	11	52	24	127	73	18	29	4	124
LdBPK_030240.1	LINF_030007300	ribosomal protein L38 - putative	N/A	9.5612	-0.123887	0.708194	0.985989	19	15	15	45	24	118	77	4	35	12	128
LdBPK_220310.1	LINF_220009800	40S ribosomal protein S15 - putative	N/A	9.5558	0.255813	0.362921	0.938847	23	16	16	50	24	129	53	9	29	8	99
LdBPK_290860.1	LINF_290013400	CPC cysteine peptidase - Clan CA - family C1 - Cathepsin B-like	N/A	9.55093	0.282241	0.486218	0.959922	30	14	21	37	23	125	64	12	34	0	110
LdBPK_362020.1	LINF_360025800	60S ribosomal protein L37a	N/A	9.5417	-0.428316	0.207474	0.895499	25	9	8	47	18	107	78	8	24	18	128
LdBPK_311190.1	LINF_310018200	Cytochrome b5-like Heme/Steroid binding domain containing protein - putative	N/A	9.53777	0.569895	0.158689	0.895499	47	17	14	25	30	133	49	7	32	4	92
LdBPK_141450.1	LINF_140020000	inositol-3-phosphate synthase	INO1	9.51033	0.376374	0.283847	0.910299	31	19	17	49	21	137	76	6	31	2	115
LdBPK_341730.1	LINF_340023300	amastin-like surface protein - putative	N/A	9.50458	0.106845	0.737181	0.986488	30	24	8	42	17	121	73	8	20	10	111
LdBPK_262230.1	LINF_260027600	ribosomal protein L38 - putative	N/A	9.49209	-0.323619	0.414469	0.941071	18	13	21	30	9	91	78	18	20	4	120
LdBPK_170390.1	LINF_170009700	hypothetical protein - conserved	N/A	9.44706	-0.126443	0.696562	0.985989	20	15	13	36	16	100	39	13	33	8	93
LdBPK_280570.1	LINF_280010400	ribosomal protein S26 - putative	N/A	9.43927	0.202619	0.655665	0.976615	13	29	8	61	20	131	79	2	33	7	121
LdBPK_191370.1	LINF_190018700	glycerol uptake protein - putative	N/A	9.406	0.244278	0.498294	0.962406	33	13	14	40	23	123	78	3	27	6	114
LdBPK_081220.1	LINF_080017500	Amidinotransferase - putative	N/A	9.40165	-0.575355	0.226094	0.895499	34	12	7	20	15	88	72	1	44	15	132
LdBPK_342240.1	LINF_340030100	ribosomal protein l35a - putative	N/A	9.3971	-0.134493	0.722287	0.986488	14	12	7	39	34	106	59	9	33	8	109
LdBPK_210800.1	LINF_210013000	60S ribosomal protein L36 - putative	N/A	9.37719	0.201625	0.608033	0.969579	26	14	14	50	19	123	63	1	37	7	108
LdBPK_323110.1	LINF_320036700	nucleoside diphosphate kinase b	N/A	9.34019	-0.611334	0.0610924	0.855146	22	9	5	33	14	83	58	9	26	16	109
LdBPK_303710.1	LINF_300042300	ribosomal protein L15 - putative	N/A	9.33824	-0.0814565	0.836113	0.992397	35	9	7	37	23	111	71	7	37	4	119
LdBPK_352260.1	LINF_350027400	kinetoplastid membrane protein-11	KMP11-1	9.32209	0.476503	0.128101	0.887363	24	17	15	34	23	113	42	5	25	6	78
LdBPK_250940.1	LINF_250014900	cyclophilin type peptidyl-prolyl cis-trans isomerase	CYPA	9.3176	-0.0278622	0.930055	0.999013	25	14	10	32	17	98	56	15	21	3	95
LdBPK_212190.1	LINF_210028000	60S ribosomal protein L37a	N/A	9.31736	0.100102	0.795083	0.992216	24	6	8	51	28	117	54	6	30	8	98
LdBPK_050510.1	LINF_050010000	ATP synthase F1 - alpha subunit - putative	ATPF1A	9.31151	0.488932	0.219288	0.895499	19	11	19	59	18	126	55	7	27	1	90
LdBPK_250200.1	LINF_250007100	wd repeat-containing protein 19	PIFTF6	9.3103	-0.659741	0.0486718	0.848292	10	11	10	26	19	76	56	9	35	11	111
LdBPK_341020.1	LINF_340015600	Amastin surface glycoprotein - putative	N/A	9.30687	0.129813	0.736685	0.986488	32	15	8	52	12	119	58	9	33	2	102
LdBPK_323600.1	LINF_320041500	Alpha/beta hydrolase family - putative	N/A	9.29048	0.0949775	0.84788	0.994162	21	11	5	49	35	121	85	2	36	4	127
LdBPK_291920.1	LINF_290025400	40S ribosomal protein S15A - putative	N/A	9.29038	0.301773	0.445255	0.947837	19	15	10	68	16	128	60	2	27	8	97
LdBPK_212090.1	LINF_210027000	60S ribosomal protein L32	RPL32	9.28498	0.0511165	0.869918	0.99778	18	15	12	41	17	103	67	9	17	6	99
LdBPK_220660.1	LINF_220012900	5'a2rel-related protein	N/A	9.28058	0.0994014	0.791136	0.992216	11	15	16	34	23	99	72	8	19	4	103
LdBPK_332520.1	LINF_330033000	heat shock protein - putative	N/A	9.26486	0.185345	0.545891	0.96537	17	18	10	37	19	101	51	6	17	10	84
LdBPK_181510.1	LINF_180020600	P-type H+-ATPase - putative	H1A-1	9.24426	-0.176078	0.557891	0.96537	21	16	6	33	17	93	55	8	27	8	98
LdBPK_340460.1	LINF_340009500	ribosomal protein S25	S25	9.23867	0.341887	0.371304	0.938847	25	10	21	28	16	100	51	3	24	6	84
LdBPK_361320.1	LINF_360018400	fructose-1 -6-bisphosphate aldolase	ALD	9.23708	0.79292	0.0338479	0.847798	21	13	15	52	23	124	49	1	12	9	71
LdBPK_365353.1	LINF_360059600	40S ribosomal protein SA - putative	N/A	9.23035	-0.0159313	0.964054	0.999013	29	19	7	31	12	98	56	4	29	8	97
LdBPK_231520.1	LINF_230021800	hypothetical protein - conserved	N/A	9.21686	0.226534	0.508034	0.962406	20	19	9	43	19	110	64	7	24	2	97
LdBPK_010790.1	LINF_010012800	eukaryotic initiation factor 4a - putative	EIF4A1	9.21312	0.425909	0.341133	0.938847	23	14	5	69	23	134	62	4	30	2	98
LdBPK_140970.1	LINF_140015200	glutathione synthetase - putative	N/A	9.20787	-0.00877053	0.982111	0.999292	25	3	16	41	14	99	62	6	25	6	99
LdBPK_260150.1	LINF_260006600	60S ribosomal protein L7 - putative	N/A	9.2067	0.773752	0.111818	0.882004	5	13	23	30	29	100	36	4	16	6	62
LdBPK_151190.1	LINF_150019500	60S acidic ribosomal protein P2GeneDB:LmjF.15.1203	N/A	9.19377	0.942171	0.0482178	0.848292	34	6	12	26	39	117	48	7	11	2	68
LdBPK_050350.1	LINF_050008500	trypanothione reductase	TRYR	9.1821	0.404622	0.245474	0.895499	21	10	9	55	22	117	46	7	23	4	80
LdBPK_282650.1	LINF_280028800	ribosomal protein S29 - putative	N/A	9.16477	-0.028894	0.939254	0.999013	24	20	9	28	6	87	56	5	17	10	88
LdBPK_010440.1	LINF_010009200	ribosomal protein S7 - putative	N/A	9.15225	0.92094	0.0254795	0.825947	31	19	6	51	25	132	41	1	24	3	69
LdBPK_332880.1	LINF_330036700	translation initiation factor IF-2 - putative	N/A	9.14502	0.769166	0.0695509	0.855426	24	10	9	75	20	138	47	2	22	4	75
LdBPK_340600.1	LINF_340011400	hypothetical protein - conserved	N/A	9.13559	-0.365908	0.432976	0.944547	20	4	8	23	15	70	18	14	17	12	61
LdBPK_303240.1	LINF_300037600	ribosomal protein S26 - putative	N/A	9.12887	0.188394	0.638304	0.976615	17	7	7	34	33	98	52	6	19	7	84
LdBPK_241470.1	LINF_240019700	kinesin - putative	N/A	9.1154	0.630469	0.11905	0.884928	12	19	17	25	18	91	34	2	14	9	59
LdBPK_190440.1	LINF_190009300	nucleosome assembly protein - putative	N/A	9.11201	-0.326134	0.370016	0.938847	16	8	5	23	22	74	46	10	16	11	83
LdBPK_241930.1	LINF_240024700	hypothetical protein - conserved	N/A	9.08865	-0.17644	0.649995	0.976615	14	20	4	23	18	79	57	12	19	3	91
LdBPK_150980.1	LINF_150017300	protein phosphatase 2A regulatory subunit - putative	N/A	9.07033	-1.03011	0.0936011	0.876677	9	10	8	13	4	44	17	14	5	19	55
LdBPK_342660.1	LINF_340023000	Amastin surface glycoprotein - putative	N/A	9.07002	0.0353205	0.924893	0.999013	21	20	6	31	10	88	63	7	13	6	89
LdBPK_270510.1	LINF_270010000	calpain-like cysteine peptidase - putative	N/A	9.05681	-0.0130926	0.978672	0.999292	7	23	5	20	16	71	26	9	13	11	59
LdBPK_201670.1	LINF_200021500	hypothetical protein - conserved	N/A	9.05681	-0.493457	0.259916	0.895499	21	2	14	15	10	62	45	8	18	11	82
LdBPK_160610.1	LINF_160010900	histone H3 - putative	N/A	9.02474	-0.572067	0.078859	0.875207	14	10	8	26	9	67	59	6	19	11	95
LdBPK_361800.1	LINF_360023600	neurobeachin/beige protein - putative	N/A	9.01108	-0.156638	0.702692	0.985989	22	14	9	34	6	85	79	3	18	6	106
LdBPK_091050.1	LINF_090016200	N-terminal region of Chorein- a TM vesicle-mediated sorter - putative	N/A	9.00926	0.61087	0.169263	0.895499	15	20	2	45	25	107	32	3	21	6	62
LdBPK_262120.1	LINF_260026500	hypothetical protein - conserved	N/A	8.9984	-0.253218	0.581535	0.967154	8	19	7	26	17	77	69	1	30	6	106
LdBPK_191460.1	LINF_190020600	cysteine peptidase A (CPA)	CPA	8.99729	-0.252224	0.535564	0.96537	27	10	2	27	17	83	66	4	24	7	101
LdBPK_210070.1	LINF_210005600	BAR domain containing protein - putative	N/A	8.98275	-0.298148	0.412891	0.941071	10	9	10	22	20	71	54	5	23	7	89
LdBPK_230290.1	LINF_230007200	pentamidine resistance protein 1	ABCC1	8.97498	-0.251516	0.527976	0.965033	13	6	12	43	9	83	66	5	23	5	99
LdBPK_367280.1	LINF_360081500	protein disulfide isomerase 2	PDI2	8.96115	0.336938	0.420162	0.942374	8	11	7	43	21	90	39	10	9	5	63
LdBPK_333380.1	LINF_330042500	60S ribosomal protein L44 - putative	RPL44	8.95501	0.64113	0.0753218	0.86791	15	17	6	44	16	98	33	8	11	4	56
LdBPK_242140.1	LINF_240026700	60S ribosomal protein L26 - putative	N/A	8.94857	-0.23283	0.526391	0.965033	21	4	11	22	11	69	39	8	20	7	74
LdBPK_191110.1	LINF_190016700	Ankyrin repeats (3 copies)/Ankyrin repeat - putative	N/A	8.93915	-0.235909	0.546656	0.96537	8	14	13	15	12	62	45	7	18	6	76
LdBPK_262390.1	LINF_260029200	Zn-finger in Ran binding protein and others/SPRY domain/HECT-domain (ubiquitin-transferase) - putative	N/A	8.92255	0.84692	0.0314048	0.847798	24	11	10	38	24	107	38	1	20	2	61
LdBPK_171090.1	LINF_170017000	hypothetical protein - conserved	N/A	8.91287	-0.119363	0.781268	0.992216	20	11	2	25	18	76	42	13	20	1	76
LdBPK_161220.1	LINF_160017500	60S ribosomal protein L39 - putative	N/A	8.89853	0.4854	0.263564	0.895499	26	5	7	45	19	102	41	1	20	6	68
LdBPK_291450.1	LINF_290019400	Amastin surface glycoprotein - putative	N/A	8.88459	-0.0208614	0.968069	0.999013	10	2	13	45	13	83	25	5	34	4	68
LdBPK_365370.1	LINF_360060900	VHS domain containing protein - putative	N/A	8.87529	-0.761581	0.16591	0.895499	2	4	10	23	12	51	21	16	24	4	65
LdBPK_240040.1	LINF_240005200	Ribosomal protein L22p/L17e - putative	N/A	8.85458	-0.150621	0.715629	0.986488	20	17	5	28	4	74	52	4	20	6	82
LdBPK_366600.1	LINF_360074000	ubiquitin-protein ligase - putative	N/A	8.84501	-0.213136	0.620306	0.972909	10	13	7	23	12	65	47	14	14	0	75
LdBPK_141240.1	LINF_140018000	enolase	ENO	8.84489	0.645302	0.114359	0.882004	18	17	7	43	15	100	47	0	16	4	67
LdBPK_350480.1	LINF_350010000	Protein kinase domain/Protein tyrosine kinase/EF-hand domain containing protein - putative	N/A	8.84279	-0.00937753	0.978574	0.999292	14	18	8	19	11	70	47	5	18	4	74
LdBPK_111000.1	LINF_110016000	pyruvate phosphate dikinase - putative	N/A	8.83826	-0.255453	0.501296	0.962406	21	7	7	27	11	73	68	5	15	5	93
LdBPK_290330.1	LINF_290008200	TPR repeat/Tetratricopeptide repeat - putative	N/A	8.83657	-0.455583	0.292022	0.915486	17	7	4	15	17	60	35	3	25	11	74
LdBPK_211070.1	LINF_210015800	ABC transporter - putative	N/A	8.83358	0.589788	0.140714	0.895499	14	7	14	31	19	85	42	3	9	5	59
LdBPK_181380.1	LINF_180019400	60S ribosomal protein L34 - putative	N/A	8.81483	-0.145604	0.726673	0.986488	18	6	12	12	10	58	30	7	16	7	60
LdBPK_090940.1	LINF_090015100	phospholipid transporting ATPase-like protein - putative	N/A	8.81148	-0.24192	0.564666	0.96537	13	11	5	37	10	76	55	9	24	0	88
LdBPK_201280.1	LINF_200017500	Raptor N-terminal CASPase like domain containing protein - putative	N/A	8.79005	-0.09912	0.815249	0.992216	25	5	7	21	13	71	54	9	16	1	80
LdBPK_010670.1	LINF_010011600	metallo-peptidase - Clan ME - Family M16	MPPB	8.76793	0.0359599	0.932931	0.999013	14	9	5	30	14	72	22	2	22	10	56
LdBPK_332920.1	LINF_330037100	Concanavalin A-like lectin/glucanases superfamily/Beige/BEACH domain containing protein - putative	N/A	8.76745	0.694347	0.123284	0.885265	28	5	5	45	19	102	40	2	16	3	61
LdBPK_312440.1	LINF_310031900	hypothetical protein - conserved	N/A	8.76645	-0.244112	0.651877	0.976615	12	17	1	20	7	57	20	9	8	11	48
LdBPK_081130.1	LINF_080017100	Zinc finger - C3HC4 type (RING finger)/Ring finger domain/zinc-RING finger domain/zinc finger of C3HC4-type - RING - putative	N/A	8.76138	-1.47954	0.00179949	0.79056	6	4	3	25	2	40	48	7	17	15	87
LdBPK_300920.1	LINF_300014100	surface protein amastin - putative	N/A	8.76025	0.854564	0.0935361	0.876677	22	18	2	20	26	88	44	2	7	4	57
LdBPK_351900.1	LINF_350024100	60S ribosomal protein L36 - putative	N/A	8.75497	-0.172829	0.682012	0.982291	6	6	8	27	20	67	44	4	20	6	74
LdBPK_310490.1	LINF_310010000	hypothetical protein - conserved	N/A	8.75027	-0.150907	0.712577	0.986488	17	8	4	30	11	70	33	11	22	1	67
LdBPK_010300.1	LINF_010007900	4F5 protein family - putative	N/A	8.74932	0.560036	0.150832	0.895499	11	13	10	37	15	86	42	5	12	1	60
LdBPK_361130.1	LINF_360016500	ribosomal protein L24 - putative	N/A	8.73867	0.366178	0.350493	0.938847	15	17	7	17	15	71	31	5	16	3	55
LdBPK_050580.1	LINF_050010900	hypothetical protein - conserved	N/A	8.73487	0.120907	0.816379	0.992216	6	19	3	17	18	63	34	3	9	10	56
LdBPK_160180.1	LINF_160006800	hypothetical protein - conserved	N/A	8.73473	0.529903	0.171021	0.895499	23	12	9	35	8	87	39	3	16	2	60
LdBPK_211020.1	LINF_210015300	hypothetical protein - conserved	N/A	8.73378	0.438546	0.323	0.932565	17	13	11	37	6	84	50	5	13	0	68
LdBPK_231290.1	LINF_230019400	hypothetical protein - conserved	N/A	8.73084	-0.548661	0.257657	0.895499	17	2	9	26	3	57	27	7	25	7	66
LdBPK_140850.1	LINF_140013700	hypothetical protein - conserved	N/A	8.72307	0.886184	0.0287514	0.84702	21	13	3	47	15	99	30	3	11	4	48
LdBPK_361050.1	LINF_360015600	40S ribosomal protein S10 - putative	N/A	8.72238	-0.0112569	0.976174	0.999292	12	4	10	30	15	71	46	6	16	3	71
LdBPK_130270.1	LINF_130009400	Alba - putative	ALBA1	8.71323	0.702978	0.125035	0.885455	16	7	14	42	12	91	48	3	12	0	63
LdBPK_310030.1	LINF_310005100	Aquaglyceroporin 1	AQP1	8.71016	-0.219394	0.678292	0.981897	9	4	5	50	14	82	54	1	31	4	90
LdBPK_060880.1	LINF_060014200	hypothetical protein - conserved	N/A	8.70075	0.0382652	0.923962	0.999013	18	10	1	32	14	75	44	5	13	6	68
LdBPK_041250.1	LINF_040017600	actin	ACT	8.69753	0.329074	0.434449	0.944547	14	13	14	20	7	68	39	2	14	4	59
LdBPK_090501.1	LINF_090010500	hypothetical protein - conserved	N/A	8.69293	0.987459	0.0204001	0.79056	20	9	4	46	21	100	31	5	10	1	47
LdBPK_080940.1	LINF_080014600	von Willebrand factor type A domain containing protein - putative	N/A	8.69074	-0.30876	0.469071	0.955873	20	8	2	32	7	69	38	6	26	4	74
LdBPK_010610.1	LINF_010011000	KREL1	N/A	8.6845	1.33197	0.0120351	0.79056	29	2	7	44	25	107	26	1	12	2	41
LdBPK_311270.1	LINF_310019200	hypothetical protein - conserved	N/A	8.68447	-0.155942	0.724715	0.986488	25	8	2	14	12	61	38	6	13	7	64
LdBPK_081010.1	LINF_080015800	hypothetical protein	N/A	8.6816	0.46164	0.36066	0.938847	17	7	3	40	25	92	46	1	21	2	70
LdBPK_340690.1	LINF_340012300	ATP-binding cassette protein subfamily C - member 8 - putative	ABCC8	8.68031	-0.159878	0.799544	0.992216	11	7	4	27	9	58	17	8	1	13	39
LdBPK_281480.1	LINF_280019300	haloacid dehalogenase-like hydrolase-like protein	N/A	8.67675	-0.367991	0.410962	0.941071	23	6	2	15	15	61	59	6	16	4	85
LdBPK_301640.1	LINF_300021300	hypothetical protein - conserved	N/A	8.6712	0.134339	0.746635	0.98835	12	14	8	30	10	74	41	2	24	2	69
LdBPK_301140.1	LINF_300016400	IQ calmodulin-binding motif containing protein - putative	N/A	8.66837	-0.360725	0.50807	0.962406	9	10	2	23	9	53	15	16	10	4	45
LdBPK_161760.1	LINF_160022700	Flagellar Member 3	FLAM3	8.66743	0.109516	0.816432	0.992216	20	15	4	8	14	61	34	4	16	5	59
LdBPK_171110.1	LINF_170017200	hydrolase - alpha/beta fold family-like protein	N/A	8.6594	0.375809	0.376852	0.938847	17	12	2	34	18	83	38	5	18	1	62
LdBPK_363550.1	LINF_360042500	ribosomal protein L29 - putative	N/A	8.6571	0.0742097	0.842734	0.992777	18	8	8	25	9	68	43	3	12	6	64
LdBPK_151320.1	LINF_150020800	ubiquitin hydrolase - putative	N/A	8.65659	-0.129135	0.844474	0.992777	8	23	5	7	5	48	26	13	14	0	53
LdBPK_161570.1	LINF_160020700	kinesin - putative	N/A	8.65502	-0.0407176	0.935894	0.999013	14	11	5	22	18	70	45	0	33	2	80
LdBPK_130870.1	LINF_130014700	AMP deaminase - putative	N/A	8.65283	-0.510834	0.226288	0.895499	18	10	2	22	4	56	35	6	21	7	69
LdBPK_030680.1	LINF_030012000	hypothetical protein - conserved	N/A	8.65209	-0.544032	0.168041	0.895499	11	10	7	17	5	50	31	7	23	5	66
LdBPK_364870.1	LINF_360055800	Esterase PHB depolymerase/Prolyl oligopeptidase family - putative	N/A	8.64049	0.88321	0.120415	0.884928	12	12	18	7	15	64	38	2	7	2	49
LdBPK_242090.1	LINF_240026300	phosphatidylinositol 3-kinase - putative	N/A	8.62966	-0.0141256	0.975138	0.999292	11	7	7	23	8	56	22	8	8	8	46
LdBPK_161270.1	LINF_160018000	Cullin family/Cullin protein neddylation domain containing protein - putative	N/A	8.62798	0.0895558	0.851829	0.995076	11	9	11	27	3	61	17	7	18	4	46
LdBPK_030220.1	LINF_030007100	long-chain-fatty-acid-CoA ligase - putative	N/A	8.62312	0.397965	0.344889	0.938847	21	7	9	24	13	74	30	5	20	0	55
LdBPK_332340.1	LINF_330031100	hypothetical protein - conserved	N/A	8.62021	-0.452697	0.445585	0.948028	8	7	11	8	5	39	19	15	8	3	45
LdBPK_311230.1	LINF_310018600	Protein of unknown function (DUF3638)/Protein of unknown function (DUF3645)/Zn-finger in Ran binding protein and others - putative	N/A	8.6196	-0.454861	0.311963	0.925542	19	4	3	22	9	57	25	6	26	6	63
LdBPK_060720.1	LINF_060012600	hypothetical protein - conserved	N/A	8.61646	0.366738	0.415479	0.941071	19	16	9	19	5	68	34	4	17	1	56
LdBPK_130620.1	LINF_130012200	ubiquitin-like protein	N/A	8.61513	0.292049	0.543871	0.96537	26	11	3	34	4	78	38	2	13	6	59
LdBPK_030760.1	LINF_030012800	serine/threonine-protein kinase - putative	N/A	8.61199	0.00230222	0.996248	0.999292	5	18	5	21	9	58	16	4	22	6	48
LdBPK_242320.1	LINF_240028500	hypothetical protein - conserved	N/A	8.60417	0.539755	0.277515	0.906737	11	6	16	13	15	61	30	6	10	1	47
LdBPK_020440.1	LINF_020009900	hypothetical protein - conserved	N/A	8.60014	0.392146	0.443947	0.947095	6	12	13	28	12	71	41	0	20	2	63
LdBPK_365238.1	LINF_360059600	40S ribosomal protein SA - putative	N/A	8.60008	0.834385	0.0900562	0.876677	23	9	12	37	4	85	30	3	15	0	48
LdBPK_330990.1	LINF_330016800	hypothetical protein - conserved	N/A	8.59883	-0.330795	0.415239	0.941071	7	9	7	26	5	54	31	6	15	7	59
LdBPK_300820.1	LINF_300013100	hypothetical protein - conserved	N/A	8.59787	-0.0899391	0.802531	0.992216	13	8	5	27	11	64	42	5	13	5	65
LdBPK_330320.1	LINF_330008400	autophagocytosis protein - putative	N/A	8.59536	0.375883	0.438734	0.94473	12	4	6	40	12	74	17	3	12	9	41
LdBPK_251970.1	LINF_250025800	hypothetical protein - conserved	N/A	8.59023	0.563041	0.146513	0.895499	14	12	4	32	12	74	25	4	9	6	44
LdBPK_331730.1	LINF_330024700	cyclophilin 4 - putative	CYP4	8.58627	1.15739	0.0486764	0.848292	9	2	18	30	16	75	23	6	4	1	34
LdBPK_191490.1	LINF_190021000	oxidoreductase-like protein	N/A	8.58575	-0.385467	0.337547	0.938173	13	6	4	31	6	60	47	6	13	6	72
LdBPK_351540.1	LINF_350020400	rieske iron-sulfur protein - mitochondrial precursor - putative	RISP	8.58388	0.186201	0.721554	0.986488	15	3	3	45	11	77	25	2	12	10	49
LdBPK_151200.1	LINF_150019500	60S acidic ribosomal protein P2GeneDB:LmjF.15.1203	N/A	8.57571	-0.458008	0.284385	0.910797	11	10	4	10	12	47	31	4	18	8	61
LdBPK_081290.1	LINF_080017700	beta tubulin	N/A	8.57551	0.498637	0.321846	0.932565	4	19	5	28	14	70	27	6	14	1	48
LdBPK_361950.1	LINF_360025100	major vault protein - putative	N/A	8.56644	-0.241942	0.586047	0.968308	10	13	2	25	8	58	28	9	20	2	59
LdBPK_282630.1	LINF_280031600	Putative serine esterase (DUF676) - putative	N/A	8.54595	0.110846	0.781917	0.992216	8	10	8	26	10	62	39	4	9	5	57
LdBPK_351390.1	LINF_350018700	mitochondrial processing peptidase - beta subunit - putative	N/A	8.54223	1.03054	0.0212588	0.79056	13	15	9	18	17	72	27	1	6	4	38
LdBPK_161410.1	LINF_160019200	hypothetical protein - conserved	N/A	8.53227	0.60091	0.217236	0.895499	15	16	11	17	5	64	31	5	11	0	47
LdBPK_354540.1	LINF_350050500	CS domain containing protein - putative	P23	8.52707	0.000779748	0.998596	0.999292	10	5	3	28	19	65	36	2	15	7	60
LdBPK_342220.1	LINF_340029900	Sec7 domain containing protein - putative	N/A	8.52397	0.385049	0.451476	0.950783	8	3	8	30	15	64	13	8	11	4	36
LdBPK_060930.1	LINF_060014700	Protein phosphatase 2C - putative	N/A	8.5186	0.223563	0.709806	0.985989	15	7	11	6	10	49	24	11	8	0	43
LdBPK_130650.1	LINF_130012500	C2 domain containing protein - putative	N/A	8.51548	0.543414	0.328342	0.932565	16	12	1	52	10	91	40	0	17	3	60
LdBPK_220640.1	LINF_220013100	50S ribosome-binding GTPase/Dynamin family/Elongation factor Tu GTP binding domain containing protein - putative	N/A	8.508	0.0382931	0.93813	0.999013	6	10	2	30	19	67	50	3	12	4	69
LdBPK_160590.1	LINF_160011200	carbamoyl-phosphate synthase - putative	N/A	8.50531	-0.767459	0.067868	0.855426	6	11	4	19	4	44	46	8	15	4	73
LdBPK_366850.1	LINF_360077100	similarity to endo-1-like protein	N/A	8.50256	0.321545	0.45326	0.951316	11	13	4	21	9	58	18	7	9	5	39
LdBPK_271650.1	LINF_270024300	dynein heavy chain - putative	N/A	8.49273	-0.0661651	0.872331	0.99778	13	8	4	29	11	65	41	1	19	5	66
LdBPK_242150.1	LINF_240026800	transketolase	N/A	8.49132	0.299338	0.547302	0.96537	20	5	3	30	17	75	55	4	9	1	69
LdBPK_351970.1	LINF_350024800	hypothetical protein - conserved	N/A	8.48874	0.341587	0.561412	0.96537	3	16	8	30	5	62	22	8	14	0	44
LdBPK_330870.1	LINF_330015600	2 -4-dienoyl-coa reductase fadh1 - putative	N/A	8.4839	0.301259	0.546146	0.96537	17	14	1	21	9	62	15	7	15	3	40
LdBPK_341500.1	LINF_340021000	N-terminal region of Chorein - a TM vesicle-mediated sorter/Protein of unknown function (DUF1162) - putative	N/A	8.47906	0.502928	0.340567	0.938847	23	11	5	37	2	78	31	3	17	1	52
LdBPK_220340.1	LINF_220009800	40S ribosomal protein S15 - putative	N/A	8.46921	0.163164	0.709727	0.985989	9	9	2	25	18	63	33	4	11	5	53
LdBPK_230220.1	LINF_230007100	endoribonuclease L-PSP (pb5) - putative	N/A	8.46145	0.625939	0.137512	0.895499	17	9	5	21	16	68	19	4	15	2	40
LdBPK_210550.1	LINF_210010300	DnaJ protein - putative	N/A	8.45795	-0.0601269	0.884038	0.998021	8	8	5	20	16	57	33	4	18	3	58
LdBPK_211830.1	LINF_210024400	hypothetical protein - conserved	N/A	8.45475	0.920508	0.0606847	0.855146	14	13	12	19	6	64	18	0	10	5	33
LdBPK_131520.1	LINF_130020100	SPRY domain/HECT-domain (ubiquitin-transferase) - putative	N/A	8.45358	0.496681	0.285159	0.910797	22	11	3	22	10	68	32	7	9	0	48
LdBPK_211200.1	LINF_210017200	hypothetical protein - conserved	N/A	8.45339	0.576182	0.272537	0.900448	2	11	9	33	14	69	30	4	12	1	47
LdBPK_181180.1	LINF_180017200	hypothetical protein - conserved	N/A	8.45116	0.770183	0.121283	0.884928	9	8	11	23	9	60	18	3	3	7	31
LdBPK_250730.1	LINF_250012700	hypothetical protein - conserved	N/A	8.45007	-0.122535	0.777506	0.992216	13	2	4	27	13	59	33	5	14	5	57
LdBPK_352740.1	LINF_350032200	Transport protein Trs120 or TRAPPC9 - TRAPP II complex subunit - putative	N/A	8.44654	0.281563	0.535574	0.96537	8	9	4	38	8	67	27	4	9	6	46
LdBPK_311160.1	LINF_310017900	hypothetical protein - conserved	N/A	8.44421	1.02396	0.045079	0.848292	26	12	9	19	9	75	37	0	8	1	46
LdBPK_080350.1	LINF_080008400	hypothetical protein - conserved	N/A	8.43364	0.281747	0.535956	0.96537	13	5	7	39	7	71	32	5	15	1	53
LdBPK_160450.1	LINF_160009500	fucose kinase - putative	N/A	8.43363	-0.0239878	0.957325	0.999013	15	6	7	16	5	49	21	6	10	6	43
LdBPK_210260.1	LINF_210007400	major vault protein-like protein	N/A	8.42988	-0.829456	0.106777	0.876677	5	4	8	7	9	33	22	5	18	8	53
LdBPK_050670.1	LINF_050011800	hypothetical protein - conserved	N/A	8.42904	0.0397732	0.924378	0.999013	9	6	9	19	8	51	21	7	13	3	44
LdBPK_280180.1	LINF_280006700	hypothetical protein - conserved	N/A	8.4269	0.65294	0.18307	0.895499	24	11	5	13	9	62	19	6	11	1	37
LdBPK_040340.1	LINF_040008600	hypothetical protein - conserved	N/A	8.42456	-0.286109	0.516991	0.965033	11	3	6	22	7	49	32	9	8	4	53
LdBPK_150830.1	LINF_150015800	hypothetical protein - conserved	N/A	8.41633	0.62114	0.249105	0.895499	21	8	10	11	13	63	44	0	9	2	55
LdBPK_150400.1	LINF_150008900	hypothetical protein - conserved	N/A	8.41608	0.498947	0.333496	0.936692	11	8	13	15	10	57	39	5	6	0	50
LdBPK_040410.1	LINF_040009300	hypothetical protein - conserved	N/A	8.41428	0.183543	0.713915	0.986488	13	7	10	20	6	56	19	6	20	0	45
LdBPK_041050.1	LINF_040015600	acyltransferase-like protein - copy 2	N/A	8.41137	0.45696	0.302285	0.920694	18	7	5	27	15	72	42	1	12	2	57
LdBPK_060650.1	LINF_060011900	hypothetical protein - conserved	N/A	8.4092	-0.122177	0.832719	0.992216	14	6	12	7	6	45	27	5	23	0	55
LdBPK_340530.1	LINF_340010700	phosphoglycan beta 1 -2 arabinosyltransferase - (SCA like)	SCAL	8.40457	-0.136108	0.800982	0.992216	4	10	7	24	12	57	45	2	25	0	72
LdBPK_291350.1	LINF_290018500	Wnt-binding factor required for Wnt secretion/Lipase (class 3) - putative	N/A	8.40357	1.10428	0.0434202	0.848292	21	16	2	29	5	73	16	3	4	5	28
LdBPK_161320.1	LINF_160018500	hypothetical protein - conserved	N/A	8.40008	-0.0229964	0.960956	0.999013	10	4	3	30	14	61	36	8	12	1	57
LdBPK_261790.1	LINF_260023200	hypothetical protein - conserved	N/A	8.39947	0.580759	0.191169	0.895499	14	10	9	13	14	60	27	2	12	2	43
LdBPK_362140.1	LINF_360027100	chaperonin HSP60 - mitochondrial precursor	N/A	8.3947	0.166252	0.765097	0.992216	15	15	6	6	10	52	35	2	19	1	57
LdBPK_241840.1	LINF_240023700	inhibitor of cysteine peptidase	ICP	8.39375	0.0189185	0.965916	0.999013	13	12	3	16	9	53	24	2	16	6	48
LdBPK_333420.1	LINF_330042900	delta-12 fatty acid desaturase	N/A	8.39335	1.25369	0.0253225	0.825947	8	22	2	36	13	81	27	1	6	2	36
LdBPK_292240.1	LINF_290028900	Leucine Rich Repeat/Leucine rich repeat - putative	N/A	8.39264	0.584318	0.207144	0.895499	12	9	6	36	7	70	26	7	9	0	42
LdBPK_180580.1	LINF_180010800	peroxisomal enoyl-coa hydratase - putative	N/A	8.39217	-0.983792	0.0346615	0.847798	6	8	1	11	9	35	26	7	21	6	60
LdBPK_271460.1	LINF_270022400	diacylglycerol acyltransferase - putative	N/A	8.39159	0.258083	0.659652	0.976615	12	4	16	18	5	55	32	1	20	1	54
LdBPK_361500.1	LINF_360020600	N-terminal region of Chorein - a TM vesicle-mediated sorter - putative	N/A	8.38852	-0.161316	0.763303	0.992216	4	9	2	19	18	52	43	2	9	7	61
LdBPK_150850.1	LINF_150016000	Peroxisomal membrane protein (Pex16) - putative	N/A	8.38667	0.553842	0.334815	0.937721	6	15	11	10	9	51	34	2	4	4	44
LdBPK_340500.1	LINF_340010000	calcium channel protein - putative	N/A	8.38487	-0.120078	0.833968	0.992216	4	8	9	8	10	39	15	4	10	8	37
LdBPK_251260.1	LINF_250018450	hypothetical protein - conserved	N/A	8.38473	1.31933	0.022677	0.798667	9	12	14	16	7	58	12	6	3	1	22
LdBPK_262620.1	LINF_260031700	Paraquat-inducible protein A - putative	N/A	8.38279	0.0671687	0.89722	0.998777	11	14	5	24	3	57	48	5	6	2	61
LdBPK_251280.1	LINF_250018700	hypothetical protein - conserved	N/A	8.38054	-0.54432	0.311502	0.925101	2	8	5	10	12	37	27	10	11	3	51
LdBPK_350410.1	LINF_350009200	40S ribosomal protein S3A - putative	N/A	8.3734	0.395328	0.457879	0.951817	13	4	1	28	21	67	27	2	10	6	45
LdBPK_120490.1	LINF_120010600	glucose-6-phosphate isomerase	PGI	8.37281	-0.622715	0.221481	0.895499	4	2	3	31	11	51	45	7	16	3	71
LdBPK_367060.1	LINF_360079300	serine peptidase clan SC - family S9A - putative	POP	8.37249	-0.597625	0.191296	0.895499	10	8	2	10	12	42	33	3	20	6	62
LdBPK_220910.1	LINF_220016900	CRAL/TRIO domain containing protein - putative	N/A	8.36447	-0.826214	0.0871813	0.876677	9	3	2	11	10	35	26	10	10	6	52
LdBPK_363560.1	LINF_360042500	ribosomal protein L29 - putative	N/A	8.36128	-0.0975556	0.829953	0.992216	12	11	6	15	5	49	39	7	9	1	56
LdBPK_240250.1	LINF_240007300	hypothetical protein - conserved	N/A	8.35571	0.212602	0.654253	0.976615	10	5	4	32	16	67	32	2	19	2	55
LdBPK_230050.1	LINF_230005400	peroxidoxin	PRX1M	8.35168	0.27658	0.59903	0.968982	5	9	6	33	14	67	40	2	18	0	60
LdBPK_110060.1	LINF_110005500	protein kinase - putative	N/A	8.35166	-0.504652	0.433321	0.944547	11	1	0	21	13	46	21	12	8	4	45
LdBPK_311320.1	LINF_310019700	hypothetical protein - conserved	N/A	8.34449	-0.199834	0.697786	0.985989	11	10	1	21	5	48	20	10	10	3	43
LdBPK_080530.1	LINF_080010300	hypothetical protein - conserved	N/A	8.3439	-0.562536	0.231538	0.895499	6	10	2	16	10	44	30	6	23	2	61
LdBPK_180850.1	LINF_180013700	hypothetical protein - conserved	N/A	8.34387	-0.0296815	0.952691	0.999013	16	2	4	25	11	58	23	2	20	5	50
LdBPK_061360.1	LINF_060019200	CLN3 protein - putative	N/A	8.33584	-0.740396	0.201282	0.895499	13	0	3	24	3	43	25	8	11	7	51
LdBPK_220920.1	LINF_220017000	Zinc finger - C3HC4 type (RING finger) containing protein - putative	N/A	8.33462	-0.052705	0.902385	0.998777	9	6	8	15	7	45	21	4	11	6	42
LdBPK_030070.1	LINF_030005600	glycerol-3-phosphate acyl transferase	GAT	8.32456	-0.190239	0.666829	0.978534	6	7	3	29	9	54	35	5	12	4	56
LdBPK_041120.1	LINF_040016200	proton motive ATPase - putative	N/A	8.31773	0.0153603	0.977373	0.999292	14	3	0	29	13	59	29	3	7	8	47
LdBPK_160780.1	LINF_160013300	N-terminal region of Chorein - a TM vesicle-mediated sorter - putative	N/A	8.31763	0.0674057	0.875721	0.997818	9	7	6	30	7	59	35	4	13	2	54
LdBPK_364960.1	LINF_360056800	hypothetical protein - conserved	N/A	8.3112	-0.650506	0.246414	0.895499	3	8	2	9	13	35	23	10	13	3	49
LdBPK_030530.1	LINF_030010300	hypothetical protein - conserved	N/A	8.308	0.708074	0.181929	0.895499	10	12	10	23	3	58	27	2	4	4	37
LdBPK_080400.1	LINF_080009000	hypothetical protein - conserved	N/A	8.30197	0.0772123	0.898102	0.998777	10	1	5	29	18	63	55	3	13	0	71
LdBPK_020680.1	LINF_020012400	Heat shock protein 100 kDa	N/A	8.29781	0.682622	0.268242	0.897179	4	22	1	21	12	60	21	2	11	3	37
LdBPK_271490.1	LINF_270022500	hypothetical protein - conserved	N/A	8.29479	0.00684335	0.990105	0.999292	10	14	3	14	10	51	38	2	13	3	56
LdBPK_050060.1	LINF_050005500	major vault protein - putative	MVP	8.29201	-0.301804	0.544245	0.96537	12	6	7	10	3	38	24	7	7	5	43
LdBPK_080450.1	LINF_080009500	hypothetical protein - conserved	N/A	8.29169	0.16089	0.73886	0.986488	19	5	5	29	4	62	34	2	14	3	53
LdBPK_211240.1	LINF_210017600	hypothetical protein - conserved	N/A	8.29158	0.24224	0.704099	0.985989	5	4	9	23	9	50	14	0	8	10	32
LdBPK_270800.1	LINF_270015700	XRN 5'-3' exonuclease N-terminus - putative	N/A	8.29085	0.32056	0.507522	0.962406	13	5	6	16	9	49	19	4	4	7	34
LdBPK_050710.1	LINF_050012300	CYC2-like cyclin - putative	N/A	8.29029	-0.21953	0.715758	0.986488	9	10	11	12	2	44	59	1	14	1	75
LdBPK_262550.1	LINF_260031000	DnaJ domain containing protein - putative	N/A	8.28886	-0.354253	0.482087	0.95833	14	2	6	20	7	49	54	6	9	1	70
LdBPK_100210.1	LINF_100007300	Nucleolar protein 56 - putative	NOP56	8.28525	-0.256172	0.631032	0.974969	23	2	3	16	5	49	33	3	12	6	54
LdBPK_270670.1	LINF_270014300	glutaredoxin-like protein	N/A	8.28039	-0.519097	0.447072	0.949643	13	1	8	15	2	39	19	11	16	0	46
LdBPK_120275.1	LINF_120008300	Myotubularin-related protein - putative	N/A	8.27279	-1.14613	0.0131432	0.79056	2	4	5	12	7	30	42	7	12	5	66
LdBPK_270960.1	LINF_270017300	Emopamil binding protein - putative	N/A	8.2688	-0.6898	0.357231	0.938847	7	2	8	11	2	30	10	15	5	2	32
LdBPK_323760.1	LINF_320043200	hypothetical protein - conserved	N/A	8.26608	-0.276357	0.621232	0.972909	5	14	0	27	5	51	37	5	13	3	58
LdBPK_312210.1	LINF_310029700	prostaglandin f2-alpha synthase/D-arabinose dehydrogenase	PGF2S	8.26567	-0.32157	0.510236	0.962406	10	5	0	27	10	52	28	5	17	4	54
LdBPK_261910.1	LINF_260024300	hypothetical protein - conserved	N/A	8.26551	-0.685156	0.224611	0.895499	2	12	3	11	6	34	25	9	15	2	51
LdBPK_311600.1	LINF_310023000	cytochrome c oxidase VIII (COX VIII) - putative	N/A	8.26344	0.283578	0.573987	0.966884	11	2	4	22	15	54	22	5	6	5	38
LdBPK_081160.1	LINF_080017200	hypothetical protein - conserved	N/A	8.26143	0.455903	0.341739	0.938847	11	7	7	18	6	49	12	4	7	6	29
LdBPK_350680.1	LINF_350011300	hypothetical protein - conserved	N/A	8.26063	-0.669484	0.158681	0.895499	12	3	2	15	10	42	33	2	21	6	62
LdBPK_191150.1	LINF_190017000	hypothetical protein - conserved	N/A	8.25574	0.0556353	0.914767	0.999013	4	9	3	36	7	59	29	2	13	5	49
LdBPK_341010.1	LINF_340015500	amastin-like protein	N/A	8.25323	0.414035	0.384001	0.938847	7	5	6	18	16	52	18	4	9	4	35
LdBPK_365130.1	LINF_360058500	Region in Clathrin and VPS - putative	N/A	8.25162	-0.943558	0.0472574	0.848292	4	5	1	18	8	36	33	4	15	8	60
LdBPK_151230.1	LINF_150019900	nucleoside transporter 1 - putative	N/A	8.25126	-0.438994	0.428836	0.943776	9	3	3	32	4	51	28	1	17	8	54
LdBPK_170520.1	LINF_170011000	hypothetical protein - conserved	N/A	8.25078	0.00860097	0.988188	0.999292	7	7	6	20	13	53	50	1	9	3	63
LdBPK_010710.1	LINF_010012000	PLAC8 family - putative	N/A	8.24844	1.06572	0.0420665	0.848292	19	7	5	21	18	70	17	1	15	0	33
LdBPK_270430.1	LINF_270009300	ribokinase - putative	N/A	8.24838	0.422008	0.45057	0.950667	5	3	5	21	21	55	25	4	6	4	39
LdBPK_241510.1	LINF_240020050	multi drug resistance protein-like??	N/A	8.24686	0.459223	0.37318	0.938847	9	7	2	31	14	63	23	7	10	0	40
LdBPK_230310.1	LINF_230008000	pteridine reductase 1	PTR1	8.24587	-0.032853	0.956695	0.999013	0	10	3	26	12	51	29	3	11	5	48
LdBPK_343000.1	LINF_340039100	aminophospholipid translocase - putative	N/A	8.24496	0.0317048	0.954989	0.999013	9	9	4	12	17	51	37	1	20	1	59
LdBPK_261690.1	LINF_260022200	cytochrome c oxidase subunit V - putative	N/A	8.24239	1.08408	0.0558104	0.855146	21	5	11	23	4	64	12	1	12	2	27
LdBPK_350100.1	LINF_350006100	Ubiquinol-cytochrome C reductase complex 14kD subunit - putative	N/A	8.2402	-0.669422	0.226149	0.895499	6	4	6	20	1	37	32	8	6	5	51
LdBPK_181340.1	LINF_180019000	hypothetical protein - conserved	N/A	8.23999	-0.781055	0.347687	0.938847	4	3	0	4	19	30	12	14	10	2	38
LdBPK_140190.1	LINF_140006800	AhpC/TSA family/Thioredoxin-like - putative	N/A	8.23835	0.138674	0.817024	0.992216	8	5	7	7	16	43	11	3	17	4	35
LdBPK_111270.1	LINF_110018600	tatD related deoxyribonuclease - putative	N/A	8.23755	0.0334845	0.943036	0.999013	9	7	4	15	12	47	22	1	12	7	42
LdBPK_361720.1	LINF_360022800	universal minicircle sequence binding protein - putative	UMSBP	8.23658	-0.337755	0.490687	0.962136	5	5	3	18	16	47	40	3	16	3	62
LdBPK_220260.1	LINF_220008800	hypothetical protein - conserved	NUP132	8.23324	0.1273	0.792707	0.992216	6	7	10	19	8	50	34	1	12	3	50
LdBPK_332390.1	LINF_330031600	glycosyl hydrolase-like protein	N/A	8.23156	-0.692575	0.135956	0.895499	11	2	5	14	9	41	51	3	16	3	73
LdBPK_251630.1	LINF_250022200	ER-Golgi trafficking TRAPP I complex 85 kDa subunit - putative	N/A	8.22893	0.251143	0.624701	0.972909	8	11	3	26	11	59	22	2	21	1	46
LdBPK_070210.1	LINF_070005600	cytochrome c1 - heme protein - mitochondrial - putative	CYC1	8.22751	-0.283544	0.595209	0.968982	13	2	1	33	7	56	37	6	14	2	59
LdBPK_332660.1	LINF_330034500	NUC173 domain containing protein - putative	N/A	8.22508	-0.285546	0.65995	0.976615	9	6	1	13	11	40	5	8	13	5	31
LdBPK_340590.1	LINF_340011300	Translation factor GUF1 - mitochondrial - putative	GUF1	8.22489	-0.299015	0.583016	0.967449	2	9	6	17	7	41	41	6	5	3	55
LdBPK_364150.1	LINF_360048500	hypothetical protein - conserved	N/A	8.2237	0.701522	0.193327	0.895499	9	2	11	23	10	55	21	3	4	4	32
LdBPK_292230.1	LINF_290028800	UDP-glucose:Glycoprotein Glucosyltransferase - putative	N/A	8.22201	-0.515093	0.390065	0.938847	8	2	1	22	10	43	24	12	10	1	47
LdBPK_362760.1	LINF_360034100	protein kinase - putative	N/A	8.22035	-0.128876	0.784214	0.992216	15	4	2	23	9	53	37	6	12	1	56
LdBPK_061220.1	LINF_060017600	protein kinase - putative	PK53	8.22017	0.0628953	0.902834	0.998777	5	10	3	32	5	55	30	6	9	2	47
LdBPK_070440.1	LINF_070008000	ubiquitin-protein ligase-like - putative	N/A	8.21238	0.542804	0.327954	0.932565	20	8	2	9	17	56	29	2	10	2	43
LdBPK_211720.1	LINF_210023400	hypothetical protein - conserved	N/A	8.21181	0.392215	0.384993	0.938847	13	12	2	21	8	56	24	2	10	4	40
LdBPK_030430.1	LINF_030009200	TLD domain protein - conserved	N/A	8.20925	0.180363	0.774463	0.992216	8	6	7	20	3	44	6	9	7	3	25
LdBPK_050910.1	LINF_050014300	hypothetical protein - conserved	N/A	8.20918	0.959057	0.0820076	0.876677	10	11	10	9	12	52	14	1	11	2	28
LdBPK_060120.1	LINF_060006300	cyclophilin	CYP2	8.20832	-1.28521	0.0242887	0.824392	6	3	1	17	2	29	18	10	14	6	48
LdBPK_020420.1	LINF_020009700	voltage-dependent anion-selective channel - putative	N/A	8.20685	0.186447	0.755805	0.99008	2	8	11	10	10	41	25	5	10	1	41
LdBPK_130730.1	LINF_130013300	hypothetical protein - conserved	N/A	8.20676	-0.309093	0.558077	0.96537	9	5	4	12	9	39	11	6	17	4	38
LdBPK_151160.1	LINF_150019200	hypothetical protein - conserved	N/A	8.20672	0.242814	0.628813	0.973973	21	7	5	13	6	52	34	4	9	1	48
LdBPK_091020.1	LINF_090016000	elongation factor-1 gamma	EF1G	8.20075	0.854329	0.0942632	0.876677	24	9	4	14	10	61	20	2	11	1	34
LdBPK_030790.1	LINF_030013000	6-phosphofructo-2-kinase/fructose-2 -6-biphosphatase - putative	N/A	8.19599	-0.360472	0.443024	0.947095	13	4	2	25	6	50	42	5	13	2	62
LdBPK_360080.1	LINF_360005700	stress-inducible protein STI1 homolog	N/A	8.19485	0.324696	0.559527	0.96537	11	6	0	23	16	56	15	3	12	5	35
LdBPK_220930.1	LINF_220017100	Cytoplasmic dynein 1 heavy chain (DYNC1H1) - putative	N/A	8.18986	0.450937	0.348392	0.938847	12	3	7	28	7	57	25	3	6	4	38
LdBPK_310320.1	LINF_310008300	CRAL/TRIO domain containing protein - putative	N/A	8.18879	0.206347	0.717167	0.986488	4	5	5	23	16	53	16	4	19	1	40
LdBPK_292410.1	LINF_290030700	ubiquitin hydrolase - putative	N/A	8.18843	0.572184	0.253638	0.895499	14	10	6	13	12	55	36	2	6	1	45
LdBPK_322850.1	LINF_320033900	ribosomal protein L27 - putative	N/A	8.18513	-0.314263	0.540433	0.96537	14	6	0	21	6	47	25	7	15	2	49
LdBPK_100880.1	LINF_100015000	serine/threonine-protein kinase - putative	N/A	8.18396	0.307574	0.52952	0.965039	11	8	3	14	17	53	28	2	13	2	45
LdBPK_190640.1	LINF_190011300	extracellular receptor - putative	N/A	8.18359	-0.0121052	0.982857	0.999292	10	1	12	20	3	46	27	4	15	1	47
LdBPK_130320.1	LINF_130008900	Sister chromatid cohesion C-terminus - putative	N/A	8.1819	0.496997	0.37267	0.938847	16	6	5	26	2	55	19	6	4	3	32
LdBPK_061190.1	LINF_060017300	Domain of unknown function (DUF4379) - putative	N/A	8.17672	1.22717	0.148822	0.895499	2	6	20	7	5	40	11	5	2	1	19
LdBPK_341850.1	LINF_340026100	hypothetical protein - conserved	N/A	8.17476	1.17951	0.0688422	0.855426	10	7	17	16	3	53	21	2	6	0	29
LdBPK_340070.1	LINF_340005600	ascorbate peroxidase	APX	8.17406	0.701024	0.167875	0.895499	8	5	11	17	12	53	26	3	6	1	36
LdBPK_151180.1	LINF_150019400	protein kinase - putative	N/A	8.17162	0.450073	0.359981	0.938847	14	11	2	24	10	61	35	3	10	0	48
LdBPK_322350.1	LINF_320028300	U5 small nuclear ribonucleoprotein component - putative	N/A	8.16861	0.241398	0.63957	0.976615	9	3	8	22	12	54	31	0	14	3	48
LdBPK_070090.1	LINF_070009200	RAVE protein 1 C terminal - putative	N/A	8.16538	0.0456389	0.936827	0.999013	9	12	6	20	3	50	30	2	20	0	52
LdBPK_051110.1	LINF_050016400	hypothetical protein - conserved	N/A	8.16421	0.399496	0.422228	0.942374	15	9	4	30	4	62	32	2	12	1	47
LdBPK_364100.1	LINF_360048000	S-adenosylhomocysteine hydrolase	N/A	8.16207	0.689591	0.262654	0.895499	7	6	4	41	15	73	48	0	6	1	55
LdBPK_231090.1	LINF_230017400	hypothetical protein - conserved	N/A	8.15833	0.438137	0.424113	0.942374	13	3	4	30	15	65	44	1	9	1	55
LdBPK_323850.1	LINF_320044200	hypothetical protein - conserved	N/A	8.15772	-1.0176	0.0760047	0.868977	5	7	1	12	3	28	20	5	8	10	43
LdBPK_301660.1	LINF_300021500	Protein of unknown function (DUF1077) - putative	N/A	8.15252	-0.0277552	0.961908	0.999013	12	12	3	22	1	50	41	5	10	0	56
LdBPK_290190.1	LINF_290006700	hypothetical protein - conserved	N/A	8.15237	-0.826512	0.191161	0.895499	12	0	5	10	3	30	25	7	5	7	44
LdBPK_310050.1	LINF_310005300	BT1 family/MFS/sugar transport protein - putative	N/A	8.15236	0.0133646	0.980556	0.999292	12	8	2	17	12	51	24	1	22	2	49
LdBPK_251520.1	LINF_250021100	cAMP response protein - putative	CARP4	8.15115	-0.290279	0.536703	0.96537	10	3	7	11	6	37	20	5	12	4	41
LdBPK_320280.1	LINF_320007800	hypothetical protein - conserved	N/A	8.1509	0.508285	0.382367	0.938847	12	2	12	11	11	48	23	1	12	2	38
LdBPK_360510.1	LINF_360010100	hypothetical protein - conserved	N/A	8.14969	-0.217269	0.679892	0.982047	17	8	1	16	5	47	40	1	11	5	57
LdBPK_340810.1	LINF_340013400	hypothetical protein - conserved	N/A	8.14851	0.186422	0.688321	0.985293	12	5	6	19	6	48	21	1	10	6	38
LdBPK_130470.1	LINF_130010700	hypothetical protein - conserved	N/A	8.14737	-0.199303	0.720894	0.986488	13	2	1	13	14	43	27	7	8	3	45
LdBPK_191560.1	LINF_190021700	FK506-binding protein (FKBP)-type peptidyl-prolyl isomerase - putative	N/A	8.13443	0.240845	0.686106	0.984145	4	4	3	25	14	50	21	8	4	2	35
LdBPK_180440.1	LINF_180009400	phosphatidic acid phosphatase - putative	N/A	8.13227	-0.220974	0.69711	0.985989	1	8	5	11	12	37	22	4	12	4	42
LdBPK_090930.1	LINF_090015000	histone h1-like protein	N/A	8.13181	0.107184	0.85732	0.996256	22	7	1	18	7	55	47	0	10	3	60
LdBPK_160760.1	LINF_160013000	transaldolase - putative	N/A	8.12874	0.617406	0.290689	0.915486	2	8	9	25	6	50	15	3	6	4	28
LdBPK_252520.1	LINF_250031400	hypothetical protein - conserved	N/A	8.12592	0.119491	0.835549	0.992397	18	9	1	26	4	58	47	2	10	1	60
LdBPK_221030.1	LINF_220018100	hypothetical protein	N/A	8.1249	1.04688	0.0705159	0.855426	10	7	9	7	15	48	14	2	5	3	24
LdBPK_343060.1	LINF_340039800	Zn-finger in ubiquitin-hydrolases and other protein - putative	N/A	8.12388	0.309346	0.528316	0.965033	7	7	3	31	9	57	27	5	9	1	42
LdBPK_090810.1	LINF_090013800	hypothetical protein - conserved	N/A	8.12178	0.484185	0.384167	0.938847	10	4	13	12	7	46	25	2	10	1	38
LdBPK_261820.1	LINF_260023500	hypothetical protein - conserved	N/A	8.12106	0.546505	0.232319	0.895499	9	11	6	14	9	49	22	3	7	2	34
LdBPK_201490.1	LINF_200019700	hypothetical protein - conserved	N/A	8.11299	0.250697	0.685873	0.984145	12	10	0	15	10	47	24	2	3	7	36
LdBPK_130630.1	LINF_130012300	Calcium-activated chloride channel - putative	N/A	8.11184	-0.404608	0.510107	0.962406	4	7	6	19	1	37	28	9	7	1	45
LdBPK_303550.1	LINF_300040700	lorien protein	N/A	8.10777	0.110934	0.870599	0.99778	18	9	0	21	8	56	25	0	25	1	51
LdBPK_282460.1	LINF_280029700	Translation initiation factor eIF-2B subunit epsilon - putative	EIF2BE	8.10652	0.571059	0.41138	0.941071	22	4	7	16	1	50	19	7	5	0	31
LdBPK_320520.1	LINF_320010200	Ras-related protein Rab4 - putative	RAB4	8.10648	-1.0411	0.059445	0.855146	9	3	1	10	4	27	22	10	7	5	44
LdBPK_040630.1	LINF_040011400	hypothetical protein - conserved	N/A	8.10582	0.184299	0.719946	0.986488	9	4	3	37	7	60	30	3	12	2	47
LdBPK_261850.1	LINF_260023800	engulfment and cell motility domain 2 - putative	POMP3	8.10208	-0.388946	0.436058	0.944691	10	5	0	24	6	45	31	5	11	4	51
LdBPK_341700.1	LINF_340015400	amastin-like surface protein - putative	N/A	8.10066	0.00130216	0.999626	0.999626	13	6	4	16	10	49	34	2	15	1	52
LdBPK_180300.1	LINF_180008000	hypothetical protein - conserved	N/A	8.09967	-0.653926	0.221631	0.895499	8	9	2	7	7	33	26	6	19	1	52
LdBPK_311710.1	LINF_310024300	hypothetical protein - conserved	N/A	8.09643	-0.518994	0.304596	0.921468	7	7	6	7	5	32	32	2	9	6	49
LdBPK_365650.1	LINF_360063800	selenophosphate synthetase - putative	SPS2	8.09463	-1.14165	0.209716	0.895499	11	1	0	16	3	31	16	0	5	16	37
LdBPK_303390.1	LINF_300039100	60S ribosomal protein L9 - putative	N/A	8.09412	0.0247428	0.963144	0.999013	4	9	7	13	8	41	23	1	13	4	41
LdBPK_030670.1	LINF_030011900	DEAD/DEAH box helicase/Type III restriction enzyme - res subunit - putative	N/A	8.09385	0.198369	0.793711	0.992216	18	0	0	25	16	59	33	4	14	0	51
LdBPK_301380.1	LINF_300018800	hypothetical protein - conserved	N/A	8.09199	0.398779	0.437054	0.944691	10	11	1	23	10	55	32	2	6	3	43
LdBPK_261880.1	LINF_260024000	Leucine Rich repeat - putative	N/A	8.09083	0.0511947	0.934785	0.999013	8	16	1	7	8	40	25	5	11	1	42
LdBPK_101440.1	LINF_100021000	phosphate-Repressible Phosphate Permease-like protein	N/A	8.09015	0.46238	0.367433	0.938847	6	5	5	29	12	57	20	1	13	3	37
LdBPK_071090.1	LINF_070015700	Domain of unknown function (DUF3437) - putative	N/A	8.08812	-0.53841	0.340072	0.938847	3	4	4	21	7	39	46	6	4	3	59
LdBPK_050530.1	LINF_050010400	kinetoplast-associated protein-like protein	N/A	8.08737	0.495313	0.437948	0.944691	6	7	10	12	13	48	26	0	17	0	43
LdBPK_160960.1	LINF_160015100	sucrose-phosphate synthase-like protein	N/A	8.08383	-0.269064	0.630832	0.974969	4	10	2	15	5	36	14	7	9	4	34
LdBPK_362070.1	LINF_360026300	phosphomannomutase - putative	PMM	8.08324	-0.227603	0.660192	0.976615	5	3	3	16	12	39	18	6	10	4	38
LdBPK_040780.1	LINF_040012900	heat shock protein - putative	N/A	8.08306	0.279278	0.634877	0.97603	14	1	2	18	16	51	25	2	7	5	39
LdBPK_140580.1	LINF_140011200	WD domain - G-beta repeat - putative	N/A	8.08263	0.479409	0.376048	0.938847	5	10	5	10	14	44	21	3	6	3	33
LdBPK_281080.1	LINF_280015500	Serine incorporator (Serinc) - putative	N/A	8.07679	-0.158903	0.78829	0.992216	2	10	2	27	9	50	43	2	15	1	61
LdBPK_040590.1	LINF_040011000	Ankyrin repeat - putative	N/A	8.07518	-1.40803	0.0176594	0.79056	11	1	3	4	4	23	33	2	17	8	60
LdBPK_081020.1	LINF_080016000	stress-induced protein sti1	N/A	8.06491	0.376664	0.501627	0.962406	8	2	3	26	14	53	14	5	11	2	32
LdBPK_343750.1	LINF_340047100	target of rapamycin kinase 3	TOR3	8.06373	1.04072	0.0407051	0.847798	15	8	2	20	16	61	16	2	9	1	28
LdBPK_363090.1	LINF_360037400	NUC194 domain/Phosphatidylinositol 3- and 4-kinase - putative	N/A	8.06285	0.182305	0.7739	0.992216	1	3	7	32	7	50	16	3	11	4	34
LdBPK_300800.1	LINF_300012900	4-methyl-5(beta-hydroxyethyl)-thiazole monophosphate synthesis protein - putative	N/A	8.05923	0.142808	0.810888	0.992216	19	2	6	13	7	47	19	1	19	2	41
LdBPK_131240.1	LINF_130018600	hypothetical protein - conserved	N/A	8.05915	0.356334	0.510973	0.962406	9	11	4	12	7	43	20	7	6	0	33
LdBPK_241700.1	LINF_240021800	Succinate dehydrogenase [ubiquinone] flavoprotein subunit - mitochondrial	SDH1	8.0538	-0.131605	0.845149	0.992777	12	0	7	25	3	47	24	5	17	0	46
LdBPK_292480.1	LINF_290031400	60S ribosomal protein L39 - putative	N/A	8.0534	0.537844	0.376808	0.938847	5	6	10	22	10	53	30	0	14	0	44
LdBPK_130200.1	LINF_130006900	Lipase (class 3) - putative	N/A	8.05247	-0.338439	0.594695	0.968982	4	16	2	15	3	40	51	2	12	1	66
LdBPK_251210.1	LINF_250017900	ATP synthase subunit beta - mitochondrial - putative	N/A	8.05004	-0.369942	0.481279	0.95833	5	3	7	22	4	41	38	2	10	4	54
LdBPK_050950.1	LINF_050014700	glutaminyl cyclase - putative	N/A	8.0491	-0.613164	0.23925	0.895499	8	2	6	18	2	36	35	3	10	5	53
LdBPK_131620.1	LINF_130021100	ras-like small GTPases - putative	N/A	8.04629	0.383831	0.478864	0.95833	10	4	9	21	8	52	29	0	14	1	44
LdBPK_333200.1	LINF_330040200	ABC transporter family-like protein	N/A	8.04531	0.424228	0.457406	0.951817	15	4	3	17	6	45	9	5	5	5	24
LdBPK_350140.1	LINF_350006500	hypothetical protein - conserved	N/A	8.04495	0.194568	0.787123	0.992216	2	9	5	6	13	35	23	5	1	4	33
LdBPK_311340.1	LINF_310019900	Protein phosphatase 2C - putative	N/A	8.04378	0.0453136	0.946472	0.999013	10	2	6	7	16	41	42	0	7	4	53
LdBPK_352920.1	LINF_350034000	protein kinase - putative	N/A	8.04284	-0.992873	0.0943542	0.876677	3	6	1	15	4	29	24	2	10	10	46
LdBPK_360020.1	LINF_360005100	histone H4	N/A	8.04123	0.933894	0.113803	0.882004	10	9	10	11	11	51	26	0	9	0	35
LdBPK_251680.1	LINF_250022700	hypothetical protein - conserved	N/A	8.03776	-0.0120719	0.982375	0.999292	12	10	0	10	13	45	41	2	12	1	56
LdBPK_303090.1	LINF_300036100	protein kinase-like protein	N/A	8.037	0.825218	0.0670692	0.855426	10	8	6	20	11	55	21	2	7	1	31
LdBPK_303680.1	LINF_300042000	hypothetical protein - conserved	N/A	8.03666	-0.239901	0.683076	0.982818	13	2	2	29	2	48	26	3	11	5	45
LdBPK_210920.1	LINF_210014300	plectin - putative	N/A	8.03645	0.0397997	0.937767	0.999013	8	8	3	26	6	51	39	2	9	2	52
LdBPK_230130.1	LINF_230006200	Concanavalin A-like lectin/glucanases superfamily/Beige/BEACH domain containing protein - putative	N/A	8.03601	0.344716	0.554771	0.96537	16	9	0	23	5	53	23	1	8	5	37
LdBPK_353820.1	LINF_350043100	Enriched in surface-labeled proteome protein 9 - putative	ESP9	8.03532	-0.561663	0.29146	0.915486	3	7	2	23	6	41	46	4	11	2	63
LdBPK_272150.1	LINF_270029500	hypothetical protein - conserved	N/A	8.03505	1.28001	0.0149912	0.79056	13	10	3	20	15	61	11	1	10	1	23
LdBPK_250020.1	LINF_250005100	n-terminal acetyltransferase complex ard1 subunit homolog - putative	ARD1	8.03498	0.588265	0.231692	0.895499	15	5	7	22	5	54	22	1	10	2	35
LdBPK_312670.1	LINF_310034100	calreticulin - putative	N/A	8.03082	0.0561798	0.909609	0.999006	9	5	4	16	7	41	12	6	12	2	32
LdBPK_151350.1	LINF_150021100	actin-like protein - putative	N/A	8.0302	-0.217012	0.738105	0.986488	6	4	8	3	7	28	13	7	7	3	30
LdBPK_291930.1	LINF_290025500	Vesicle coat protein involved in Golgi to plasma membrane transport - putative	N/A	8.02938	-0.119488	0.828792	0.992216	10	3	1	16	11	41	24	7	5	3	39
LdBPK_120620.1	LINF_120011900	cytochrome oxidase subunit IV - putative	COXIV	8.02844	1.61678	0.0312091	0.847798	26	4	2	8	16	56	6	4	2	2	14
LdBPK_110230.1	LINF_110007200	Rad51/AAA domain/KaiC/ATPase family associated with various cellular activities (AAA) - putative	N/A	8.02491	-0.953054	0.119759	0.884928	2	8	6	6	1	23	25	5	10	5	45
LdBPK_366580.1	LINF_360073800	target of rapamycin (TOR) kinase 1 - putative	TOR1	8.02388	1.34582	0.00676797	0.79056	14	7	6	18	12	57	9	1	8	2	20
LdBPK_201120.1	LINF_200016100	MORN repeat-containing protein	N/A	8.02374	-0.0889156	0.87058	0.99778	8	9	0	18	11	46	41	2	8	3	54
LdBPK_360060.1	LINF_360005500	L-ribulokinase - putative	N/A	8.02251	-0.587781	0.293753	0.916719	8	6	1	17	3	35	32	5	4	6	47
LdBPK_366340.1	LINF_360070700	rab-like GTPase activating protein - putative	N/A	8.01992	0.964357	0.059216	0.855146	10	7	7	29	7	60	15	2	11	0	28
LdBPK_070490.1	LINF_070008500	Protein of unknown function (DUF3735)/Abscisic acid G-protein coupled receptor - putative	N/A	8.01705	-0.117768	0.874165	0.99778	2	10	4	22	2	40	31	2	1	7	41
LdBPK_261610.1	LINF_260021300	40S ribosomal protein S33 - putative	S33-1	8.01555	0.0483659	0.939209	0.999013	9	5	6	12	13	45	38	0	18	0	56
LdBPK_212220.1	LINF_210028300	hypothetical protein - conserved	N/A	8.01324	-0.720771	0.194837	0.895499	7	4	3	20	1	35	23	7	15	2	47
LdBPK_050870.1	LINF_050013900	hypothetical protein - conserved	N/A	8.01198	-0.220596	0.667558	0.978534	4	5	4	25	7	45	31	4	14	1	50
LdBPK_360500.1	LINF_360010000	dihydrouridine synthase domain protein-like protein	N/A	8.01146	-0.278401	0.589047	0.968864	5	3	5	24	4	41	25	5	10	3	43
LdBPK_270750.1	LINF_270015200	phosphatidylinositol (3 -5) kinase - putative	N/A	8.00818	-0.00280998	0.996359	0.999292	9	6	1	25	6	47	28	6	6	2	42
LdBPK_080430.1	LINF_080009300	hypothetical protein - conserved	N/A	8.00781	0.643165	0.246177	0.895499	6	6	2	35	11	60	18	4	9	1	32
LdBPK_352030.1	LINF_350025400	ankyrin repeat protein - putative	N/A	8.00755	1.36598	0.033412	0.847798	12	4	4	17	25	62	23	0	5	1	29
LdBPK_111340.1	LINF_110019300	hypothetical protein - conserved	N/A	8.00708	-0.576218	0.472656	0.957775	3	1	5	12	8	29	7	1	6	12	26
LdBPK_060750.1	LINF_060012900	YEATS family - putative	N/A	8.00695	-0.51245	0.455623	0.951817	10	4	8	9	0	31	18	1	18	5	42
LdBPK_010840.1	LINF_010013300	potassium channel subunit-like protein	N/A	8.00569	1.31176	0.0267809	0.825947	4	12	7	31	7	61	16	0	6	2	24
LdBPK_150590.1	LINF_150013000	hypothetical protein - conserved	N/A	8.00231	-0.607163	0.425177	0.942374	0	6	1	7	15	29	18	8	12	2	40
LdBPK_291310.1	LINF_290018100	Family of unknown function (DUF572) - putative	N/A	8.00008	0.281528	0.602022	0.969415	8	3	8	13	12	44	22	1	13	2	38
LdBPK_354650.1	LINF_350051600	60Kd inner membrane protein - putative	N/A	7.99964	-0.519792	0.30556	0.921879	7	3	3	13	10	36	40	2	8	5	55
LdBPK_290020.1	LINF_290005100	transcription factor-like protein	N/A	7.99856	-0.534704	0.370803	0.938847	7	3	3	19	4	36	29	10	7	0	46
LdBPK_060840.1	LINF_060013800	hypothetical protein - conserved	N/A	7.99634	-0.155169	0.78238	0.992216	3	11	2	13	11	40	33	2	13	2	50
LdBPK_366110.1	LINF_360068400	flagellum targeting protein kharon1 - putative	KH1	7.99543	0.569819	0.314269	0.926676	17	8	7	12	5	49	27	1	11	0	39
LdBPK_365860.1	LINF_360065900	Nuclease-related domain containing protein - putative	N/A	7.99535	-0.548834	0.430815	0.944547	15	0	0	20	6	41	34	2	8	7	51
LdBPK_324080.1	LINF_320046500	SPRY domain/HECT-domain (ubiquitin-transferase) - putative	N/A	7.99417	0.29806	0.56144	0.96537	14	5	2	27	8	56	31	1	11	2	45
LdBPK_170570.1	LINF_170011400	hypothetical protein - conserved	N/A	7.99414	-0.525515	0.444215	0.947161	10	5	4	2	6	27	22	1	6	9	38
LdBPK_291560.1	LINF_290021000	hypothetical protein - conserved	N/A	7.99197	0.071992	0.892378	0.998744	9	7	1	15	14	46	30	3	12	1	46
LdBPK_290120.1	LINF_290006100	proteasome regulatory non-ATPase subunit - putative	N/A	7.99148	0.167263	0.80528	0.992216	2	8	12	9	4	35	24	2	12	1	39
LdBPK_040760.1	LINF_040012700	nascent polypeptide associated complex subunit- like protein - copy	N/A	7.99063	1.04424	0.057084	0.855146	12	5	6	25	11	59	26	1	2	2	31
LdBPK_313060.1	LINF_310038300	mutt/nudix family protein-like protein	N/A	7.99046	0.88924	0.17868	0.895499	6	4	12	32	2	56	19	1	9	1	30
LdBPK_322560.1	LINF_320030800	hypothetical protein - conserved	N/A	7.99027	-0.718276	0.252828	0.895499	2	10	1	8	9	30	44	6	9	1	60
LdBPK_080330.1	LINF_080008200	mitochondrial associated ribonuclease - putative	N/A	7.98914	0.778237	0.134225	0.895499	11	4	9	21	5	50	13	2	9	2	26
LdBPK_120180.1	LINF_120007100	hypothetical protein - conserved	N/A	7.9868	0.454558	0.451865	0.950783	13	6	2	6	17	44	23	3	7	2	35
LdBPK_350670.1	LINF_350011200	RING finger protein - conserved	N/A	7.98603	0.0608324	0.911481	0.999006	13	5	6	6	8	38	28	3	8	2	41
LdBPK_060660.1	LINF_060012000	protein kinase - putative	N/A	7.98488	0.431198	0.403906	0.940178	6	4	4	26	13	53	23	2	10	2	37
LdBPK_190080.1	LINF_190005700	hypothetical protein - conserved	N/A	7.98381	-0.138682	0.843873	0.992777	6	0	13	11	3	33	23	2	12	3	40
LdBPK_071180.1	LINF_070016600	peptidyl-prolyl cis-trans isomerase/rotamase - putative	PIN1	7.98141	-0.278412	0.679704	0.982047	12	8	0	10	7	37	14	7	17	0	38
LdBPK_010830.1	LINF_010013200	calcium/potassium channel (CAKC) - putative	N/A	7.98138	1.32353	0.00827213	0.79056	11	8	8	17	12	56	15	0	7	1	23
LdBPK_040390.1	LINF_040009100	hypothetical protein - conserved	N/A	7.98073	0.161558	0.791597	0.992216	4	6	9	5	9	33	16	4	9	2	31
LdBPK_050690.1	LINF_050012000	Sperm-tail PG-rich repeat - putative	N/A	7.98036	0.116529	0.82278	0.992216	10	9	1	24	5	49	26	4	11	1	42
LdBPK_365110.1	LINF_360058300	hypothetical protein - conserved	N/A	7.97974	0.617066	0.292553	0.915769	7	5	2	22	14	50	13	1	6	6	26
LdBPK_290160.1	LINF_290006400	Putative intraflagellar transport protein B2	PIFTB2	7.97845	0.665247	0.190637	0.895499	10	7	9	13	8	47	23	1	8	1	33
LdBPK_190940.1	LINF_190015100	4-coumarate:coa ligase-like protein	N/A	7.97774	0.665408	0.237972	0.895499	9	3	7	32	7	58	30	1	5	2	38
LdBPK_091270.1	LINF_090019400	Zinc finger- C3HC4 type (RING finger) containing protein - putative	N/A	7.97753	-0.190048	0.720159	0.986488	3	4	4	21	10	42	35	4	8	2	49
LdBPK_343210.1	LINF_340041200	cleavage and polyadenylation specificity factor - putative	N/A	7.97364	-1.49103	0.0169294	0.79056	1	1	2	10	7	21	36	9	6	4	55
LdBPK_331880.1	LINF_330026200	hypothetical protein - conserved	N/A	7.9733	0.771667	0.294592	0.917468	3	10	13	9	5	40	15	1	13	0	29
LdBPK_301580.1	LINF_300020700	protein kinase - putative	N/A	7.97321	0.91644	0.185947	0.895499	23	12	1	21	4	61	26	0	11	0	37
LdBPK_161460.1	LINF_160019700	OTU-like cysteine protease - putative	N/A	7.97228	-0.277477	0.623078	0.972909	5	5	5	17	9	41	29	0	21	2	52
LdBPK_351460.1	LINF_350019600	hypothetical protein - conserved	N/A	7.97169	-0.271139	0.541938	0.96537	8	6	3	16	6	39	25	3	13	3	44
LdBPK_260120.1	LINF_260006300	adenine phosphoribosyltransferase	APRT	7.97113	0.731611	0.36634	0.938847	15	1	14	3	3	36	14	2	5	3	24
LdBPK_365480.1	LINF_360062000	hypothetical protein - conserved	N/A	7.96993	0.262333	0.639189	0.976615	10	3	1	24	13	51	28	2	6	4	40
LdBPK_030490.1	LINF_030009900	hypothetical protein - conserved	N/A	7.96865	0.592548	0.247197	0.895499	15	4	7	15	9	50	25	1	9	1	36
LdBPK_362510.1	LINF_360031200	sterol 24-c-methyltransferase - putative	N/A	7.96558	0.0497065	0.934064	0.999013	14	0	2	22	8	46	17	3	9	5	34
LdBPK_332670.1	LINF_330034600	carboxypeptidase - putative	N/A	7.96488	1.00277	0.156912	0.895499	7	15	6	11	6	45	25	3	0	1	29
LdBPK_091100.1	LINF_090017800	phospholipid:diacylglycerol acyltransferase - putative	N/A	7.96181	0.282574	0.625564	0.972909	17	3	5	22	2	49	29	3	6	2	40
LdBPK_311540.1	LINF_310022400	hypothetical protein - conserved	N/A	7.96152	-0.820152	0.148102	0.895499	9	2	4	6	7	28	44	6	6	2	58
LdBPK_010400.1	LINF_010008900	Dyggve-Melchior-Clausen syndrome protein - putative	N/A	7.95983	0.87838	0.0876219	0.876677	10	8	4	15	14	51	15	3	9	0	27
LdBPK_271830.1	LINF_270026200	hypothetical protein - conserved	N/A	7.95797	0.427153	0.472154	0.957711	16	2	3	18	10	49	28	5	3	1	37
LdBPK_090030.1	LINF_090005200	hypothetical protein - conserved	N/A	7.95601	-0.444463	0.38664	0.938847	9	5	4	11	6	35	28	0	15	5	48
LdBPK_313140.1	LINF_310039100	hypothetical protein - conserved	N/A	7.95353	-0.13692	0.832917	0.992216	13	6	6	11	1	37	13	3	20	1	37
LdBPK_071070.1	LINF_070015500	Protein of unknown function (DUF3608) - putative	N/A	7.95255	0.718611	0.211895	0.895499	14	6	4	24	8	56	34	1	2	2	39
LdBPK_330120.1	LINF_330006200	hypothetical protein	N/A	7.95141	0.0753859	0.921229	0.999013	8	12	0	29	1	50	34	0	7	5	46
LdBPK_020550.1	LINF_020011100	hypothetical protein - conserved	N/A	7.94908	0.585883	0.298404	0.91977	14	9	5	18	7	53	35	0	9	0	44
LdBPK_270920.1	LINF_270016900	vesicular transport protein (CDC48 homologue) - putative	N/A	7.94854	0.380989	0.514474	0.96393	11	3	6	25	2	47	20	3	4	4	31
LdBPK_363740.1	LINF_360044400	Protein of unknown function (DUF2009) - putative	N/A	7.94785	-1.01699	0.147193	0.895499	5	1	3	12	3	24	15	12	3	3	33
LdBPK_191570.1	LINF_190021800	choline/Carnitine o-acyltransferase-like protein	N/A	7.94636	-0.478281	0.41496	0.941071	3	6	1	18	7	35	17	2	12	7	38
LdBPK_261210.1	LINF_260017300	hypothetical protein - conserved	N/A	7.94538	0.779147	0.315366	0.927422	4	3	4	5	29	45	28	2	5	1	36
LdBPK_040950.1	LINF_040012600	60S ribosomal protein L10 - putative	N/A	7.94362	0.424969	0.494098	0.962406	13	5	0	33	6	57	26	5	5	1	37
LdBPK_190510.1	LINF_190010000	hypothetical protein - conserved	N/A	7.94314	0.565197	0.348199	0.938847	3	3	5	24	15	50	23	2	5	3	33
LdBPK_020100.1	LINF_020006200	phosphatidylinositol kinase related protein - putative	N/A	7.94307	0.659034	0.254247	0.895499	21	6	1	20	9	57	29	1	8	1	39
LdBPK_367350.1	LINF_360082300	cytochrome oxidase subunit IX - putative	COXIX	7.9427	-1.00098	0.172262	0.895499	5	2	7	6	1	21	9	2	12	9	32
LdBPK_141500.1	LINF_140020500	phosphoglycan beta 1 -3 galactosyltransferase - putative	SCGL	7.94263	-1.19795	0.063327	0.855426	10	2	5	3	1	21	19	5	17	4	45
LdBPK_332620.1	LINF_330034100	recombinase rad51 - putative	N/A	7.94187	-0.0781971	0.91253	0.999006	8	8	3	24	0	43	10	5	17	1	33
LdBPK_130560.1	LINF_130011600	mannose-specific lectin - putative	N/A	7.94177	-0.594181	0.207107	0.895499	9	3	3	13	4	32	28	5	8	4	45
LdBPK_251130.1	LINF_250017000	MGT2 magnesium transporter	MGT2	7.9416	0.387136	0.566855	0.96537	4	10	1	25	7	47	22	3	1	5	31
LdBPK_242250.1	LINF_240027800	Glycerophosphoryl diester phosphodiesterase family - putative	POMP42	7.94133	-0.118263	0.841011	0.992777	4	4	6	22	9	45	42	1	15	0	58
LdBPK_240840.1	LINF_240013300	inositol polyphosphate phosphatase - putative	N/A	7.93787	1.0569	0.0682157	0.855426	19	6	1	22	11	59	11	2	10	1	24
LdBPK_241130.1	LINF_240016300	formin-like protein	N/A	7.93653	0.00597337	0.992256	0.999292	9	5	8	9	4	35	17	2	12	3	34
LdBPK_290260.1	LINF_290007500	thymine-7-hydroxylase - putative	N/A	7.93457	-0.568873	0.312672	0.925542	4	5	3	6	12	30	26	4	15	2	47
LdBPK_251010.1	LINF_250015700	dynein heavy chain - putative	N/A	7.93311	0.195914	0.744276	0.987824	11	3	1	12	16	43	19	5	10	1	35
LdBPK_101130.1	LINF_100017600	DnaJ domain containing protein - putative	N/A	7.93291	-0.491509	0.415558	0.941071	14	4	2	19	3	42	41	2	20	0	63
LdBPK_190810.1	LINF_190013000	vps53-like domain protein	N/A	7.92975	1.03731	0.133149	0.895499	25	10	3	17	2	57	28	0	5	1	34
LdBPK_190710.1	LINF_190012000	glycosomal malate dehydrogenase	N/A	7.92769	-0.43762	0.456664	0.951817	4	6	1	18	10	39	22	2	22	2	48
LdBPK_281940.1	LINF_280024500	replication factor A - 51kDa subunit - putative	RPA1	7.92768	0.29741	0.611508	0.969579	9	10	1	7	12	39	17	3	8	3	31
LdBPK_050450.1	LINF_050009500	hypothetical protein - conserved	N/A	7.92517	-0.253128	0.650481	0.976615	6	3	8	14	4	35	24	5	13	0	42
LdBPK_281700.1	LINF_280021800	hydrolase - alpha/beta fold family - putative	N/A	7.9234	0.0568743	0.93004	0.999013	16	4	5	11	8	44	40	0	15	0	55
LdBPK_100920.1	LINF_100015400	histone H3 - putative	N/A	7.92316	-0.141449	0.792573	0.992216	10	3	3	12	6	34	18	4	4	6	32
LdBPK_150620.1	LINF_150013300	hypothetical protein	N/A	7.92272	0.274867	0.589442	0.968864	6	4	4	16	12	42	16	2	9	4	31
LdBPK_060370.1	LINF_060009000	glutamine synthetase - putative	N/A	7.92203	-0.169587	0.768848	0.992216	9	4	1	19	12	45	41	0	12	3	56
LdBPK_320080.1	LINF_320005800	N-myristoyl transferase - putative	NMT	7.91955	0.36632	0.526731	0.965033	11	4	1	22	9	47	20	6	3	2	31
LdBPK_030470.1	LINF_030009700	hypothetical protein - conserved	N/A	7.91864	-0.550845	0.334395	0.937212	12	3	4	8	6	33	28	4	19	0	51
LdBPK_312990.1	LINF_310037600	Region in Clathrin and VPS - putative	N/A	7.91764	0.565117	0.395572	0.938847	11	1	9	19	5	45	21	0	4	5	30
LdBPK_080170.1	LINF_080006600	hypothetical protein - conserved	N/A	7.91457	0.298996	0.621775	0.972909	7	1	3	16	17	44	19	4	8	2	33
LdBPK_010680.1	LINF_010011700	hypothetical protein - conserved	N/A	7.91348	1.0142	0.158107	0.895499	11	2	12	20	5	50	30	1	1	1	33
LdBPK_070770.1	LINF_070012500	protein kinase - putative	N/A	7.91298	-0.5847	0.342381	0.938847	3	3	5	7	12	30	25	2	20	2	49
LdBPK_290790.1	LINF_290012700	heat shock protein 90 - putative	LPG3	7.91173	0.248016	0.623375	0.972909	8	3	4	19	7	41	13	5	7	3	28
LdBPK_010380.1	LINF_010008700	hypothetical protein - conserved	N/A	7.91153	0.224129	0.721699	0.986488	8	4	2	23	8	45	23	1	2	7	33
LdBPK_363400.1	LINF_360040800	hypothetical protein - conserved	N/A	7.91089	-2.38793	0.00107785	0.79056	1	2	0	4	4	11	26	14	7	2	49
LdBPK_171470.1	LINF_170020900	L-galactonolactone oxidase - putative	ALO	7.91086	0.478565	0.491492	0.962136	4	13	3	3	13	36	19	3	6	2	30
LdBPK_131600.1	LINF_130020900	hypothetical protein - conserved	N/A	7.90716	0.819831	0.266833	0.896244	6	14	3	10	13	46	37	2	1	0	40
LdBPK_200260.1	LINF_200007400	transmembrane protein - putative	N/A	7.90582	1.50097	0.00432211	0.79056	11	8	5	15	10	49	7	2	3	3	15
LdBPK_242050.1	LINF_240025900	hypothetical protein - conserved	NUP76	7.90361	0.663338	0.314269	0.926676	2	6	6	13	11	38	8	4	3	4	19
LdBPK_330850.1	LINF_330014900	hypothetical protein - conserved	N/A	7.90277	0.643212	0.407183	0.941071	7	2	3	23	12	47	13	8	0	1	22
LdBPK_302480.1	LINF_300030000	heat shock 70-related protein 1 - mitochondrial precursor - putative	N/A	7.90241	-0.118357	0.841434	0.992777	2	4	8	13	8	35	21	1	14	3	39
LdBPK_140900.1	LINF_140014300	SNF2 family helicase-like protein - putative	N/A	7.90226	0.568397	0.380452	0.938847	3	10	4	10	12	39	18	1	3	5	27
LdBPK_010750.1	LINF_010012400	Meckel syndrome type 6 protein - putative	mks6	7.89948	0.632176	0.272862	0.900764	6	4	10	21	5	46	19	3	8	0	30
LdBPK_220180.1	LINF_220008000	hypothetical protein - conserved	N/A	7.89914	-0.750544	0.202396	0.895499	10	1	2	19	2	34	21	5	16	3	45
LdBPK_365100.1	LINF_360058200	Sugar efflux transporter for intercellular exchange - putative	N/A	7.89783	0.0113215	0.984218	0.999292	6	7	1	14	12	40	29	3	6	3	41
LdBPK_161240.1	LINF_160017700	Domain of unknown function DUF221 - putative	N/A	7.8961	-1.19218	0.039601	0.847798	5	5	0	10	5	25	35	1	11	8	55
LdBPK_280520.1	LINF_280009700	Saccharopine dehydrogenase - putative	N/A	7.89519	0.114614	0.875553	0.99778	13	2	0	12	16	43	38	4	2	2	46
LdBPK_241790.1	LINF_240023200	cell division cycle protein 20 - putative	CDC20	7.89441	0.351061	0.505426	0.962406	9	6	7	11	6	39	24	4	4	1	33
LdBPK_010820.1	LINF_010013100	hypothetical protein - conserved	N/A	7.89209	1.42318	0.0108548	0.79056	11	9	4	15	16	55	13	0	7	1	21
LdBPK_280450.1	LINF_280009000	hypothetical protein - conserved	N/A	7.89188	-0.162673	0.826584	0.992216	3	13	3	11	1	31	13	1	8	7	29
LdBPK_141550.1	LINF_140021000	Vacuolar 14 Fab1-binding region/Vacuolar protein 14 C-terminal Fig4p binding - putative	N/A	7.89179	0.48529	0.407321	0.941071	12	4	5	23	8	52	39	2	4	0	45
LdBPK_211700.1	LINF_210023200	hypothetical protein - conserved	N/A	7.89128	-1.19048	0.0600606	0.855146	5	2	0	16	5	28	24	1	17	8	50
LdBPK_251160.1	LINF_250017300	aldehyde dehydrogenase - mitochondrial precursor	ALDH2	7.89104	0.234097	0.719952	0.986488	19	6	5	10	3	43	24	0	16	1	41
LdBPK_321190.1	LINF_320017000	hypothetical protein - conserved	N/A	7.8906	-0.198395	0.705499	0.985989	7	5	5	10	7	34	29	6	7	0	42
LdBPK_324010.1	LINF_320045800	hypothetical protein - conserved	N/A	7.89035	-0.0228215	0.965286	0.999013	13	2	4	20	6	45	28	1	14	2	45
LdBPK_161230.1	LINF_160017600	coatomer delta subunit-like protein	N/A	7.88962	0.0310326	0.957845	0.999013	9	3	8	10	5	35	18	5	11	0	34
LdBPK_110410.1	LINF_110009000	BOP1NT (NUC169) domain/WD domain - G-beta repeat - putative	N/A	7.88947	0.455717	0.38065	0.938847	9	5	2	24	7	47	15	5	6	2	28
LdBPK_140400.1	LINF_140008900	hypothetical protein - conserved	N/A	7.88943	-0.874963	0.102893	0.876677	4	5	6	7	3	25	25	4	16	2	47
LdBPK_311240.1	LINF_310018700	Pyrophosphate-energized vacuolar membrane proton pump 1 - putative	VP1	7.8893	-0.0490444	0.943212	0.999013	6	6	2	18	6	38	27	3	0	6	36
LdBPK_343070.1	LINF_340039900	hypothetical protein - conserved	N/A	7.88755	0.612013	0.315359	0.927422	4	7	5	12	13	41	15	0	6	5	26
LdBPK_261890.1	LINF_260024100	Domain of unknown function (DUF4460) - putative	N/A	7.88696	0.884859	0.221969	0.895499	23	6	6	6	1	42	13	3	4	2	22
LdBPK_321520.1	LINF_320020300	phosphatidylinositol 3-related kinase - putative	N/A	7.88419	0.771033	0.259245	0.895499	2	9	1	30	12	54	19	1	4	4	28
LdBPK_161290.1	LINF_160018200	hypothetical protein - conserved	N/A	7.88418	0.299426	0.620594	0.972909	13	13	2	9	4	41	26	1	9	2	38
LdBPK_210350.1	LINF_210008300	hypothetical protein - conserved	N/A	7.88355	0.379206	0.533168	0.96537	2	11	7	15	5	40	22	2	9	1	34
LdBPK_140290.1	LINF_140007900	hypothetical protein - conserved	N/A	7.88164	-0.89837	0.132009	0.895499	2	3	4	21	3	33	47	4	13	1	65
LdBPK_291540.1	LINF_290020700	hypothetical protein - conserved	N/A	7.88103	0.403379	0.482369	0.95833	11	9	1	10	13	44	23	2	10	1	36
LdBPK_190090.1	LINF_190005800	fibrillarin - putative	N/A	7.87939	0.729585	0.243421	0.895499	10	7	8	23	1	49	15	1	11	1	28
LdBPK_282390.1	LINF_280029100	cyclin dependent kinase-binding protein - putative	N/A	7.8764	-0.324393	0.657512	0.976615	11	2	3	22	1	39	28	0	5	8	41
LdBPK_221060.1	LINF_220018500	translation initiation factor IF-2 - putative	N/A	7.87509	0.206769	0.7157	0.986488	3	5	8	14	9	39	24	1	10	2	37
LdBPK_201560.1	LINF_200020500	hypothetical protein - conserved	N/A	7.86558	1.02504	0.0912555	0.876677	2	9	5	22	12	50	13	1	7	2	23
LdBPK_120550.1	LINF_120011200	hypothetical protein - conserved	N/A	7.86544	-1.1038	0.0528588	0.855146	4	2	0	14	6	26	25	8	10	3	46
LdBPK_130760.1	LINF_130013600	mitochondrial processing peptidase alpha subunit - putative	N/A	7.86487	-0.431985	0.5861	0.968308	3	8	7	1	2	21	9	3	8	6	26
LdBPK_261940.1	LINF_260024700	Thioesterase-like superfamily/Thioesterase superfamily - putative	N/A	7.8622	0.991362	0.0923638	0.876677	11	4	3	22	9	49	12	4	1	3	20
LdBPK_030830.1	LINF_030013600	hypothetical protein - conserved	N/A	7.86204	0.508188	0.44743	0.949643	9	10	6	3	9	37	19	2	11	0	32
LdBPK_120580.1	LINF_120011500	alanine aminotransferase	ALAT	7.861	-0.0317359	0.964569	0.999013	6	3	4	5	12	30	18	2	2	7	29
LdBPK_181570.1	LINF_180021400	nonspecific nucleoside hydrolase	NH	7.86081	-0.122946	0.858176	0.996395	9	6	0	20	7	42	11	5	19	0	35
LdBPK_250360.1	LINF_250008700	Protein of unknown function (DUF1308) - putative	N/A	7.86072	-0.121746	0.85544	0.995828	5	5	1	25	4	40	8	3	10	6	27
LdBPK_366010.1	LINF_360067400	Rab3 GTPase-activating protein regulatory subunit N-terminus - putative	N/A	7.8599	-0.375486	0.583199	0.967449	4	3	1	17	7	32	10	4	4	8	26
LdBPK_282580.1	LINF_280031100	dolichyl-lipid chaperone - putative	rft1	7.85939	-0.232337	0.743481	0.987544	2	14	4	8	1	29	28	2	6	4	40
LdBPK_221050.1	LINF_220018400	hypothetical protein - conserved	N/A	7.85909	-1.14788	0.0269467	0.825947	10	2	2	7	4	25	38	4	13	3	58
LdBPK_201140.1	LINF_200016300	phosphatidylinositol 3-kinase - putative	N/A	7.8577	-0.268906	0.702431	0.985989	7	7	6	9	0	29	12	1	11	6	30
LdBPK_262190.1	LINF_260027100	hypothetical protein - conserved	N/A	7.85727	-0.740181	0.232652	0.895499	3	2	2	7	12	26	20	7	11	2	40
LdBPK_340350.1	LINF_340008400	deoxyhypusine synthase	DHS34	7.85621	-0.0611836	0.928408	0.999013	2	13	1	8	8	32	26	5	4	2	37
LdBPK_354230.1	LINF_350047400	Protein of unknown function (DUF2009) - putative	N/A	7.85579	0.332093	0.543944	0.96537	5	7	6	10	11	39	24	1	8	2	35
LdBPK_351730.1	LINF_350022300	ubiquitin hydrolase - putative	N/A	7.85509	0.544828	0.41591	0.941071	5	2	10	13	12	42	23	0	11	1	35
LdBPK_361030.1	LINF_360015500	hypothetical protein - conserved	N/A	7.8534	0.24779	0.669744	0.97917	5	5	5	20	11	46	27	0	14	1	42
LdBPK_280140.1	LINF_280006300	pantothenate kinase subunit - putative	N/A	7.85292	0.693839	0.253158	0.895499	7	10	2	17	12	48	11	1	14	1	27
LdBPK_362330.1	LINF_360029100	hypothetical protein - conserved	N/A	7.85282	-0.418288	0.563381	0.96537	7	5	1	11	5	29	18	7	0	5	30
LdBPK_341470.1	LINF_340020700	hypothetical protein - conserved	NUP225	7.85266	0.318059	0.577245	0.967154	11	5	6	13	8	43	19	1	16	0	36
LdBPK_230450.1	LINF_230009350	hypothetical protein - unknown function	N/A	7.84774	0.234304	0.728914	0.986488	9	0	5	20	12	46	18	1	17	1	37
LdBPK_364420.1	LINF_360051300	WD domain - G-beta repeat/Utp21 specific WD40 associated putative domain containing protein - putative	N/A	7.84547	-0.359337	0.569599	0.965762	7	2	8	15	2	34	21	2	19	1	43
LdBPK_080800.1	LINF_080013000	hypothetical protein - conserved	N/A	7.84533	-0.788828	0.266826	0.896244	5	4	1	21	0	31	13	8	10	3	34
LdBPK_312720.1	LINF_310034600	acetoin dehydrogenase e3 component-like protein	N/A	7.84378	-0.282235	0.619222	0.972909	9	6	2	20	1	38	20	3	13	3	39
LdBPK_060580.1	LINF_060011200	deoxyuridine triphosphatase - putative	DUT	7.84216	0.142887	0.796758	0.992216	11	4	6	9	9	39	28	1	11	1	41
LdBPK_352680.1	LINF_350031600	hypothetical protein - conserved	N/A	7.84167	-0.642372	0.242406	0.895499	8	1	1	18	5	33	25	5	9	4	43
LdBPK_210530.1	LINF_210010100	vacuolar sorting-associated-like protein	N/A	7.84063	0.60987	0.397388	0.938847	25	1	5	12	3	46	12	2	12	1	27
LdBPK_261540.1	LINF_260020600	SNF2 family N-terminal domain/DEAD/DEAH box helicase/Ring finger domain/Zinc finger - C3HC4 type (RING finger)/Helicase conserved C-terminal domain containing protein - putative	N/A	7.83877	-0.507275	0.372279	0.938847	5	2	3	21	5	36	21	5	16	1	43
LdBPK_130940.1	LINF_130015300	subtilisin-like serine peptidase	N/A	7.83854	0.053641	0.922295	0.999013	6	9	3	14	7	39	32	1	6	3	42
LdBPK_310580.1	LINF_310011000	mevalonate kinase - putative	N/A	7.83801	-0.451081	0.392669	0.938847	11	4	1	12	4	32	18	3	11	5	37
LdBPK_332040.1	LINF_330028000	phosphoribosylpyrophosphate synthetase - putative	N/A	7.83748	0.0109784	0.984012	0.999292	10	5	4	8	4	31	17	5	2	4	28
LdBPK_220005.1	LINF_220005400	SET domain containing protein - putative	N/A	7.83591	0.815883	0.270016	0.898336	6	3	13	21	1	44	19	2	7	0	28
LdBPK_120105.1	LINF_120007900	ornithine decarboxylase - putative	ODC	7.83533	0.696455	0.31299	0.925542	4	14	2	9	11	40	18	0	5	4	27
LdBPK_190380.1	LINF_190008700	WD domain - G-beta repeat - putative	N/A	7.83409	0.394143	0.511286	0.962406	8	7	3	18	5	41	21	2	1	5	29
LdBPK_262110.1	LINF_260026400	protein kinase - putative	N/A	7.83204	-1.21769	0.122076	0.884928	6	7	0	3	3	19	17	11	11	0	39
LdBPK_171550.1	LINF_170021800	Major Facilitator Superfamily - putative	N/A	7.83196	0.321561	0.651804	0.976615	5	0	5	14	18	42	20	1	12	2	35
LdBPK_261400.1	LINF_260019200	MORN repeat/FYVE zinc finger containing protein - putative	N/A	7.83088	0.439618	0.591308	0.968864	6	12	3	13	2	36	14	1	0	7	22
LdBPK_262370.1	LINF_260029000	hypothetical protein - conserved	N/A	7.82687	-0.052947	0.932889	0.999013	5	2	2	23	7	39	15	7	6	2	30
LdBPK_282420.1	LINF_280029300	glycosomal membrane protein-like protein	N/A	7.82629	-0.144823	0.848627	0.994297	1	5	5	21	2	34	8	8	8	1	25
LdBPK_180770.1	LINF_180012900	hypothetical protein - conserved	N/A	7.8255	-0.0584297	0.917653	0.999013	5	9	1	12	8	35	14	4	12	2	32
LdBPK_332200.1	LINF_330029700	hypothetical protein - conserved	N/A	7.82366	0.989518	0.0879397	0.876677	12	10	4	15	4	45	10	0	6	4	20
LdBPK_160560.1	LINF_160010700	orotidine-5-phosphate decarboxylase/orotate phosphoribosyltransferase - putative	N/A	7.82213	-0.320921	0.566022	0.96537	6	10	2	10	3	31	18	2	12	4	36
LdBPK_302060.1	LINF_300025700	hypothetical protein - conserved	N/A	7.82135	-0.0156029	0.982324	0.999292	1	4	3	16	15	39	15	3	19	0	37
LdBPK_211910.1	LINF_210025200	hypothetical protein - conserved	EXO99	7.82083	0.3364	0.660439	0.976615	4	5	10	5	3	27	8	7	3	1	19
LdBPK_220750.1	LINF_220015200	hypothetical protein - conserved	N/A	7.82067	0.127163	0.879076	0.998021	2	2	9	11	5	29	5	9	5	0	19
LdBPK_310380.1	LINF_310008900	CRAL/TRIO domain containing protein - putative	N/A	7.81963	-0.818838	0.133635	0.895499	6	3	2	18	2	31	25	5	15	2	47
LdBPK_361840.1	LINF_360024000	aldehyde dehydrogenase - putative	N/A	7.81937	0.665771	0.215136	0.895499	9	4	9	11	7	40	16	2	7	1	26
LdBPK_140020.1	LINF_140005100	PI3-kinase family - ras-binding domain/Phosphoinositide 3-kinase C2/Phosphoinositide 3-kinase family - accessory domain (PIK domain)/Phosphatidylinositol 3- and 4-kinase - putative	N/A	7.81892	1.29612	0.101665	0.876677	3	1	14	25	5	48	13	0	5	2	20
LdBPK_081190.1	LINF_080017300	hypothetical protein - conserved	N/A	7.81875	0.0720123	0.908145	0.999006	10	3	2	8	11	34	19	2	3	6	30
LdBPK_311110.1	LINF_310017400	emp24/gp25L/p24 family/GOLD - putative	N/A	7.81782	-0.391067	0.61221	0.96963	3	2	2	12	10	29	8	1	5	10	24
LdBPK_161260.1	LINF_160017900	hypothetical protein - conserved	N/A	7.81642	0.489889	0.452044	0.950783	3	4	2	25	10	44	8	4	5	4	21
LdBPK_323570.1	LINF_320041200	chloride channel protein - putative	N/A	7.81546	0.0189231	0.976592	0.999292	2	6	2	27	6	43	23	6	8	0	37
LdBPK_161530.1	LINF_160020500	hypothetical protein - conserved	N/A	7.81541	-0.0256925	0.967474	0.999013	9	2	1	30	6	48	35	1	6	4	46
LdBPK_361600.1	LINF_360021600	engulfment and cell motility domain 2 - putative	N/A	7.81529	0.858182	0.226826	0.895499	4	15	4	6	10	39	12	2	10	0	24
LdBPK_180820.1	LINF_180013400	hypothetical protein - conserved	N/A	7.8149	-0.212277	0.715149	0.986488	9	1	2	22	8	42	23	2	16	2	43
LdBPK_343990.1	LINF_340046500	dynein heavy chain - putative	N/A	7.81355	0.0497333	0.922794	0.999013	11	3	5	13	6	38	19	3	12	1	35
LdBPK_060890.1	LINF_060014300	dihydrofolate reductase-thymidylate synthase	DHFR-TS	7.81245	-0.582635	0.282576	0.90956	7	4	1	18	4	34	32	6	9	1	48
LdBPK_365240.1	LINF_360059600	40S ribosomal protein SA - putative	N/A	7.81202	0.251741	0.66268	0.978295	7	7	4	22	6	46	37	0	6	2	45
LdBPK_241560.1	LINF_240020500	translationally controlled tumor protein (TCTP) - putative	N/A	7.81143	-0.930961	0.129928	0.892946	3	1	2	19	6	31	26	5	19	1	51
LdBPK_343980.1	LINF_340049300	hypothetical protein - conserved	N/A	7.80896	0.599113	0.34924	0.938847	13	6	1	9	13	42	21	1	3	4	29
LdBPK_260090.1	LINF_260005900	hypothetical protein - conserved	N/A	7.80767	-0.269618	0.611996	0.969579	9	6	1	10	6	32	14	4	12	3	33
LdBPK_161280.1	LINF_160018100	hypothetical protein - conserved	N/A	7.8055	0.75073	0.141455	0.895499	11	8	5	19	5	48	20	2	7	0	29
LdBPK_190580.1	LINF_190010700	Tubulin binding cofactor C - putative	N/A	7.8026	0.0956141	0.883036	0.998021	7	9	1	5	9	31	17	5	3	3	28
LdBPK_061000.1	LINF_060015400	Domain of unknown function (DUF3883) - putative	N/A	7.80247	-0.948936	0.166523	0.895499	3	7	0	13	2	25	28	7	3	4	42
LdBPK_343350.1	LINF_340043100	hypothetical protein - conserved	N/A	7.80043	-0.80265	0.326546	0.932565	0	2	6	15	1	24	7	5	8	6	26
LdBPK_341070.1	LINF_340016300	myosin IB heavy chain - putative	N/A	7.79928	1.02655	0.112827	0.882004	11	11	6	15	1	44	12	3	6	0	21
LdBPK_071330.1	LINF_070018300	N-terminal region of Chorein - a TM vesicle-mediated sorter - putative	N/A	7.7979	0.191103	0.707647	0.985989	11	6	4	14	6	41	29	1	7	2	39
LdBPK_181060.1	LINF_180015900	hypothetical protein - conserved	N/A	7.79761	-0.194285	0.7619	0.992216	12	9	2	8	2	33	14	2	17	2	35
LdBPK_140940.1	LINF_140014800	hypothetical protein - conserved	N/A	7.7975	1.59719	0.0192056	0.79056	10	14	3	31	2	60	13	0	5	1	19
LdBPK_101010.1	LINF_100016400	hypothetical protein - conserved	N/A	7.797	-0.192704	0.80288	0.992216	14	5	0	14	1	34	9	8	6	2	25
LdBPK_250830.1	LINF_250013800	DNL zinc finger containing protein - putative	N/A	7.79574	-0.759012	0.149545	0.895499	9	2	2	9	5	27	26	2	9	6	43
LdBPK_010620.1	LINF_010011100	Rab-GTPase-TBC domain containing protein - putative	N/A	7.79268	0.839301	0.16103	0.895499	12	8	1	17	9	47	10	0	8	4	22
LdBPK_231940.1	LINF_230026100	hypothetical protein - conserved	N/A	7.79222	0.102934	0.873086	0.99778	13	3	3	20	2	41	19	0	7	6	32
LdBPK_130700.1	LINF_130013000	hypothetical protein - conserved	N/A	7.79125	0.531562	0.385837	0.938847	18	7	0	15	7	47	18	2	10	1	31
LdBPK_150570.1	LINF_150012800	hypothetical protein - conserved	N/A	7.79061	-0.978666	0.15393	0.895499	5	1	2	13	4	25	8	2	14	8	32
LdBPK_210400.1	LINF_210008800	mitochondrial processing peptidase alpha subunit - putative	N/A	7.79034	0.687588	0.248229	0.895499	11	2	6	23	5	47	16	0	6	4	26
LdBPK_120700.1	LINF_120015100	hypothetical protein - conserved	N/A	7.78767	-0.191077	0.732236	0.986488	6	3	1	16	11	37	25	5	9	1	40
LdBPK_260800.1	LINF_260013300	hypothetical protein - conserved	N/A	7.78683	0.128181	0.868345	0.99778	8	1	11	4	4	28	18	5	7	0	30
LdBPK_300250.1	LINF_300007500	ubiquitin hydrolase - putative	N/A	7.7856	0.568014	0.408925	0.941071	18	5	1	25	6	55	22	0	15	0	37
LdBPK_301840.1	LINF_300023300	phosphatidylinositol kinase - putative	N/A	7.78313	-0.107545	0.869413	0.99778	5	2	4	13	6	30	8	8	5	2	23
LdBPK_150580.1	LINF_150012900	hypothetical protein - conserved	N/A	7.78308	-1.0904	0.0572848	0.855146	3	6	2	6	2	19	17	6	7	5	35
LdBPK_260650.1	LINF_260011800	Protein of unknown function (DUF2012) - putative	N/A	7.78285	-0.444397	0.433768	0.944547	6	1	5	11	9	32	36	3	10	1	50
LdBPK_130170.1	LINF_130006600	MOZ/SAS family acetyltransferase - putative	N/A	7.78205	0.290274	0.598097	0.968982	7	8	2	12	10	39	17	4	10	0	31
LdBPK_160570.1	LINF_160010800	AAA domain containing protein - putative	N/A	7.78186	0.435722	0.518512	0.965033	13	1	9	8	6	37	28	2	4	1	35
LdBPK_091080.1	LINF_090017600	LEM3 (ligand-effect modulator 3) family / CDC50 family - putative	N/A	7.78159	-0.266343	0.617905	0.972909	4	7	3	8	9	31	28	3	8	2	41
LdBPK_030370.1	LINF_030008650	hypothetical protein, conserved	N/A	7.78155	0.0040105	0.994713	0.999292	5	6	6	12	4	33	16	4	10	1	31
LdBPK_261090.1	LINF_260016100	TROVE domain/WD domain - G-beta repeat - putative	N/A	7.78123	-0.331462	0.554547	0.96537	8	8	1	12	4	33	32	5	6	1	44
LdBPK_355260.1	LINF_350058500	Lsm12 protein - putative	N/A	7.77973	0.905229	0.182114	0.895499	14	1	8	22	2	47	15	3	4	1	23
LdBPK_351260.1	LINF_350017400	monothiol glutaredoxin - putative	N/A	7.77908	-0.509343	0.382196	0.938847	12	1	1	18	4	36	30	4	11	2	47
LdBPK_302340.1	LINF_300028700	hypothetical protein - conserved	N/A	7.77886	0.127592	0.830735	0.992216	6	3	2	12	15	38	24	4	7	1	36
LdBPK_030270.1	LINF_030007600	hypothetical protein - conserved	N/A	7.77826	0.0768642	0.90201	0.998777	8	0	7	15	7	37	17	3	12	1	33
LdBPK_170870.1	LINF_170014800	guanosine monophosphate reductase	GMPR	7.77816	-1.2107	0.0398701	0.847798	8	2	1	6	4	21	15	4	16	5	40
LdBPK_313210.1	LINF_310039800	phosphoglycan beta 1 -3 galactosyltransferase 5	N/A	7.77804	-0.628861	0.33434	0.937212	11	3	5	12	0	31	36	2	15	1	54
LdBPK_261000.1	LINF_260015200	dynein heavy chain - putative	IAD5-1	7.77786	0.214636	0.724596	0.986488	10	3	8	14	5	40	33	1	9	0	43
LdBPK_270790.1	LINF_270015600	isovaleryl-coA dehydrogenase - putative	N/A	7.77732	0.597898	0.393527	0.938847	15	2	1	10	15	43	21	1	3	4	29
LdBPK_020340.1	LINF_020008700	proteasome regulatory non-ATPase subunit 6 - putative	N/A	7.77655	-1.24263	0.0608702	0.855146	7	6	1	5	0	19	15	4	12	6	37
LdBPK_354920.1	LINF_350054200	Archaic translocase outer mitochondrial membrane 40 - putative	ATOM40	7.77483	-1.76339	0.00557198	0.79056	2	1	1	10	2	16	14	7	11	6	38
LdBPK_241150.1	LINF_240016500	hypothetical protein - conserved	N/A	7.77407	0.513197	0.44154	0.946844	14	3	1	17	9	44	16	0	4	6	26
LdBPK_200440.1	LINF_200009000	Metallo-dependent phosphatase-like domain-containing protein	N/A	7.77402	-0.992384	0.317297	0.930376	0	12	2	2	1	17	11	9	13	0	33
LdBPK_355350.1	LINF_350055800	hypothetical protein - conserved	N/A	7.77373	0.63072	0.270707	0.898672	4	6	6	26	6	48	19	1	9	1	30
LdBPK_180840.1	LINF_180013600	hypothetical protein - conserved	N/A	7.77309	0.280453	0.616686	0.972909	6	8	5	10	3	32	13	5	4	2	24
LdBPK_191170.1	LINF_190017200	hypothetical protein - conserved	N/A	7.77288	-0.521354	0.367282	0.938847	8	6	1	8	9	32	43	2	11	1	57
LdBPK_010550.1	LINF_010010400	long-chain-fatty-acid-CoA ligase - putative	N/A	7.77207	0.616183	0.363475	0.938847	4	6	7	8	11	36	25	2	1	2	30
LdBPK_150840.1	LINF_150015900	hypothetical protein - conserved	N/A	7.77166	-0.346497	0.568424	0.965572	5	4	1	8	14	32	34	3	8	2	47
LdBPK_110510.1	LINF_110011300	transcription modulator/accessory protein - putative	N/A	7.77157	0.228228	0.658744	0.976615	7	8	4	13	4	36	14	4	9	1	28
LdBPK_330010.1	LINF_330005100	hypothetical protein	N/A	7.77142	0.242767	0.718932	0.986488	6	4	1	23	6	40	5	6	6	3	20
LdBPK_311770.1	LINF_310024900	nucleosome assembly protein-like protein	N/A	7.77056	0.37253	0.535663	0.96537	15	8	2	8	7	40	29	2	5	1	37
LdBPK_060240.1	LINF_060007700	hypothetical protein - conserved	POMP34	7.76946	0.479133	0.382736	0.938847	12	3	2	25	7	49	21	3	7	1	32
LdBPK_272140.1	LINF_270029400	ribosomal protein L11 - putative	N/A	7.76867	-0.613033	0.390432	0.938847	7	2	0	25	3	37	15	1	16	6	38
LdBPK_040840.1	LINF_040013400	tyrosine phospatase-like protein	N/A	7.76676	-0.284889	0.650196	0.976615	9	4	6	4	7	30	35	2	12	0	49
LdBPK_170650.1	LINF_170012200	hypothetical protein - conserved	N/A	7.76664	-0.088128	0.877236	0.997954	4	6	6	10	3	29	19	2	4	5	30
LdBPK_030860.1	LINF_030013900	hypothetical protein - conserved	N/A	7.76546	0.710977	0.230298	0.895499	6	6	2	24	13	51	23	0	7	2	32
LdBPK_040500.1	LINF_040010100	hypothetical protein - conserved	N/A	7.76538	0.398268	0.549787	0.96537	13	11	2	5	4	35	22	3	3	2	30
LdBPK_301150.1	LINF_300016500	WW domain containing protein - putative	N/A	7.7641	0.834763	0.27109	0.898672	4	10	6	6	7	33	12	6	1	0	19
LdBPK_010770.1	LINF_010012600	protein kinase - putative	N/A	7.76395	0.258385	0.676303	0.981897	18	2	2	18	4	44	15	2	12	2	31
LdBPK_181200.1	LINF_180017400	hypothetical protein - conserved	N/A	7.76375	0.238224	0.738425	0.986488	17	3	1	26	3	50	16	0	17	2	35
LdBPK_010050.1	LINF_010005400	carboxylase - putative	N/A	7.76312	-0.383466	0.555777	0.96537	1	4	3	16	5	29	17	6	3	4	30
LdBPK_201770.1	LINF_200022500	hypothetical protein - conserved	N/A	7.76211	-0.587852	0.276028	0.904434	5	5	4	10	2	26	25	3	5	5	38
LdBPK_041200.1	LINF_040017000	hypothetical protein - conserved	N/A	7.75783	-0.515546	0.396447	0.938847	7	2	7	4	4	24	16	3	12	3	34
LdBPK_350200.1	LINF_350007100	hypothetical protein - conserved	N/A	7.75655	0.551204	0.356906	0.938847	10	8	4	17	2	41	21	3	2	2	28
LdBPK_241750.1	LINF_240022800	Ssl1-like - putative	N/A	7.75539	-1.24461	0.0535108	0.855146	2	0	3	10	5	20	25	4	5	7	41
LdBPK_060860.1	LINF_060014000	lipin - putative	N/A	7.75513	0.997608	0.104277	0.876677	5	6	6	18	13	48	24	0	4	1	29
LdBPK_260780.1	LINF_260013000	type II (glutathione peroxidase-like) tryparedoxin peroxidase	N/A	7.75419	0.150604	0.801875	0.992216	9	8	2	21	2	42	25	4	8	0	37
LdBPK_050700.1	LINF_050012200	hypothetical protein - conserved	N/A	7.75368	0.581241	0.382894	0.938847	18	6	5	8	4	41	15	0	13	1	29
LdBPK_282620.1	LINF_280031500	hypothetical protein - conserved	N/A	7.75335	0.158456	0.821509	0.992216	14	4	5	3	6	32	14	0	11	4	29
LdBPK_150740.1	LINF_150014400	hypothetical protein - conserved	N/A	7.75237	0.285278	0.710475	0.985989	0	5	8	19	5	37	24	0	5	4	33
LdBPK_180740.1	LINF_180012600	Elongation factor Tu - mitochondrial - putative	EF-Tu	7.75228	-0.281597	0.62324	0.972909	8	1	1	18	7	35	20	4	7	4	35
LdBPK_350580.1	LINF_350010500	SNF-7-like protein - conserved	N/A	7.75155	0.144945	0.824126	0.992216	3	2	9	16	5	35	21	4	8	0	33
LdBPK_292350.1	LINF_290030100	metallo-peptidase - Clan MA(E) Family M1	N/A	7.75088	0.566003	0.369601	0.938847	9	13	1	19	4	46	27	1	6	1	35
LdBPK_250490.1	LINF_250010000	Myosin head (motor domain) - putative	N/A	7.75072	0.671988	0.31134	0.92497	5	2	3	27	13	50	26	2	2	2	32
LdBPK_361230.1	LINF_360017500	hypothetical protein - conserved	N/A	7.74994	0.208968	0.735813	0.986488	5	5	2	8	16	36	20	2	9	2	33
LdBPK_340080.1	LINF_340005700	glucose-6-phosphate 1-dehydrogenase - putative	G6PD	7.74935	-0.502059	0.355625	0.938847	7	1	6	8	5	27	22	4	10	2	38
LdBPK_261010.1	LINF_260015300	hypothetical protein - conserved	N/A	7.74879	0.352439	0.518776	0.965033	9	4	5	11	9	38	13	1	12	2	28
LdBPK_290220.1	LINF_290007000	hypothetical protein - conserved	N/A	7.74823	0.510243	0.453588	0.951316	14	1	1	16	15	47	29	2	5	1	37
LdBPK_093020.1	LINF_290019700	hypothetical protein	N/A	7.7461	0.380785	0.570685	0.965762	3	7	7	23	3	43	20	0	13	1	34
LdBPK_041080.1	LINF_040015900	Transcriptional repressor TCF25 - putative	N/A	7.74574	-0.548885	0.3555	0.938847	9	4	1	14	3	31	22	7	11	0	40
LdBPK_030190.1	LINF_030006800	delta-1-pyrroline-5-carboxylate dehydrogenase - putative	N/A	7.74574	-0.0630269	0.915129	0.999013	8	7	3	15	2	35	18	0	10	5	33
LdBPK_360050.1	LINF_360005400	PUF1 - putative	PUF1	7.74332	0.57162	0.385551	0.938847	10	14	2	14	3	43	22	1	10	0	33
LdBPK_050380.1	LINF_050008800	microtubule-associated protein - putative	N/A	7.74304	-0.748255	0.208047	0.895499	4	4	0	13	6	27	16	7	11	2	36
LdBPK_367070.1	LINF_360079400	ATP synthase delta (OSCP) subunit - putative	N/A	7.74214	-0.926056	0.18063	0.895499	1	2	0	12	11	26	19	4	14	4	41
LdBPK_220710.1	LINF_220014800	hypothetical protein - conserved	N/A	7.74211	0.411468	0.579824	0.967154	18	7	0	7	6	38	6	2	11	3	22
LdBPK_090660.1	LINF_090012000	Glucosidase II beta subunit-like - putative	N/A	7.74172	0.614913	0.312917	0.925542	10	3	4	10	14	41	20	0	6	3	29
LdBPK_191590.1	LINF_190022000	inosine-5'-monophosphate dehydrogenase	N/A	7.74061	-0.0992665	0.870627	0.99778	9	2	1	14	9	35	16	1	8	6	31
LdBPK_282790.1	LINF_280033200	leucine-rich repeat protein - putative	N/A	7.74025	-0.163737	0.766068	0.992216	5	7	0	15	7	34	20	4	7	3	34
LdBPK_303640.1	LINF_300041600	serine/threonine-protein kinase - putative	N/A	7.74005	-0.309439	0.534196	0.96537	8	4	2	11	6	31	24	5	6	2	37
LdBPK_010740.1	LINF_010012300	hypothetical protein - conserved	N/A	7.73841	0.41145	0.509102	0.962406	14	1	3	22	7	47	21	0	9	3	33
LdBPK_080440.1	LINF_080009400	hypothetical protein - conserved	N/A	7.73554	1.02331	0.0602984	0.855146	9	6	8	14	7	44	13	1	8	0	22
LdBPK_350390.1	LINF_350009100	hypothetical protein - conserved	N/A	7.73451	-0.214172	0.750003	0.989099	2	8	2	5	9	26	20	5	3	3	31
LdBPK_130530.1	LINF_130011300	hypothetical protein - conserved	N/A	7.73157	0.473624	0.426882	0.942374	8	5	3	30	6	52	29	1	9	0	39
LdBPK_030960.1	LINF_030014900	eukaryotic initiation factor 2a - putative	EIF2A	7.73148	0.125862	0.853639	0.995215	14	8	0	17	5	44	35	0	11	1	47
LdBPK_313090.1	LINF_310038600	Component of IIS longevity pathway SMK-1 - putative	N/A	7.72993	0.789848	0.227697	0.895499	6	8	6	28	2	50	25	1	6	0	32
LdBPK_101070.1	LINF_100015400	histone H3 - putative	N/A	7.72848	-1.3361	0.0922769	0.876677	8	0	0	11	2	21	19	4	3	9	35
LdBPK_010810.1	LINF_010013000	hypothetical protein - conserved	N/A	7.72776	-0.453932	0.465699	0.954339	13	1	2	15	3	34	22	1	14	4	41
LdBPK_352500.1	LINF_350029800	ubiquitin-protein ligase - putative	N/A	7.72545	0.0957624	0.90954	0.999006	9	1	5	2	11	28	16	0	3	7	26
LdBPK_051180.1	LINF_050017200	hypothetical protein - conserved	N/A	7.72455	-0.457459	0.44284	0.947095	4	5	1	10	9	29	13	3	15	3	34
LdBPK_292740.1	LINF_290034100	SAM domain (Sterile alpha motif) - putative	POMP24	7.72443	-0.135313	0.83562	0.992397	6	7	1	23	2	39	19	5	12	0	36
LdBPK_351450.1	LINF_350019200	60S ribosomal protein L2 - putative	N/A	7.72347	0.145914	0.825433	0.992216	9	7	0	26	4	46	22	0	12	3	37
LdBPK_332580.1	LINF_330033700	hypothetical protein - conserved	N/A	7.72246	-0.711288	0.20287	0.895499	5	3	1	12	6	27	19	7	11	1	38
LdBPK_282560.1	LINF_280030900	WW domain containing protein - putative	N/A	7.72215	0.239445	0.656445	0.976615	8	2	3	14	10	37	18	4	5	2	29
LdBPK_070660.1	LINF_070011500	electron transfer flavoprotein-ubiquinone oxidoreductase - putative	N/A	7.72192	-0.141152	0.827182	0.992216	2	3	6	13	5	29	11	1	8	6	26
LdBPK_322220.1	LINF_320027000	eRF1 methyltransferase catalytic subunit - putative	N/A	7.72069	-0.364086	0.621842	0.972909	6	4	4	5	4	23	12	10	3	0	25
LdBPK_231500.1	LINF_230021600	Rapamycin-insensitive companion of mTOR - N-term/Rapamycin-insensitive companion of mTOR - middle domain/Rapamycin-insensitive companion of mTOR RasGEF N domain containing protein - putative	AVO3	7.72002	0.742881	0.289224	0.915486	9	15	2	9	5	40	27	2	3	0	32
LdBPK_260091.1	LINF_260005800	hypothetical protein - conserved	N/A	7.71859	-0.322018	0.663205	0.978497	8	6	0	9	6	29	8	8	11	0	27
LdBPK_330940.1	LINF_330016300	dnaj chaperone-like protein	N/A	7.71833	0.490397	0.386939	0.938847	4	3	6	22	7	42	18	3	6	1	28
LdBPK_230580.1	LINF_230010700	acetyl-CoA synthetase - putative	N/A	7.71521	0.901194	0.143561	0.895499	14	1	4	20	11	50	21	1	5	1	28
LdBPK_342040.1	LINF_340028100	Dynamin family/50S ribosome-binding GTPase - putative	N/A	7.71518	-0.336154	0.523807	0.965033	7	6	4	13	2	32	28	3	10	1	42
LdBPK_363410.1	LINF_360040900	Fungal domain of unknown function (DUF1712) - putative	N/A	7.71483	-0.147151	0.831438	0.992216	2	5	2	19	5	33	7	2	9	6	24
LdBPK_320540.1	LINF_320010400	LEM3 (ligand-effect modulator 3) family / CDC50 family - putative	N/A	7.71449	0.174757	0.778649	0.992216	4	2	8	14	8	36	20	1	12	1	34
LdBPK_291100.1	LINF_290016000	Alcohol dehydrogenase GroES-like domain/Zinc-binding dehydrogenase - putative	N/A	7.71436	1.14459	0.0648936	0.855426	7	4	5	31	10	57	18	0	8	0	26
LdBPK_282490.1	LINF_280030000	hypothetical protein - conserved	N/A	7.7136	-0.0663825	0.913226	0.999006	7	2	4	5	10	28	13	5	7	2	27
LdBPK_010460.1	LINF_010009500	Protein of unknown function (DUF791) - putative	N/A	7.71256	0.0182315	0.979418	0.999292	6	6	1	12	7	32	3	0	8	8	19
LdBPK_190700.1	LINF_190011900	kinesin - putative	N/A	7.71204	0.937741	0.12944	0.891248	11	11	1	23	3	49	14	2	6	1	23
LdBPK_366560.1	LINF_360072800	glucose transporter 2	GT3	7.71156	-0.322646	0.645943	0.976615	10	4	0	13	10	37	27	1	21	0	49
LdBPK_364990.1	LINF_360057100	hypothetical protein - conserved	N/A	7.71039	0.0554072	0.936024	0.999013	0	5	3	17	8	33	15	5	3	3	26
LdBPK_242340.1	LINF_240028700	fatty-acid desaturase - putative	N/A	7.70956	0.456845	0.519873	0.965033	17	4	1	22	3	47	27	0	3	4	34
LdBPK_281800.1	LINF_280023100	differentiation inhibitory kinase - putative	ZFK	7.70953	0.328948	0.678904	0.981897	12	0	2	4	16	34	11	4	7	2	24
LdBPK_310930.1	LINF_310014800	hypothetical protein - conserved	N/A	7.70678	0.0377259	0.946713	0.999013	7	5	1	19	8	40	23	4	10	0	37
LdBPK_130310.1	LINF_130009000	hypothetical protein - conserved	N/A	7.70578	0.993114	0.209213	0.895499	0	3	8	13	15	39	11	2	6	1	20
LdBPK_270950.1	LINF_270017200	hypothetical protein - conserved	N/A	7.70448	0.203562	0.725793	0.986488	5	5	1	27	6	44	21	3	7	2	33
LdBPK_160510.1	LINF_160010100	hypothetical protein - conserved	N/A	7.70443	-0.253261	0.708069	0.985989	10	1	4	14	2	31	24	6	2	2	34
LdBPK_341940.1	LINF_340027000	hypothetical protein - conserved	N/A	7.70254	0.230832	0.703003	0.985989	9	4	2	11	12	38	15	3	13	0	31
LdBPK_040560.1	LINF_040010700	DENN (AEX-3) domain containing protein - putative	N/A	7.7004	-0.465789	0.489653	0.962136	8	2	3	15	2	30	30	7	2	1	40
LdBPK_171340.1	LINF_170019700	hypothetical protein - conserved	N/A	7.70039	1.06363	0.11611	0.882004	2	10	5	12	11	40	17	2	2	1	22
LdBPK_310130.1	LINF_310006200	hypothetical protein - conserved	N/A	7.70037	0.266082	0.616793	0.972909	8	5	4	11	9	37	21	0	8	3	32
LdBPK_070330.1	LINF_070006900	protein kinase - putative	N/A	7.70009	-0.0554522	0.944216	0.999013	0	6	3	16	5	30	6	4	5	5	20
LdBPK_350730.1	LINF_350011800	hypothetical protein - conserved	N/A	7.69867	0.182197	0.803235	0.992216	5	13	0	5	8	31	15	4	8	1	28
LdBPK_343800.1	LINF_340047500	AP-1 adapter complex gamma subunit - putative	N/A	7.69854	1.01786	0.101963	0.876677	16	7	1	13	8	45	16	3	2	1	22
LdBPK_260700.1	LINF_260012300	hypothetical protein - conserved	N/A	7.69839	0.574524	0.296922	0.919628	7	5	3	13	11	39	10	2	9	2	23
LdBPK_320610.1	LINF_320011100	hypothetical protein - conserved	N/A	7.69771	-0.0946379	0.904324	0.998882	12	3	3	13	2	33	2	5	15	1	23
LdBPK_312230.1	LINF_310029900	ARM-like helical domain-containing protein	N/A	7.69654	0.0595085	0.937954	0.999013	1	8	2	20	4	35	9	0	7	7	23
LdBPK_141090.1	LINF_140016400	hypothetical protein - conserved	N/A	7.6961	-1.0293	0.0534183	0.855146	5	1	2	7	6	21	21	6	9	3	39
LdBPK_366890.1	LINF_360077500	hypothetical protein - conserved	N/A	7.69563	-0.459047	0.437093	0.944691	12	5	2	12	1	32	33	2	10	2	47
LdBPK_131390.1	LINF_130022000	dynein heavy chain - putative	N/A	7.69532	-0.0514192	0.92198	0.999013	6	4	4	18	6	38	33	2	7	1	43
LdBPK_360860.1	LINF_360013700	TFIIH basal transcription factor subunit - putative	N/A	7.69316	0.209733	0.701813	0.985989	8	3	2	18	7	38	13	5	8	1	27
LdBPK_331160.1	LINF_330018500	CW-type Zinc Finger - putative	N/A	7.69176	-0.0632143	0.907721	0.999006	12	6	2	8	6	34	22	2	12	1	37
LdBPK_190490.1	LINF_190009800	hypothetical protein - conserved	N/A	7.69056	0.0806326	0.903831	0.998836	9	4	0	20	9	42	12	1	17	2	32
LdBPK_130990.1	LINF_130015900	proteasome regulatory ATPase subunit 2 - putative	N/A	7.68954	0.976868	0.15174	0.895499	12	4	4	12	15	47	29	0	4	0	33
LdBPK_200280.1	LINF_200007600	Midasin - putative	MDN1	7.6893	-0.698942	0.22719	0.895499	9	3	2	4	6	24	29	4	6	3	42
LdBPK_301020.1	LINF_300015200	hypothetical protein - conserved	N/A	7.68702	-0.172538	0.821392	0.992216	2	6	3	13	4	28	15	1	1	8	25
LdBPK_340640.1	LINF_340011800	hypothetical protein - conserved	N/A	7.68611	-0.503359	0.372601	0.938847	8	7	1	8	6	30	32	2	13	1	48
LdBPK_240070.1	LINF_240005500	hypothetical protein - conserved	N/A	7.6861	-0.345193	0.638757	0.976615	4	6	2	12	5	29	3	5	17	1	26
LdBPK_352220.1	LINF_350027000	hypothetical protein - conserved	N/A	7.68526	-0.771337	0.166205	0.895499	7	2	1	13	6	29	25	4	16	1	46
LdBPK_240260.1	LINF_240007400	protein phosphotase - putative	N/A	7.68489	0.144366	0.859457	0.996411	2	9	0	11	10	32	3	2	9	5	19
LdBPK_322800.1	LINF_320033600	L-Lysine transport protein - putative	AAT16	7.68388	0.343245	0.60404	0.969415	1	4	3	23	12	43	23	2	8	1	34
LdBPK_260350.1	LINF_260008600	hypothetical protein - conserved	N/A	7.68368	0.70624	0.210983	0.895499	8	7	5	17	8	45	20	0	10	0	30
LdBPK_260920.1	LINF_260014400	Meiotic cell cortex C-terminal pleckstrin homology - putative	N/A	7.68202	-1.32	0.0861836	0.876677	3	6	1	4	1	15	5	6	8	6	25
LdBPK_230670.1	LINF_230012700	Galactose oxidase - central domain containing protein - putative	N/A	7.68113	0.020256	0.977978	0.999292	1	4	3	16	11	35	7	1	16	3	27
LdBPK_262030.1	LINF_260025600	hypothetical protein - conserved	N/A	7.67936	0.635591	0.298868	0.91977	7	12	1	14	7	41	22	2	4	1	29
LdBPK_110380.1	LINF_110008700	Domain of unknown function(DUF2779) - putative	N/A	7.67912	-0.698563	0.255943	0.895499	3	3	6	7	2	21	20	2	5	6	33
LdBPK_220420.1	LINF_220010900	hypothetical protein - conserved	N/A	7.67851	-0.0504567	0.92077	0.999013	6	4	4	9	9	32	21	3	9	1	34
LdBPK_060320.1	LINF_060008500	hypothetical protein - conserved	N/A	7.67776	-0.250182	0.670906	0.979416	5	9	3	10	2	29	24	1	7	4	36
LdBPK_140360.1	LINF_140008600	hypothetical protein - conserved	N/A	7.67644	0.282383	0.658943	0.976615	14	2	5	6	5	32	9	3	9	2	23
LdBPK_262210.1	LINF_260027400	hypothetical protein - conserved	N/A	7.67338	-1.56314	0.0877384	0.876677	3	0	0	6	6	15	10	10	1	5	26
LdBPK_310530.1	LINF_310010500	DnaJ domain containing protein - putative	N/A	7.67324	-0.537313	0.483381	0.95833	6	1	0	18	8	33	31	0	5	7	43
LdBPK_220380.1	LINF_220010500	TFIIS helical bundle-like domain containing protein - putative	N/A	7.67115	1.23053	0.0688537	0.855426	12	2	3	20	8	45	7	2	1	4	14
LdBPK_040100.1	LINF_040006000	hypothetical protein - conserved	N/A	7.67109	0.725496	0.276042	0.904434	3	6	5	12	14	40	14	1	11	0	26
LdBPK_100220.1	LINF_100007400	hypothetical protein - conserved	N/A	7.66977	-0.0105975	0.993387	0.999292	4	5	2	12	5	28	2	6	4	4	16
LdBPK_321410.1	LINF_320019200	LicD family - putative	N/A	7.6685	-0.124084	0.843204	0.992777	8	8	2	7	5	30	13	4	14	0	31
LdBPK_251550.1	LINF_250021400	Rab3 GTPase-activating protein catalytic subunit - putative	N/A	7.66651	-0.749012	0.401155	0.938847	0	2	1	14	9	26	11	0	9	9	29
LdBPK_363630.1	LINF_360043300	2-oxoglutarate dehydrogenase subunit - putative	N/A	7.66569	0.0878554	0.887643	0.998021	9	8	5	5	3	30	18	2	10	1	31
LdBPK_322890.1	LINF_320034500	Guanine nucleotide exchange factor in Golgi transport N-terminal/Sec7 domain containing protein - putative	N/A	7.66558	0.642376	0.329169	0.932823	10	4	4	8	11	37	23	3	1	1	28
LdBPK_330630.1	LINF_330012700	BRE1 E3 ubiquitin ligase - putative	CCDC40	7.66552	-1.33033	0.0625883	0.8554	4	0	5	6	1	16	17	2	7	8	34
LdBPK_090690.1	LINF_090012300	palmitoyl acyltransferase 5 - putative	N/A	7.66485	-1.08788	0.0688866	0.855426	3	2	6	4	2	17	18	4	9	4	35
LdBPK_300810.1	LINF_300013000	hypothetical protein - conserved	N/A	7.66394	-0.0416395	0.94691	0.999013	2	3	3	17	8	33	21	4	3	3	31
LdBPK_364480.1	LINF_360052000	hypothetical protein - conserved	NUP152	7.66363	0.423578	0.6037	0.969415	2	17	0	18	2	39	21	2	7	1	31
LdBPK_300970.1	LINF_300014700	ubiquitin-protein ligase - putative	N/A	7.66357	0.183048	0.807598	0.992216	11	1	8	15	3	38	28	0	13	0	41
LdBPK_333000.1	LINF_330037600	cysteine peptidase - Clan CA - family C51 - putative	N/A	7.66319	-0.0291601	0.959982	0.999013	6	5	3	17	4	35	25	0	5	5	35
LdBPK_050730.1	LINF_050012500	hypothetical protein - conserved	N/A	7.66317	0.0262557	0.96844	0.999013	3	2	7	16	5	33	16	0	10	4	30
LdBPK_330650.1	LINF_330012900	hypothetical protein - conserved	N/A	7.66113	0.724681	0.260852	0.895499	13	6	7	6	4	36	21	1	4	1	27
LdBPK_321400.1	LINF_320019100	cleavage and polyadenylation specificity factor- like protein	N/A	7.66022	0.924545	0.111852	0.882004	11	5	5	24	3	48	16	2	6	0	24
LdBPK_260610.1	LINF_260011200	10 kDa heat shock protein - putative	N/A	7.65928	0.567514	0.462185	0.952619	12	2	0	21	14	49	14	1	15	0	30
LdBPK_090790.1	LINF_090013600	ubiquitin ligase - putative	N/A	7.6585	0.582048	0.352375	0.938847	16	3	1	22	7	49	26	1	6	1	34
LdBPK_131550.1	LINF_130020400	PIN domain containing protein - putative	N/A	7.65801	-0.725391	0.303819	0.921468	6	5	0	7	7	25	15	0	15	6	36
LdBPK_040230.1	LINF_040007500	GRAM domain containing protein - putative	N/A	7.65709	0.239229	0.715983	0.986488	18	4	2	14	2	40	24	3	8	0	35
LdBPK_070390.1	LINF_070007500	Cytokine-induced anti-apoptosis inhibitor 1 - Fe-S biogenesis - putative	N/A	7.6564	0.0150976	0.983049	0.999292	1	6	3	13	10	33	22	0	8	4	34
LdBPK_130790.1	LINF_130013900	hypothetical protein - conserved	N/A	7.65492	-0.343974	0.691347	0.985989	0	8	0	23	5	36	19	0	15	4	38
LdBPK_332850.1	LINF_330036400	Complex 1 protein (LYR family) - putative	N/A	7.65478	-0.152413	0.829727	0.992216	9	7	0	16	5	37	12	1	21	1	35
LdBPK_010200.1	LINF_010006900	Low molecular weight phosphotyrosine protein phosphatase - putative	N/A	7.65474	0.85705	0.223878	0.895499	7	2	4	19	13	45	6	0	12	2	20
LdBPK_310200.1	LINF_310007000	nucleolar protein - putative	N/A	7.6535	-0.541674	0.408977	0.941071	3	6	6	5	3	23	26	0	10	4	40
LdBPK_332680.1	LINF_330034700	isocitrate dehydrogenase - putative	N/A	7.65345	0.935658	0.141435	0.895499	16	1	6	13	6	42	15	2	4	1	22
LdBPK_361080.1	LINF_360016000	hypothetical protein - conserved	N/A	7.65324	0.447054	0.474627	0.95833	3	6	4	22	7	42	12	1	13	1	27
LdBPK_220160.1	LINF_220007800	hypothetical protein - conserved	N/A	7.65101	-0.586829	0.258199	0.895499	4	4	4	9	3	24	20	2	7	5	34
LdBPK_270820.1	LINF_270015900	hypothetical protein - conserved	N/A	7.64807	0.226443	0.669991	0.97917	8	2	5	14	8	37	21	2	8	1	32
LdBPK_313100.1	LINF_310038700	hypothetical protein - conserved	N/A	7.64705	-0.946711	0.103371	0.876677	8	1	1	11	6	27	33	2	16	2	53
LdBPK_301670.1	LINF_300021600	Hsp33 protein - putative	N/A	7.6457	-0.361886	0.481345	0.95833	6	3	3	16	4	32	27	3	8	2	40
LdBPK_252120.1	LINF_250027300	hypothetical protein - conserved	N/A	7.64415	-0.584666	0.373836	0.938847	6	2	0	7	11	26	18	2	10	5	35
LdBPK_250170.1	LINF_250006800	cleavage and polyadenylation specificity factor - putative	N/A	7.6429	-0.673179	0.294529	0.917468	7	1	0	9	8	25	16	3	7	6	32
LdBPK_220080.1	LINF_220007000	hypothetical protein - conserved	N/A	7.64271	0.459073	0.46927	0.955873	5	9	2	6	10	32	15	4	4	1	24
LdBPK_270460.1	LINF_270009600	ribosome production factor 1 - putative	N/A	7.64194	-0.73426	0.369582	0.938847	0	10	1	5	4	20	16	1	7	7	31
LdBPK_100270.1	LINF_100007900	Pterin 4 alpha carbinolamine dehydratase - putative	N/A	7.64176	0.373008	0.510089	0.962406	10	2	5	15	4	36	15	1	5	4	25
LdBPK_250670.1	LINF_250011900	hypothetical protein - conserved	N/A	7.64127	1.18087	0.0341758	0.847798	10	4	5	13	8	40	6	3	5	1	15
LdBPK_303320.1	LINF_300038400	hypothetical protein - conserved	N/A	7.64024	0.0330115	0.958629	0.999013	2	5	4	10	8	29	13	6	7	0	26
LdBPK_302350.1	LINF_300028800	zinc-finger protein - conserved	N/A	7.63948	0.263126	0.733851	0.986488	1	10	5	3	8	27	24	3	3	1	31
LdBPK_200940.1	LINF_200014200	transmembrane protein - conserved	N/A	7.63853	1.74169	0.0127198	0.79056	13	4	6	26	2	51	9	1	1	2	13
LdBPK_081250.1	LINF_080017600	protein kinase - putative	N/A	7.63794	1.30424	0.0708213	0.855426	8	13	7	8	3	39	14	0	6	0	20
LdBPK_050830.1	LINF_050013500	methylthioadenosine phosphorylase - putative	N/A	7.63727	1.41978	0.0205856	0.79056	12	6	7	12	7	44	16	0	2	1	19
LdBPK_090540.1	LINF_090010800	hypothetical protein - conserved	N/A	7.63721	-0.464237	0.578933	0.967154	2	8	5	7	0	22	4	2	14	4	24
LdBPK_282780.1	LINF_280033100	splicing factor 3B subunit 1 - putative	N/A	7.63683	-0.529445	0.415926	0.941071	5	5	4	6	2	22	22	2	2	6	32
LdBPK_060610.1	LINF_060011500	hypothetical protein - conserved	N/A	7.63628	0.272181	0.609705	0.969579	4	3	5	15	7	34	13	3	7	2	25
LdBPK_302310.1	LINF_300028400	hypothetical protein - conserved	N/A	7.63533	-0.623058	0.403127	0.939475	1	5	0	21	6	33	26	4	16	0	46
LdBPK_323820.1	LINF_320043700	3-hydroxyisobutyryl-coenzyme a hydrolase-like protein	N/A	7.63526	-0.463554	0.522505	0.965033	3	8	1	14	5	31	14	2	23	0	39
LdBPK_230430.1	LINF_230009200	ATP-binding cassette protein subfamily G - member 5	ABCG5	7.63426	-0.42277	0.590388	0.968864	1	3	7	14	0	25	13	6	8	1	28
LdBPK_280390.1	LINF_280009900	katanin - putative	N/A	7.63364	1.01291	0.0913911	0.876677	12	3	6	11	8	40	16	1	2	2	21
LdBPK_020110.1	LINF_020006300	Zinc-finger of C2H2 type - putative	N/A	7.63282	-0.615392	0.393058	0.938847	1	9	0	10	4	24	16	2	7	6	31
LdBPK_271900.1	LINF_270026900	FtsJ cell division protein - putative	N/A	7.63211	0.347112	0.601464	0.969189	4	3	9	17	2	35	22	1	5	2	30
LdBPK_252220.1	LINF_250028300	succinyl-CoA synthetase alpha subunit - putative	N/A	7.62849	0.418391	0.640339	0.976615	2	0	13	13	4	32	22	0	9	1	32
LdBPK_302740.1	LINF_300032600	small glutamine-rich tetratricopeptide repeat protein - putative	SGT	7.62844	-0.0937616	0.870554	0.99778	5	5	4	20	3	37	26	1	12	1	40
LdBPK_170290.1	LINF_170008700	Regulator of chromosome condensation (RCC1) repeat - putative	N/A	7.62821	0.194961	0.755203	0.99008	3	2	6	19	7	37	20	3	9	0	32
LdBPK_110520.1	LINF_110011200	nucleobase transporter	NT4	7.627	-0.814084	0.206097	0.895499	2	5	1	5	9	22	22	5	12	1	40
LdBPK_364500.1	LINF_360052200	ADP-ribosylation factor family - putative	N/A	7.62637	-0.962861	0.145376	0.895499	12	2	0	10	2	26	22	3	18	2	45
LdBPK_200110.1	LINF_200006000	phosphoglycerate kinase C - glycosomal	PGKC	7.62463	0.932339	0.161763	0.895499	3	7	1	25	13	49	17	1	6	1	25
LdBPK_151420.1	LINF_150021800	Putative papain-like cysteine peptidase (DUF1796) - putative	N/A	7.62417	-1.27269	0.179408	0.895499	9	0	1	5	2	17	13	4	0	9	26
LdBPK_020320.1	LINF_020008500	hypothetical protein - conserved	N/A	7.62151	-0.918041	0.136508	0.895499	3	8	1	10	1	23	28	4	10	2	44
LdBPK_100930.1	LINF_100015500	hypothetical protein - conserved	N/A	7.62129	0.279581	0.64409	0.976615	7	4	5	13	8	37	32	2	4	0	38
LdBPK_190970.1	LINF_190015100	4-coumarate:coa ligase-like protein	N/A	7.62104	0.032129	0.960709	0.999013	12	8	2	9	3	34	24	2	11	0	37
LdBPK_010210.1	LINF_010007000	UBA/TS-N domain/CUE domain/Domain of unknown function (DUF1771)/Smr domain containing protein - putative	N/A	7.6188	0.994803	0.156702	0.895499	5	4	2	26	9	46	9	0	3	5	17
LdBPK_282110.1	LINF_280026300	hypothetical protein - conserved	N/A	7.61834	0.753568	0.256961	0.895499	6	6	6	12	8	38	7	1	13	0	21
LdBPK_282210.1	LINF_280027300	Telomere recombination/Putative GTP-binding controlling metal-binding - putative	N/A	7.6168	-0.440588	0.538613	0.96537	4	0	6	7	7	24	24	6	6	0	36
LdBPK_010730.1	LINF_010012200	ubiquitin activating enzyme - putative	N/A	7.61626	0.34876	0.520941	0.965033	5	7	2	15	9	38	20	1	7	2	30
LdBPK_241650.1	LINF_240021300	UBA/TS-N domain containing protein - putative	N/A	7.61493	0.554974	0.430919	0.944547	4	0	8	18	8	38	19	1	5	2	27
LdBPK_366150.1	LINF_360068800	hypothetical protein - conserved	N/A	7.61489	0.299494	0.65351	0.976615	2	9	2	20	7	40	27	0	7	2	36
LdBPK_291130.1	LINF_290016300	Flagellar Member 6	FLAM6	7.61432	-0.671636	0.285039	0.910797	7	4	0	8	5	24	16	1	8	7	32
LdBPK_091280.1	LINF_090019500	AAA family ATPase - putative	N/A	7.61377	-0.490988	0.482976	0.95833	6	4	3	13	2	28	37	1	1	5	44
LdBPK_041170.1	LINF_040016700	fructose-1 -6-bisphosphatase	N/A	7.61339	-1.04401	0.122118	0.884928	1	2	6	9	1	19	23	6	9	1	39
LdBPK_313050.1	LINF_310038200	squalene synthase - putative	N/A	7.61153	1.42	0.155524	0.895499	8	3	16	5	0	32	14	0	5	0	19
LdBPK_160410.1	LINF_160009100	hypothetical protein - conserved	N/A	7.61146	0.37035	0.527213	0.965033	14	3	2	16	6	41	25	1	5	2	33
LdBPK_310120.1	LINF_310006100	intergrin alpha chain protein - putative	N/A	7.61117	-1.16921	0.0437648	0.848292	4	2	1	13	4	24	32	1	15	4	52
LdBPK_060690.1	LINF_060012300	hypothetical protein - conserved	N/A	7.61101	0.045415	0.934768	0.999013	10	3	1	12	7	33	15	5	7	1	28
LdBPK_300430.1	LINF_300009300	Diacylglycerol kinase catalytic domain containing protein - putative	N/A	7.61099	0.820988	0.15278	0.895499	4	9	4	12	7	36	13	3	3	1	20
LdBPK_250250.1	LINF_250007600	hypothetical protein - conserved	N/A	7.61081	0.607522	0.325166	0.932565	7	4	2	19	13	45	21	0	9	1	31
LdBPK_040280.1	LINF_040008000	Alcohol dehydrogenase GroES-like domain containing protein - putative	N/A	7.61069	-0.102562	0.908511	0.999006	17	1	0	4	7	29	18	2	1	6	27
LdBPK_131030.1	LINF_130016300	Uncharacterised ACR - YagE family COG1723 - putative	N/A	7.61017	0.306032	0.651078	0.976615	16	3	0	10	10	39	26	2	6	1	35
LdBPK_323190.1	LINF_320037500	Domain of unknown function DUF21 - putative	N/A	7.60985	1.416	0.0953393	0.876677	2	6	13	4	5	30	9	0	3	2	14
LdBPK_351500.1	LINF_350020000	hypothetical protein - conserved	N/A	7.60974	-0.735506	0.263324	0.895499	8	3	2	14	0	27	22	1	11	5	39
LdBPK_320810.1	LINF_320013200	RIC1 - putative	N/A	7.60894	0.288148	0.675169	0.981545	1	7	3	14	6	31	11	6	3	1	21
LdBPK_010660.1	LINF_010011500	HSP70-like protein	N/A	7.60867	0.411805	0.487251	0.960524	13	3	2	22	4	44	23	2	6	1	32
LdBPK_271360.1	LINF_270021400	CBF/Mak21 family - putative	N/A	7.60826	-0.189195	0.825362	0.992216	5	10	2	1	3	21	8	1	4	7	20
LdBPK_201100.1	LINF_200015900	WD40 repeat-containing protein	N/A	7.60746	0.462057	0.566743	0.96537	12	0	4	4	14	34	21	3	6	0	30
LdBPK_191060.1	LINF_190016100	hypothetical protein - conserved	N/A	7.6066	0.515586	0.500615	0.962406	2	3	8	6	13	32	20	1	9	0	30
LdBPK_090390.1	LINF_090008000	cysteine peptidase- Clan CA- family C19 - putative	N/A	7.60427	0.98336	0.140589	0.895499	14	9	1	18	3	45	18	1	2	2	23
LdBPK_333330.1	LINF_330041900	hypothetical protein - conserved	N/A	7.60402	-0.0241572	0.971594	0.999292	3	5	1	23	5	37	11	3	12	2	28
LdBPK_080850.1	LINF_080013500	Beta-lactamase superfamily domain containing protein - putative	N/A	7.60397	0.275933	0.722487	0.986488	5	6	5	0	10	26	14	2	7	2	25
LdBPK_010280.1	LINF_010007700	pseudouridylate synthase-like protein	N/A	7.60226	0.469556	0.551011	0.96537	1	9	2	22	6	40	6	3	13	0	22
LdBPK_311630.1	LINF_310023300	Leucine Rich repeat - putative	N/A	7.60193	-0.0900732	0.892397	0.998744	5	2	0	20	8	35	12	4	8	3	27
LdBPK_090160.1	LINF_090006500	FHA domain/Ring finger domain/Zinc finger- C3HC4 type (RING finger) containing protein - putative	N/A	7.60171	1.13282	0.134569	0.895499	8	4	7	8	12	39	6	0	12	0	18
LdBPK_365190.1	LINF_360059100	hypothetical protein - conserved	N/A	7.60012	0.50301	0.468826	0.955873	8	3	0	11	14	36	11	2	4	4	21
LdBPK_250320.1	LINF_250008300	hypothetical protein - conserved	N/A	7.5997	-0.407241	0.491884	0.962136	6	6	1	8	8	29	28	3	12	0	43
LdBPK_351050.1	LINF_350015000	zinc finger protein family member - putative	N/A	7.5966	-0.0676795	0.903857	0.998836	5	4	1	16	9	35	22	1	9	3	35
LdBPK_212140.1	LINF_210027500	ATP synthase F1 subunit gamma protein - putative	ATPF1G	7.59646	0.517725	0.488716	0.961283	7	4	0	9	18	38	19	3	7	0	29
LdBPK_050310.1	LINF_050008000	hypothetical protein - conserved	N/A	7.59625	0.591359	0.416124	0.941071	11	4	6	7	7	35	30	0	1	2	33
LdBPK_272090.1	LINF_270028900	WD domain - G-beta repeat - putative	N/A	7.59578	0.743004	0.26676	0.896244	3	7	2	13	14	39	20	1	3	2	26
LdBPK_190070.1	LINF_190005600	DnaJ domain containing protein - putative	N/A	7.59562	-0.432702	0.553653	0.96537	7	0	2	9	8	26	20	1	3	7	31
LdBPK_303140.1	LINF_300036600	hypothetical protein - conserved	N/A	7.59462	0.274714	0.69803	0.985989	3	4	7	7	10	31	16	1	13	0	30
LdBPK_333280.1	LINF_330041400	Trypsin-like peptidase domain containing protein - putative	N/A	7.5944	1.88777	0.050159	0.854441	13	10	2	9	12	46	0	0	10	0	10
LdBPK_110290.1	LINF_110007800	hypothetical protein - conserved	N/A	7.59245	-0.726822	0.383092	0.938847	1	4	2	3	7	17	5	4	3	7	19
LdBPK_050780.1	LINF_050013000	hypothetical protein - conserved	N/A	7.59173	-0.20559	0.754146	0.99008	6	1	3	24	4	38	27	0	11	3	41
LdBPK_140460.1	LINF_140009900	N-terminal conserved domain of Nudc./CS domain containing protein - putative	N/A	7.59104	0.306872	0.612029	0.969579	6	2	2	13	12	35	13	4	7	1	25
LdBPK_151030.1	LINF_150017800	E1-like ubiquitin-activating enzyme - putative	UBA5	7.59029	-0.133814	0.819067	0.992216	6	3	2	19	5	35	15	1	13	3	32
LdBPK_190150.1	LINF_190006400	metallo-peptidase - Clan MG - Family M24	N/A	7.58972	-0.781669	0.19643	0.895499	4	1	5	10	4	24	20	3	16	1	40
LdBPK_201110.1	LINF_200016000	hypothetical protein - conserved	N/A	7.58937	-0.345925	0.549251	0.96537	5	6	2	12	6	31	22	1	16	1	40
LdBPK_041040.1	LINF_040015500	acyltransferase-like protein - copy 1	N/A	7.5885	2.08351	0.00437731	0.79056	18	2	4	14	12	50	4	0	5	1	10
LdBPK_362340.1	LINF_360029200	Plasma-membrane choline transporter - putative	N/A	7.5855	0.448274	0.531928	0.96537	10	3	2	6	13	34	21	0	3	4	28
LdBPK_312770.1	LINF_310035200	hypothetical protein - conserved	N/A	7.58481	-0.0604895	0.921996	0.999013	5	7	4	9	3	28	25	5	3	0	33
LdBPK_230480.1	LINF_230009600	hypothetical protein - conserved	N/A	7.58431	-0.396967	0.549081	0.96537	3	11	1	9	2	26	27	3	6	2	38
LdBPK_170820.1	LINF_170014200	hypothetical protein - conserved	N/A	7.58421	-0.141681	0.853963	0.995215	1	3	0	22	8	34	13	6	5	2	26
LdBPK_242270.1	LINF_240028000	Trypanosome basal body component protein	TBBC	7.58164	0.0412821	0.950889	0.999013	6	1	4	25	5	41	34	1	7	1	43
LdBPK_261220.1	LINF_260017400	heat shock 70-related protein 1 - mitochondrial precursor - putative	HSP70.4	7.5815	-0.793559	0.191408	0.895499	5	3	1	8	8	25	26	4	15	0	45
LdBPK_100420.1	LINF_100008800	pteridine transporter (truncated) - putative	N/A	7.58065	0.926183	0.237017	0.895499	12	13	0	9	3	37	10	4	4	0	18
LdBPK_060670.1	LINF_060012100	lanosterol synthase - putative	N/A	7.58035	0.264185	0.662244	0.978018	7	10	2	15	3	37	25	1	7	1	34
LdBPK_310960.1	LINF_310014800	hypothetical protein - conserved	N/A	7.57979	0.0722455	0.910429	0.999006	6	5	4	20	3	38	19	1	15	0	35
LdBPK_180990.1	LINF_180015200	UDP-glucose pyrophosphorylase	N/A	7.57953	-0.664614	0.240052	0.895499	9	2	1	10	3	25	15	4	11	3	33
LdBPK_250430.1	LINF_250009400	hypothetical protein - conserved	N/A	7.57883	-1.43172	0.0370493	0.847798	3	2	0	14	2	21	19	6	18	1	44
LdBPK_282530.1	LINF_280030600	serine hydroxymethyltransferase (SHMT-L)	SHMT-L	7.57879	0.0973402	0.896867	0.998777	16	1	0	11	10	38	21	1	13	1	36
LdBPK_350750.1	LINF_350012000	hypothetical protein - conserved	N/A	7.57613	0.95151	0.11332	0.882004	9	9	3	11	9	41	20	1	4	0	25
LdBPK_350830.1	LINF_350012800	hypothetical protein - conserved	N/A	7.57415	-0.0956353	0.86571	0.99778	4	2	5	12	8	31	21	1	10	2	34
LdBPK_010540.1	LINF_010009800	long-chain-fatty-acid-CoA ligase - putative	N/A	7.57311	-0.196376	0.724023	0.986488	9	6	1	9	6	31	21	2	12	1	36
LdBPK_201610.1	LINF_200020900	Suppressor of G2 allele of SKP1 - putative	N/A	7.57305	0.644484	0.234376	0.895499	9	6	2	17	7	41	19	1	4	2	26
LdBPK_180910.1	LINF_180014400	hypothetical protein - conserved	N/A	7.57299	-0.214118	0.722003	0.986488	11	2	4	11	4	32	28	0	11	2	41
LdBPK_100710.1	LINF_100013400	hypothetical protein - conserved	N/A	7.57249	1.68898	0.0430078	0.848292	12	0	9	12	10	43	15	0	1	1	17
LdBPK_353420.1	LINF_350039100	hypothetical protein - conserved	N/A	7.57249	0.448476	0.471061	0.956801	16	5	1	15	3	40	16	1	8	2	27
LdBPK_321050.1	LINF_320015600	WD domain - G-beta repeat - putative	N/A	7.57148	-1.51577	0.0145126	0.79056	6	1	0	9	1	17	20	6	9	4	39
LdBPK_364090.1	LINF_360047900	hypothetical protein - conserved	N/A	7.5709	-0.157746	0.83994	0.992711	11	5	4	12	0	32	15	0	19	1	35
LdBPK_050750.1	LINF_050012700	Flavodoxin/Radical SAM superfamily/Wyosine base formation - putative	N/A	7.56858	0.964062	0.318818	0.932405	10	0	13	11	1	35	14	0	9	0	23
LdBPK_330540.1	LINF_330011800	Leucine Rich repeat - putative	N/A	7.5685	-0.441775	0.537256	0.96537	2	10	2	3	3	20	12	5	7	2	26
LdBPK_312000.1	LINF_310027400	tryparedoxin 3 - putative	TXN3	7.56843	-0.301398	0.775138	0.992216	3	3	0	12	9	27	9	0	0	10	19
LdBPK_361810.1	LINF_360023700	hypothetical protein - conserved	N/A	7.56756	0.0750279	0.91345	0.999006	12	7	0	10	4	33	14	0	10	4	28
LdBPK_354300.1	LINF_350048100	synaptojanin (N-terminal domain) - putative	N/A	7.56747	-0.467277	0.484368	0.95833	2	3	4	9	4	22	10	1	6	7	24
LdBPK_200780.1	LINF_200012600	protein kinase - putative	N/A	7.56613	0.418164	0.502011	0.962406	4	5	3	10	12	34	13	3	9	0	25
LdBPK_141150.1	LINF_140017000	hypothetical protein - conserved	N/A	7.56517	-0.59899	0.341086	0.938847	7	1	5	5	5	23	17	1	14	3	35
LdBPK_241990.1	LINF_240025300	hypothetical protein - conserved	N/A	7.56427	0.275822	0.718156	0.986488	0	2	8	11	9	30	20	1	6	2	29
LdBPK_330790.1	LINF_330014300	hypothetical protein - conserved	N/A	7.56425	-0.614807	0.444689	0.947402	4	0	5	7	5	21	23	1	1	7	32
LdBPK_350870.1	LINF_350013200	Protein of unknown function (DUF2838) - putative	N/A	7.56316	1.42349	0.0212959	0.79056	8	9	6	9	4	36	8	1	2	2	13
LdBPK_241850.1	LINF_240023800	fatty acid transporter protein-like protein	N/A	7.56208	-0.440694	0.487856	0.960818	3	3	6	12	1	25	16	1	10	4	31
LdBPK_361730.1	LINF_360022900	proteasome subunit beta type-5 - putative	N/A	7.56148	0.302915	0.62953	0.974737	12	5	2	20	1	40	19	2	8	1	30
LdBPK_220780.1	LINF_220015600	kinesin - putative	N/A	7.56097	-1.26371	0.130308	0.893075	3	2	2	3	3	13	6	8	1	5	20
LdBPK_323480.1	LINF_320040300	hypothetical protein - conserved	N/A	7.56072	0.294071	0.664284	0.978534	3	10	5	4	4	26	13	3	6	1	23
LdBPK_110670.1	LINF_110012200	Protein Associated with Differentiation - putative	N/A	7.55998	0.704076	0.353646	0.938847	0	5	2	24	11	42	11	3	6	1	21
LdBPK_100740.1	LINF_100013700	HEAT repeat - putative	N/A	7.55987	0.633068	0.30924	0.923652	9	6	3	14	3	35	7	5	6	0	18
LdBPK_301990.1	LINF_300024800	cyclosome subunit-like protein	N/A	7.55964	-0.882722	0.272041	0.899569	0	3	5	13	0	21	11	5	12	2	30
LdBPK_362400.1	LINF_360029800	hypothetical protein - conserved	N/A	7.55955	-0.213167	0.756005	0.99008	5	0	4	17	6	32	12	1	14	3	30
LdBPK_030840.1	LINF_030013700	hypothetical protein - conserved	N/A	7.55943	0.751375	0.173454	0.895499	8	4	4	15	7	38	16	3	2	1	22
LdBPK_354250.1	LINF_350047600	Bardet-Biedl syndrome 1 protein homolog (BBS1-like protein 1) - putative	BBS1	7.55929	-1.08469	0.134293	0.895499	2	7	2	9	0	20	41	4	4	2	51
LdBPK_030400.1	LINF_030008900	PTP1-interacting protein - 39 kDa - putative	N/A	7.55917	1.95754	0.0102554	0.79056	3	5	4	11	20	43	7	1	2	1	11
LdBPK_363380.1	LINF_360040600	oxidoreductase - putative	N/A	7.55895	-0.469745	0.549388	0.96537	4	9	0	10	3	26	8	5	16	0	29
LdBPK_342300.1	LINF_340030700	hypothetical protein - conserved	N/A	7.55823	0.133068	0.840365	0.992777	3	3	1	13	12	32	11	5	7	1	24
LdBPK_365310.1	LINF_360060300	hypothetical protein - conserved	N/A	7.55732	0.101237	0.875399	0.99778	14	3	0	11	4	32	13	4	4	3	24
LdBPK_302220.1	LINF_300027500	endosomal trafficking protein RME-8 - putative	N/A	7.55723	1.14698	0.0699257	0.855426	7	11	5	11	5	39	17	1	3	0	21
LdBPK_010590.1	LINF_010010800	tricarboxylate carrier - putative	N/A	7.55615	0.706547	0.385912	0.938847	13	7	2	11	1	34	7	0	2	6	15
LdBPK_160060.1	LINF_160005500	DEAD/DEAH box helicase/Helicase conserved C-terminal domain containing protein - putative	N/A	7.55601	-0.176732	0.821387	0.992216	5	2	1	27	1	36	19	6	2	2	29
LdBPK_361820.1	LINF_360023800	hypothetical protein - conserved	N/A	7.5547	0.581852	0.438987	0.94473	1	3	1	30	11	46	19	3	4	1	27
LdBPK_354120.1	LINF_350046300	Regulatory subunit of type II PKA R-subunit - putative	N/A	7.55466	-0.469797	0.41841	0.942374	5	2	3	18	2	30	22	3	10	2	37
LdBPK_332470.1	LINF_330032400	succinyl-coA:3-ketoacid-coenzyme A transferase - mitochondrial precursor - putative	N/A	7.55404	0.262343	0.675233	0.981545	10	1	6	9	5	31	16	4	6	0	26
LdBPK_342340.1	LINF_340031100	Guanine nucleotide exchange factor in Golgi transport N-terminal/Sec7 domain/Domain of unknown function (DUF1981) - putative	N/A	7.55316	0.399094	0.510571	0.962406	13	3	3	14	5	38	24	3	4	0	31
LdBPK_220980.1	LINF_220017600	hypothetical protein - conserved	N/A	7.55232	-1.65457	0.058817	0.855146	9	1	0	3	1	14	22	1	3	10	36
LdBPK_251580.1	LINF_250021700	protein kinase - putative	N/A	7.55159	0.464205	0.514694	0.96393	4	6	2	14	10	36	25	4	1	0	30
LdBPK_261350.1	LINF_260018700	guanine nucleotide-binding protein-like protein	N/A	7.55137	-0.20831	0.766678	0.992216	2	12	1	10	4	29	25	1	12	1	39
LdBPK_270870.1	LINF_270016400	hypothetical protein - conserved	N/A	7.55108	1.39263	0.0744587	0.864389	1	6	7	16	12	42	9	0	8	0	17
LdBPK_160820.1	LINF_160013700	hypothetical protein - conserved	N/A	7.55102	0.859841	0.223208	0.895499	3	7	5	11	5	31	9	4	0	2	15
LdBPK_160800.1	LINF_160013500	Membrane transport protein - putative	N/A	7.55026	-1.35833	0.0257657	0.825947	5	3	1	7	4	20	30	2	21	1	54
LdBPK_352100.1	LINF_350026100	hypothetical protein - conserved	N/A	7.54976	-0.250646	0.721513	0.986488	7	3	1	3	11	25	20	1	5	5	31
LdBPK_354050.1	LINF_350045500	MAP kinase kinase-like protein	N/A	7.54934	-0.860042	0.106018	0.876677	4	3	3	8	5	23	26	2	13	2	43
LdBPK_200480.1	LINF_200009500	conserved protein - unknown function	N/A	7.54574	0.821076	0.291514	0.915486	9	3	1	15	10	38	9	0	1	6	16
LdBPK_120830.1	LINF_120016700	puromycin-sensitive aminopeptidase-like protein	N/A	7.54531	-0.250395	0.678311	0.981897	4	8	2	15	2	31	23	2	11	1	37
LdBPK_110910.1	LINF_110014800	ATPase - putative	N/A	7.54433	0.291789	0.637684	0.976615	10	1	4	11	8	34	11	2	11	1	25
LdBPK_366190.1	LINF_360069200	hypothetical protein - conserved	N/A	7.54429	-0.0815568	0.897133	0.998777	6	5	6	4	3	24	11	1	10	3	25
LdBPK_312640.1	LINF_310033800	hypothetical protein - conserved	N/A	7.54399	-0.348163	0.603649	0.969415	4	6	1	3	8	22	13	2	6	5	26
LdBPK_322410.1	LINF_320028900	heat shock protein Hsp20 - putative	N/A	7.54351	0.125313	0.860667	0.996829	15	6	1	14	1	37	25	0	9	2	36
LdBPK_252150.1	LINF_250027600	Rieske [2Fe-2S] domain/Rieske-like [2Fe-2S] domain containing protein - putative	N/A	7.54322	-0.0186858	0.973756	0.999292	3	2	8	10	4	27	23	2	4	2	31
LdBPK_332360.1	LINF_330031300	hypothetical protein - conserved	N/A	7.54272	-0.935414	0.187476	0.895499	8	0	2	9	1	20	13	7	5	3	28
LdBPK_344160.1	LINF_340051500	phosphatidylinositol 3-kinase (tor2) - putative	TOR2	7.54267	0.3411	0.552038	0.96537	9	2	4	18	4	37	20	2	4	2	28
LdBPK_081060.1	LINF_080016400	Exocyst complex component Sec3 - putative	N/A	7.54248	-2.0686	0.000423522	0.686301	4	2	0	5	1	12	29	3	10	6	48
LdBPK_230350.1	LINF_230008400	hypothetical protein - conserved	N/A	7.54146	0.687205	0.240511	0.895499	11	3	2	14	7	37	12	1	3	4	20
LdBPK_331570.1	LINF_330023100	hypothetical protein - conserved	N/A	7.54098	-0.219982	0.762859	0.992216	5	8	1	3	7	24	11	5	11	0	27
LdBPK_355130.1	LINF_350057100	hypothetical protein - conserved	N/A	7.54059	0.238241	0.68185	0.982291	3	5	4	18	4	34	13	1	8	3	25
LdBPK_190020.1	LINF_190005100	hypothetical protein - conserved	N/A	7.54053	0.121256	0.853486	0.995215	7	7	3	15	5	37	36	0	8	0	44
LdBPK_030610.1	LINF_030011200	hypothetical protein - conserved	N/A	7.53958	0.157426	0.834217	0.992216	4	2	8	19	0	33	16	2	9	1	28
LdBPK_120250.1	LINF_120008100	hypothetical protein - conserved	N/A	7.53799	-1.04769	0.109176	0.876677	0	4	3	9	2	18	14	3	9	5	31
LdBPK_330780.1	LINF_330014200	WD domain - G-beta repeat - putative	N/A	7.53699	1.35839	0.039291	0.847798	6	9	2	16	7	40	7	0	2	4	13
LdBPK_100840.1	LINF_100014600	hypothetical protein - conserved	N/A	7.53682	0.0120267	0.988489	0.999292	3	0	0	21	14	38	10	3	14	1	28
LdBPK_300560.1	LINF_300010500	nuclear cap binding protein - putative	N/A	7.53636	0.812096	0.19745	0.895499	10	8	4	17	1	40	16	1	5	1	23
LdBPK_110360.1	LINF_110008500	Optic atrophy 3 protein (OPA3) - putative	N/A	7.53607	-0.354986	0.623221	0.972909	4	3	2	5	9	23	17	0	4	7	28
LdBPK_270660.1	LINF_270014200	Leucine Rich repeat - putative	N/A	7.53473	0.037628	0.950329	0.999013	6	8	1	17	3	35	21	1	9	2	33
LdBPK_261450.1	LINF_260019700	farnesyltransferase beta subunit	N/A	7.53423	0.318533	0.633032	0.975416	10	7	0	15	2	34	8	3	6	3	20
LdBPK_130670.1	LINF_130012700	protein kinase - putative	N/A	7.53366	0.62579	0.37731	0.938847	8	5	2	9	15	39	27	0	7	0	34
LdBPK_320120.1	LINF_320006200	MEKK-related kinase 1 - putative	MRK1	7.53268	0.224811	0.723433	0.986488	5	3	7	7	6	28	12	0	9	3	24
LdBPK_262200.1	LINF_260027200	ADP-ribosylation factor family - putative	N/A	7.53221	-0.311756	0.653041	0.976615	6	3	0	10	9	28	18	0	7	6	31
LdBPK_211580.1	LINF_210021500	RecF/RecN/SMC N terminal domain/SMC proteins Flexible Hinge Domain - putative	N/A	7.53081	-0.542997	0.408141	0.941071	1	6	1	12	5	25	15	1	10	5	31
LdBPK_090430.1	LINF_090007800	catalytic subunit of the vacuolar transporter chaperone 4 - putative	N/A	7.53056	0.212919	0.756291	0.99008	3	5	0	26	6	40	19	4	5	1	29
LdBPK_320780.1	LINF_320012900	hypothetical protein - conserved	N/A	7.53033	0.0360209	0.968773	0.999013	1	6	9	2	4	22	22	0	8	2	32
LdBPK_180110.1	LINF_180006100	Protein of unknown function (DUF726) - putative	N/A	7.5299	0.29665	0.651333	0.976615	4	3	7	13	6	33	27	0	4	2	33
LdBPK_070810.1	LINF_070012900	HEAT-like repeat - putative	N/A	7.52885	1.36071	0.0746867	0.864389	7	1	7	10	12	37	11	0	1	3	15
LdBPK_360870.1	LINF_360013800	hypothetical protein - conserved	N/A	7.5284	-0.776267	0.251193	0.895499	1	0	4	13	4	22	17	4	6	4	31
LdBPK_312060.1	LINF_310026700	peptidase m20/m25/m40 family-like protein	N/A	7.52702	-0.339051	0.600612	0.968982	3	3	0	17	7	30	22	4	4	3	33
LdBPK_111120.1	LINF_110017400	hypothetical protein - conserved	N/A	7.52614	0.270816	0.733371	0.986488	5	6	0	4	15	30	16	4	7	0	27
LdBPK_340390.1	LINF_340008800	Conserved oligomeric complex COG6 - putative	N/A	7.52607	-0.0847471	0.888513	0.998087	8	1	5	10	4	28	18	5	6	0	29
LdBPK_151470.1	LINF_150022300	mismatch repair protein MSH3 - putative	N/A	7.52571	-0.109448	0.858269	0.996395	5	4	1	12	8	30	16	0	8	5	29
LdBPK_071040.1	LINF_070015300	hypothetical protein - conserved	N/A	7.5256	0.0840087	0.886996	0.998021	9	3	2	21	3	38	19	1	10	2	32
LdBPK_322710.1	LINF_320032600	hypothetical protein - conserved	N/A	7.52552	0.917093	0.238341	0.895499	1	12	6	13	2	34	15	2	4	0	21
LdBPK_220400.1	LINF_220010700	Rab-GTPase-TBC domain containing protein - putative	N/A	7.5243	0.878374	0.216731	0.895499	10	1	8	8	8	35	10	1	9	0	20
LdBPK_361220.1	LINF_360017400	Memo-like protein - putative	N/A	7.52342	-0.214401	0.772945	0.992216	0	6	4	19	2	31	17	2	13	1	33
LdBPK_210510.1	LINF_210009900	hypothetical protein - conserved	N/A	7.52237	1.7724	0.0375132	0.847798	2	7	13	9	3	34	9	0	4	0	13
LdBPK_261920.1	LINF_260024400	deoxyhypusine hydroxylase - putative	N/A	7.52229	-1.70611	0.0659107	0.855426	4	2	1	4	1	12	6	0	5	12	23
LdBPK_061090.1	LINF_060016300	protein disulfide isomerase	PDI-1	7.52228	0.464616	0.466348	0.955024	8	3	3	11	12	37	16	0	11	1	28
LdBPK_211110.1	LINF_210016200	Adenylate cyclase associated (CAP) C terminal - putative	N/A	7.52186	-0.101916	0.867394	0.99778	9	1	2	10	8	30	22	1	5	4	32
LdBPK_061070.1	LINF_060016100	kinesin - putative	N/A	7.52177	-0.657763	0.472406	0.957711	5	0	9	0	3	17	27	2	11	1	41
LdBPK_300910.1	LINF_300014000	50S ribosome-binding GTPase - putative	N/A	7.52166	0.658434	0.429726	0.944414	6	0	1	16	18	41	18	0	5	3	26
LdBPK_340010.1	LINF_340005000	short chain dehydrogenase - putative	N/A	7.52145	-0.301584	0.597937	0.968982	8	5	1	12	3	29	24	1	6	4	35
LdBPK_340540.1	LINF_340010800	hypothetical protein - conserved	N/A	7.52133	-0.896594	0.134279	0.895499	6	3	3	3	3	18	18	6	8	1	33
LdBPK_340680.1	LINF_340012200	hypothetical protein - conserved	N/A	7.52085	0.582551	0.421177	0.942374	4	11	5	9	1	30	10	3	7	0	20
LdBPK_160020.1	LINF_160005100	hypotetical protein - conserved	N/A	7.52033	0.543064	0.424375	0.942374	4	6	7	6	8	31	23	0	5	1	29
LdBPK_090840.1	LINF_090014100	hypothetical protein - conserved	N/A	7.52003	0.51463	0.494074	0.962406	17	5	1	13	5	41	13	0	15	0	28
LdBPK_344140.1	LINF_340050900	coatomer alpha subunit - putative	N/A	7.519	0.175859	0.774674	0.992216	8	5	5	7	6	31	19	0	11	1	31
LdBPK_365350.1	LINF_360059600	40S ribosomal protein SA - putative	N/A	7.5189	-0.148048	0.799057	0.992216	6	2	2	11	5	26	13	4	3	4	24
LdBPK_090520.1	LINF_090010600	serine/threonine protein phosphatase - putative	N/A	7.51797	-0.178153	0.770608	0.992216	8	5	2	12	2	29	20	0	6	5	31
LdBPK_110730.1	LINF_110012900	PUF nine target 1	N/A	7.5177	0.098948	0.891955	0.998744	6	11	0	9	3	29	15	5	6	0	26
LdBPK_365590.1	LINF_360063100	ubiquinone biosynthesis methyltransferase - putative	N/A	7.51458	-0.452998	0.469117	0.955873	3	4	1	13	4	25	15	7	5	1	28
LdBPK_323740.1	LINF_320043000	hypothetical protein - conserved	N/A	7.51447	0.250201	0.705987	0.985989	12	7	0	11	4	34	18	4	6	0	28
LdBPK_231570.1	LINF_230022400	dynein heavy chain - putative	N/A	7.51215	0.162549	0.815858	0.992216	13	5	3	6	6	33	25	0	12	0	37
LdBPK_250030.1	LINF_250005200	Domain of unknown function (DUF2431) - putative	N/A	7.51086	0.124077	0.869213	0.99778	14	1	1	21	1	38	12	1	8	4	25
LdBPK_352420.1	LINF_350029000	SET domain containing protein - putative	N/A	7.50924	0.935619	0.243887	0.895499	20	2	0	12	6	40	9	1	2	4	16
LdBPK_252050.1	LINF_250026600	kinesin - putative	N/A	7.50906	-0.426924	0.54516	0.96537	3	1	3	9	8	24	26	5	1	2	34
LdBPK_271400.1	LINF_270021800	hypothetical protein - conserved	N/A	7.50809	0.0798293	0.91883	0.999013	2	1	1	9	17	30	13	4	8	1	26
LdBPK_201390.1	LINF_200018700	coatomer beta subunit - putative	N/A	7.50673	-1.32651	0.0441518	0.848292	3	1	2	6	5	17	14	1	17	5	37
LdBPK_312660.1	LINF_310034000	TerD domain containing protein - putative	N/A	7.50662	-1.3554	0.018882	0.79056	4	0	3	7	3	17	29	5	8	2	44
LdBPK_130590.1	LINF_130011900	kinesin - putative	N/A	7.50456	-1.6351	0.0684316	0.855426	2	0	6	2	1	11	17	0	12	7	36
LdBPK_040610.1	LINF_040011200	hypothetical protein - conserved	N/A	7.5036	-0.549535	0.430925	0.944547	13	5	1	3	1	23	21	3	9	2	35
LdBPK_312970.1	LINF_310037400	hypothetical protein - conserved	N/A	7.50293	-0.440559	0.521586	0.965033	3	2	1	18	3	27	14	6	3	3	26
LdBPK_191230.1	LINF_190017800	hypothetical protein - conserved	N/A	7.50107	-0.864842	0.120765	0.884928	6	2	4	7	1	20	20	4	9	2	35
LdBPK_341570.1	LINF_340021900	EAP30/Vps36 family - putative	N/A	7.50073	-0.319812	0.65533	0.976615	3	5	2	7	8	25	33	1	1	4	39
LdBPK_283230.1	LINF_280039300	hypothetical protein - conserved	N/A	7.50045	-1.03737	0.182961	0.895499	3	2	0	17	3	25	14	0	16	6	36
LdBPK_331490.1	LINF_330022300	protein kinase - putative	N/A	7.50015	0.829036	0.164544	0.895499	12	4	1	15	10	42	15	1	6	1	23
LdBPK_310540.1	LINF_310010600	CCCH zinc finger in TRM13 protein/U11-48K-like CHHC zinc finger/Methyltransferase TRM13 - putative	N/A	7.49981	1.46589	0.0360107	0.847798	11	2	2	16	10	41	5	3	1	2	11
LdBPK_150040.1	LINF_150005300	Possible lysine decarboxylase - putative	N/A	7.49978	-0.525246	0.437203	0.944691	2	5	2	17	3	29	20	0	15	3	38
LdBPK_211460.1	LINF_210020300	hypothetical protein - conserved	N/A	7.49849	0.206416	0.744107	0.987824	3	6	1	12	11	33	16	1	9	2	28
LdBPK_242380.1	LINF_240029100	cullin-like protein-like protein	N/A	7.49745	0.392203	0.611852	0.969579	1	5	6	5	9	26	16	0	3	4	23
LdBPK_180880.1	LINF_180014100	cyclosporin 16 - putative	CYP16	7.49732	0.137233	0.827813	0.992216	6	3	6	12	5	32	16	1	13	0	30
LdBPK_290820.1	LINF_290013000	hypothetical protein - conserved	N/A	7.49673	0.215653	0.747381	0.98835	7	6	0	18	5	36	12	0	9	4	25
LdBPK_241880.1	LINF_240024100	beta-ketoacyl-ACP reductase 2 - putative	N/A	7.49527	-1.2035	0.0606425	0.855146	4	5	0	4	3	16	12	3	11	5	31
LdBPK_251980.1	LINF_250025900	phosphopantothenate--cysteine ligase - putative	N/A	7.49503	0.631604	0.397659	0.938847	9	3	1	7	13	33	14	5	2	0	21
LdBPK_080540.1	LINF_080010400	protein kinase - putative	N/A	7.49439	-0.189295	0.799575	0.992216	4	0	3	5	14	26	24	3	7	1	35
LdBPK_270970.1	LINF_270017400	hypothetical protein - conserved	N/A	7.49396	-0.976491	0.106671	0.876677	4	5	1	8	1	19	22	6	5	2	35
LdBPK_333290.1	LINF_330041500	hypothetical protein - conserved	N/A	7.49379	0.45652	0.533068	0.96537	13	3	0	17	5	38	13	0	4	5	22
LdBPK_080880.1	LINF_080013900	hypothetical protein - conserved	N/A	7.49378	0.837317	0.257617	0.895499	2	1	8	20	7	38	11	2	7	0	20
LdBPK_120290.1	LINF_120008500	hypothetical protein - conserved	N/A	7.4936	0.71252	0.289188	0.915486	9	8	3	8	2	30	6	1	4	4	15
LdBPK_270680.1	LINF_270014400	Right handed beta helix region/Periplasmic copper-binding protein (NosD) - putative	N/A	7.49342	0.274574	0.715008	0.986488	3	6	0	10	14	33	16	3	9	0	28
LdBPK_301070.1	LINF_300015700	ubiquitin conjugation factor E4 B - putative	N/A	7.49127	-0.478978	0.414496	0.941071	4	3	2	8	7	24	25	5	4	1	35
LdBPK_272260.1	LINF_270030700	GTP binding protein - putative	N/A	7.49012	-0.231924	0.722763	0.986488	4	2	6	16	2	30	20	1	13	1	35
LdBPK_151120.1	LINF_150018600	tryparedoxin peroxidase	PRX1A	7.48961	1.34128	0.048109	0.848292	16	6	2	7	10	41	13	1	4	0	18
LdBPK_282380.1	LINF_280029000	2 -3-bisphosphoglycerate-independent phosphoglycerate mutase-like	N/A	7.48936	-1.29231	0.135956	0.895499	3	0	4	9	0	16	4	3	11	6	24
LdBPK_141590.1	LINF_140021400	synaptojanin (N-terminal domain) - putative	N/A	7.48799	-0.781386	0.249885	0.895499	7	7	0	4	2	20	13	4	12	2	31
LdBPK_241740.1	LINF_240022700	hypothetical protein - conserved	N/A	7.48788	-0.633584	0.375787	0.938847	10	0	0	9	6	25	23	2	5	5	35
LdBPK_301350.1	LINF_300018500	vacuolar assembly protein vps41 - putative	N/A	7.48654	-0.138849	0.80772	0.992216	5	5	2	12	7	31	19	1	13	1	34
LdBPK_030940.1	LINF_030014700	hypothetical protein - conserved	N/A	7.48568	-0.21753	0.784286	0.992216	5	0	1	16	7	29	10	1	4	7	22
LdBPK_050940.1	LINF_050014600	hypothetical protein - conserved	N/A	7.48509	-0.489307	0.410215	0.941071	6	5	2	5	3	21	16	6	5	1	28
LdBPK_090850.1	LINF_090014200	kinetoplast-associated protein-like protein	N/A	7.48457	0.0244189	0.978402	0.999292	16	0	6	2	2	26	21	1	7	2	31
LdBPK_323800.1	LINF_320043600	hypothetical protein - conserved	N/A	7.48268	-0.604107	0.49344	0.962406	10	5	0	4	2	21	18	0	2	8	28
LdBPK_191000.1	LINF_190015600	hypothetical protein - conserved	N/A	7.48242	-0.0699825	0.921651	0.999013	3	6	5	3	6	23	10	0	12	3	25
LdBPK_050210.1	LINF_050007000	hypothetical protein - conserved	N/A	7.48217	-0.571658	0.370063	0.938847	8	2	1	7	4	22	18	2	3	6	29
LdBPK_211750.1	LINF_210023700	hypothetical protein - conserved	N/A	7.4818	-0.918937	0.147852	0.895499	3	2	0	13	6	24	30	5	8	1	44
LdBPK_333130.1	LINF_330039500	hypothetical protein - conserved	N/A	7.48168	0.111195	0.878604	0.998021	5	2	7	9	3	26	6	0	10	4	20
LdBPK_330730.1	LINF_330013700	sterol C-24 reductase - putative	N/A	7.4814	2.29416	0.00201174	0.79056	7	8	1	15	13	44	3	1	1	2	7
LdBPK_180210.1	LINF_180007100	Activator of Hsp90 ATPase - N-terminal/Activator of Hsp90 ATPase homolog 1-like protein - putative	N/A	7.48093	-0.714233	0.225864	0.895499	4	2	1	10	6	23	26	5	4	2	37
LdBPK_322630.1	LINF_320031700	hypothetical protein - conserved	N/A	7.48022	-0.726456	0.263306	0.895499	5	7	1	4	2	19	18	6	6	1	31
LdBPK_151090.1	LINF_150018500	SKIP/SNW domain containing protein - putative	N/A	7.47991	-0.0403743	0.955815	0.999013	2	2	1	14	11	30	17	1	4	5	27
LdBPK_362550.1	LINF_360031600	dipeptidyl-peptidase 8-like serine peptidase	N/A	7.47893	0.222282	0.808264	0.992216	0	3	1	17	12	33	15	0	2	6	23
LdBPK_324100.1	LINF_320046700	hypothetical protein - conserved	N/A	7.47795	0.124819	0.836802	0.992397	6	4	3	18	6	37	29	1	8	0	38
LdBPK_365410.1	LINF_360061300	aldehyde dehydrogenase - putative	N/A	7.47792	0.240974	0.706426	0.985989	7	6	2	9	9	33	15	1	13	0	29
LdBPK_060900.1	LINF_060014400	arginine N-methyltransferase - type III - putative	PRMT7	7.4767	-0.456888	0.528044	0.965033	1	7	1	13	3	25	14	6	9	0	29
LdBPK_350440.1	LINF_350009600	Arrestin (or S-antigen) - N-terminal domain containing protein - putative	N/A	7.4767	-0.116625	0.870038	0.99778	11	6	0	16	2	35	34	0	7	2	43
LdBPK_020310.1	LINF_020008400	EamA-like transporter family/Triose-phosphate Transporter family/UAA transporter family - putative	N/A	7.47665	-1.1779	0.157553	0.895499	1	2	2	0	8	13	15	4	5	5	29
LdBPK_160150.1	LINF_160006500	eukaryotic translation initiation factor 1A - putative	N/A	7.4764	-0.507161	0.46057	0.952563	6	2	4	3	8	23	26	2	13	0	41
LdBPK_060030.1	LINF_060005200	WD domain - G-beta repeat - putative	N/A	7.47561	-0.504009	0.514636	0.96393	6	1	2	24	3	36	43	0	14	0	57
LdBPK_310700.1	LINF_310012400	hypothetical protein - conserved	N/A	7.47521	-0.0380948	0.953204	0.999013	13	1	3	14	3	34	26	0	9	2	37
LdBPK_231050.1	LINF_230016800	alcohol dehydrogenase - zinc-containing-like protein	N/A	7.4751	0.301151	0.625068	0.972909	4	7	5	10	4	30	12	0	10	2	24
LdBPK_342550.1	LINF_340033200	Major Facilitator Superfamily - putative	N/A	7.47496	-1.28024	0.141289	0.895499	5	7	0	2	0	14	21	2	3	7	33
LdBPK_160620.1	LINF_160011500	hypothetical protein - conserved	N/A	7.47439	0.727143	0.33623	0.938013	13	0	1	15	13	42	20	1	5	1	27
LdBPK_303030.1	LINF_300035500	Tetratricopeptide repeat/TPR repeat - putative	N/A	7.47293	0.625336	0.388565	0.938847	14	3	5	3	7	32	14	1	9	0	24
LdBPK_290920.1	LINF_290014000	guanine deaminase - putative	N/A	7.47225	-0.430437	0.524208	0.965033	3	1	4	19	3	30	17	2	15	1	35
LdBPK_310400.1	LINF_310009100	hypothetical protein - conserved	N/A	7.47207	-0.423953	0.499679	0.962406	8	3	0	14	3	28	17	1	8	5	31
LdBPK_361940.1	LINF_360025000	Ribosomal protein S5 - C-terminal domain containing protein - putative	N/A	7.47206	0.814031	0.292882	0.915769	5	8	2	3	15	33	18	1	6	0	25
LdBPK_301220.1	LINF_300017200	hypothetical protein - conserved	N/A	7.47206	0.610118	0.353075	0.938847	8	6	1	21	8	44	22	0	9	0	31
LdBPK_343200.1	LINF_340041100	Metallo-beta-lactamase superfamily - putative	N/A	7.47057	-0.715554	0.327385	0.932565	2	4	6	2	2	16	19	1	5	5	30
LdBPK_332290.1	LINF_330030600	hypothetical protein - conserved	N/A	7.46999	0.145742	0.825943	0.992216	4	10	1	13	4	32	26	2	4	1	33
LdBPK_080490.1	LINF_080009900	hypothetical protein - conserved	N/A	7.46963	-0.180892	0.803761	0.992216	8	1	4	8	4	25	20	0	2	6	28
LdBPK_211640.1	LINF_210022400	palmitoyl acyltransferase 3 - putative	N/A	7.469	0.467772	0.440632	0.946152	7	3	7	12	3	32	11	1	9	1	22
LdBPK_362130.1	LINF_360027100	chaperonin HSP60 - mitochondrial precursor	N/A	7.46845	-0.195088	0.710839	0.985989	5	2	3	13	6	29	18	2	9	2	31
LdBPK_332210.1	LINF_330029800	copper-transporting ATPase-like protein - putative	N/A	7.46829	0.205774	0.709915	0.985989	7	4	1	11	9	32	15	3	7	1	26
LdBPK_020470.1	LINF_020010200	glycerate kinase - putative	N/A	7.46822	-0.0799984	0.899074	0.998777	6	1	5	7	7	26	19	0	6	4	29
LdBPK_141270.1	LINF_140018300	YjeF-related protein N-terminus/Carbohydrate kinase - putative	nnr	7.46696	0.546073	0.351013	0.938847	9	4	3	12	7	35	19	0	3	3	25
LdBPK_230600.1	LINF_230010900	5'-3' exoribonuclease C - putative	XRNC	7.46671	0.55067	0.476512	0.95833	3	2	3	7	16	31	20	2	1	2	25
LdBPK_041010.1	LINF_040015100	chloride channel protein - putative	N/A	7.4653	-0.225529	0.707174	0.985989	7	5	1	6	8	27	17	2	12	1	32
LdBPK_281920.1	LINF_280024300	hypothetical protein - conserved	N/A	7.46523	0.305632	0.624785	0.972909	6	6	5	8	4	29	21	0	3	3	27
LdBPK_281730.1	LINF_280022300	helicase-like protein	N/A	7.46504	0.803073	0.340944	0.938847	5	1	4	26	6	42	18	0	0	4	22
LdBPK_270740.1	LINF_270015100	2-oxoglutarate dehydrogenase subunit - putative	N/A	7.46469	0.403972	0.500828	0.962406	5	2	5	14	8	34	12	1	10	1	24
LdBPK_060920.1	LINF_060014600	hypothetical protein - conserved	N/A	7.46463	-0.300937	0.63941	0.976615	3	6	1	11	8	29	27	0	11	2	40
LdBPK_354770.1	LINF_350052800	Kinesin-13 6 - putative	KIN13-6	7.46439	0.411415	0.571657	0.966519	6	5	9	5	2	27	19	1	7	0	27
LdBPK_150710.1	LINF_150014200	hypothetical protein - conserved	N/A	7.46353	0.289616	0.712645	0.986488	1	5	7	11	2	26	15	5	2	0	22
LdBPK_366330.1	LINF_360070600	disgorgin - putative	N/A	7.46247	0.090975	0.908037	0.999006	2	6	2	3	14	27	26	1	7	1	35
LdBPK_283110.1	LINF_280011200	dynein heavy chain - putative	N/A	7.46244	0.499024	0.397685	0.938847	9	2	6	9	4	30	14	2	3	2	21
LdBPK_363870.1	LINF_360045700	mitogen activated kinase-like protein	N/A	7.46151	1.56743	0.101425	0.876677	4	0	6	20	15	45	19	0	0	1	20
LdBPK_303760.1	LINF_300042800	hypothetical protein - conserved	N/A	7.46141	-0.191066	0.789984	0.992216	13	1	2	11	2	29	19	0	6	5	30
LdBPK_010290.1	LINF_010007800	Cytochrome c oxidase biogenesis protein Cmc1 like - putative	N/A	7.46079	0.0494598	0.933498	0.999013	10	2	2	10	5	29	9	4	9	1	23
LdBPK_160550.1	LINF_160010500	aspartate carbamoyltransferase - putative	N/A	7.46042	0.859569	0.176915	0.895499	12	7	0	10	8	37	11	1	5	2	19
LdBPK_320910.1	LINF_320014100	hypothetical protein - conserved	N/A	7.4604	1.42071	0.0711818	0.855426	5	12	0	10	13	40	10	0	5	1	16
LdBPK_292210.1	LINF_290028600	AAA domain containing protein - putative	N/A	7.46039	0.28119	0.632431	0.975416	4	5	2	21	5	37	18	1	7	2	28
LdBPK_340610.1	LINF_340011500	nuclear cap binding complex subunit CBP110 - putative	CBP110	7.45908	0.602181	0.383027	0.938847	4	3	3	9	15	34	17	0	6	2	25
LdBPK_323340.1	LINF_320038900	pyrroline-5-carboxylate synthetase-like protein	N/A	7.4578	0.185835	0.777181	0.992216	6	1	2	9	9	27	7	3	4	4	18
LdBPK_351380.1	LINF_350018600	Iron-binding zinc finger CDGSH type - putative	N/A	7.45761	-0.381059	0.706452	0.985989	2	10	0	9	1	22	4	0	5	8	17
LdBPK_250420.1	LINF_250009300	Translation initiation factor SUI1 - putative	N/A	7.45641	-0.481291	0.397791	0.938847	5	6	1	9	5	26	22	1	12	2	37
LdBPK_240290.1	LINF_240007700	hypothetical protein - conserved	N/A	7.4548	0.261883	0.659972	0.976615	7	6	1	14	7	35	16	0	10	2	28
LdBPK_200820.1	LINF_200013000	vesicular-fusion protein nsf - putative	N/A	7.45422	-1.00461	0.0826022	0.876677	4	6	0	6	3	19	21	4	10	2	37
LdBPK_201540.1	LINF_200020300	hypothetical protein - conserved	N/A	7.45338	-0.149761	0.838333	0.992581	6	1	0	19	6	32	20	5	2	2	29
LdBPK_242060.1	LINF_240026000	STOP axonemal protein - putative	N/A	7.45274	0.238141	0.739699	0.986488	11	0	2	22	4	39	12	2	11	1	26
LdBPK_271340.1	LINF_270020800	hypothetical protein - conserved	N/A	7.45052	1.17504	0.0729956	0.859398	3	10	3	14	9	39	14	1	4	0	19
LdBPK_291320.1	LINF_290018200	COPII coat assembly protein sec16 - putative	sec16	7.44956	-0.666722	0.389763	0.938847	13	1	0	5	4	23	19	6	9	0	34
LdBPK_090150.1	LINF_090006400	kinesin - putative	N/A	7.44874	0.0970208	0.879406	0.998021	3	8	1	12	5	29	19	4	3	1	27
LdBPK_071050.1	LINF_070015000	protein kinase - putative	N/A	7.4483	0.203885	0.81279	0.992216	8	10	1	5	1	25	11	0	2	6	19
LdBPK_070420.1	LINF_070007800	homoserine dehydrogenase-like protein	N/A	7.44734	0.300651	0.637924	0.976615	4	4	4	20	2	34	14	4	6	0	24
LdBPK_210060.1	LINF_210005500	hypothetical protein - conserved	N/A	7.44725	-0.454664	0.457596	0.951817	5	4	2	9	2	22	12	1	6	6	25
LdBPK_250440.1	LINF_250009500	WD domain - G-beta repeat/Utp13 specific WD40 associated domain containing protein - putative	N/A	7.44719	0.621479	0.363234	0.938847	10	5	1	6	11	33	16	0	4	3	23
LdBPK_352250.1	LINF_350027300	kinetoplastid membrane protein-11	KMP11-2	7.44693	0.337697	0.676761	0.981897	9	1	4	10	5	29	16	6	0	0	22
LdBPK_353070.1	LINF_350035500	phospholipase A1 - putative	N/A	7.4464	0.710807	0.192515	0.895499	7	6	2	18	5	38	13	1	5	2	21
LdBPK_070630.1	LINF_070011300	Molybdopterin guanine dinucleotide synthesis protein B - putative	N/A	7.44559	-0.0093719	0.987748	0.999292	5	2	6	12	2	27	11	3	9	1	24
LdBPK_322940.1	LINF_320035100	hypothetical protein - conserved	N/A	7.44494	0.280035	0.697022	0.985989	1	3	1	14	13	32	15	3	4	2	24
LdBPK_151290.1	LINF_150020500	hypothetical protein - conserved	N/A	7.44491	0.402254	0.533453	0.96537	7	9	2	8	2	28	12	4	3	1	20
LdBPK_090270.1	LINF_090008700	cdc2-related kinase 12	CRK12	7.44442	0.460046	0.48372	0.95833	6	4	5	3	9	27	12	1	6	2	21
LdBPK_050960.1	LINF_050014800	metallo-peptidase - Clan M- - Family M49	N/A	7.44395	1.56987	0.0389613	0.847798	1	11	5	10	9	36	10	1	3	0	14
LdBPK_283140.1	LINF_280037300	glutamate dehydrogenase - putative	N/A	7.44339	0.579539	0.392721	0.938847	8	7	1	5	8	29	12	4	2	1	19
LdBPK_100090.1	LINF_100006000	WD-repeat containing protein	N/A	7.44287	0.317254	0.658968	0.976615	3	4	5	4	7	23	11	2	1	4	18
LdBPK_310040.1	LINF_310005200	RING-variant domain containing protein - putative	N/A	7.44242	0.524183	0.448927	0.95001	5	2	2	30	7	46	20	1	9	0	30
LdBPK_282440.1	LINF_280029500	histone acetyltransferase - putative	N/A	7.44236	0.629422	0.315961	0.927842	6	4	4	17	4	35	17	1	1	3	22
LdBPK_310140.1	LINF_310006300	hypothetical protein - conserved	N/A	7.44089	0.743473	0.347939	0.938847	7	6	5	21	1	40	29	0	1	1	31
LdBPK_342460.1	LINF_340032300	phospholipid-transporting ATPase-like protein	N/A	7.4402	-0.613535	0.353829	0.938847	10	1	3	5	5	24	28	1	13	1	43
LdBPK_330760.1	LINF_330014000	POT family - putative	N/A	7.44013	0.404569	0.584028	0.967449	3	10	0	10	8	31	20	3	2	1	26
LdBPK_160400.1	LINF_160009000	XRN 5'-3' exonuclease N-terminus - putative	N/A	7.43966	0.0826546	0.912235	0.999006	5	1	3	6	14	29	22	2	9	0	33
LdBPK_020220.1	LINF_020007500	hypothetical protein - conserved	N/A	7.43947	0.693765	0.310035	0.923748	16	3	4	13	2	38	15	1	8	0	24
LdBPK_281320.1	LINF_280017900	hypothetical protein - conserved	N/A	7.43931	0.203147	0.786726	0.992216	8	6	5	2	4	25	9	2	12	0	23
LdBPK_180020.1	LINF_180005200	Ontology term:GO:0005524	N/A	7.43595	-0.3881	0.61747	0.972909	2	3	1	9	8	23	8	0	7	7	22
LdBPK_151000.1	LINF_150017500	Microtubule associated protein (MAP65/ASE1 family) - putative	N/A	7.43436	0.177079	0.770912	0.992216	4	5	2	17	5	33	22	1	3	3	29
LdBPK_241320.1	LINF_240018100	WASH complex subunit 7 - N-terminal/WASH complex subunit 7/WASH complex subunit 7 - C-terminal - putative	N/A	7.43404	-0.258744	0.70401	0.985989	6	1	3	12	3	25	12	7	5	0	24
LdBPK_311070.1	LINF_310016800	biotin/lipoate protein ligase-like protein	N/A	7.43398	0.501901	0.487564	0.960524	17	2	2	15	4	40	29	0	4	1	34
LdBPK_312400.1	LINF_310030700	3 -2-trans-enoyl-CoA isomerase - mitochondrial precursor - putative	N/A	7.43385	0.635197	0.340445	0.938847	5	10	1	19	2	37	12	2	6	1	21
LdBPK_171560.1	LINF_170021900	Ion transport protein - putative	N/A	7.43358	0.124704	0.857354	0.996256	4	9	0	6	8	27	12	3	8	1	24
LdBPK_301950.1	LINF_300024400	hypothetical protein - conserved	N/A	7.4329	0.20443	0.791568	0.992216	19	2	1	10	2	34	23	0	5	3	31
LdBPK_251850.1	LINF_250024400	enoyl-CoA reductase - putative	N/A	7.43282	0.489181	0.355393	0.938847	5	4	4	14	5	32	13	2	4	2	21
LdBPK_150550.1	LINF_150012600	hypothetical protein - conserved	N/A	7.43192	0.0270346	0.968865	0.999013	11	1	3	9	7	31	24	0	8	2	34
LdBPK_323390.1	LINF_320039400	Golgi transport complex subunit 5 - putative	N/A	7.4319	0.882182	0.213282	0.895499	2	8	1	23	8	42	13	2	6	0	21
LdBPK_311080.1	LINF_310016900	hypothetical protein - conserved	N/A	7.42961	-0.791165	0.210891	0.895499	2	4	2	9	2	19	19	6	3	2	30
LdBPK_230940.1	LINF_230015500	hypothetical protein - conserved	N/A	7.42917	0.212944	0.782342	0.992216	13	3	0	7	5	28	11	2	1	5	19
LdBPK_291580.1	LINF_290021200	hypothetical protein - conserved	N/A	7.42913	0.832061	0.282173	0.909005	3	1	8	12	9	33	21	1	1	1	24
LdBPK_120410.1	LINF_120009700	hypothetical protein - conserved	N/A	7.42851	0.534281	0.411999	0.941071	9	1	1	15	10	36	9	2	7	2	20
LdBPK_242130.1	LINF_240026650	Opioid growth factor receptor (OGFr) conserved region - putative	N/A	7.42824	0.879424	0.207594	0.895499	9	4	8	4	5	30	14	0	5	1	20
LdBPK_320620.1	LINF_320011200	DnaJ domain containing protein - putative	N/A	7.42732	1.67552	0.0185643	0.79056	3	5	9	13	8	38	11	0	3	0	14
LdBPK_271670.1	LINF_270024500	Frag1/DRAM/Sfk1 family - putative	N/A	7.42683	-0.304193	0.627522	0.973346	5	1	6	9	3	24	20	4	7	0	31
LdBPK_211140.1	LINF_210016500	hypothetical protein - conserved	N/A	7.4267	0.232059	0.753911	0.99008	3	2	3	7	11	26	15	5	1	1	22
LdBPK_260340.1	LINF_260008500	Vps52 / Sac2 family - putative	N/A	7.42667	-0.256292	0.73602	0.986488	4	0	0	12	12	28	17	4	6	2	29
LdBPK_221310.1	LINF_220020700	i/6 autoantigen-like protein	N/A	7.42642	-0.983341	0.131313	0.895499	3	1	3	6	4	17	10	6	11	1	28
LdBPK_160260.1	LINF_160007400	protein tyrosine phosphatase-like protein	N/A	7.42631	-0.282508	0.702873	0.985989	2	6	4	9	0	21	14	4	2	3	23
LdBPK_050290.1	LINF_050007800	ARP2/3 complex 16kDa subunit - putative	N/A	7.42582	0.314411	0.611645	0.969579	5	2	5	12	6	30	19	1	2	3	25
LdBPK_261440.1	LINF_260019600	hypothetical protein - conserved	N/A	7.42535	-0.522678	0.363857	0.938847	3	6	3	9	2	23	22	1	8	3	34
LdBPK_160540.1	LINF_160010400	dihydroorotate dehydrogenase (fumarate)	DHODH	7.42529	-0.931386	0.195641	0.895499	4	1	1	11	5	22	8	1	18	4	31
LdBPK_151400.1	LINF_150021600	2OG-Fe(II) oxygenase superfamily - putative	N/A	7.42507	-1.23542	0.085845	0.876677	7	1	0	4	6	18	27	5	13	0	45
LdBPK_320820.1	LINF_320013300	protein kinase - putative	N/A	7.42487	0.134971	0.861601	0.997257	16	2	1	17	1	37	16	2	12	0	30
LdBPK_010120.1	LINF_010006100	hypothetical protein - conserved	N/A	7.42444	-0.339162	0.629772	0.974741	7	4	1	18	1	31	12	2	16	1	31
LdBPK_362880.1	LINF_360035300	hypothetical protein - conserved	N/A	7.42311	-0.37658	0.507993	0.962406	6	2	2	14	3	27	18	1	8	4	31
LdBPK_322970.1	LINF_320035400	hypothetical protein - conserved	N/A	7.42266	-0.230586	0.740516	0.986488	6	5	5	10	0	26	20	0	11	2	33
LdBPK_343370.1	LINF_340043300	phosphatidylinositol 4-kinase - putative	N/A	7.42224	0.405305	0.555774	0.96537	10	6	3	11	1	31	20	2	1	2	25
LdBPK_130820.1	LINF_130014200	glycosyltransferase family-like protein	N/A	7.42214	1.1226	0.147968	0.895499	3	7	3	22	2	37	4	1	2	4	11
LdBPK_181430.1	LINF_180020000	Protein of unknown function (DUF3648) - putative	N/A	7.42143	0.4103	0.617532	0.972909	5	12	1	4	2	24	8	5	2	1	16
LdBPK_150750.1	LINF_150014500	hypothetical protein - conserved	N/A	7.42128	0.0949142	0.872551	0.99778	8	4	5	9	2	28	20	1	5	2	28
LdBPK_364120.1	LINF_360048200	telomerase reverse transcriptase - putative	TERT	7.42113	-0.389083	0.581085	0.967154	8	1	1	3	10	23	18	4	8	1	31
LdBPK_365420.1	LINF_360061400	SWI/SNF-related helicase - putative	N/A	7.42104	-0.317282	0.607646	0.969579	6	3	1	11	5	26	24	2	2	4	32
LdBPK_350350.1	LINF_350008600	hypothetical protein - conserved	N/A	7.41937	0.589196	0.425115	0.942374	10	7	1	18	2	38	5	1	12	1	19
LdBPK_353050.1	LINF_350035300	hypothetical protein - conserved	N/A	7.41821	-1.6851	0.0269667	0.825947	6	0	1	5	1	13	14	1	9	8	32
LdBPK_130710.1	LINF_130013100	Complex1 LYR-like - putative	N/A	7.41786	0.164795	0.825624	0.992216	4	3	8	9	1	25	9	0	9	3	21
LdBPK_311010.1	LINF_310016200	hypothetical protein - conserved	N/A	7.41493	0.98048	0.162645	0.895499	8	7	4	11	2	32	10	0	1	4	15
LdBPK_310480.1	LINF_310009900	calpain-like cysteine peptidase - putative	N/A	7.41488	-0.855354	0.164889	0.895499	5	2	4	10	1	22	25	1	13	2	41
LdBPK_251230.1	LINF_250018200	modification methylase-like protein	N/A	7.41404	-0.45365	0.47514	0.95833	2	2	3	12	5	24	11	1	11	4	27
LdBPK_010510.1	LINF_010009800	long-chain-fatty-acid-CoA ligase - putative	N/A	7.41342	0.160185	0.835379	0.992397	11	3	6	5	2	27	10	0	14	1	25
LdBPK_323610.1	LINF_320041600	Dopey - N-terminal - putative	N/A	7.41338	0.612601	0.3205	0.932565	7	4	6	5	6	28	14	2	3	1	20
LdBPK_020390.1	LINF_020009200	hypothetical protein - conserved	N/A	7.41231	1.19321	0.0766076	0.871246	11	5	6	8	3	33	5	2	6	0	13
LdBPK_030480.1	LINF_030009800	phosphate-Repressible Phosphate Permease-like protein	N/A	7.41203	-0.111382	0.867332	0.99778	8	3	5	13	1	30	26	0	10	1	37
LdBPK_240340.1	LINF_240008200	hypothetical protein - conserved	N/A	7.41186	0.752105	0.237864	0.895499	10	9	1	12	5	37	13	0	8	1	22
LdBPK_120150.1	LINF_120006600	leucine-rich repeat protein - putative	N/A	7.41046	-0.307817	0.639302	0.976615	2	3	2	12	8	27	28	4	5	0	37
LdBPK_330250.1	LINF_330007500	adenosine deaminase-like protein	N/A	7.41001	0.99107	0.209024	0.895499	2	4	6	25	5	42	24	1	1	0	26
LdBPK_362370.1	LINF_360029500	Spc97 / Spc98 family - putative	GCP3L	7.40996	-0.546058	0.459133	0.952393	0	6	1	14	4	25	30	4	4	1	39
LdBPK_241670.1	LINF_240021500	hypothetical protein - conserved	N/A	7.40991	0.271608	0.642408	0.976615	4	2	3	15	9	33	16	2	7	1	26
LdBPK_290540.1	LINF_290010300	hypothetical protein - conserved	N/A	7.40978	-1.02835	0.254802	0.895499	4	2	0	3	7	16	23	9	1	0	33
LdBPK_340290.1	LINF_340007800	Pyridine nucleotide-disulphide oxidoreductase - putative	N/A	7.40967	-0.67036	0.331089	0.934285	2	2	4	8	4	20	26	6	3	0	35
LdBPK_040031.1	LINF_040005300	hypothetical protein - conserved	N/A	7.40818	1.66957	0.0492782	0.848621	2	3	12	9	7	33	13	0	2	0	15
LdBPK_354260.1	LINF_350047700	hypothetical protein - conserved	N/A	7.40813	-0.129985	0.851319	0.995076	5	2	1	11	7	26	17	2	1	5	25
LdBPK_250230.1	LINF_250007400	Dual specificity phosphatase - catalytic domain containing protein - putative	N/A	7.4066	-0.871276	0.128379	0.887363	5	1	1	11	3	21	18	5	8	2	33
LdBPK_343310.1	LINF_340042700	hypothetical protein - conserved	N/A	7.40635	-0.293098	0.604101	0.969415	8	3	2	8	5	26	25	1	5	3	34
LdBPK_171330.1	LINF_170019600	hypothetical protein - conserved	N/A	7.40618	0.304959	0.650477	0.976615	7	7	2	8	7	31	29	1	2	1	33
LdBPK_362750.1	LINF_360034000	VRR-NUC domain containing protein - putative	N/A	7.40586	0.434424	0.559668	0.96537	11	2	0	18	7	38	23	2	1	2	28
LdBPK_282510.1	LINF_280030400	hypothetical protein - conserved	N/A	7.4058	-0.109631	0.871454	0.99778	11	4	0	12	2	29	11	4	9	1	25
LdBPK_170660.1	LINF_170012300	vacuolar-type Ca2+-ATPase - putative	N/A	7.40548	-0.428713	0.545845	0.96537	3	4	7	4	2	20	19	2	12	0	33
LdBPK_242330.1	LINF_240028600	Cobalamin adenosyltransferase - putative	N/A	7.40531	-0.226676	0.803693	0.992216	3	0	2	24	2	31	16	4	0	4	24
LdBPK_365150.1	LINF_360058700	Calponin homology (CH) domain containing protein - putative	N/A	7.40458	-0.773838	0.271368	0.898848	2	1	1	8	8	20	13	1	8	6	28
LdBPK_221490.1	LINF_220022700	hypothetical protein - conserved	N/A	7.40452	-0.615523	0.369555	0.938847	10	3	0	14	2	29	31	1	13	1	46
LdBPK_210390.1	LINF_210008700	Vps51/Vps67/Protein of unknown function N-terminal domain (DUF2450)/Dor1-like family/Exocyst complex component Sec5 - putative	N/A	7.40369	-0.104016	0.907684	0.999006	0	1	0	15	15	31	20	3	8	1	32
LdBPK_291290.1	LINF_290017900	hypothetical protein - conserved	N/A	7.40272	-0.298489	0.625508	0.972909	4	6	1	15	4	30	25	1	11	1	38
LdBPK_040640.1	LINF_040011500	Zinc finger - C3HC4 type (RING finger) containing protein - putative	N/A	7.40216	0.0299676	0.975294	0.999292	8	2	9	2	1	22	15	0	12	1	28
LdBPK_171450.1	LINF_170020700	Cytidylyltransferase - putative	N/A	7.40135	0.124176	0.866259	0.99778	2	5	7	12	1	27	15	0	9	2	26
LdBPK_191190.1	LINF_190017400	actin-related protein 2 - putative	N/A	7.40115	-0.465405	0.434302	0.944547	7	2	1	13	5	28	20	1	13	2	36
LdBPK_060570.1	LINF_060011100	hypothetical protein - conserved	N/A	7.40063	1.39508	0.090207	0.876677	8	1	8	27	2	46	17	0	3	0	20
LdBPK_360400.1	LINF_360008900	phosphatidylinositol-4-phosphate 5-kinase-like protein	N/A	7.3991	0.157864	0.826325	0.992216	2	1	5	12	6	26	14	2	1	4	21
LdBPK_270700.1	LINF_270014700	hypothetical protein - conserved	N/A	7.3977	-0.75635	0.34031	0.938847	3	5	0	13	0	21	12	4	3	5	24
LdBPK_181520.1	LINF_180020900	kinesin - putative	N/A	7.39707	-0.357231	0.612722	0.97005	7	1	4	16	2	30	23	1	15	0	39
LdBPK_310180.1	LINF_310006800	hypothetical protein - conserved	N/A	7.39674	-1.18497	0.10281	0.876677	7	0	1	12	0	20	19	5	10	2	36
LdBPK_320020.1	LINF_320005100	nuclear segregation protein - putative	N/A	7.39563	0.906925	0.186014	0.895499	3	5	8	8	6	30	9	0	7	1	17
LdBPK_333270.1	LINF_330041300	hypothetical protein - conserved	N/A	7.39558	0.48141	0.477393	0.95833	4	6	2	9	12	33	22	0	6	1	29
LdBPK_330400.1	LINF_330010300	hypothetical protein - conserved	N/A	7.39547	-0.227782	0.724111	0.986488	9	1	3	15	1	29	17	3	9	1	30
LdBPK_320990.1	LINF_320015000	CLASP N terminal - putative	N/A	7.39542	-0.102696	0.890766	0.998744	3	2	6	20	1	32	31	0	8	1	40
LdBPK_341690.1	LINF_340024200	Amastin surface glycoprotein - putative	N/A	7.39516	-0.0974431	0.874896	0.99778	9	7	2	8	1	27	23	2	6	1	32
LdBPK_070640.1	LINF_070011400	Sel1 repeat - putative	N/A	7.39481	-0.502112	0.487231	0.960524	11	1	0	16	2	30	30	1	7	3	41
LdBPK_161490.1	LINF_160020000	hypothetical protein - conserved	N/A	7.39457	0.412579	0.667912	0.978534	2	10	5	3	0	20	6	2	1	4	13
LdBPK_301540.1	LINF_300020400	Rad17 cell cycle checkpoint protein - putative	N/A	7.39437	-0.0350048	0.95913	0.999013	3	5	0	11	8	27	18	3	2	3	26
LdBPK_230380.1	LINF_230008700	(H+)-ATPase G subunit - putative	N/A	7.39399	-1.97948	0.0486047	0.848292	2	1	0	10	0	13	17	0	3	11	31
LdBPK_350980.1	LINF_350014300	hypothetical protein - conserved	N/A	7.39383	1.28172	0.0938917	0.876677	10	1	2	14	11	38	6	0	2	4	12
LdBPK_251390.1	LINF_250019700	hypothetical protein - conserved	N/A	7.39351	-1.15863	0.104109	0.876677	5	2	3	6	3	19	24	0	22	1	47
LdBPK_300050.1	LINF_300005500	MATH domain containing protein - putative	N/A	7.39111	-0.463384	0.501932	0.962406	2	2	4	19	2	29	26	1	12	1	40
LdBPK_292160.1	LINF_290028100	hypothetical protein - conserved	N/A	7.3901	0.628611	0.461237	0.952619	10	0	0	27	9	46	24	2	4	0	30
LdBPK_251240.1	LINF_250018300	hypothetical protein - conserved	N/A	7.38967	0.35881	0.578022	0.967154	11	3	1	14	8	37	22	0	8	1	31
LdBPK_211000.1	LINF_210015100	Protein kinase domain/Protein tyrosine kinase/Kinase-like - putative	N/A	7.38961	0.075971	0.910433	0.999006	9	6	0	16	2	33	12	1	11	2	26
LdBPK_353210.1	LINF_350037000	riboflavin kinase/fmn adenylyltransferase-like protein	N/A	7.38874	0.374891	0.589113	0.968864	8	0	3	14	6	31	5	3	7	2	17
LdBPK_091300.1	LINF_090019700	ATP-dependent helicase - putative	N/A	7.38864	-0.193174	0.777767	0.992216	3	9	1	3	6	22	17	3	7	1	28
LdBPK_160730.1	LINF_160012700	ubiquitin hydrolase - putative	N/A	7.38819	0.0158495	0.984365	0.999292	3	7	0	15	8	33	22	1	12	0	35
LdBPK_361260.1	LINF_360017800	GPI alpha-mannosyltransferase III	GPI10	7.38819	-0.56178	0.35546	0.938847	4	2	5	9	3	23	31	1	6	2	40
LdBPK_360710.1	LINF_360012100	GPI transamidase component Tta2 - putative	TTA2	7.38815	2.15194	0.000436023	0.686301	11	6	5	14	6	42	7	1	1	0	9
LdBPK_100700.1	LINF_100013300	hypothetical protein - conserved	N/A	7.38798	0.99035	0.150562	0.895499	4	9	4	10	6	33	17	2	1	0	20
LdBPK_271720.1	LINF_270025100	hypothetical protein - conserved	N/A	7.38794	0.217371	0.781896	0.992216	2	4	7	16	1	30	27	0	3	2	32
LdBPK_130980.1	LINF_130015800	hypothetical protein - conserved	N/A	7.38781	-0.461604	0.443579	0.947095	3	4	4	7	4	22	27	1	4	3	35
LdBPK_181350.1	LINF_180019100	heat shock protein 110 - putative	N/A	7.387	-0.322136	0.697765	0.985989	0	7	0	17	5	29	12	2	15	1	30
LdBPK_251150.1	LINF_250017200	Galactose oxidase - central domain containing protein - putative	N/A	7.38617	-0.139156	0.834553	0.992216	6	5	0	8	9	28	27	3	6	0	36
LdBPK_310230.1	LINF_310007400	hypothetical protein - conserved	N/A	7.3851	-0.110658	0.87528	0.99778	12	0	2	11	3	28	13	1	7	4	25
LdBPK_332700.1	LINF_330034900	metallo-peptidase - Clan MF - Family M17	N/A	7.38493	0.437689	0.561975	0.96537	11	4	0	8	7	30	7	0	5	5	17
LdBPK_330060.1	LINF_330005600	WD domain - G-beta repeat - putative	N/A	7.38484	0.545807	0.452119	0.950783	3	3	1	12	12	31	6	1	5	4	16
LdBPK_240810.1	LINF_240013000	hypothetical protein - conserved	N/A	7.38481	-0.151924	0.802506	0.992216	3	6	1	11	5	26	19	1	4	4	28
LdBPK_050390.1	LINF_050008900	protein kinase - putative	N/A	7.38358	-0.0406731	0.952511	0.999013	11	3	0	15	3	32	17	4	8	0	29
LdBPK_120120.1	LINF_120006300	hypothetical protein - conserved	N/A	7.38304	1.40826	0.0396873	0.847798	10	5	4	6	11	36	13	0	2	1	16
LdBPK_091190.1	LINF_090018600	mitochondrial import inner membrane translocase subunit TIM17 - putative	N/A	7.37853	-0.0529176	0.955033	0.999013	0	6	0	4	13	23	8	1	8	4	21
LdBPK_290230.1	LINF_290007100	protein transport protein Sec24A - putative	N/A	7.37811	0.0458808	0.940476	0.999013	5	2	2	18	6	33	17	3	9	0	29
LdBPK_365690.1	LINF_360064200	hypothetical protein - conserved	N/A	7.37652	-0.189536	0.763383	0.992216	8	5	3	3	3	22	13	1	8	3	25
LdBPK_270450.1	LINF_270009500	hypothetical protein - conserved	N/A	7.37592	-1.10981	0.123797	0.885265	2	6	0	2	4	14	18	4	4	4	30
LdBPK_211610.1	LINF_210021800	hypothetical protein - conserved	N/A	7.37448	-0.303332	0.69847	0.985989	1	6	0	10	7	24	21	1	2	5	29
LdBPK_221140.1	LINF_220019200	hypothetical protein - conserved	N/A	7.37411	0.791663	0.282817	0.90957	12	2	3	4	12	33	14	1	7	0	22
LdBPK_231980.1	LINF_230026500	Nucleoside 2-deoxyribosyltransferase - putative	N/A	7.37384	-0.118977	0.851085	0.995076	3	5	1	12	6	27	23	2	2	3	30
LdBPK_365540.1	LINF_360062600	hypothetical protein - conserved	N/A	7.37288	1.06815	0.185221	0.895499	5	2	11	13	2	33	17	0	4	0	21
LdBPK_100150.1	LINF_100006600	guanosine diphosphatase - putative	N/A	7.3728	0.24919	0.707308	0.985989	6	0	3	15	9	33	20	1	5	2	28
LdBPK_281830.1	LINF_280023400	hypothetical protein - conserved	N/A	7.37263	0.0157315	0.980797	0.999292	6	2	3	17	5	33	25	1	7	1	34
LdBPK_366960.1	LINF_360078300	2 -3-bisphosphoglycerate-independent phosphoglycerate mutase	PGAM	7.37201	0.344955	0.554083	0.96537	8	3	1	15	5	32	14	2	3	3	22
LdBPK_341260.1	LINF_340018600	hypothetical protein - conserved	N/A	7.37194	0.0343034	0.96084	0.999013	2	1	2	12	10	27	16	4	2	2	24
LdBPK_300640.1	LINF_300011300	ribosome biogenesis regulatory protein (RRS1) - putative	N/A	7.37191	0.00119576	0.998915	0.999292	3	2	0	13	13	31	14	1	11	2	28
LdBPK_030630.1	LINF_030011400	hypothetical protein - conserved	N/A	7.37178	-0.205403	0.75686	0.990107	6	2	6	5	5	24	22	0	11	1	34
LdBPK_241520.1	LINF_240020100	hypothetical protein - conserved	N/A	7.37143	-0.372923	0.571324	0.966519	5	0	2	11	9	27	23	2	10	1	36
LdBPK_312340.1	LINF_310030900	hypothetical protein - conserved	N/A	7.3696	0.370649	0.572104	0.966519	11	2	1	16	6	36	21	3	4	0	28
LdBPK_331500.1	LINF_330022400	WD domain - G-beta repeat - putative	N/A	7.36866	0.603437	0.401179	0.938847	5	8	4	3	7	27	18	0	3	2	23
LdBPK_350250.1	LINF_350007600	hypothetical protein - conserved	N/A	7.36805	0.526112	0.415749	0.941071	8	2	2	7	12	31	14	2	5	1	22
LdBPK_141260.1	LINF_140018200	poly(A) polymerase - putative	N/A	7.36737	-0.20165	0.730572	0.986488	6	3	1	15	3	28	14	4	8	1	27
LdBPK_291690.1	LINF_290022400	WD domain - G-beta repeat - putative	N/A	7.36703	-0.836914	0.14135	0.895499	5	1	2	9	3	20	17	5	9	1	32
LdBPK_281570.1	LINF_280020400	hypothetical protein - conserved	N/A	7.36658	1.01062	0.162859	0.895499	6	5	7	15	1	34	16	1	1	1	19
LdBPK_320240.1	LINF_320007400	dynein light chain - flagellar outer arm - putative	N/A	7.36637	-1.6085	0.0655262	0.855426	0	0	1	3	7	11	13	8	5	2	28
LdBPK_161470.1	LINF_160019800	EMG1/NEP1 methyltransferase - putative	N/A	7.36623	-0.148169	0.872588	0.99778	9	4	3	3	0	19	7	7	1	1	16
LdBPK_191020.1	LINF_190015800	hypothetical protein - conserved	N/A	7.36481	1.49499	0.017322	0.79056	6	8	5	9	5	33	6	0	3	2	11
LdBPK_060830.1	LINF_060013700	hypothetical protein - conserved	N/A	7.36284	0.582699	0.52866	0.965033	1	6	0	5	16	28	4	1	7	3	15
LdBPK_070700.1	LINF_070011900	vacuolar-type Ca2+-ATPase - putative	N/A	7.36243	0.342653	0.634503	0.975872	11	7	1	4	4	27	16	4	3	0	23
LdBPK_200860.1	LINF_200013400	pseudouridine synthase TruD - putative	N/A	7.36132	-0.424527	0.611512	0.969579	1	3	3	13	2	22	4	7	8	0	19
LdBPK_361040.1	LINF_360015600	40S ribosomal protein S10 - putative	N/A	7.3603	0.089075	0.895013	0.998777	4	6	4	5	7	26	18	1	10	0	29
LdBPK_366810.1	LINF_360076700	hypothetical protein - conserved	N/A	7.36011	-1.72699	0.0219329	0.798667	1	2	1	5	2	11	22	4	1	6	33
LdBPK_050790.1	LINF_050013100	Mitochondrial glycoprotein - putative	N/A	7.36001	-0.837309	0.280075	0.907282	8	5	0	9	1	23	14	1	21	1	37
LdBPK_353960.1	LINF_350044600	hypothetical protein - conserved	N/A	7.35977	0.783972	0.203831	0.895499	3	3	4	12	10	32	9	2	5	1	17
LdBPK_090440.1	LINF_090009800	hypothetical protein - conserved	N/A	7.35862	0.281194	0.683477	0.982818	8	9	2	5	3	27	12	0	9	2	23
LdBPK_272460.1	LINF_270024300	dynein heavy chain - putative	N/A	7.35729	1.08845	0.182075	0.895499	3	1	2	10	19	35	12	2	2	1	17
LdBPK_171390.1	LINF_170020200	translation initiation factor - putative	EIF3B	7.35677	2.38484	0.00209828	0.79056	13	12	1	9	7	42	5	0	3	0	8
LdBPK_220290.1	LINF_220009100	hypothetical protein - conserved	N/A	7.35583	-0.0726125	0.911432	0.999006	10	6	1	6	5	28	22	0	11	1	34
LdBPK_353410.1	LINF_350039000	Putative death-receptor fusion protein (DUF2428) - putative	N/A	7.35483	-0.224363	0.779246	0.992216	5	0	4	16	4	29	6	1	18	1	26
LdBPK_351070.1	LINF_350015200	protein kinase - putative	N/A	7.35463	0.323631	0.566352	0.96537	8	4	2	12	7	33	21	1	5	1	28
LdBPK_180410.1	LINF_180009100	hypothetical protein - conserved	N/A	7.35442	-1.43566	0.0783747	0.874225	3	5	0	4	0	12	11	8	4	2	25
LdBPK_340050.1	LINF_340005400	Cleft lip and palate transmembrane protein 1 (CLPTM1) - putative	N/A	7.35437	-0.354872	0.625038	0.972909	4	1	0	15	8	28	18	5	8	0	31
LdBPK_210250.1	LINF_210007300	hypothetical protein - conserved	N/A	7.3542	0.633633	0.383899	0.938847	2	9	6	10	2	29	15	0	6	1	22
LdBPK_090240.1	LINF_090008400	hypothetical protein - conserved	N/A	7.35407	-0.410833	0.540901	0.96537	4	0	2	14	5	25	15	1	6	5	27
LdBPK_231910.1	LINF_230025800	vacuolar proton translocating ATPase subunit A - putative	VAa	7.35355	0.367014	0.565437	0.96537	5	7	0	16	7	35	18	1	7	1	27
LdBPK_241110.1	LINF_240016100	hypothetical protein - conserved	N/A	7.35302	-0.652808	0.395495	0.938847	5	0	0	22	4	31	26	1	13	2	42
LdBPK_140380.1	LINF_140008800	Plasma-membrane choline transporter - putative	N/A	7.35293	0.407234	0.585369	0.967624	6	4	1	21	3	35	17	5	1	0	23
LdBPK_201750.1	LINF_200022300	Pentatricopeptide repeat domain containing protein - putative	N/A	7.35261	-0.464063	0.535428	0.96537	8	2	1	10	2	23	20	1	1	6	28
LdBPK_080630.1	LINF_080011400	hypothetical protein - conserved	N/A	7.35209	0.207772	0.727587	0.986488	11	2	2	11	6	32	16	1	9	1	27
LdBPK_340360.1	LINF_340008500	AAA domain (dynein-related subfamily)/ATPase family associated with various cellular activities (AAA)/AAA domain containing protein - putative	N/A	7.35193	-0.467244	0.510356	0.962406	6	8	0	7	1	22	21	1	5	4	31
LdBPK_231540.1	LINF_230022100	hypothetical protein - conserved	N/A	7.35103	0.286066	0.718082	0.986488	5	1	8	7	1	22	6	1	4	4	15
LdBPK_251930.1	LINF_250025300	WD domain - G-beta repeat - putative	N/A	7.3501	-0.00597474	0.988973	0.999292	8	6	2	6	5	27	24	0	6	2	32
LdBPK_283040.1	LINF_280036400	heat shock protein 70 - putative	N/A	7.34978	-0.314434	0.660736	0.976615	10	1	2	13	2	28	33	3	2	1	39
LdBPK_330800.1	LINF_330014400	hypothetical protein - conserved	N/A	7.34966	1.47507	0.0282663	0.845185	6	6	6	8	7	33	4	1	6	0	11
LdBPK_250220.1	LINF_250007300	hypothetical protein - conserved	N/A	7.3494	0.263409	0.712906	0.986488	4	2	6	6	6	24	16	0	2	4	22
LdBPK_181370.1	LINF_180019300	hypothetical protein - conserved	N/A	7.34933	-1.26329	0.140567	0.895499	1	4	1	9	0	15	8	1	6	8	23
LdBPK_010600.1	LINF_010010900	hypothetical protein - conserved	N/A	7.34824	1.4214	0.0509163	0.855146	8	0	6	19	8	41	8	1	5	0	14
LdBPK_090870.1	LINF_090014400	ATPase family associated with various cellular activities (AAA) - putative	N/A	7.34812	0.533961	0.510694	0.962406	3	2	10	7	3	25	22	1	1	1	25
LdBPK_281990.1	LINF_280025000	Putative methyltransferase - putative	N/A	7.34697	0.683536	0.323395	0.932565	4	6	1	17	5	33	11	1	1	4	17
LdBPK_350740.1	LINF_350011900	hypothetical protein - conserved	N/A	7.34695	0.28612	0.688337	0.985293	1	8	2	11	6	28	10	0	8	3	21
LdBPK_141250.1	LINF_140018100	ras-like small GTPases - putative	N/A	7.34393	-0.994345	0.188818	0.895499	2	2	0	3	9	16	15	6	8	1	30
LdBPK_171010.1	LINF_170016200	Acyltransferase - putative	N/A	7.3427	0.236876	0.723879	0.986488	6	9	1	12	2	30	22	2	3	1	28
LdBPK_290280.1	LINF_290007700	hypothetical protein - conserved	N/A	7.34224	0.145496	0.787005	0.992216	5	5	2	10	5	27	11	3	7	1	22
LdBPK_261050.1	LINF_260015700	hypothetical protein - conserved	N/A	7.34203	-0.101246	0.865614	0.99778	3	5	2	10	4	24	10	1	7	4	22
LdBPK_270600.1	LINF_270013600	Stress responsive A/B Barrel Domain - putative	N/A	7.34065	0.108091	0.883329	0.998021	4	0	2	19	7	32	20	4	2	1	27
LdBPK_150630.1	LINF_150013400	hypothetical protein - conserved	N/A	7.34045	-1.04035	0.147081	0.895499	8	3	0	8	0	19	16	5	11	1	33
LdBPK_170950.1	LINF_170015600	hypothetical protein - conserved	N/A	7.33949	-1.01774	0.177638	0.895499	8	2	2	1	1	14	16	4	3	4	27
LdBPK_110040.1	LINF_110005300	ATP-binding cassette protein subfamily H - member 1 - putative	ABCH1	7.33773	-0.716552	0.225354	0.895499	3	2	2	6	6	19	22	4	4	2	32
LdBPK_160520.1	LINF_160010200	hypothetical protein - conserved	N/A	7.33757	0.552603	0.414132	0.941071	5	1	7	8	7	28	12	0	6	2	20
LdBPK_131480.1	LINF_130019800	hypothetical protein - conserved	N/A	7.3371	-0.171985	0.782663	0.992216	9	4	2	9	2	26	11	2	12	1	26
LdBPK_211050.1	LINF_210015600	hypothetical protein - conserved	N/A	7.33691	0.735023	0.318256	0.931798	3	9	2	10	9	33	24	1	2	0	27
LdBPK_365460.1	LINF_360061800	hypothetical protein - conserved	N/A	7.33363	-0.266382	0.708963	0.985989	2	5	3	18	1	29	25	0	9	2	36
LdBPK_100020.1	LINF_100005300	Gryzun - putative trafficking through Golgi - putative	N/A	7.33294	0.53218	0.427568	0.942831	4	4	1	12	10	31	11	0	4	4	19
LdBPK_271690.1	LINF_270024700	hypothetical protein - conserved	N/A	7.33167	-0.12129	0.844596	0.992777	7	5	2	7	1	22	11	3	4	3	21
LdBPK_351520.1	LINF_350020200	hypothetical protein - conserved	N/A	7.32852	-0.1305	0.832708	0.992216	4	6	0	11	7	28	24	2	6	1	33
LdBPK_211320.1	LINF_210018400	cell division protein kinase 2	CRK1	7.3282	0.0957106	0.895072	0.998777	7	4	2	11	8	32	37	0	5	0	42
LdBPK_120910.1	LINF_120017500	Vacuolar sorting protein 39 domain 1/Vacuolar sorting protein 39 domain 2 - putative	N/A	7.32753	0.388901	0.597925	0.968982	7	1	5	20	2	35	24	0	3	2	29
LdBPK_282710.1	LINF_280032400	R3H domain containing protein - putative	N/A	7.32489	1.30685	0.0777176	0.874225	10	11	1	14	1	37	9	1	3	1	14
LdBPK_091371.1	LINF_090020600	hypothetical protein - conserved	N/A	7.32412	-0.611736	0.35238	0.938847	3	4	1	11	3	22	13	0	10	5	28
LdBPK_301080.1	LINF_300015800	hypothetical protein - conserved	N/A	7.32411	0.655894	0.361014	0.938847	1	3	5	11	9	29	11	0	4	3	18
LdBPK_040380.1	LINF_040009000	anaphase promoting complex - subunit 10-like protein	N/A	7.32324	0.986002	0.176438	0.895499	8	0	6	13	8	35	9	0	7	1	17
LdBPK_181480.1	LINF_180020500	hypothetical protein - conserved	N/A	7.32214	-0.639326	0.419572	0.942374	1	0	5	6	5	17	7	5	9	1	22
LdBPK_332220.1	LINF_330029900	glycerolphosphate mutase - putative	N/A	7.32213	2.74422	2.28056e-05	0.17948	9	6	5	14	9	43	5	0	1	0	6
LdBPK_120750.1	LINF_120015700	hypothetical protein - conserved	N/A	7.32187	0.827453	0.279494	0.907282	7	3	0	10	14	34	9	0	5	3	17
LdBPK_081100.1	LINF_080016800	Putative intraflagellar transport protein D4	IFT122B	7.32177	0.154171	0.871353	0.99778	0	1	9	14	1	25	18	0	4	3	25
LdBPK_150370.1	LINF_150008600	Isoprenylcysteine alpha-carbonyl methylesterase - putative	N/A	7.32072	0.0753065	0.907092	0.999006	8	3	2	13	3	29	20	0	3	4	27
LdBPK_365550.1	LINF_360062700	Glutathione S-transferase - C-terminal domain containing protein - putative	N/A	7.32034	0.658986	0.349556	0.938847	7	2	5	22	1	37	15	2	5	0	22
LdBPK_353540.1	LINF_350040300	hypothetical protein - conserved	N/A	7.32022	0.811052	0.345714	0.938847	9	9	1	13	0	32	9	0	2	4	15
LdBPK_366300.1	LINF_360070300	COG (conserved oligomeric Golgi) complex component - COG2/Domain of unknown function (DUF3510) - putative	N/A	7.32018	-0.572593	0.471855	0.957711	2	5	1	9	1	18	7	7	2	2	18
LdBPK_120500.1	LINF_120010700	hypothetical protein - conserved	POMP18	7.31977	0.458191	0.484926	0.958593	7	8	1	9	7	32	22	0	5	1	28
LdBPK_321470.1	LINF_320019800	Putative cyclase - putative	N/A	7.31949	-0.214622	0.780949	0.992216	9	7	3	1	1	21	18	1	10	1	30
LdBPK_110160.1	LINF_110006500	hypothetical protein - conserved	N/A	7.31938	-0.178292	0.80099	0.992216	12	1	2	4	3	22	14	3	3	3	23
LdBPK_321060.1	LINF_320015700	chaperonin containing t-complex protein - putative	N/A	7.31913	0.599734	0.400821	0.938847	5	3	3	25	5	41	14	0	11	0	25
LdBPK_330210.1	LINF_330007100	metallo-peptidase - Clan MC - Family M14 - putative	N/A	7.31846	-0.910916	0.229658	0.895499	6	3	0	4	3	16	6	7	8	1	22
LdBPK_321160.1	LINF_320016700	exportin 1 - putative	N/A	7.3184	0.992441	0.153127	0.895499	13	1	5	16	3	38	13	0	5	1	19
LdBPK_310730.1	LINF_310012700	ATP-dependent zinc metallopeptidase - putative	N/A	7.31816	0.148827	0.876675	0.997954	2	0	9	7	6	24	13	0	14	0	27
LdBPK_111230.1	LINF_110018150	ATP-binding cassette protein subfamily A, member 2, putative	ABCA2	7.31815	-0.816457	0.336049	0.938013	2	2	4	8	0	16	10	8	4	0	22
LdBPK_360240.1	LINF_360007400	dolicholphosphate-mannose synthase	DPMS	7.31812	-0.448344	0.508783	0.962406	8	5	0	5	5	23	17	3	12	0	32
LdBPK_201430.1	LINF_200019100	hypothetical protein - conserved	N/A	7.31528	0.911979	0.20107	0.895499	4	4	9	10	2	29	11	0	5	1	17
LdBPK_355100.1	LINF_350056800	hypothetical protein - conserved	N/A	7.31513	-1.77524	0.114688	0.882004	6	0	1	3	0	10	3	2	1	10	16
LdBPK_260300.1	LINF_260008100	6-phosphofructo-2-kinase/fructose-2 -6-biphosphatase-1-like protein	N/A	7.31468	0.66669	0.379484	0.938847	2	9	1	11	9	32	21	2	2	0	25
LdBPK_150360.1	LINF_150008500	hypothetical protein - conserved	N/A	7.31435	0.964954	0.206826	0.895499	11	2	1	9	13	36	19	1	1	1	22
LdBPK_211620.1	LINF_210022000	hypothetical protein - conserved	N/A	7.31431	0.172971	0.831221	0.992216	3	2	9	10	0	24	13	1	8	1	23
LdBPK_040470.1	LINF_040009800	ADP-ribosylation factor - putative	N/A	7.31423	-0.221057	0.726768	0.986488	3	1	4	8	5	21	12	5	4	1	22
LdBPK_281810.1	LINF_280023200	sulfate transporter-like protein	N/A	7.31351	-0.662059	0.314541	0.927131	7	2	2	13	0	24	25	3	8	1	37
LdBPK_261180.1	LINF_260017000	DnaJ domain containing protein - putative	N/A	7.31331	0.0672757	0.939337	0.999013	6	2	6	9	0	23	18	1	0	4	23
LdBPK_353740.1	LINF_350042300	Peroxisomal biogenesis factor 11 (PEX11) - putative	N/A	7.31276	-0.104808	0.871694	0.99778	9	4	2	5	5	25	11	1	13	1	26
LdBPK_352400.1	LINF_350028800	aminopeptidase P - putative	N/A	7.31235	0.276678	0.658994	0.976615	3	3	5	15	2	28	13	3	4	1	21
LdBPK_130220.1	LINF_130007100	ras-related protein RAB5B - putative	RAB5B	7.31227	0.573223	0.321639	0.932565	5	4	5	14	5	33	16	1	6	0	23
LdBPK_220440.1	LINF_220011100	proteasome regulatory ATPase subunit 1 - putative	N/A	7.31204	0.103688	0.867488	0.99778	9	1	2	14	3	29	16	3	3	2	24
LdBPK_252160.1	LINF_250027700	elongation factor 2-like protein	N/A	7.31152	0.267849	0.698983	0.985989	5	2	2	25	5	39	25	0	7	1	33
LdBPK_291300.1	LINF_290018000	hypothetical protein - conserved	N/A	7.31147	-0.210268	0.826392	0.992216	12	0	2	3	3	20	9	4	0	4	17
LdBPK_364390.1	LINF_360051000	UDP-N-acetylglucosamine-dolichyl-phosphate N-acetylglucosaminephosphotransferase - putative	N/A	7.31143	0.527769	0.477816	0.95833	6	1	7	12	4	30	7	0	11	1	19
LdBPK_364970.1	LINF_360056900	hypothetical protein - conserved	N/A	7.311	0.420851	0.577065	0.967154	1	4	4	23	2	34	14	0	5	3	22
LdBPK_311700.1	LINF_310024200	hypothetical protein - conserved	N/A	7.31017	0.532201	0.411789	0.941071	2	5	4	19	4	34	18	1	4	1	24
LdBPK_240490.1	LINF_240009600	Kelch motif/Galactose oxidase - central domain containing protein - putative	N/A	7.30982	-0.287631	0.69983	0.985989	0	4	4	13	4	25	15	2	13	0	30
LdBPK_302730.1	LINF_300032500	Stabilization of polarity axis - putative	N/A	7.30935	0.952961	0.162844	0.895499	11	5	1	9	4	30	5	2	2	3	12
LdBPK_190750.1	LINF_190012400	hypothetical protein - conserved	N/A	7.30932	0.81568	0.279734	0.907282	5	1	6	23	3	38	8	0	9	1	18
LdBPK_280240.1	LINF_280007300	glycerol-3-phosphate dehydrogenase (FAD-dependent) - mitochondrial	N/A	7.30791	-0.95221	0.395173	0.938847	11	2	0	2	0	15	6	10	2	0	18
LdBPK_250480.1	LINF_250009900	Kringle domain containing protein - putative	N/A	7.3079	-0.305525	0.619322	0.972909	8	1	4	8	3	24	20	3	8	0	31
LdBPK_330840.1	LINF_330014800	NLI interacting factor-like phosphatase - putative	N/A	7.30779	1.44289	0.0465327	0.848292	14	6	4	13	1	38	12	1	2	0	15
LdBPK_180090.1	LINF_180005900	alpha glucosidase II subunit - putative	N/A	7.30638	0.952939	0.365101	0.938847	1	1	14	7	1	24	9	0	8	0	17
LdBPK_261190.1	LINF_260017100	aldo/keto reductase - putative	N/A	7.30613	-2.71053	0.0122105	0.79056	0	2	0	5	0	7	6	0	11	10	27
LdBPK_250820.1	LINF_250013700	hypothetical protein - conserved	N/A	7.30575	0.263471	0.638212	0.976615	6	6	3	10	4	29	17	2	6	0	25
LdBPK_151630.1	LINF_150023600	protein kinase - putative	N/A	7.30553	0.889393	0.178794	0.895499	9	7	1	18	3	38	15	0	3	2	20
LdBPK_091440.1	LINF_090021200	hypothetical protein - conserved	N/A	7.30511	0.1138	0.875408	0.99778	2	6	4	8	1	21	7	5	3	1	16
LdBPK_361440.1	LINF_360020000	hypothetical protein - conserved	N/A	7.30474	0.335776	0.6395	0.976615	13	4	0	9	7	33	18	0	9	1	28
LdBPK_363900.1	LINF_360046000	hypothetical protein - conserved	N/A	7.30361	0.485738	0.425096	0.942374	9	4	2	7	6	28	14	3	2	1	20
LdBPK_210830.1	LINF_210013300	hypothetical protein - conserved	N/A	7.30322	-0.204477	0.804835	0.992216	5	7	0	9	1	22	10	1	2	6	19
LdBPK_161510.1	LINF_160020200	paraflagellar rod protein 1D - putative	N/A	7.30289	0.0253666	0.97155	0.999292	5	1	1	9	11	27	14	4	7	0	25
LdBPK_231600.1	LINF_230022700	hypothetical protein - conserved	N/A	7.30054	-0.738432	0.254265	0.895499	2	2	2	15	3	24	19	2	14	1	36
LdBPK_220850.1	LINF_220016300	Galactose oxidase - central domain/Kelch motif containing protein - putative	N/A	7.29913	1.23345	0.1459	0.895499	6	1	11	11	1	30	11	0	3	1	15
LdBPK_211880.1	LINF_210024900	Microtubule-binding protein MIP-T3 - putative	N/A	7.29892	0.115196	0.876916	0.997954	6	8	1	6	1	22	6	5	4	1	16
LdBPK_101150.1	LINF_100017800	hypothetical protein - conserved	N/A	7.29836	-1.23351	0.115923	0.882004	9	0	0	8	2	19	13	2	19	2	36
LdBPK_060180.1	LINF_060006900	kinesin-like protein	N/A	7.29814	-0.464077	0.433065	0.944547	3	2	4	6	3	18	10	4	6	2	22
LdBPK_030700.1	LINF_030012200	hypothetical protein - conserved	N/A	7.29737	0.557979	0.39507	0.938847	3	4	7	7	5	26	14	2	4	0	20
LdBPK_333010.1	LINF_330038000	hypothetical protein - conserved	N/A	7.29686	0.102252	0.877073	0.997954	5	1	1	15	6	28	8	5	5	1	19
LdBPK_291720.1	LINF_290022700	hypothetical protein - conserved	N/A	7.29674	1.04767	0.163398	0.895499	16	5	0	8	8	37	15	0	4	1	20
LdBPK_340260.1	LINF_340007500	hypothetical protein - conserved	N/A	7.29673	-0.152631	0.858881	0.996395	1	0	8	5	6	20	15	0	10	2	27
LdBPK_291840.1	LINF_290023800	MutS-like protein	N/A	7.29614	-0.646148	0.539193	0.96537	1	2	4	2	4	13	8	9	0	0	17
LdBPK_271600.1	LINF_270024000	hypothetical protein - conserved	N/A	7.29586	0.141591	0.83274	0.992216	1	3	5	9	7	25	18	1	4	2	25
LdBPK_211350.1	LINF_210019100	IQ calmodulin-binding motif containing protein - putative	N/A	7.29511	1.1941	0.122926	0.885109	3	7	1	14	14	39	17	0	4	0	21
LdBPK_322810.1	LINF_320033700	kinteoplast poly(A) polymerase complex 1 subunit - putative	N/A	7.29298	0.91301	0.305772	0.922002	5	12	0	4	10	31	13	0	8	0	21
LdBPK_361060.1	LINF_360015800	intraflagellar transport protein 122 - putative	IFT122	7.29138	0.434457	0.462919	0.952892	6	7	1	9	7	30	13	1	7	1	22
LdBPK_343550.1	LINF_340045100	hypothetical protein - conserved	N/A	7.29131	0.0146328	0.982896	0.999292	3	7	0	10	4	24	7	6	5	0	18
LdBPK_352700.1	LINF_350031800	hypothetical protein - conserved	N/A	7.29094	0.332134	0.672931	0.980803	9	0	7	5	5	26	18	0	7	1	26
LdBPK_251700.1	LINF_250022900	hypothetical protein - conserved	N/A	7.29062	0.165581	0.825793	0.992216	4	2	5	2	7	20	12	4	2	1	19
LdBPK_300980.1	LINF_300014800	hypothetical protein - conserved	N/A	7.29001	0.710742	0.326524	0.932565	5	1	2	16	13	37	15	0	7	1	23
LdBPK_303460.1	LINF_300039800	WD domain - G-beta repeat - putative	N/A	7.28992	-0.0410465	0.953372	0.999013	1	8	1	7	5	22	11	4	5	1	21
LdBPK_311740.1	LINF_310024600	Cullin protein neddylation domain containing protein - putative	N/A	7.28848	0.1552	0.819812	0.992216	1	4	3	14	6	28	10	3	9	0	22
LdBPK_341560.1	LINF_340021800	hypothetical protein - conserved	N/A	7.28815	0.24171	0.746605	0.98835	3	4	4	22	1	34	14	0	11	1	26
LdBPK_120240.1	LINF_120008000	hypothetical protein - conserved	N/A	7.28768	-0.804086	0.255172	0.895499	7	2	0	13	3	25	26	2	15	0	43
LdBPK_283160.1	LINF_280037500	phosphate transporter - putative	PHO91	7.28668	1.01767	0.172837	0.895499	15	2	3	13	5	38	21	1	1	0	23
LdBPK_342980.1	LINF_340038900	hypothetical protein - conserved	N/A	7.28661	-0.452832	0.530243	0.965039	10	5	1	5	1	22	16	0	11	3	30
LdBPK_110260.1	LINF_110007500	hypothetical protein - conserved	N/A	7.28658	-0.406023	0.527086	0.965033	1	4	2	15	2	24	17	3	6	2	28
LdBPK_343630.1	LINF_340045900	TPR repeat - putative	N/A	7.28642	0.361242	0.634384	0.975872	9	1	1	20	8	39	24	0	9	0	33
LdBPK_170910.1	LINF_170015200	G-patch domain containing protein - putative	N/A	7.28486	-1.4212	0.138987	0.895499	4	2	0	7	1	14	3	0	8	9	20
LdBPK_290100.1	LINF_290005900	WD domain - G-beta repeat - putative	N/A	7.2823	0.362776	0.590418	0.968864	6	9	0	10	5	30	15	2	7	0	24
LdBPK_353470.1	LINF_350039600	hypothetical protein - conserved	N/A	7.2819	0.473458	0.536949	0.96537	11	1	4	12	1	29	6	4	6	0	16
LdBPK_291020.1	LINF_290015100	A-1 protein - putative	N/A	7.28174	-0.737894	0.396603	0.938847	3	1	2	2	6	14	9	8	1	1	19
LdBPK_362320.1	LINF_360029000	hypothetical protein - conserved	N/A	7.28139	-0.503439	0.425281	0.942374	7	3	1	6	2	19	14	5	3	2	24
LdBPK_060640.1	LINF_060011800	Putative Phosphatase/Protein of unknown function DUF89 - putative	N/A	7.28121	0.384082	0.512105	0.963488	5	5	3	11	7	31	19	0	6	1	26
LdBPK_351010.1	LINF_350014600	hypothetical protein - conserved	N/A	7.28117	-0.066799	0.92144	0.999013	3	1	1	18	6	29	13	2	6	3	24
LdBPK_310590.1	LINF_310011100	amino acid transporter aATP11 - putative	AAT25.1	7.28086	0.226422	0.713971	0.986488	7	3	1	12	8	31	14	0	9	2	25
LdBPK_301820.1	LINF_300023100	splicing factor 3a - putative	N/A	7.28059	-0.816968	0.312892	0.925542	5	0	3	11	0	19	15	1	4	6	26
LdBPK_241000.1	LINF_240015000	hypothetical protein - conserved	N/A	7.28021	-0.376121	0.644638	0.976615	9	6	0	12	0	27	27	0	9	2	38
LdBPK_270110.1	LINF_270006000	hypothetical protein - conserved	N/A	7.27882	0.958582	0.288865	0.915486	12	0	7	17	1	37	20	0	4	0	24
LdBPK_240870.1	LINF_240013700	triosephosphate isomerase	TIM	7.27877	0.460377	0.445166	0.947837	7	1	2	16	6	32	12	2	4	2	20
LdBPK_150800.1	LINF_150015400	ATP-binding cassette subfamily A - member 1 - putative	ABCA7	7.27739	0.852536	0.195099	0.895499	3	9	2	16	4	34	14	1	3	1	19
LdBPK_191420.1	LINF_190020200	cation transporter - putative	N/A	7.27728	-1.69839	0.0225878	0.798667	1	1	1	8	2	13	22	0	8	7	37
LdBPK_322330.1	LINF_320028100	SAC3/GANP/Nin1/mts3/eIF-3 p25 family/COP9 signalosome - subunit CSN8 - putative	EIF3K	7.27713	-1.35296	0.089845	0.876677	2	0	5	4	1	12	16	6	9	0	31
LdBPK_020270.1	LINF_020008000	ATP-binding cassette subfamily A - member 1 - putative	N/A	7.27642	0.825338	0.237505	0.895499	8	3	5	13	5	34	22	0	1	1	24
LdBPK_270390.1	LINF_270008900	Nuclear pore complex protein 158	Nup158	7.2764	0.0121536	0.986567	0.999292	3	3	1	14	9	30	17	2	10	0	29
LdBPK_311850.1	LINF_310025250	amino acid permease - putative	AAT8.2	7.27628	0.0236983	0.980438	0.999292	0	8	4	5	3	20	19	4	2	0	25
LdBPK_241820.1	LINF_240023500	SET domain containing protein - putative	N/A	7.27626	0.0487745	0.949813	0.999013	2	0	5	14	7	28	18	0	8	2	28
LdBPK_150970.1	LINF_150017200	hypothetical protein - conserved	N/A	7.2754	-0.291953	0.729523	0.986488	2	7	4	1	1	15	10	5	3	1	19
LdBPK_291760.1	LINF_290023100	hypothetical protein - conserved	N/A	7.27537	-0.693774	0.279977	0.907282	4	4	1	13	2	24	34	1	6	2	43
LdBPK_200990.1	LINF_200014800	hypothetical protein - conserved	N/A	7.27517	-0.346246	0.669209	0.979129	1	3	7	2	2	15	14	1	3	4	22
LdBPK_280400.1	LINF_280008500	hypothetical protein - conserved	N/A	7.27174	-1.3282	0.0476201	0.848292	2	1	0	9	3	15	11	5	9	3	28
LdBPK_323240.1	LINF_320038000	Miro-like protein/Ras family - putative	N/A	7.27166	-0.633895	0.42551	0.942374	7	2	1	9	2	21	25	0	1	6	32
LdBPK_020490.1	LINF_020010400	hypothetical protein - conserved	N/A	7.27146	1.00052	0.152345	0.895499	6	8	0	12	10	36	13	1	5	0	19
LdBPK_332530.1	LINF_330033100	ras-like small GTPases - putative	N/A	7.27133	-1.35411	0.0571152	0.855146	0	4	1	4	3	12	19	5	3	3	30
LdBPK_150930.1	LINF_150016800	Sugar (and other) transporter - putative	N/A	7.27029	-0.250938	0.718831	0.986488	4	4	0	16	5	29	28	0	5	3	36
LdBPK_321570.1	LINF_320020800	Metalloprotease M41 FtsH - putative	N/A	7.26978	0.471739	0.593712	0.968895	12	1	0	5	12	30	20	0	2	3	25
LdBPK_332250.1	LINF_330030200	hypothetical protein - conserved	N/A	7.26941	-0.418964	0.484645	0.95833	6	1	4	7	2	20	14	4	6	1	25
LdBPK_321290.1	LINF_320018000	ADP-ribosylation factor GTPase activating protein 1 - putative	N/A	7.26936	0.751273	0.307839	0.923652	13	2	4	11	1	31	11	0	3	3	17
LdBPK_280650.1	LINF_280011200	dynein heavy chain - putative	N/A	7.26933	-0.880246	0.381242	0.938847	10	1	0	2	3	16	4	0	6	8	18
LdBPK_341820.1	LINF_340025700	FtsX-like permease family - putative	N/A	7.26901	1.07287	0.148828	0.895499	3	2	6	6	11	28	6	1	5	1	13
LdBPK_280590.1	LINF_280010600	Modifier of rudimentary (Mod(r)) protein - putative	N/A	7.26873	-0.325172	0.632837	0.975416	12	1	1	5	5	24	19	1	9	2	31
LdBPK_030930.1	LINF_030014600	Multicopper oxidase - putative	N/A	7.26866	-0.444978	0.560274	0.96537	0	1	1	17	6	25	16	4	5	2	27
LdBPK_040730.1	LINF_040012400	Protein of unknown function (DUF974) - putative	N/A	7.26718	-1.04803	0.249294	0.895499	3	7	1	0	1	12	21	6	2	1	30
LdBPK_191130.1	LINF_190016800	hypothetical protein - conserved	N/A	7.26679	0.0848061	0.901386	0.998777	7	7	1	4	4	23	13	4	5	0	22
LdBPK_070830.1	LINF_070013100	hypothetical protein - conserved	N/A	7.26676	0.475565	0.529269	0.965039	8	5	3	6	6	28	26	1	0	1	28
LdBPK_101290.1	LINF_100019300	Zn-finger in Ran binding protein and others - putative	N/A	7.26609	0.0643407	0.924045	0.999013	8	2	1	10	3	24	8	6	2	1	17
LdBPK_251880.1	LINF_250024800	hypothetical protein - conserved	N/A	7.26568	-0.292321	0.696569	0.985989	2	3	0	15	6	26	13	0	7	5	25
LdBPK_330080.1	LINF_330005800	hypothetical protein - conserved	N/A	7.26507	-1.11309	0.0466013	0.848292	3	3	2	6	2	16	20	4	9	1	34
LdBPK_040570.1	LINF_040010800	spermidine synthase	N/A	7.26432	0.992241	0.301522	0.920694	1	0	4	14	17	36	17	0	6	0	23
LdBPK_150280.1	LINF_150007700	sterol carrier protein - putative	N/A	7.26419	-0.186728	0.817022	0.992216	1	2	0	15	9	27	15	5	6	0	26
LdBPK_353120.1	LINF_350036000	hypothetical protein - conserved	N/A	7.26404	1.19969	0.134395	0.895499	1	9	6	6	4	26	7	0	3	2	12
LdBPK_231260.1	LINF_230019100	hypothetical protein - conserved	N/A	7.26397	-0.102347	0.897398	0.998777	3	6	5	5	0	19	10	0	6	4	20
LdBPK_300860.1	LINF_300013500	hypothetical protein - conserved	N/A	7.2637	0.454598	0.470713	0.956743	8	2	3	17	4	34	19	0	4	2	25
LdBPK_231140.1	LINF_230018000	hypothetical protein - conserved	N/A	7.26301	0.0542603	0.947783	0.999013	0	2	6	7	7	22	17	3	5	0	25
LdBPK_331440.1	LINF_330021600	iron-sulfur cluster assembly protein - putative	N/A	7.26268	0.259862	0.734576	0.986488	4	9	2	7	3	25	4	1	12	1	18
LdBPK_190200.1	LINF_190006800	ADP- ATP carrier protein 1 - mitochondrial precursor - putative	ANC1	7.26249	-0.394077	0.552632	0.96537	5	2	1	16	4	28	33	1	4	2	40
LdBPK_130440.1	LINF_130010400	Uncharacterized ACR - COG1678 - putative	N/A	7.26145	0.101051	0.921656	0.999013	3	11	1	0	3	18	4	5	6	0	15
LdBPK_331630.1	LINF_330023700	elongation factor 1-gamma - putative	N/A	7.26144	1.52019	0.0504057	0.854773	11	3	2	23	6	45	16	0	0	1	17
LdBPK_343730.1	LINF_340046900	NLI interacting factor-like phosphatase - putative	N/A	7.26083	-1.33809	0.164921	0.895499	9	0	0	3	1	13	13	8	1	2	24
LdBPK_251110.1	LINF_250016800	hypothetical protein - conserved	N/A	7.26081	0.370585	0.672637	0.980669	1	1	6	27	1	36	18	1	8	0	27
LdBPK_270810.1	LINF_270015800	hypothetical protein - conserved	N/A	7.26049	2.27368	0.00721765	0.79056	13	1	3	11	13	41	8	0	0	1	9
LdBPK_332490.1	LINF_330032600	ATP synthase regulation protein NCA2 - putative	N/A	7.26039	-0.0897226	0.899779	0.998777	1	10	1	8	3	23	14	2	8	1	25
LdBPK_282660.1	LINF_280031900	MRP protein-like protein	N/A	7.25895	0.589227	0.433134	0.944547	4	1	4	9	6	24	3	2	2	4	11
LdBPK_061010.1	LINF_060015500	Leucine rich repeat/Leucine Rich Repeat - putative	N/A	7.25845	-0.328178	0.660183	0.976615	2	1	2	7	9	21	13	0	6	5	24
LdBPK_091400.1	LINF_090020800	hypothetical protein - conserved	N/A	7.25843	0.162129	0.849565	0.994392	6	6	1	13	6	32	44	0	1	0	45
LdBPK_367120.1	LINF_360079900	CG1104 protein-like protein	N/A	7.2582	0.159472	0.831391	0.992216	7	9	2	6	0	24	17	1	4	2	24
LdBPK_130380.1	LINF_130009800	Histidine phosphatase superfamily (branch 1) - putative	N/A	7.2579	0.566792	0.410373	0.941071	7	4	1	24	3	39	21	1	3	1	26
LdBPK_360580.1	LINF_360010800	hypothetical protein - conserved	N/A	7.25773	1.10699	0.222807	0.895499	4	3	2	21	12	42	28	0	0	0	28
LdBPK_312830.1	LINF_310036000	Endoplasmic Reticulum-Golgi Intermediate Compartment (ERGIC)/Endoplasmic reticulum vesicle transporter - putative	N/A	7.25726	0.842602	0.290027	0.915486	4	1	4	24	8	41	25	0	3	0	28
LdBPK_090020.1	LINF_090005100	hypothetical protein - conserved	N/A	7.25688	1.04268	0.254654	0.895499	1	0	10	16	4	31	10	0	5	1	16
LdBPK_350620.1	LINF_350010900	hypothetical protein - conserved	N/A	7.25634	-1.28315	0.101878	0.876677	2	3	1	12	1	19	16	0	22	2	40
LdBPK_362700.1	LINF_360033500	membrane-bound acid phosphatase precursor	MBAP	7.25618	0.544734	0.362551	0.938847	11	4	2	11	5	33	15	1	7	0	23
LdBPK_242370.1	LINF_240029000	TFIIH basal transcription factor complex helicase subunit - putative	N/A	7.25614	0.338871	0.585028	0.967624	8	3	4	10	4	29	21	2	3	0	26
LdBPK_180520.1	LINF_180010200	hypothetical protein - conserved	N/A	7.2561	-0.551503	0.486781	0.960383	5	1	3	13	0	22	6	1	11	4	22
LdBPK_291980.1	LINF_290026200	hypothetical protein - conserved	N/A	7.25597	-1.3271	0.0599464	0.855146	2	0	0	13	4	19	31	3	9	2	45
LdBPK_262380.1	LINF_260029100	SLY1 protein - putative	N/A	7.25486	0.136844	0.853532	0.995215	2	6	4	15	0	27	18	1	4	2	25
LdBPK_344130.1	LINF_340050800	DHHC palmitoyltransferase - putative	N/A	7.25444	0.0794534	0.917896	0.999013	2	9	0	6	8	25	17	1	8	1	27
LdBPK_355300.1	LINF_350058900	isopentenyl-diphosphate delta-isomerase (type II) - putative	idi1	7.25433	-0.141128	0.850226	0.994481	12	2	1	14	0	29	16	1	9	2	28
LdBPK_080120.1	LINF_080006100	hypothetical protein - conserved	N/A	7.25431	-1.78415	0.040961	0.847798	4	1	0	6	0	11	6	2	6	8	22
LdBPK_180390.1	LINF_180008900	hypothetical protein - conserved	N/A	7.25224	-0.598114	0.492838	0.962406	9	2	1	4	1	17	6	8	4	0	18
LdBPK_364920.1	LINF_360056300	hypothetical protein - conserved	N/A	7.25175	-0.140039	0.84906	0.994392	3	3	6	4	6	22	29	0	8	0	37
LdBPK_364950.1	LINF_360056700	methionine synthase reductase - mitochondrial precursor-like protein	N/A	7.25132	0.0179051	0.981704	0.999292	8	6	2	12	1	29	25	0	7	1	33
LdBPK_332540.1	LINF_330033200	Putative diphthamide synthesis protein - putative	N/A	7.24953	-0.0219617	0.976794	0.999292	2	0	4	21	5	32	20	1	11	0	32
LdBPK_190400.1	LINF_190008900	Vesicle-trafficking protein SEC22 - putative	SEC22	7.24869	0.300638	0.659372	0.976615	8	4	1	6	10	29	18	1	8	0	27
LdBPK_110710.1	LINF_110012700	anion-transporting ATPase-like protein	N/A	7.24771	0.514525	0.479962	0.95833	1	7	3	13	6	30	9	1	10	0	20
LdBPK_161660.1	LINF_160021700	hypothetical protein - conserved	N/A	7.24731	-0.708935	0.429954	0.944547	2	0	1	14	3	20	4	8	4	1	17
LdBPK_090530.1	LINF_090010700	hypothetical protein - conserved	N/A	7.24718	1.27437	0.114207	0.882004	3	2	1	19	15	40	14	1	1	1	17
LdBPK_332690.1	LINF_330034800	Unc104-like kinesin - putative	N/A	7.24651	0.145734	0.814175	0.992216	3	4	3	10	2	22	7	3	3	3	16
LdBPK_290990.1	LINF_290014800	signal peptide peptidase - putative	N/A	7.24636	1.06096	0.189643	0.895499	6	2	1	35	3	47	6	2	7	0	15
LdBPK_170020.1	LINF_170005200	Protein of unknown function (DUF3522) - putative	N/A	7.2461	-1.23036	0.0772272	0.874225	3	3	0	7	3	16	31	1	3	5	40
LdBPK_352570.1	LINF_350030500	hypothetical protein - conserved	N/A	7.24601	1.22239	0.128968	0.888769	8	1	8	5	8	30	15	0	3	0	18
LdBPK_363440.1	LINF_360041200	Enoyl-CoA hydratase/isomerase family/2-enoyl-CoA Hydratase C-terminal region containing protein - putative	N/A	7.24533	-0.442317	0.454847	0.951817	3	2	3	9	5	22	14	1	11	2	28
LdBPK_250600.1	LINF_250011100	hypothetical protein - conserved	N/A	7.24489	1.01513	0.197479	0.895499	13	0	3	13	9	38	15	0	6	0	21
LdBPK_150340.1	LINF_150008300	hypothetical protein - conserved	N/A	7.24354	-0.646947	0.414161	0.941071	10	2	0	6	1	19	12	1	4	6	23
LdBPK_040320.1	LINF_040008400	mitochondrial exoribonuclease DSS-1 - putative	N/A	7.24208	-0.936393	0.188271	0.895499	2	2	1	5	6	16	17	0	6	6	29
LdBPK_300720.1	LINF_300012100	nuclear movement protein - putative	N/A	7.24126	-0.0785759	0.925043	0.999013	3	0	6	3	5	17	9	5	2	1	17
LdBPK_320650.1	LINF_320011500	hypothetical protein - conserved	N/A	7.24103	0.668855	0.391946	0.938847	1	7	6	10	4	28	11	0	9	0	20
LdBPK_323770.1	LINF_320043300	hypothetical protein - conserved	N/A	7.24076	-0.0694691	0.924574	0.999013	6	0	5	5	5	21	15	0	4	4	23
LdBPK_331780.1	LINF_330025200	thiamine biosynthesis-like protein	N/A	7.24024	0.411926	0.534633	0.96537	7	4	1	18	5	35	11	1	11	0	23
LdBPK_354940.1	LINF_350054400	TPR repeat/Tetratricopeptide repeat/Uncharacterised protein family (UPF0121) - putative	N/A	7.23885	-0.889069	0.211783	0.895499	2	2	1	8	4	17	20	1	2	6	29
LdBPK_181320.1	LINF_180018700	hypothetical protein	N/A	7.23667	-0.811195	0.457631	0.951817	0	6	4	1	0	11	9	7	4	0	20
LdBPK_353390.1	LINF_350038800	6-phosphogluconate dehydrogenase - decarboxylating - putative	N/A	7.23641	-0.878634	0.291846	0.915486	0	0	5	13	1	19	16	2	11	2	31
LdBPK_220610.1	LINF_220013800	Translation initiation factor SUI1 - putative	N/A	7.23551	-0.125001	0.8369	0.992397	4	4	1	8	4	21	8	4	5	2	19
LdBPK_070870.1	LINF_070013500	6-phosphofructo-2-kinase/fructose-2 -6-biphosphatase - putative	N/A	7.23509	1.09162	0.166368	0.895499	11	11	1	9	1	33	14	1	3	0	18
LdBPK_212000.1	LINF_210026100	hypothetical protein - conserved	N/A	7.23449	1.10597	0.0940444	0.876677	4	6	6	9	5	30	13	0	2	1	16
LdBPK_331120.1	LINF_330018100	chloride channel protein - putative	N/A	7.23357	0.513314	0.413145	0.941071	9	5	1	13	3	31	13	0	4	3	20
LdBPK_241090.1	LINF_240015900	hypothetical protein - conserved	N/A	7.23177	1.38442	0.0377892	0.847798	11	6	1	12	9	39	12	0	4	0	16
LdBPK_170930.1	LINF_170015400	Lariat debranching enzyme - C-terminal domain containing protein - putative	N/A	7.23135	0.665032	0.393753	0.938847	5	5	3	15	0	28	4	4	3	1	12
LdBPK_363500.1	LINF_360041900	Protein of unknown function (DUF3595) - putative	N/A	7.2308	0.747245	0.233912	0.895499	9	4	0	15	6	34	9	1	5	2	17
LdBPK_251670.1	LINF_250022600	hypothetical protein - conserved	EIF3F	7.23049	-0.499638	0.553897	0.96537	0	8	0	9	2	19	7	3	7	3	20
LdBPK_292680.1	LINF_290033500	serine/threonine-protein kinase - putative	N/A	7.23025	-1.18586	0.0929288	0.876677	2	1	4	2	3	12	18	1	5	5	29
LdBPK_282310.1	LINF_280028300	Methyltransferase domain containing protein - putative	N/A	7.23017	1.14123	0.125003	0.885455	2	5	7	17	3	34	10	0	6	0	16
LdBPK_141480.1	LINF_140020300	emp24/gp25L/p24 family/GOLD - putative	N/A	7.2299	-0.368951	0.575853	0.967154	3	4	0	10	7	24	13	2	12	1	28
LdBPK_040510.1	LINF_040010200	palmitoyl acyltransferase 1 - putative	N/A	7.2297	0.739944	0.262649	0.895499	5	1	6	14	6	32	14	0	5	1	20
LdBPK_363570.1	LINF_360042700	short chain dehydrogenase-like protein	N/A	7.22953	-0.294144	0.658547	0.976615	9	5	0	8	3	25	16	1	12	1	30
LdBPK_050120.1	LINF_050006100	hypothetical protein - conserved	N/A	7.22905	0.413927	0.55968	0.96537	6	4	0	13	10	33	13	1	10	0	24
LdBPK_340270.1	LINF_340007600	hypothetical protein - conserved	N/A	7.22846	-1.59329	0.0659332	0.855426	1	4	0	3	2	10	11	9	5	0	25
LdBPK_050720.1	LINF_050012400	phophatase-like protein	N/A	7.22776	0.531705	0.431114	0.944547	10	7	1	13	2	33	17	0	6	1	24
LdBPK_201460.1	LINF_200019400	hypothetical protein - conserved	N/A	7.22734	-0.13989	0.84273	0.992777	3	3	0	10	6	22	10	4	2	3	19
LdBPK_350040.1	LINF_350005500	phosphatidylinositol-specific phospholipase-like protein	N/A	7.22708	-0.771769	0.432745	0.944547	2	1	0	6	8	17	13	0	1	8	22
LdBPK_150480.1	LINF_150009700	hypothetical protein - conserved	N/A	7.22698	-0.0871653	0.913152	0.999006	3	10	0	7	2	22	14	0	5	4	23
LdBPK_322650.1	LINF_320032000	hypothetical protein - conserved	N/A	7.22682	0.314135	0.626529	0.972981	7	4	4	7	6	28	17	0	9	0	26
LdBPK_330470.1	LINF_330011100	hypothetical protein - conserved	N/A	7.22673	1.66689	0.0670166	0.855426	6	1	10	12	1	30	8	1	0	1	10
LdBPK_200920.1	LINF_200014000	hypothetical protein - conserved	N/A	7.22567	0.711065	0.455811	0.951817	1	0	0	22	15	38	15	2	3	1	21
LdBPK_340320.1	LINF_340008100	WD domain - G-beta repeat - putative	N/A	7.22489	0.100498	0.894677	0.998777	1	9	2	9	4	25	25	1	3	1	30
LdBPK_251310.1	LINF_250018900	Cullin family/Cullin protein neddylation domain containing protein - putative	N/A	7.22462	1.08625	0.110717	0.882004	2	5	2	15	10	34	7	1	5	1	14
LdBPK_140660.1	LINF_140012000	fatty acid elongase - putative	N/A	7.22458	-0.141046	0.815569	0.992216	4	2	2	9	4	21	8	4	5	2	19
LdBPK_240190.1	LINF_240006700	transcription elongation factor-like protein	N/A	7.22449	0.0529381	0.946932	0.999013	5	7	1	4	4	21	16	5	1	0	22
LdBPK_330260.1	LINF_330007600	thiol-dependent reductase 1	TDR1	7.22424	-0.0345291	0.95794	0.999013	3	5	2	13	2	25	11	4	7	0	22
LdBPK_364230.1	LINF_360049400	zinc carboxypeptidase - putative	N/A	7.22279	-0.0745576	0.926498	0.999013	7	0	6	7	1	21	14	0	4	4	22
LdBPK_120260.1	LINF_120007700	Helicase conserved C-terminal domain/Helicase associated domain (HA2) - putative	N/A	7.22225	-0.595766	0.378928	0.938847	4	1	1	10	5	21	11	5	10	0	26
LdBPK_201360.1	LINF_200018400	hypothetical protein - conserved	N/A	7.22224	-0.178559	0.800054	0.992216	6	2	0	10	9	27	17	0	11	2	30
LdBPK_281880.1	LINF_280023900	protein kinase - putative	N/A	7.2221	-0.273797	0.708997	0.985989	4	1	1	19	3	28	7	2	12	2	23
LdBPK_110240.1	LINF_110007300	proteasome alpha 7 subunit - putative	N/A	7.22203	0.997701	0.172887	0.895499	2	4	3	10	9	28	6	4	2	0	12
LdBPK_301100.1	LINF_300016000	hypothetical protein - conserved	SDH7	7.22189	-0.978827	0.239609	0.895499	1	0	1	12	3	17	7	7	4	2	20
LdBPK_050520.1	LINF_050010300	nuclear receptor binding factor-like protein	N/A	7.22188	0.929005	0.181588	0.895499	3	5	2	15	8	33	5	0	7	2	14
LdBPK_190130.1	LINF_190006200	Associated kinase of Tb14-3-3 - putative	AKB1	7.22182	-0.482547	0.547615	0.96537	3	3	1	6	4	17	8	8	2	0	18
LdBPK_270370.1	LINF_270008700	ATPase - putative	N/A	7.22154	0.488156	0.593771	0.968895	0	4	2	21	3	30	8	4	0	2	14
LdBPK_292810.1	LINF_290034800	hypothetical protein - conserved	N/A	7.22109	-0.300553	0.638181	0.976615	3	1	3	9	8	24	23	1	8	1	33
LdBPK_282000.1	LINF_280025100	AARP2CN (NUC121) domain/Protein of unknown function (DUF663) - putative	N/A	7.22072	0.473127	0.436632	0.944691	5	5	3	16	2	31	11	1	7	1	20
LdBPK_332950.1	LINF_330037400	transcription elongation factor-like protein	N/A	7.22057	0.00265932	0.996767	0.999292	2	7	2	10	2	23	9	4	7	0	20
LdBPK_312930.1	LINF_310037000	hypothetical protein - conserved	N/A	7.22052	-0.581575	0.395424	0.938847	2	4	1	9	2	18	9	6	5	1	21
LdBPK_210100.1	LINF_210005900	WD domain - G-beta repeat - putative	N/A	7.21969	-0.509692	0.532138	0.96537	9	1	0	3	6	19	14	6	5	0	25
LdBPK_362470.1	LINF_360030500	short-chain dehydrogenase - putative	N/A	7.21897	0.00207914	0.994691	0.999292	4	1	3	16	2	26	9	0	5	5	19
LdBPK_281260.1	LINF_280017300	vacuolar type h+ ATPase subunit - putative	N/A	7.21876	0.0968569	0.913039	0.999006	16	0	3	1	3	23	12	1	7	2	22
LdBPK_360450.1	LINF_360009500	amino acid permease-like protein	AAT28	7.21837	0.996406	0.229945	0.895499	4	6	6	1	7	24	7	0	6	1	14
LdBPK_050030.1	LINF_050005200	ras-like small GTPases - putative	N/A	7.21822	0.319375	0.720073	0.986488	10	6	0	8	3	27	19	0	0	4	23
LdBPK_151070.1	LINF_150018300	glutamate dehydrogenase	GDH	7.21811	-0.172607	0.781574	0.992216	3	3	2	7	9	24	20	1	8	1	30
LdBPK_292010.1	LINF_290026500	DnaJ domain containing protein - putative	N/A	7.21758	-0.372758	0.625916	0.972909	2	5	2	10	1	20	16	6	2	0	24
LdBPK_260020.1	LINF_260005100	brix domain containing-like protein	N/A	7.21738	-0.485888	0.514456	0.96393	9	3	0	2	5	19	19	1	4	4	28
LdBPK_281340.1	LINF_280018100	SMP-30/Gluconolaconase/LRE-like region containing protein - putative	N/A	7.21706	0.432705	0.521176	0.965033	3	4	4	10	2	23	4	2	4	3	13
LdBPK_190500.1	LINF_190009900	hypothetical protein - conserved	N/A	7.21664	0.183032	0.820839	0.992216	1	5	0	10	8	24	10	2	1	4	17
LdBPK_090300.1	LINF_090009000	hypothetical protein - conserved	N/A	7.21629	-0.114286	0.850427	0.994481	4	2	1	10	8	25	19	2	4	2	27
LdBPK_110830.1	LINF_110013900	hypothetical protein - conserved	N/A	7.21626	0.247879	0.724589	0.986488	10	4	0	16	2	32	17	3	5	0	25
LdBPK_030800.1	LINF_030013100	hypothetical protein - conserved	N/A	7.21583	0.415322	0.61499	0.972076	5	2	3	2	11	23	5	3	8	0	16
LdBPK_211250.1	LINF_210017700	epsilon tubulin - putative	N/A	7.21513	-0.896143	0.234446	0.895499	5	1	1	3	5	15	18	1	2	6	27
LdBPK_210160.1	LINF_210006500	cysteine peptidase - Clan CA - family C2 - putative	N/A	7.21497	0.34638	0.627695	0.973391	4	1	2	8	13	28	14	1	7	1	23
LdBPK_050300.1	LINF_050007900	phosphate carrier protein - mitochondrial precursor-like protein	N/A	7.21434	0.276376	0.708823	0.985989	3	1	6	6	6	22	5	1	8	2	16
LdBPK_332560.1	LINF_330033400	hypothetical protein - conserved	N/A	7.21289	0.403075	0.567451	0.965375	4	8	1	17	2	32	21	1	3	1	26
LdBPK_362540.1	LINF_360031500	Cullin protein neddylation domain containing protein - putative	N/A	7.21281	0.429356	0.4789	0.95833	8	2	2	12	7	31	16	0	5	2	23
LdBPK_210290.1	LINF_210007700	actin-like protein - putative	N/A	7.21193	-0.781172	0.35411	0.938847	10	1	1	2	1	15	11	6	2	2	21
LdBPK_340930.1	LINF_340014600	hypothetical protein - conserved	N/A	7.21182	-1.2278	0.0413717	0.847915	4	1	2	4	4	15	23	1	10	3	37
LdBPK_171530.1	LINF_170021500	zinc-finger protein ZPR1 - putative	N/A	7.21146	-0.222548	0.763908	0.992216	6	2	2	15	4	29	15	0	17	0	32
LdBPK_300670.1	LINF_300011600	hypothetical protein - conserved	N/A	7.2112	0.507644	0.469355	0.955873	7	8	2	10	2	29	8	1	10	0	19
LdBPK_320050.1	LINF_320005500	protein transport protein SEC13 - putative	SEC13	7.20993	0.897407	0.25624	0.895499	9	0	5	16	4	34	17	2	1	0	20
LdBPK_330340.1	LINF_330008900	ATP-binding cassette sub-family F member 1 - putative	ABCF1	7.2092	0.304186	0.650287	0.976615	4	6	3	13	4	30	14	0	11	0	25
LdBPK_100510.1	LINF_100010100	GP63 - leishmanolysin	GP63-1	7.20863	-1.81889	0.00717454	0.79056	1	1	0	4	4	10	15	6	8	2	31
LdBPK_332280.1	LINF_330030500	Acid Phosphatase - putative	N/A	7.20777	1.27456	0.0571437	0.855146	3	7	5	15	3	33	8	0	4	1	13
LdBPK_312300.1	LINF_310030500	hypothetical protein - conserved	N/A	7.20735	0.909955	0.268048	0.897179	2	5	0	10	15	32	10	2	5	0	17
LdBPK_360700.1	LINF_360012000	ribonuclease H - putative	N/A	7.20621	1.3878	0.0659928	0.855426	4	9	2	7	11	33	13	0	3	0	16
LdBPK_312960.1	LINF_310037300	tousled-like kinase II - putative	N/A	7.20613	-0.120113	0.853599	0.995215	4	4	1	18	3	30	24	2	7	0	33
LdBPK_343840.1	LINF_340047900	hypothetical protein - conserved	N/A	7.20598	-0.25892	0.726207	0.986488	7	2	0	21	1	31	21	1	8	2	32
LdBPK_300610.1	LINF_300011000	Ciliary BBSome complex subunit 2 - N-terminal/Ciliary BBSome complex subunit 2 - middle region/Ciliary BBSome complex subunit 2 - C-terminal - putative	BBS2	7.20389	0.646365	0.275159	0.904051	7	5	2	8	6	28	13	2	2	1	18
LdBPK_290740.1	LINF_290012100	hypothetical protein - conserved	BBS7	7.20378	0.413406	0.501376	0.962406	2	5	3	8	7	25	10	2	5	1	18
LdBPK_312890.1	LINF_310036600	ADP-ribosylation factor - putative	N/A	7.20371	0.17225	0.843883	0.992777	0	5	7	6	2	20	8	2	9	0	19
LdBPK_060140.1	LINF_060006500	20S proteasome beta 6 subunit - putative	N/A	7.20367	-1.12938	0.0708807	0.855426	2	2	3	3	2	12	14	4	4	3	25
LdBPK_331030.1	LINF_330017200	SKP1-like protein	N/A	7.20337	0.810183	0.305339	0.921756	6	11	1	8	1	27	7	3	4	0	14
LdBPK_131230.1	LINF_130018500	hypothetical protein - conserved	N/A	7.20322	-1.17532	0.12089	0.884928	5	1	1	3	2	12	11	7	2	2	22
LdBPK_323310.1	LINF_320038700	Serine hydrolase (FSH1)/50S ribosome-binding GTPase/GTPase of unknown function C-terminal - putative	N/A	7.2032	-0.366774	0.53278	0.96537	7	2	0	10	5	24	18	2	7	2	29
LdBPK_251570.1	LINF_250021600	hypothetical protein - conserved	N/A	7.20307	0.74543	0.263838	0.895499	6	5	0	12	8	31	6	1	6	2	15
LdBPK_300010.1	LINF_300005100	Alpha/beta hydrolase family/alpha/beta hydrolase fold - putative	N/A	7.20267	0.331643	0.681407	0.982291	3	10	1	15	0	29	11	1	8	1	21
LdBPK_260060.1	LINF_260005500	hypothetical protein - conserved	N/A	7.20263	-0.99911	0.220238	0.895499	7	1	0	3	5	16	6	1	14	4	25
LdBPK_281070.1	LINF_280015400	P27 protein - putative	P27	7.19996	-0.225699	0.733509	0.986488	6	1	5	5	4	21	14	2	10	0	26
LdBPK_220430.1	LINF_220011000	kinesin - putative	N/A	7.19984	-0.817785	0.168171	0.895499	4	3	1	8	3	19	18	4	10	0	32
LdBPK_050100.1	LINF_050005900	phosphoprotein phosphatase - putative	N/A	7.19964	1.10248	0.163294	0.895499	4	10	4	9	1	28	12	2	1	0	15
LdBPK_201400.1	LINF_200018800	exosome-associated protein 1, putative	EAP1	7.19962	0.307981	0.682362	0.982291	9	4	0	18	1	32	17	3	2	1	23
LdBPK_190780.1	LINF_190012700	hypothetical protein - conserved	N/A	7.19956	-0.0680154	0.917309	0.999013	5	4	2	6	5	22	19	0	2	4	25
LdBPK_367160.1	LINF_360080300	Protein of unknown function (DUF2453) - putative	N/A	7.19922	-0.227021	0.747668	0.98835	7	5	0	12	1	25	15	4	7	0	26
LdBPK_353520.1	LINF_350040100	acyl transferase-like protein - putative	N/A	7.19916	0.471905	0.544407	0.96537	2	1	4	19	4	30	12	0	2	4	18
LdBPK_060960.1	LINF_060015000	2 -4-dienoyl-coa reductase-like protein	N/A	7.19912	-1.86663	0.00765963	0.79056	2	1	0	2	4	9	11	4	9	4	28
LdBPK_240760.1	LINF_240012500	hypothetical protein - conserved	N/A	7.19909	-0.10346	0.871319	0.99778	3	3	4	4	5	19	8	3	7	1	19
LdBPK_272320.1	LINF_270031900	hypothetical protein - conserved	N/A	7.19907	0.104155	0.870161	0.99778	2	4	2	12	6	26	12	0	7	3	22
LdBPK_160850.1	LINF_160014000	COP9 signalosome complex subunit 5 - putative	N/A	7.19836	0.233821	0.737922	0.986488	2	3	6	5	4	20	12	3	2	1	18
LdBPK_261150.1	LINF_260016700	Ring finger domain/Zinc finger - C3HC4 type (RING finger) containing protein - putative	N/A	7.19813	0.737806	0.367612	0.938847	11	4	1	2	11	29	20	1	3	0	24
LdBPK_300340.1	LINF_300008400	KU80 protein - putative	N/A	7.19785	0.025782	0.968507	0.999013	3	3	0	13	7	26	14	1	3	4	22
LdBPK_320260.1	LINF_320007600	hypothetical protein - conserved	N/A	7.19646	1.02132	0.24876	0.895499	6	3	2	2	12	25	3	4	3	0	10
LdBPK_241300.1	LINF_240017900	amastin-like surface protein-like protein	N/A	7.1964	-0.306554	0.650065	0.976615	5	1	3	10	1	20	8	2	5	4	19
LdBPK_010690.1	LINF_010011800	hypothetical protein - conserved	N/A	7.19598	-0.792843	0.441176	0.946364	4	1	0	8	4	17	3	0	2	9	14
LdBPK_191220.1	LINF_190017700	hypothetical protein - conserved	N/A	7.19519	0.290245	0.738211	0.986488	0	5	5	6	8	24	18	0	9	0	27
LdBPK_290640.1	LINF_290011200	ATP-binding cassette subfamily A - member 1 - putative	ABCA10	7.19456	0.0684128	0.919207	0.999013	5	5	1	4	7	22	15	1	3	3	22
LdBPK_342290.1	LINF_340030600	Leucine Rich repeat - putative	N/A	7.19426	1.20114	0.213988	0.895499	1	1	10	5	5	22	8	2	0	1	11
LdBPK_140230.1	LINF_140007300	hypothetical protein - conserved	N/A	7.1939	0.432629	0.580486	0.967154	6	7	1	18	3	35	31	0	3	0	34
LdBPK_220870.1	LINF_220016500	Major Facilitator Superfamily/Sugar (and other) transporter/Organic Anion Transporter Polypeptide (OATP) family - putative	N/A	7.19359	0.718046	0.318985	0.932544	14	1	1	14	6	36	13	1	7	0	21
LdBPK_250750.1	LINF_250012900	eukaryotic initiation factor 5a - putative	EIF5A1	7.19142	-0.435624	0.528245	0.965033	2	1	4	12	3	22	14	0	10	3	27
LdBPK_330980.1	LINF_330016700	hypothetical protein - conserved	N/A	7.19128	-0.31868	0.69818	0.985989	1	5	0	6	7	19	11	6	4	0	21
LdBPK_071210.1	LINF_070017000	cation-transporting ATPase - putative	N/A	7.1912	0.139083	0.806161	0.992216	3	3	3	12	5	26	13	2	6	1	22
LdBPK_342580.1	LINF_340033500	methyltransferase-like protein	N/A	7.1911	-1.27493	0.163535	0.895499	2	1	1	6	4	14	2	0	14	6	22
LdBPK_361140.1	LINF_360016600	hypothetical protein - conserved	N/A	7.19061	0.408449	0.507919	0.962406	3	6	3	11	4	27	10	0	7	2	19
LdBPK_080090.1	LINF_080005800	adaptor complex protein (AP) 3 delta subunit 1 - putative	N/A	7.19051	0.676997	0.327051	0.932565	8	3	1	19	4	35	17	2	1	1	21
LdBPK_260240.1	LINF_260007500	hypothetical protein - conserved	N/A	7.19047	0.573625	0.418875	0.942374	9	3	0	19	6	37	12	1	9	0	22
LdBPK_330020.1	LINF_330005200	hypothetical protein - conserved	N/A	7.18967	0.478701	0.47725	0.95833	6	2	6	6	3	23	9	0	4	3	16
LdBPK_221520.1	LINF_220023000	hypothetical protein - conserved	N/A	7.18966	0.24179	0.716597	0.986488	9	6	2	5	2	24	16	1	3	2	22
LdBPK_020660.1	LINF_020012200	hypothetical protein - conserved	N/A	7.18825	0.306796	0.601083	0.969171	7	4	1	14	5	31	18	1	5	1	25
LdBPK_230090.1	LINF_230005800	hypothetical protein - conserved	N/A	7.18766	-1.31403	0.0464411	0.848292	5	3	0	2	2	12	13	4	7	3	27
LdBPK_252420.1	LINF_250030300	hypothetical protein - conserved	N/A	7.1867	-0.377107	0.606521	0.969579	4	1	1	18	2	26	18	5	5	0	28
LdBPK_030510.1	LINF_030010100	hypothetical protein - conserved	N/A	7.18659	0.180718	0.808684	0.992216	5	2	0	24	5	36	22	2	6	0	30
LdBPK_190100.1	LINF_190005900	Clathrin light chain - putative	N/A	7.18641	-0.764418	0.355398	0.938847	1	0	1	12	5	19	8	1	6	6	21
LdBPK_090990.1	LINF_090015700	translation-associated element 2 - putative	N/A	7.18611	0.558372	0.390753	0.938847	6	2	3	9	10	30	17	1	5	0	23
LdBPK_190890.1	LINF_190014600	CAP-Gly domain containing protein - putative	N/A	7.18605	-0.219081	0.789709	0.992216	0	1	5	7	5	18	6	1	6	4	17
LdBPK_251200.1	LINF_250017800	LMBR1-like membrane protein - putative	N/A	7.18577	-0.68971	0.341997	0.938847	3	1	0	8	6	18	9	6	6	1	22
LdBPK_050630.1	LINF_050011400	kinesin - putative	N/A	7.18514	-0.156578	0.828131	0.992216	1	2	4	10	6	23	10	2	12	0	24
LdBPK_270720.1	LINF_270014900	Repeat of unknown function (DUF1126)/EF-hand domain pair - putative	N/A	7.18511	-0.43847	0.627313	0.973346	0	0	4	9	5	18	4	5	7	1	17
LdBPK_030450.1	LINF_030009500	hypothetical protein - conserved	N/A	7.1849	0.186681	0.795244	0.992216	7	1	0	9	11	28	17	2	5	1	25
LdBPK_332380.1	LINF_330031500	hypothetical protein - conserved	N/A	7.18482	0.752548	0.242787	0.895499	7	2	1	19	6	35	12	1	3	2	18
LdBPK_250400.1	LINF_250009100	hypothetical protein - conserved	N/A	7.18441	-0.233547	0.70934	0.985989	5	2	0	14	5	26	14	3	8	1	26
LdBPK_300310.1	LINF_300008100	hypothetical protein - conserved	N/A	7.18433	-0.000733563	0.997102	0.999292	5	3	1	9	9	27	16	0	11	1	28
LdBPK_130400.1	LINF_130010000	hypothetical protein - conserved	N/A	7.18289	0.437295	0.549622	0.96537	9	1	6	8	2	26	19	1	2	1	23
LdBPK_210650.1	LINF_210011500	hypothetical protein - conserved	N/A	7.18276	0.147596	0.82081	0.992216	8	1	1	16	3	29	9	2	7	2	20
LdBPK_321070.1	LINF_320015800	Tyrosine phosphatase family - putative	N/A	7.18272	0.105498	0.896343	0.998777	15	4	0	4	1	24	11	1	5	3	20
LdBPK_250880.1	LINF_250014300	hypothetical protein - conserved	N/A	7.18237	1.03994	0.2	0.895499	8	7	1	5	6	27	2	0	5	3	10
LdBPK_220006.1	LINF_220005500	hypothetical protein - conserved	N/A	7.18167	0.680118	0.260544	0.895499	7	3	1	12	9	32	12	1	5	1	19
LdBPK_271290.1	LINF_270020400	protein kinase - putative	N/A	7.18162	0.0994085	0.913352	0.999006	9	0	5	1	4	19	7	4	6	0	17
LdBPK_323730.1	LINF_320042900	hypothetical protein - conserved	N/A	7.18105	0.335975	0.657212	0.976615	9	0	1	11	6	27	5	4	5	1	15
LdBPK_211390.1	LINF_210019500	hypothetical protein - conserved	N/A	7.17969	1.01591	0.196115	0.895499	6	8	0	8	9	31	15	2	1	0	18
LdBPK_170380.1	LINF_170009600	hypothetical protein - conserved	N/A	7.17956	-0.216353	0.756587	0.99008	11	4	0	7	1	23	13	2	7	2	24
LdBPK_110550.1	LINF_110010900	amino acid permease/transporter - putative	AAT15	7.17818	-0.401335	0.483892	0.95833	4	3	3	10	3	23	22	1	8	1	32
LdBPK_341170.1	LINF_340017600	dihydroxyacetonephosphate acyltransferase	DAT	7.17797	1.01171	0.0885752	0.876677	6	3	3	13	7	32	7	2	5	0	14
LdBPK_171240.1	LINF_170018700	WW domain containing protein - putative	N/A	7.17789	-0.711259	0.318631	0.932204	3	0	1	9	5	18	13	6	4	1	24
LdBPK_320400.1	LINF_320009000	19S proteasome non-atpase subunit 8	Rpn8	7.17781	1.32117	0.0532618	0.855146	12	7	1	10	5	35	12	1	2	0	15
LdBPK_320380.1	LINF_320008800	Dynamin family/Root hair defective 3 GTP-binding protein (RHD3) - putative	N/A	7.17628	-0.689274	0.385317	0.938847	8	0	1	8	2	19	9	6	8	0	23
LdBPK_160710.1	LINF_160012500	hypothetical protein - conserved	N/A	7.17565	0.799105	0.318094	0.931798	10	0	5	15	4	34	10	0	9	0	19
LdBPK_292080.1	LINF_290027200	fumarate hydratase - putative	FHc	7.17533	0.377576	0.609396	0.969579	3	2	2	11	12	30	24	1	4	0	29
LdBPK_111200.1	LINF_110018100	SKP1-like protein	N/A	7.17517	0.527573	0.468127	0.955873	7	2	2	8	10	29	22	1	1	1	25
LdBPK_250990.1	LINF_250015500	tubulin gamma chain	TUBG	7.17498	0.384939	0.565308	0.96537	5	6	5	6	1	23	10	1	6	1	18
LdBPK_351490.1	LINF_350019900	arginase	N/A	7.17491	0.212896	0.827825	0.992216	1	0	1	15	10	27	12	5	0	1	18
LdBPK_240720.1	LINF_240012100	Protein of unknown function (DUF523) - putative	N/A	7.17484	-0.504809	0.55847	0.96537	3	5	0	4	4	16	3	1	5	6	15
LdBPK_292100.1	LINF_290027400	hypothetical protein - conserved	N/A	7.1743	-0.0331598	0.965957	0.999013	7	1	1	19	2	30	23	4	2	0	29
LdBPK_060390.1	LINF_060009200	hypothetical protein - conserved	N/A	7.17126	1.03771	0.219608	0.895499	13	0	6	13	2	34	14	0	5	0	19
LdBPK_291890.1	LINF_290024200	paraflagellar rod protein 1D - putative	N/A	7.17046	0.814139	0.291791	0.915486	2	1	4	9	11	27	7	3	4	0	14
LdBPK_262010.1	LINF_260025400	hypothetical protein - conserved	N/A	7.1703	-0.205344	0.794958	0.992216	2	6	0	3	9	20	10	1	10	2	23
LdBPK_171280.1	LINF_170019100	hypothetical protein - conserved	N/A	7.16934	-1.5081	0.0263068	0.825947	2	3	1	1	3	10	17	5	5	2	29
LdBPK_080190.1	LINF_080006800	Bacterial transferase hexapeptide (six repeats) - putative	N/A	7.16794	-0.203241	0.786287	0.992216	7	2	4	1	5	19	13	2	10	0	25
LdBPK_090680.1	LINF_090012200	PH domain containing protein - putative	N/A	7.16766	-0.395932	0.569229	0.965762	3	1	0	16	5	25	16	4	6	1	27
LdBPK_270100.1	LINF_270005900	protein kinase - putative	N/A	7.16746	-0.174028	0.792793	0.992216	2	2	4	12	5	25	19	0	10	1	30
LdBPK_282960.1	LINF_280017800	heat shock 70-related protein 1 - mitochondrial precursor - putative	BiP	7.16713	-0.126144	0.829552	0.992216	3	2	3	10	4	22	10	2	7	2	21
LdBPK_220200.1	LINF_220008200	SEP domain containing protein - putative	N/A	7.16697	1.14333	0.183986	0.895499	5	2	8	6	2	23	1	2	4	1	8
LdBPK_292850.1	LINF_290035200	actin-like protein - putative	N/A	7.16675	1.39262	0.0760276	0.868977	9	6	0	10	12	37	14	0	3	0	17
LdBPK_261020.1	LINF_260015400	hypothetical protein - conserved	N/A	7.16632	-0.73407	0.360668	0.938847	4	1	0	13	2	20	5	6	8	1	20
LdBPK_350820.1	LINF_350012700	hypothetical protein - conserved	N/A	7.16614	-0.450459	0.500726	0.962406	2	4	0	8	5	19	11	5	5	1	22
LdBPK_366760.1	LINF_360076200	mitogen-activated protein kinase	LMPK	7.16448	-0.287375	0.63134	0.974969	6	5	1	9	3	24	21	2	8	0	31
LdBPK_323210.1	LINF_320037700	50S ribosome-binding GTPase - putative	N/A	7.16396	-0.50008	0.498744	0.962406	1	4	0	10	6	21	9	1	11	3	24
LdBPK_291180.1	LINF_290016600	ribosomal protein L1a - putative	N/A	7.16386	1.78215	0.0170452	0.79056	13	4	2	9	4	32	2	2	2	1	7
LdBPK_160290.1	LINF_160007900	inositol 1 -4 -5-trisphosphate receptor - putative	IP3R	7.16374	-0.174434	0.810932	0.992216	1	3	0	15	8	27	21	1	6	2	30
LdBPK_282820.1	LINF_280033500	Coatomer subunit gamma	COPG	7.1637	-1.02619	0.227429	0.895499	4	1	0	13	0	18	10	7	5	1	23
LdBPK_150760.1	LINF_150014600	flavoprotein monooxygenase - putative	N/A	7.16365	0.226998	0.717205	0.986488	3	4	4	13	4	28	19	1	6	0	26
LdBPK_353920.1	LINF_350044200	WD domain - G-beta repeat/Sof1-like domain containing protein - putative	N/A	7.16315	-1.26326	0.0672044	0.855426	3	1	1	5	3	13	15	7	6	0	28
LdBPK_262680.1	LINF_260032400	hypothetical protein - conserved	N/A	7.16279	-0.322585	0.621007	0.972909	2	5	1	13	4	25	23	2	8	0	33
LdBPK_367240.1	LINF_360081100	T-complex protein 1 - theta subunit - putative	N/A	7.16223	0.0112912	0.989783	0.999292	9	1	1	18	4	33	21	0	12	0	33
LdBPK_353710.1	LINF_350042000	hypothetical protein - conserved	N/A	7.16184	0.394201	0.541218	0.96537	5	3	1	7	9	25	11	3	3	1	18
LdBPK_353890.1	LINF_350043900	30S Ribosomal protein S17-like protein	N/A	7.16179	0.361701	0.582954	0.967449	7	4	0	18	4	33	12	1	8	1	22
LdBPK_160890.1	LINF_160014400	Nucleolar protein -Nop52 - putative	N/A	7.16117	1.07788	0.106551	0.876677	8	8	2	10	2	30	7	2	4	0	13
LdBPK_331100.1	LINF_330017900	hypothetical protein - conserved	N/A	7.16044	0.686765	0.251713	0.895499	4	2	3	13	7	29	9	2	4	1	16
LdBPK_300440.1	LINF_300009400	quiescin sulfhydryl oxidase - putative	QSOX	7.16003	-0.785686	0.229724	0.895499	7	1	1	11	1	21	26	2	6	2	36
LdBPK_211870.1	LINF_210024800	NIMA-related kinase - putative	NRKC	7.15971	0.345041	0.692378	0.985989	6	6	2	14	2	30	3	0	16	0	19
LdBPK_151390.1	LINF_150021500	Rab-GTPase-TBC domain containing protein - putative	N/A	7.15947	0.278368	0.700365	0.985989	4	7	2	5	4	22	5	3	8	0	16
LdBPK_330570.1	LINF_330012100	hypothetical protein - conserved	N/A	7.15768	0.521453	0.423232	0.942374	6	3	1	16	8	34	19	1	5	0	25
LdBPK_343720.1	LINF_340046800	Cytochrome c oxidase assembly protein PET191 - putative	N/A	7.1575	-0.617097	0.468946	0.955873	2	2	0	8	7	19	23	6	1	0	30
LdBPK_241070.1	LINF_240015700	SNF2 family protein	N/A	7.15434	0.457145	0.519023	0.965033	5	5	0	10	7	27	14	1	1	3	19
LdBPK_330600.1	LINF_330012400	hypothetical protein - conserved	N/A	7.15423	-0.533281	0.502903	0.962406	4	2	1	8	2	17	10	3	0	5	18
LdBPK_100660.1	LINF_100012900	endonuclease G - putative	N/A	7.15421	-0.690248	0.38531	0.938847	5	0	1	6	9	21	29	1	12	0	42
LdBPK_341530.1	LINF_340021500	tyrosine phosphatase isoform - putative	N/A	7.15276	0.518397	0.593054	0.968895	2	0	3	3	16	24	7	0	8	2	17
LdBPK_061200.1	LINF_060017400	hypothetical protein - conserved	N/A	7.15238	-0.952463	0.148937	0.895499	7	2	1	3	2	15	11	3	10	2	26
LdBPK_340950.1	LINF_340014800	ubiquitin-conjugating enzyme E2 - putative	N/A	7.15216	-0.630078	0.388206	0.938847	5	2	2	2	3	14	9	6	3	1	19
LdBPK_290850.1	LINF_290013300	hypothetical protein - conserved	N/A	7.15202	-0.350462	0.629804	0.974741	4	5	0	4	8	21	20	0	9	2	31
LdBPK_150050.1	LINF_150005400	cytochrome-b5 reductase - putative	N/A	7.15198	0.631663	0.413933	0.941071	4	4	5	3	4	20	6	0	2	4	12
LdBPK_261840.1	LINF_260023700	hypothetical protein - conserved	N/A	7.15175	-1.47367	0.0739793	0.862721	0	4	1	4	1	10	8	7	6	1	22
LdBPK_303400.1	LINF_300039200	hypothetical protein - conserved	N/A	7.15003	0.201745	0.839259	0.992711	0	9	4	6	1	20	3	2	11	0	16
LdBPK_050850.1	LINF_050013700	zinc-finger of a C2HC-type - putative	N/A	7.14979	-0.797501	0.34443	0.938847	1	1	0	10	5	17	4	3	5	5	17
LdBPK_361070.1	LINF_360015900	hypothetical protein - conserved	N/A	7.14956	0.610345	0.325767	0.932565	4	4	1	10	9	28	10	2	4	1	17
LdBPK_230630.1	LINF_230011100	oxidoreductase-like protein	N/A	7.14735	0.507096	0.558499	0.96537	3	1	10	5	2	21	18	1	3	0	22
LdBPK_343480.1	LINF_340044400	hypothetical protein - conserved	N/A	7.14658	0.463844	0.584377	0.967449	0	7	5	7	2	21	8	0	4	3	15
LdBPK_180510.1	LINF_180010100	aconitase - putative	N/A	7.14487	0.755579	0.192865	0.895499	8	3	3	13	5	32	11	1	6	0	18
LdBPK_320010.1	LINF_320005000	hypothetical protein - conserved	N/A	7.1436	0.381234	0.582332	0.967252	13	3	2	5	2	25	12	2	4	1	19
LdBPK_323250.1	LINF_320038100	hypothetical protein - conserved	N/A	7.14288	-0.476922	0.559409	0.96537	0	3	0	17	3	23	11	2	5	4	22
LdBPK_140110.1	LINF_140006000	DnaJ domain containing protein - putative	N/A	7.14274	0.409989	0.544846	0.96537	1	6	2	8	7	24	9	1	5	2	17
LdBPK_363610.1	LINF_360043100	glycosyl transferase-like protein	N/A	7.14156	1.0802	0.208996	0.895499	3	3	9	6	2	23	12	1	0	1	14
LdBPK_191450.1	LINF_190020500	Cid1 family poly A polymerase - putative	N/A	7.14116	-0.287515	0.653644	0.976615	6	4	3	3	2	18	17	2	3	2	24
LdBPK_131470.1	LINF_130019700	Leucine Rich repeats (2 copies) - putative	N/A	7.13996	-0.759519	0.315308	0.927422	1	7	1	7	2	18	17	0	13	2	32
LdBPK_040890.1	LINF_040013900	hypothetical protein - conserved	N/A	7.13955	0.176926	0.793736	0.992216	3	5	2	17	1	28	16	1	4	2	23
LdBPK_240480.1	LINF_240009500	hypothetical protein - conserved	N/A	7.13932	-0.053341	0.955474	0.999013	3	3	4	5	2	17	9	0	0	6	15
LdBPK_340410.1	LINF_340009000	hypothetical protein - conserved	N/A	7.13921	1.66467	0.0828132	0.876677	4	5	5	6	4	24	1	0	0	4	5
LdBPK_351340.1	LINF_350018200	Thioredoxin - putative	N/A	7.13911	0.83012	0.249778	0.895499	4	5	0	18	9	36	14	0	5	1	20
LdBPK_100610.1	LINF_100012400	zinc binding dehydrogenase-like protein	N/A	7.13883	1.68896	0.0303403	0.847798	9	5	0	19	9	42	5	0	6	0	11
LdBPK_342070.1	LINF_340028400	hypothetical protein - conserved	N/A	7.13831	-0.0517862	0.935351	0.999013	5	4	1	10	2	22	9	4	5	1	19
LdBPK_180610.1	LINF_180011100	Zn-finger in Ran binding protein and others/FYVE zinc finger containing protein - putative	N/A	7.13804	0.808302	0.191362	0.895499	9	2	3	15	3	32	9	1	5	1	16
LdBPK_261550.1	LINF_260020700	thimet oligopeptidase - putative	N/A	7.13797	-0.523961	0.378656	0.938847	5	1	3	8	3	20	14	2	10	1	27
LdBPK_362300.1	LINF_360028800	NOL1/NOP2/sun family - putative	N/A	7.13705	0.919814	0.222433	0.895499	11	2	6	7	2	28	15	0	2	1	18
LdBPK_303080.1	LINF_300036000	eukaryotic translation initiation factor 3 subunit 7-like protein	EIF3D	7.13698	0.605737	0.400892	0.938847	9	1	1	18	7	36	20	0	4	1	25
LdBPK_310610.1	LINF_310011500	amino acid transporter aATP11 - putative	N/A	7.13574	-0.336635	0.606583	0.969579	5	2	1	10	7	25	24	1	10	0	35
LdBPK_212080.1	LINF_210026900	cytochrome c oxidase subunit VI - putative	COX6	7.13562	0.305325	0.679157	0.981897	1	6	1	15	7	30	20	1	6	0	27
LdBPK_365270.1	LINF_360059900	Bacterial transferase hexapeptide (six repeats) - putative	N/A	7.13483	0.388133	0.524193	0.965033	6	5	3	10	4	28	19	0	4	1	24
LdBPK_150390.1	LINF_150008800	hypothetical protein - conserved	N/A	7.13181	-0.0734589	0.909489	0.999006	2	5	5	6	1	19	13	2	5	1	21
LdBPK_070530.1	LINF_070010300	Dynein heavy chain - N-terminal region 2 - putative	N/A	7.13167	0.00434494	0.996721	0.999292	8	3	0	16	4	31	25	0	7	1	33
LdBPK_332160.1	LINF_330029300	hypothetical protein - conserved	NUP89	7.13089	-0.215233	0.788268	0.992216	0	1	2	8	8	19	9	4	3	2	18
LdBPK_120280.1	LINF_120008400	hypothetical protein - conserved	N/A	7.13077	1.57595	0.0469667	0.848292	12	1	6	9	2	30	5	2	2	0	9
LdBPK_171070.1	LINF_170016700	hypothetical protein - conserved	N/A	7.13074	-0.557813	0.39603	0.938847	4	1	2	8	4	19	22	4	2	1	29
LdBPK_070250.1	LINF_070006000	metallo-peptidase - Clan ME - Family M16C	N/A	7.13035	-0.284353	0.686491	0.984145	4	6	0	5	4	19	17	4	2	1	24
LdBPK_330410.1	LINF_330010400	serine peptidase - Clan SC - Family S9D	N/A	7.13023	1.13921	0.0787331	0.875183	10	4	3	7	5	29	9	0	2	2	13
LdBPK_140280.1	LINF_140007800	hypothetical protein - conserved	N/A	7.12985	0.100604	0.882758	0.998021	4	6	4	5	3	22	14	0	8	1	23
LdBPK_351660.1	LINF_350021600	mismatch repair protein PMS1 - putative	N/A	7.12967	-0.513382	0.50988	0.962406	4	2	0	14	1	21	9	6	4	1	20
LdBPK_312090.1	LINF_310028500	CRAL/TRIO domain containing protein - putative	N/A	7.12963	0.0548246	0.948626	0.999013	7	5	5	4	0	21	20	1	6	0	27
LdBPK_360100.1	LINF_360005900	hypothetical protein - conserved	N/A	7.12738	-0.802572	0.285155	0.910797	1	0	4	10	3	18	12	2	13	1	28
LdBPK_310150.1	LINF_310006400	ubiquitin carboxyl-terminal hydrolase - putative	N/A	7.12709	0.640273	0.345954	0.938847	2	5	2	9	9	27	10	0	5	2	17
LdBPK_130030.1	LINF_130005200	hypothetical protein - conserved	N/A	7.12674	-0.239174	0.739554	0.986488	6	2	2	17	1	28	18	1	12	0	31
LdBPK_300540.1	LINF_300010300	N-acetyltransferase B complex (NatB) non catalytic subunit - putative	N/A	7.12645	0.0845601	0.893971	0.998777	6	2	1	12	6	27	20	1	3	2	26
LdBPK_160860.1	LINF_160014100	hypothetical protein - conserved	N/A	7.12551	-0.727274	0.522697	0.965033	0	0	0	24	1	25	8	1	2	7	18
LdBPK_230440.1	LINF_230009300	hypothetical protein - conserved	N/A	7.12427	0.392254	0.588672	0.968864	6	7	2	6	5	26	10	0	11	0	21
LdBPK_190410.1	LINF_190009000	Proteasome maturation factor UMP1 - putative	N/A	7.12401	-0.0450109	0.954793	0.999013	10	1	0	11	3	25	15	1	2	4	22
LdBPK_230420.1	LINF_230009100	cytochrome c oxidase subunit 10 - putative	N/A	7.12399	0.248835	0.780691	0.992216	6	0	3	25	0	34	13	2	8	0	23
LdBPK_180920.1	LINF_180014500	actin-related protein 2/3 complex subunit 1 - putative	ARPC1	7.1233	-0.889729	0.20968	0.895499	2	3	0	12	4	21	24	2	13	0	39
LdBPK_271110.1	LINF_270018700	hypothetical protein - conserved	N/A	7.12258	1.56989	0.075827	0.868977	3	2	9	6	6	26	11	1	0	0	12
LdBPK_282370.1	LINF_280028900	glycoprotein 96-92 - putative	N/A	7.12252	0.575354	0.40876	0.941071	6	3	0	19	6	34	8	1	8	1	18
LdBPK_353620.1	LINF_350041100	Fusaric acid resistance protein-like - putative	N/A	7.12242	-0.347665	0.640324	0.976615	2	1	1	10	8	22	20	0	4	4	28
LdBPK_341960.1	LINF_340027200	Thioredoxin/Thioredoxin-like domain/Thioredoxin-like - putative	N/A	7.12242	0.243264	0.698833	0.985989	4	6	2	10	1	23	9	2	4	2	17
LdBPK_342730.1	LINF_340035600	ribosomal protein L3 - putative	N/A	7.12239	0.163418	0.830831	0.992216	7	8	0	4	4	23	11	0	8	2	21
LdBPK_271300.1	LINF_270020500	60S acidic ribosomal protein P0 - putative	N/A	7.1214	-1.89132	0.0591684	0.855146	0	4	0	5	0	9	9	8	8	0	25
LdBPK_302640.1	LINF_300031600	hypothetical protein - conserved	N/A	7.12139	-0.602039	0.515867	0.964992	1	0	6	7	1	15	8	0	6	5	19
LdBPK_010490.1	LINF_010009800	long-chain-fatty-acid-CoA ligase - putative	N/A	7.1208	1.61178	0.0560006	0.855146	16	2	0	22	5	45	8	0	5	0	13
LdBPK_365980.1	LINF_360067100	hypothetical protein - conserved	N/A	7.12016	-0.97154	0.21102	0.895499	1	0	2	12	4	19	16	3	14	0	33
LdBPK_150660.1	LINF_150013700	hypothetical protein - conserved	N/A	7.11982	1.08158	0.119654	0.884928	2	8	3	11	4	28	6	2	4	0	12
LdBPK_230490.1	LINF_230009700	permease-like protein	N/A	7.11924	1.74763	0.0470361	0.848292	1	10	2	16	6	35	11	1	0	0	12
LdBPK_361090.1	LINF_360016100	hypothetical protein - conserved	N/A	7.11897	-1.0472	0.231366	0.895499	3	1	3	11	1	19	14	0	23	0	37
LdBPK_190930.1	LINF_190015000	FYVE zinc finger containing protein - putative	N/A	7.11896	1.45723	0.059045	0.855146	3	6	3	10	7	29	1	1	5	1	8
LdBPK_090880.1	LINF_090014500	DEAD/DEAH box helicase-like protein	N/A	7.11786	0.356432	0.619849	0.972909	5	5	1	19	4	34	24	0	6	0	30
LdBPK_220790.1	LINF_220015700	hypothetical protein - conserved	N/A	7.11768	-0.866954	0.21265	0.895499	4	1	0	10	2	17	11	2	5	5	23
LdBPK_211630.1	LINF_210022200	hypothetical protein - conserved	N/A	7.11748	0.43425	0.573034	0.966519	13	2	4	5	2	26	21	0	3	1	25
LdBPK_250930.1	LINF_250014800	hypothetical protein - conserved	N/A	7.11711	-0.787301	0.255857	0.895499	5	2	0	10	2	19	13	5	9	0	27
LdBPK_061050.1	LINF_060015900	hypothetical protein - conserved	N/A	7.11705	0.329927	0.71305	0.986488	3	1	1	13	7	25	5	0	1	6	12
LdBPK_141030.1	LINF_140015800	hypothetical protein - conserved	N/A	7.11704	1.53919	0.0804698	0.876677	1	13	1	16	4	35	9	0	4	0	13
LdBPK_010220.1	LINF_010007100	cyclophilin 12 - putative	CYP12	7.11594	0.432383	0.633339	0.975416	12	3	1	5	1	22	5	2	0	4	11
LdBPK_170230.1	LINF_170008100	Tetratricopeptide repeat - putative	N/A	7.11545	-0.856565	0.202262	0.895499	2	0	2	9	4	17	12	4	9	1	26
LdBPK_160310.1	LINF_160008100	protein kinase - putative	N/A	7.11496	0.11251	0.867225	0.99778	3	6	2	6	6	23	19	2	4	0	25
LdBPK_180010.1	LINF_180005000	kinetoplast polyadenylation/uridylation factor 1	KPAF1	7.1136	-0.0640824	0.914833	0.999013	5	6	1	9	3	24	15	2	8	0	25
LdBPK_301650.1	LINF_300021400	hypothetical protein - conserved	N/A	7.1133	0.45424	0.516827	0.965033	9	7	0	6	4	26	9	1	7	1	18
LdBPK_311390.1	LINF_310020400	hypothetical protein - conserved	N/A	7.11239	-0.87717	0.133022	0.895499	2	4	1	5	3	15	14	3	7	2	26
LdBPK_242210.1	LINF_240027400	hypothetical protein - conserved	N/A	7.11233	0.476486	0.480722	0.95833	3	3	5	13	5	29	18	0	6	0	24
LdBPK_251840.1	LINF_250024300	hypothetical protein - conserved	N/A	7.11166	0.407336	0.520688	0.965033	4	4	2	10	3	23	9	2	1	3	15
LdBPK_150160.1	LINF_150006500	zinc finger (CCCH type) protein - putative	N/A	7.11151	-0.847134	0.301003	0.920694	2	1	4	4	1	12	7	1	3	6	17
LdBPK_190630.1	LINF_190011200	histone H3 variant - putative	H3V	7.11139	1.01469	0.137948	0.895499	3	6	1	18	7	35	10	0	5	1	16
LdBPK_050200.1	LINF_050006900	Ferrous iron transport protein B/50S ribosome-binding GTPase - putative	N/A	7.11108	-0.45326	0.507706	0.962406	5	4	0	6	6	21	15	2	12	0	29
LdBPK_262000.1	LINF_260025300	Methyltransferase domain containing protein - putative	POMP1	7.11103	-0.0899996	0.900933	0.998777	3	5	4	6	0	18	7	3	6	1	17
LdBPK_272070.1	LINF_270028700	hypothetical protein - conserved	N/A	7.11044	-0.0470661	0.936442	0.999013	4	6	3	5	3	21	18	2	5	0	25
LdBPK_324000.1	LINF_320045700	hypothetical protein - conserved	N/A	7.11023	-0.300967	0.698545	0.985989	2	9	2	6	0	19	17	1	8	1	27
LdBPK_282980.1	LINF_280034900	gamma-tubulin complex subunit - putative	GCP3	7.11014	0.0950521	0.887394	0.998021	3	3	6	5	3	20	12	1	6	1	20
LdBPK_170460.1	LINF_170010400	hypothetical protein - conserved	N/A	7.11001	-0.203352	0.829498	0.992216	0	0	4	4	11	19	22	0	6	2	30
LdBPK_190250.1	LINF_190007400	C-terminal motor kinesin - putative	N/A	7.10972	-0.220923	0.783446	0.992216	2	5	1	19	1	28	13	1	14	0	28
LdBPK_340060.1	LINF_340005500	hypothetical protein - conserved	N/A	7.10966	-0.148485	0.843478	0.992777	5	2	0	21	1	29	15	3	6	1	25
LdBPK_354640.1	LINF_350051500	hypothetical protein - conserved	N/A	7.10927	-0.723651	0.247341	0.895499	4	3	2	8	1	18	20	4	6	0	30
LdBPK_191040.1	LINF_190016000	Diacylglycerol kinase catalytic domain containing protein - putative	N/A	7.10908	1.17147	0.102466	0.876677	11	5	1	7	9	33	13	0	4	0	17
LdBPK_302890.1	LINF_300034100	hypothetical protein - conserved	N/A	7.10843	-0.245286	0.750263	0.989099	2	3	1	20	2	28	11	2	13	0	26
LdBPK_060790.1	LINF_060013300	hypothetical protein - conserved	N/A	7.10825	0.845263	0.260536	0.895499	9	8	2	5	2	26	14	1	1	1	17
LdBPK_290210.1	LINF_290006900	SNF2 family N-terminal domain/Helicase conserved C-terminal domain containing protein - putative	N/A	7.10767	0.0540514	0.933295	0.999013	4	3	4	6	5	22	16	0	5	2	23
LdBPK_010260.1	LINF_010007500	Calmodulin-binding - putative	N/A	7.10711	1.49152	0.0481365	0.848292	4	1	7	9	8	29	8	0	2	1	11
LdBPK_340030.1	LINF_340005200	protein kinase - putative	N/A	7.10683	1.50761	0.08625	0.876677	9	1	0	12	12	34	2	2	3	1	8
LdBPK_300350.1	LINF_300008500	kinesin - putative	N/A	7.10604	-0.0583739	0.94364	0.999013	0	0	7	10	3	20	16	2	4	1	23
LdBPK_120190.1	LINF_120007200	proteasome regulatory ATPase subunittcc1l8.3 - putative	N/A	7.10354	0.453473	0.491135	0.962136	4	1	3	9	7	24	10	1	2	3	16
LdBPK_362840.1	LINF_360034900	hypothetical protein - conserved	N/A	7.10304	1.03203	0.216168	0.895499	2	3	6	19	1	31	12	0	1	2	15
LdBPK_310390.1	LINF_310009000	hypothetical protein - conserved	N/A	7.10297	0.367281	0.689644	0.985743	14	0	1	7	3	25	10	5	1	0	16
LdBPK_040330.1	LINF_040008500	ADP-ribosylation factor - putative	N/A	7.10204	0.119186	0.886673	0.998021	9	0	2	11	1	23	5	1	2	5	13
LdBPK_241270.1	LINF_240017600	hypothetical protein - conserved	N/A	7.10118	-0.698772	0.503701	0.962406	5	6	1	3	0	15	0	3	14	1	18
LdBPK_354420.1	LINF_350049300	PGAP1-like protein - putative	N/A	7.10089	-0.558362	0.436525	0.944691	8	3	2	4	0	17	11	1	8	3	23
LdBPK_352660.1	LINF_350031400	TFIIF-stimulated CTD phosphatase - putative	N/A	7.10075	0.177224	0.812653	0.992216	2	6	0	13	6	27	10	0	9	2	21
LdBPK_332060.1	LINF_330028200	hypothetical protein - conserved	N/A	7.10057	0.39166	0.558152	0.96537	10	3	0	11	3	27	9	3	4	1	17
LdBPK_131300.1	LINF_130019200	hypothetical protein - conserved	N/A	7.0997	-0.608315	0.348786	0.938847	4	1	3	9	2	19	24	3	3	1	31
LdBPK_282020.1	LINF_280025400	DnaJ domain containing protein - putative	N/A	7.09962	1.07267	0.0890861	0.876677	8	4	1	17	6	36	11	0	4	1	16
LdBPK_150820.1	LINF_150015700	hypothetical protein - conserved	N/A	7.09908	-1.88612	0.0314448	0.847798	3	3	0	4	0	10	37	1	1	5	44
LdBPK_291550.1	LINF_290020900	phosphatidylinositol 4-kinase alpha - putative	N/A	7.09897	-0.932444	0.165055	0.895499	3	3	1	8	3	18	14	1	16	1	32
LdBPK_302460.1	LINF_300029900	DnaJ domain protein-like protein	N/A	7.09859	-0.948756	0.192302	0.895499	1	1	3	7	1	13	7	4	5	3	19
LdBPK_221400.1	LINF_220021700	hypothetical protein - conserved	N/A	7.09849	-0.0790448	0.892372	0.998744	5	6	1	7	4	23	18	1	6	1	26
LdBPK_251940.1	LINF_250025400	TLP18.3 - Psb32 and MOLO-1 founding proteins of phosphatase - putative	N/A	7.09786	-1.28644	0.0663228	0.855426	2	3	1	3	3	12	14	0	9	5	28
LdBPK_220190.1	LINF_220008100	carnitine palmitoyltransferase-like protein	N/A	7.09758	0.723384	0.326756	0.932565	6	1	6	5	7	25	15	1	3	0	19
LdBPK_151340.1	LINF_150021000	Eukaryotic translation initiation factor 4 gamma type 2 - putative	eif4g2	7.0975	0.0731764	0.928977	0.999013	3	5	2	5	4	19	14	5	0	0	19
LdBPK_050340.1	LINF_050008400	hypothetical protein - conserved	N/A	7.09688	0.970173	0.372222	0.938847	2	5	7	5	0	19	2	0	1	4	7
LdBPK_210700.1	LINF_210012000	phosphoglucomutase - putative	N/A	7.09547	0.305637	0.679094	0.981897	6	9	1	5	1	22	13	2	3	1	19
LdBPK_270900.1	LINF_270016700	hypothetical protein - conserved	N/A	7.09459	0.464431	0.499811	0.962406	6	8	1	5	4	24	11	0	5	2	18
LdBPK_292720.1	LINF_290033900	hypothetical protein - conserved	N/A	7.09387	0.786065	0.391095	0.938847	10	8	1	0	4	23	5	1	6	1	13
LdBPK_280980.1	LINF_280014500	ribonucleoside-diphosphate reductase large chain - putative	N/A	7.09195	0.0837611	0.922544	0.999013	1	4	1	18	1	25	7	6	2	0	15
LdBPK_301700.1	LINF_300021900	AAA domain (Cdc48 subfamily)/AAA domain (dynein-related subfamily) - putative	N/A	7.09055	-0.169543	0.831066	0.992216	6	3	2	5	2	18	3	5	7	0	15
LdBPK_171510.1	LINF_170021300	myo-inositol-1(or 4)-monophosphatase 1 - putative	N/A	7.09051	0.420792	0.591939	0.968864	3	1	6	15	3	28	23	0	2	1	26
LdBPK_366140.1	LINF_360068700	ras-like small GTPases - putative	N/A	7.09044	1.69931	0.0558559	0.855146	12	3	5	11	2	33	1	0	7	0	8
LdBPK_341780.1	LINF_340025300	IQ calmodulin-binding motif containing protein - putative	N/A	7.08933	-0.176579	0.85012	0.994481	5	4	0	12	0	21	5	6	2	1	14
LdBPK_343050.1	LINF_340039700	Domain of unknown function (DUF4379) - putative	N/A	7.0882	0.379002	0.564819	0.96537	9	5	0	10	3	27	14	1	3	2	20
LdBPK_342990.1	LINF_340039000	hypothetical protein - conserved	N/A	7.08811	0.353076	0.703569	0.985989	4	0	4	12	4	24	0	2	7	2	11
LdBPK_110980.1	LINF_110015800	HIT zinc finger containing protein - putative	N/A	7.08642	0.0393004	0.966363	0.999013	3	4	6	7	0	20	6	0	12	1	19
LdBPK_120900.1	LINF_120017400	FAM91 N-terminus/FAM91 C-terminus - putative	N/A	7.08634	-1.15671	0.195006	0.895499	0	0	1	13	5	19	23	0	15	2	40
LdBPK_030910.1	LINF_030014400	Amidohydrolase/Amidohydrolase family - putative	N/A	7.08568	0.376044	0.617426	0.972909	4	6	1	18	3	32	12	0	11	0	23
LdBPK_200680.1	LINF_200011500	Quinonprotein alcohol dehydrogenase-like protein - putative	N/A	7.08373	1.01037	0.227575	0.895499	4	3	5	5	9	26	18	1	0	0	19
LdBPK_302260.1	LINF_300027900	zinc-finger protein - conserved	N/A	7.08366	-0.382633	0.65573	0.976615	8	5	1	2	0	16	6	1	6	4	17
LdBPK_080470.1	LINF_080009700	hypothetical protein - conserved	N/A	7.08265	-0.374631	0.699658	0.985989	3	0	1	25	0	29	12	0	8	4	24
LdBPK_312480.1	LINF_310032300	hypothetical protein - conserved	N/A	7.08226	0.392422	0.64236	0.976615	3	10	3	7	0	23	18	0	4	1	23
LdBPK_190650.1	LINF_190011400	hypothetical protein - conserved	N/A	7.08223	-0.775134	0.291684	0.915486	2	2	0	15	4	23	28	2	10	0	40
LdBPK_050600.1	LINF_050011100	COG4 transport protein - putative	N/A	7.08196	0.598429	0.324475	0.932565	6	3	2	12	6	29	14	0	3	2	19
LdBPK_080200.1	LINF_080006900	hypothetical protein - conserved	N/A	7.08096	-0.681967	0.369105	0.938847	1	1	2	15	1	20	12	1	7	4	24
LdBPK_311460.1	LINF_310019400	pentamidine resistance protein 1	ABCC4	7.0806	-0.998768	0.113677	0.882004	2	2	2	8	1	15	15	1	7	4	27
LdBPK_271280.1	LINF_270020300	hypothetical protein - conserved	N/A	7.0804	0.496238	0.477589	0.95833	5	7	0	10	5	27	8	0	7	2	17
LdBPK_130340.1	LINF_130007600	hypothetical protein - conserved	N/A	7.08035	-0.783679	0.308569	0.923652	3	1	0	5	9	18	27	3	7	0	37
LdBPK_292020.1	LINF_290026600	hypothetical protein - conserved	N/A	7.08012	0.402674	0.65463	0.976615	2	10	2	4	1	19	12	2	0	2	16
LdBPK_291270.1	LINF_290017700	hypothetical protein - conserved	N/A	7.08003	-0.0260986	0.971168	0.999292	4	7	0	8	3	22	7	2	9	1	19
LdBPK_231880.1	LINF_230025500	alanine racemase - putative	N/A	7.07929	0.93832	0.262116	0.895499	4	6	6	1	3	20	7	2	3	0	12
LdBPK_230390.1	LINF_230008800	hypothetical protein - conserved	N/A	7.0789	-1.18068	0.0969676	0.876677	1	1	0	5	7	14	16	3	9	2	30
LdBPK_100860.1	LINF_100014800	hypothetical protein - conserved	N/A	7.07844	-0.474931	0.56677	0.96537	1	2	0	4	10	17	10	1	6	4	21
LdBPK_365880.1	LINF_360066100	hypothetical protein - conserved	N/A	7.07754	-0.911841	0.251866	0.895499	0	6	1	5	1	13	11	5	5	1	22
LdBPK_140810.1	LINF_140013300	hypothetical protein - conserved	N/A	7.07682	1.20963	0.095275	0.876677	10	2	1	9	11	33	11	1	3	0	15
LdBPK_312780.1	LINF_310035300	3'-5' exonuclease - putative	N/A	7.07654	0.897285	0.218676	0.895499	4	1	5	5	8	23	7	2	2	1	12
LdBPK_262300.1	LINF_260028300	hypothetical protein - conserved	N/A	7.07623	2.08376	0.0211456	0.79056	5	8	4	1	8	26	5	0	1	1	7
LdBPK_210960.1	LINF_210014700	metallo-peptidase - Clan MG - Family M24	MetAP2	7.0756	-0.00692476	0.990694	0.999292	7	2	0	7	9	25	31	1	1	1	34
LdBPK_030460.1	LINF_030009600	Ankyrin repeats (3 copies)/Ankyrin repeats (many copies)/Ankyrin repeat/DHHC palmitoyltransferase - putative	N/A	7.07477	1.39219	0.0413722	0.847915	8	3	4	18	4	37	13	0	2	0	15
LdBPK_212040.1	LINF_210026500	hypothetical protein - conserved	N/A	7.07459	0.487864	0.533435	0.96537	4	6	4	11	0	25	16	0	2	2	20
LdBPK_040490.1	LINF_040010000	Nucleotidyltransferase domain containing protein - putative	N/A	7.07457	-0.433115	0.47667	0.95833	2	3	1	9	5	20	19	2	4	2	27
LdBPK_210990.1	LINF_210014900	hypoxanthine-guanine phosphoribosyltransferase	HGPRT	7.07448	0.520852	0.499893	0.962406	1	3	1	20	7	32	9	0	7	2	18
LdBPK_282640.1	LINF_280031700	hypothetical protein - conserved	N/A	7.0742	-0.160717	0.825437	0.992216	2	4	5	7	0	18	9	1	7	2	19
LdBPK_363580.1	LINF_360042800	vacuolar protein sorting-associated protein-like protein	N/A	7.07404	0.895936	0.181061	0.895499	7	4	4	14	2	31	15	1	2	0	18
LdBPK_271780.1	LINF_270025700	hypothetical protein - conserved	N/A	7.07398	-0.187907	0.807509	0.992216	7	0	2	13	4	26	11	1	14	0	26
LdBPK_343600.1	LINF_340045600	hypothetical protein - conserved	N/A	7.07304	0.400902	0.664824	0.978534	2	1	5	7	7	22	1	0	10	2	13
LdBPK_311250.1	LINF_310018800	Leucine Rich repeat - putative	N/A	7.07303	0.973386	0.115718	0.882004	8	5	1	10	6	30	11	1	2	1	15
LdBPK_351100.1	LINF_350015500	KRI1-like family/KRI1-like family C-terminal - putative	N/A	7.07264	1.12469	0.0583128	0.855146	6	4	2	15	5	32	8	1	3	1	13
LdBPK_260550.1	LINF_260010800	Protein of unknown function (DUF525) - putative	N/A	7.07246	0.618691	0.423658	0.942374	7	2	7	3	3	22	15	1	3	0	19
LdBPK_291830.1	LINF_290023700	MORN repeat - putative	N/A	7.07216	0.495523	0.51597	0.964992	10	7	1	9	1	28	20	0	3	1	24
LdBPK_261280.1	LINF_260018000	hypothetical protein - conserved	N/A	7.07175	-0.84972	0.189075	0.895499	2	1	2	9	4	18	19	3	10	0	32
LdBPK_160740.1	LINF_160012800	hypothetical protein - conserved	N/A	7.07106	-1.25674	0.0956877	0.876677	2	1	0	4	5	12	14	1	4	6	25
LdBPK_353290.1	LINF_350037800	hypothetical protein - conserved	N/A	7.07102	0.00756571	0.991418	0.999292	7	5	0	3	4	19	11	4	2	1	18
LdBPK_091550.1	LINF_090022100	Rhodanese-like domain containing protein - putative	N/A	7.07102	-0.542479	0.480474	0.95833	1	4	2	13	3	23	29	0	11	0	40
LdBPK_260490.1	LINF_260010000	Leucine rich repeat/Leucine Rich Repeat/Leucine Rich repeat - putative	N/A	7.07004	-2.18093	0.0366639	0.847798	1	0	1	2	2	6	4	10	4	0	18
LdBPK_061080.1	LINF_060016200	hypothetical protein - conserved	N/A	7.06998	0.0866569	0.898351	0.998777	10	1	0	12	3	26	11	2	5	2	20
LdBPK_071310.1	LINF_070018100	hypothetical protein - conserved	N/A	7.06954	-0.223588	0.791362	0.992216	3	2	1	14	2	22	14	1	0	5	20
LdBPK_242230.1	LINF_240027600	Ubiquitin-conjugating enzyme - putative	N/A	7.06645	-0.0320554	0.962432	0.999013	7	5	0	5	6	23	27	1	2	1	31
LdBPK_354670.1	LINF_350051800	hypothetical protein - conserved	N/A	7.06558	0.288038	0.683295	0.982818	9	6	0	9	2	26	9	1	8	1	19
LdBPK_250910.1	LINF_250014600	Leucine Rich Repeat/Leucine rich repeat - putative	N/A	7.06554	0.385441	0.627951	0.973596	3	2	1	4	14	24	16	1	4	1	22
LdBPK_365470.1	LINF_360061900	glycosyl hydrolase - putative	N/A	7.06521	2.67974	0.0467025	0.848292	0	2	14	3	1	20	3	1	0	0	4
LdBPK_340510.1	LINF_340010100	importin beta-1 subunit - putative	N/A	7.06428	-0.365455	0.614155	0.971733	7	6	0	7	2	22	19	1	11	0	31
LdBPK_141530.1	LINF_140020800	hypothetical protein - conserved	N/A	7.06411	-0.153772	0.837232	0.992397	2	2	1	5	11	21	12	1	10	1	24
LdBPK_290350.1	LINF_290008400	UBX domain-containing protein	N/A	7.06401	0.682369	0.457326	0.951817	7	12	0	5	0	24	10	1	4	1	16
LdBPK_231120.1	LINF_230017800	cytosolic leucyl aminopeptidase	LAP	7.06328	1.07171	0.226068	0.895499	10	0	0	11	12	33	8	2	4	0	14
LdBPK_301930.1	LINF_300024200	hypothetical protein - conserved	N/A	7.06316	0.671596	0.430958	0.944547	1	11	0	10	4	26	9	2	5	0	16
LdBPK_120200.1	LINF_120007300	glyoxalase II - putative	N/A	7.06308	0.315934	0.636507	0.976615	3	5	5	8	2	23	13	0	6	1	20
LdBPK_311970.1	LINF_310027100	dihydrouridine synthase (Dus) - putative	N/A	7.06278	-0.356654	0.620433	0.972909	8	1	4	3	2	18	12	1	10	1	24
LdBPK_140330.1	LINF_140008300	Transmembrane amino acid transporter protein - putative	N/A	7.06163	0.097056	0.900983	0.998777	5	1	0	5	10	21	9	4	3	1	17
LdBPK_090220.1	LINF_090007600	NRDE protein - putative	N/A	7.06157	0.951582	0.259285	0.895499	7	1	2	4	14	28	16	0	2	1	19
LdBPK_351920.1	LINF_350024300	hypothetical protein - conserved	N/A	7.06046	0.540088	0.44372	0.947095	3	4	1	19	2	29	8	2	3	2	15
LdBPK_343240.1	LINF_340041500	hypothetical protein - conserved	N/A	7.05981	-1.04979	0.19612	0.895499	2	0	2	9	2	15	18	0	3	6	27
LdBPK_080580.1	LINF_080010800	hypothetical protein - conserved	N/A	7.05893	1.26421	0.0698903	0.855426	12	2	2	13	4	33	10	1	1	1	13
LdBPK_250180.1	LINF_250006900	hypothetical protein - conserved	N/A	7.05891	0.980197	0.191076	0.895499	9	4	1	5	10	29	15	1	2	0	18
LdBPK_101180.1	LINF_100018100	hypothetical protein - conserved	N/A	7.05832	0.319789	0.657823	0.976615	3	5	1	16	4	29	21	0	2	2	25
LdBPK_262240.1	LINF_260027700	GDP-mannose 4 -6 dehydratase - putative	N/A	7.05824	0.245394	0.77731	0.992216	8	0	2	18	2	30	4	0	11	2	17
LdBPK_340450.1	LINF_340009400	hypothetical protein - conserved	N/A	7.05815	1.64696	0.0284592	0.845185	2	4	6	7	8	27	6	1	2	0	9
LdBPK_210110.1	LINF_210006000	hypothetical protein - conserved	N/A	7.05783	-2.08778	0.00266717	0.79056	2	2	0	4	0	8	15	2	8	5	30
LdBPK_242070.1	LINF_240026100	hypothetical protein - conserved	N/A	7.05776	-1.10313	0.154756	0.895499	3	1	0	2	6	12	16	4	2	3	25
LdBPK_020230.1	LINF_020007600	small GTP binding protein rab6-like protein	N/A	7.05766	1.0479	0.273105	0.90119	10	2	4	9	0	25	3	0	1	4	8
LdBPK_313250.1	LINF_310040200	phosphatidylethanolaminen-methyltransferase-lik e protein	N/A	7.05752	0.404037	0.634205	0.975872	0	5	6	6	3	20	16	2	2	0	20
LdBPK_282090.1	LINF_280026100	Elongation factor G 2 - mitochondrial - putative	EF-G2	7.05729	-1.11127	0.152034	0.895499	2	0	0	7	5	14	10	6	6	1	23
LdBPK_170370.1	LINF_170009500	hypothetical protein - conserved	N/A	7.05667	-0.628571	0.377287	0.938847	1	3	1	8	5	18	21	0	4	4	29
LdBPK_040960.1	LINF_040014600	adenylate kinase - putative	N/A	7.05642	0.738728	0.333831	0.936964	5	6	0	10	9	30	19	0	2	1	22
LdBPK_303100.1	LINF_300036200	kinesin - putative	N/A	7.05579	2.36177	0.00797322	0.79056	2	5	6	5	7	25	1	1	1	1	4
LdBPK_252170.1	LINF_250027800	hypothetical protein - conserved	N/A	7.05557	1.63353	0.037067	0.847798	4	12	2	10	3	31	8	0	3	0	11
LdBPK_050640.1	LINF_050011500	Ankyrin repeats (many copies)/Ankyrin repeats (3 copies)/Ankyrin repeat - putative	N/A	7.054	-0.238721	0.765357	0.992216	3	1	2	21	0	27	12	2	9	1	24
LdBPK_151410.1	LINF_150021700	actin-related protein 3 - putative arp3	N/A	7.05168	-0.694036	0.333332	0.936692	4	1	0	10	6	21	15	1	14	1	31
LdBPK_290420.1	LINF_290009100	hypothetical protein - conserved	N/A	7.05083	0.684357	0.376596	0.938847	4	2	2	8	13	29	18	0	5	0	23
LdBPK_120100.1	LINF_120006100	Plus-3 domain/Zinc finger - C3HC4 type (RING finger) containing protein - putative	N/A	7.05045	0.23872	0.761563	0.992216	5	4	1	6	5	21	2	4	7	0	13
LdBPK_240390.1	LINF_240008700	hypothetical protein - conserved	N/A	7.05004	-0.192732	0.790097	0.992216	6	0	3	6	7	22	23	0	7	1	31
LdBPK_280330.1	LINF_280008100	hypothetical protein - conserved	N/A	7.04989	-0.590635	0.477708	0.95833	3	0	2	7	4	16	6	0	5	6	17
LdBPK_120330.1	LINF_120008900	pumillio protein 4 - putative	PUF4	7.04964	-0.804654	0.23287	0.895499	2	2	1	12	2	19	20	4	7	0	31
LdBPK_364410.1	LINF_360051200	Arrestin (or S-antigen) - N-terminal domain/Arrestin N terminal like - putative	N/A	7.04957	-0.764604	0.384336	0.938847	1	0	3	13	1	18	10	0	7	5	22
LdBPK_342050.1	LINF_340028200	hypothetical protein - conserved	N/A	7.04954	0.824935	0.346764	0.938847	5	11	1	9	0	26	14	1	1	1	17
LdBPK_260250.1	LINF_260007600	hypothetical protein - conserved	N/A	7.04897	-0.214825	0.76803	0.992216	4	6	1	6	3	20	7	2	12	0	21
LdBPK_230270.1	LINF_230007600	hypothetical protein - conserved	N/A	7.04785	0.486227	0.552653	0.96537	2	1	4	9	9	25	5	0	10	1	16
LdBPK_350690.1	LINF_350011400	hypothetical protein - conserved	N/A	7.04736	0.114718	0.882055	0.998021	5	2	2	17	0	26	9	4	5	0	18
LdBPK_330920.1	LINF_330016100	hypothetical protein - conserved	N/A	7.04722	-0.00448563	0.994311	0.999292	2	2	2	17	4	27	16	0	7	2	25
LdBPK_252530.1	LINF_250031500	hypothetical protein - conserved	N/A	7.04669	1.28265	0.118946	0.884928	7	11	2	5	1	26	6	1	4	0	11
LdBPK_080100.1	LINF_080005900	dual-specificity protein phosphatase - putative	N/A	7.04551	0.418133	0.527804	0.965033	2	2	5	10	5	24	14	1	3	1	19
LdBPK_080210.1	LINF_080007000	inositol phosphosphingolipid phospholipase C-Like	ISCL	7.04538	1.17832	0.183849	0.895499	9	11	1	6	2	29	18	0	1	0	19
LdBPK_260520.1	LINF_260010500	galactofuranosyltransferase lpg1-like protein	LPG1L	7.04364	0.469216	0.530342	0.965039	4	1	1	10	10	26	8	0	5	3	16
LdBPK_364740.1	LINF_360054500	hypothetical protein - conserved	N/A	7.04359	0.376833	0.602009	0.969415	2	2	6	12	3	25	17	0	4	1	22
LdBPK_332190.1	LINF_330029600	mitogen-activated protein kinase - putative	N/A	7.04284	1.44548	0.124066	0.885265	1	10	0	15	6	32	10	1	0	1	12
LdBPK_230370.1	LINF_230008600	hypothetical protein - conserved	N/A	7.04219	-0.115268	0.877091	0.997954	7	1	0	8	5	21	6	4	6	1	17
LdBPK_170780.1	LINF_170013800	VID27 cytoplasmic protein - putative	N/A	7.04201	-0.340938	0.665834	0.978534	1	0	2	7	7	17	10	3	2	3	18
LdBPK_140310.1	LINF_140008100	proteasome alpha 3 subunit - putative	N/A	7.04124	0.910095	0.192701	0.895499	5	1	5	8	8	27	12	1	3	0	16
LdBPK_354130.1	LINF_350046400	Tetratricopeptide repeat - putative	N/A	7.04108	0.234164	0.792479	0.992216	17	2	1	5	0	25	16	2	5	0	23
LdBPK_180040.1	LINF_180005400	major facilitator superfamily protein (MFS) - putative	N/A	7.04079	-0.0712974	0.91947	0.999013	8	0	3	10	3	24	22	0	4	2	28
LdBPK_040010.1	LINF_040005000	calcium-translocating P-type ATPase	N/A	7.03969	0.840402	0.275538	0.904434	0	5	3	15	4	27	8	1	2	2	13
LdBPK_130770.1	LINF_130013700	hypothetical protein - conserved	N/A	7.03964	0.707809	0.337898	0.938173	6	2	1	16	6	31	4	2	8	0	14
LdBPK_170440.1	LINF_170010200	protein kinase - putative	N/A	7.03921	0.256994	0.73588	0.986488	10	3	0	5	7	25	20	2	3	0	25
LdBPK_362710.1	LINF_360033600	related to multifunctional cyclin-dependent kinase pho85-like protein	N/A	7.03855	-0.665225	0.50839	0.962406	2	2	0	7	5	16	12	0	0	7	19
LdBPK_240670.1	LINF_240011600	hypothetical protein - conserved	N/A	7.0384	-0.373282	0.592276	0.968895	4	4	0	8	3	19	15	5	3	0	23
LdBPK_180450.1	LINF_180009500	serine carboxypeptidase (CBP1) - putative	N/A	7.03834	-1.26154	0.140693	0.895499	1	0	2	12	0	15	19	1	4	5	29
LdBPK_231150.1	LINF_230018100	hypothetical protein - conserved	N/A	7.03827	0.287292	0.669465	0.979129	3	3	2	11	7	26	20	1	2	1	24
LdBPK_251960.1	LINF_250025700	Vacuolar protein sorting 55 - putative	N/A	7.03804	-0.458013	0.561083	0.96537	4	3	0	8	2	17	10	6	1	1	18
LdBPK_364600.1	LINF_360053100	alternative oxidase - putative	N/A	7.03776	0.654231	0.419841	0.942374	9	1	0	21	2	33	9	3	2	1	15
LdBPK_352300.1	LINF_350027800	hypothetical protein - conserved	N/A	7.03528	-0.158627	0.810629	0.992216	3	3	3	11	2	22	10	2	10	0	22
LdBPK_170600.1	LINF_170011700	ATPase family associated with various cellular activities (AAA) - putative	N/A	7.03471	-1.41474	0.12403	0.885265	0	1	0	9	2	12	10	5	1	4	20
LdBPK_341130.1	LINF_340016900	mitochondrial ATP-dependent zinc metallopeptidase - putative	N/A	7.03435	-0.824174	0.275958	0.904434	1	6	2	1	3	13	21	2	6	1	30
LdBPK_261990.1	LINF_260025200	hypothetical protein - conserved	N/A	7.03326	-0.357574	0.60469	0.969425	2	2	2	4	8	18	20	1	4	2	27
LdBPK_364850.1	LINF_360055600	hypothetical protein - conserved	N/A	7.03236	-1.14498	0.0852138	0.876677	5	2	1	3	1	12	14	5	5	1	25
LdBPK_362430.1	LINF_360030100	hypothetical protein - conserved	N/A	7.03205	0.172313	0.841306	0.992777	0	4	3	6	6	19	15	2	0	2	19
LdBPK_151510.1	LINF_150022700	phosphomevalonate kinase protein - putative	N/A	7.03158	-0.248103	0.737057	0.986488	6	1	2	17	1	27	22	1	9	0	32
LdBPK_250660.1	LINF_250011800	predicted zinc finger protein	N/A	7.03129	0.495225	0.457493	0.951817	5	4	2	9	6	26	18	1	1	1	21
LdBPK_365790.1	LINF_360065200	hypothetical protein - conserved	N/A	7.03068	-0.0952799	0.891839	0.998744	4	4	1	17	1	27	24	1	4	1	30
LdBPK_251650.1	LINF_250022400	hypothetical protein - conserved	N/A	7.03042	-0.667039	0.453658	0.951316	1	1	6	5	0	13	5	3	9	1	18
LdBPK_141130.1	LINF_140016800	dynein heavy chain - putative	N/A	7.02977	0.296388	0.713408	0.986488	2	6	1	3	10	22	14	1	7	0	22
LdBPK_292290.1	LINF_290029500	Domain of unknown function (DUF4379) - putative	N/A	7.02965	0.654614	0.418629	0.942374	1	2	5	10	4	22	9	3	0	1	13
LdBPK_321300.1	LINF_320018100	PTHB1 N-terminus/PTHB1 C-terminus - putative	BBS9	7.02944	0.803808	0.282755	0.90957	7	9	1	6	4	27	10	0	7	0	17
LdBPK_363340.1	LINF_360040200	nucleic acid binding protein - putative	N/A	7.02942	-0.320838	0.752431	0.99008	1	9	1	2	0	13	6	5	2	1	14
LdBPK_330090.1	LINF_330005900	hypothetical protein - conserved	N/A	7.02824	-0.503217	0.52072	0.965033	5	0	5	4	1	15	13	4	5	0	22
LdBPK_364580.1	LINF_360053000	ubiquitin protein ligase - putative	N/A	7.02766	-0.430379	0.599681	0.968982	4	1	6	4	0	15	13	0	6	3	22
LdBPK_270350.1	LINF_270008500	MP44 - putative	N/A	7.02748	0.333674	0.649901	0.976615	2	7	0	13	5	27	18	1	3	1	23
LdBPK_100800.1	LINF_100014200	hypothetical protein - conserved	N/A	7.02737	-0.657503	0.42427	0.942374	3	0	1	4	6	14	7	6	3	1	17
LdBPK_061310.1	LINF_060018600	hypothetical protein - conserved	N/A	7.02484	1.65112	0.072259	0.855426	5	3	8	1	5	22	7	0	1	1	9
LdBPK_090140.1	LINF_090006300	hypothetical protein - conserved	N/A	7.02391	-0.502979	0.460147	0.952563	5	2	0	7	5	19	17	0	5	4	26
LdBPK_220810.1	LINF_220015900	hypothetical protein - conserved	N/A	7.02348	-0.147199	0.843708	0.992777	8	1	1	14	4	28	28	0	8	0	36
LdBPK_230190.1	LINF_230006800	hypothetical protein - conserved	N/A	7.02346	1.51719	0.0703659	0.855426	16	5	2	7	1	31	10	1	1	0	12
LdBPK_323200.1	LINF_320037600	leucine-rich repeat protein - putative	N/A	7.02259	0.861851	0.328006	0.932565	13	0	1	12	7	33	20	0	1	1	22
LdBPK_360150.1	LINF_360006400	hypothetical protein - conserved	N/A	7.02219	0.176708	0.822973	0.992216	9	2	0	16	3	30	25	2	2	0	29
LdBPK_363100.1	LINF_360037500	succinyl-CoA ligase [GDP-forming] beta-chain - putative	N/A	7.02208	-0.625772	0.40714	0.941071	0	1	4	6	5	16	23	1	4	2	30
LdBPK_366320.1	LINF_360070500	eukaryotic translation initation factor 4 gamma - putative	EIF4G4	7.02166	0.070317	0.929708	0.999013	4	4	0	14	2	24	13	5	1	0	19
LdBPK_181660.1	LINF_180022300	gamma-glutamylcysteine synthetase - putative	GSH1	7.02123	-0.365108	0.609024	0.969579	4	2	1	7	3	17	9	6	3	0	18
LdBPK_210300.1	LINF_210007800	hexokinase - putative	N/A	7.02115	-0.178668	0.823557	0.992216	9	0	1	16	2	28	19	0	10	1	30
LdBPK_231000.1	LINF_230016100	Na/H antiporter-like protein	N/A	7.02083	0.298083	0.68032	0.982047	1	2	5	5	6	19	10	1	3	2	16
LdBPK_080310.1	LINF_080008000	Isochorismatase family - putative	N/A	7.02053	0.398259	0.647305	0.976615	2	0	7	12	4	25	16	0	7	0	23
LdBPK_280230.1	LINF_280007200	hypothetical protein - conserved	N/A	7.01977	0.613122	0.493152	0.962406	0	3	1	9	14	27	13	1	6	0	20
LdBPK_040740.1	LINF_040012500	hypothetical protein - conserved	N/A	7.01948	1.91389	0.0131802	0.79056	2	3	6	9	8	28	4	0	2	1	7
LdBPK_230810.1	LINF_230014100	hypothetical protein - conserved	N/A	7.01831	0.0501539	0.941807	0.999013	6	3	0	8	7	24	12	0	8	2	22
LdBPK_355370.1	LINF_350056000	hypothetical protein - conserved	N/A	7.01793	0.501325	0.569942	0.965762	1	6	4	1	4	16	5	3	2	1	11
LdBPK_151080.1	LINF_150018400	solanesyl-diphosphate synthase - putative	N/A	7.01783	1.00758	0.236556	0.895499	2	2	9	9	1	23	9	0	3	1	13
LdBPK_320880.1	LINF_320013800	hypothetical protein - conserved	N/A	7.01782	-1.20292	0.206192	0.895499	6	1	1	1	1	10	11	3	0	5	19
LdBPK_140410.1	LINF_140009300	hypothetical protein - conserved	N/A	7.01663	-0.372929	0.765565	0.992216	1	5	0	4	4	14	0	4	0	4	8
LdBPK_301740.1	LINF_300022300	hypothetical protein - conserved	N/A	7.01523	-1.62896	0.0644226	0.855426	5	0	0	3	1	9	8	4	2	5	19
LdBPK_354470.1	LINF_350049800	Snf7 - putative	N/A	7.01442	-0.351664	0.725997	0.986488	9	5	0	1	0	15	8	5	2	1	16
LdBPK_201470.1	LINF_200019500	hypothetical protein - conserved	N/A	7.01255	-0.845125	0.304286	0.921468	6	1	1	4	3	15	4	4	13	0	21
LdBPK_271810.1	LINF_270026000	Eukaryotic protein of unknown function (DUF846) - putative	N/A	7.01181	-0.668744	0.316867	0.929459	4	4	1	10	0	19	20	2	7	1	30
LdBPK_080390.1	LINF_080008900	hypothetical protein - conserved	N/A	7.01179	-0.668753	0.325518	0.932565	2	2	2	6	3	15	13	0	4	5	22
LdBPK_050410.1	LINF_050009100	Tetratricopeptide repeat/TPR repeat - putative	N/A	7.01164	-0.545649	0.592392	0.968895	0	3	1	1	7	12	7	6	1	1	15
LdBPK_354140.1	LINF_350046500	hypothetical protein - conserved	N/A	7.01155	0.522314	0.460668	0.952563	3	2	3	7	7	22	5	0	5	3	13
LdBPK_261060.1	LINF_260015800	hypothetical protein - conserved	N/A	7.01099	0.637289	0.404316	0.940298	2	9	1	7	6	25	16	1	3	0	20
LdBPK_261530.1	LINF_260020500	trifunctional enzyme alpha subunit - mitochondrial precursor-like protein	N/A	7.01082	0.579437	0.394624	0.938847	2	6	2	9	4	23	8	0	3	3	14
LdBPK_343410.1	LINF_340043700	hypothetical protein - conserved	N/A	7.00963	-0.158582	0.854316	0.99548	1	4	1	19	0	25	18	1	2	3	24
LdBPK_100250.1	LINF_100007700	Amastin surface glycoprotein - putative	N/A	7.00916	-0.0775844	0.924393	0.999013	2	1	0	18	8	29	20	0	9	1	30
LdBPK_260180.1	LINF_260006900	Scaffold protein Nfu/NifU N terminal/NifU-like domain containing protein - putative	N/A	7.00846	-0.422061	0.560499	0.96537	3	3	2	4	2	14	8	1	2	5	16
LdBPK_211600.1	LINF_210021700	PB1 domain containing protein - putative	N/A	7.00845	-1.21722	0.0934373	0.876677	2	2	0	6	3	13	19	6	4	0	29
LdBPK_354180.1	LINF_350046900	hypothetical protein - conserved	N/A	7.00842	0.634659	0.399032	0.938847	2	2	7	11	2	24	10	0	5	1	16
LdBPK_290880.1	LINF_290013600	hypothetical protein - conserved	N/A	7.00576	0.302445	0.70613	0.985989	6	4	0	15	4	29	5	0	12	1	18
LdBPK_020160.1	LINF_020006700	phosphoglycan beta 1 -3 galactosyltransferase	SCGR6	7.00557	0.0900284	0.898298	0.998777	4	1	2	5	5	17	4	4	2	2	12
LdBPK_111350.1	LINF_110019400	Ribosomal protein L4/L1 family - putative	N/A	7.00546	-0.54053	0.523744	0.965033	5	1	0	9	2	17	3	2	4	5	14
LdBPK_250450.1	LINF_250009600	transcription factor IIIb - putative	N/A	7.00524	0.920805	0.334591	0.937425	8	8	4	1	0	21	7	1	5	0	13
LdBPK_231550.1	LINF_230022200	hypothetical protein - conserved	N/A	7.00475	-0.702751	0.371062	0.938847	3	4	1	9	0	17	9	0	9	4	22
LdBPK_170420.1	LINF_170010000	hypothetical protein - conserved	N/A	7.00361	-0.157024	0.800831	0.992216	6	2	1	11	4	24	19	0	6	2	27
LdBPK_311330.1	LINF_310019800	hypothetical protein - conserved	N/A	7.00325	1.41433	0.0490322	0.848292	3	5	2	17	7	34	11	1	1	0	13
LdBPK_080900.1	LINF_080014100	Dpy-30 motif containing protein - putative	N/A	7.00181	1.11494	0.285055	0.910797	0	2	1	17	15	35	22	0	1	0	23
LdBPK_354580.1	LINF_350050900	hypothetical protein - conserved	N/A	7.00138	-0.175058	0.808551	0.992216	8	2	0	5	4	19	13	4	2	1	20
LdBPK_343360.1	LINF_340043200	hypothetical protein - conserved	N/A	7.00083	1.42642	0.134638	0.895499	2	1	10	7	1	21	5	1	1	1	8
LdBPK_070320.1	LINF_070006700	protein kinase - putative	N/A	7.00042	-1.29285	0.0674018	0.855426	5	2	0	6	1	14	22	0	8	4	34
LdBPK_291730.1	LINF_290022800	Endomembrane protein 70 - putative	N/A	7.00033	0.195756	0.803829	0.992216	3	2	2	18	1	26	12	0	2	4	18
LdBPK_270180.1	LINF_270006700	hypothetical protein - conserved	N/A	6.99995	-1.11064	0.176077	0.895499	7	0	0	6	3	16	13	0	14	3	30
LdBPK_030410.1	LINF_030009000	60s Acidic ribosomal protein - putative	N/A	6.99979	0.359146	0.597578	0.968982	10	2	0	8	5	25	9	1	5	2	17
LdBPK_292770.1	LINF_290034400	helicase - putative	N/A	6.99906	-0.667183	0.321057	0.932565	5	3	3	4	1	16	15	2	10	0	27
LdBPK_151270.1	LINF_150020300	E2-like ubiquitin-conjugation enzyme - putative	UFC1	6.99877	-0.925883	0.180635	0.895499	2	2	1	5	5	15	10	2	13	1	26
LdBPK_310250.1	LINF_310007600	Cupin superfamily protein/Cupin-like domain containing protein - putative	N/A	6.9987	0.692693	0.328582	0.932565	10	2	4	11	2	29	15	0	5	0	20
LdBPK_241900.1	LINF_240024300	hypothetical protein - conserved	N/A	6.99724	-0.102225	0.889804	0.998744	3	1	2	10	8	24	30	0	3	1	34
LdBPK_250460.1	LINF_250009700	Ferrous iron transport protein B/50S ribosome-binding GTPase/Protein of unknown function - DUF258 - putative	N/A	6.99677	-1.27924	0.0731087	0.859398	2	1	2	7	3	15	26	0	14	1	41
LdBPK_100440.1	LINF_100009700	hypothetical protein	N/A	6.99674	0.0128246	0.985683	0.999292	4	4	2	12	2	24	17	2	5	0	24
LdBPK_250110.1	LINF_250006200	hypothetical protein - conserved	N/A	6.9967	-1.05321	0.157026	0.895499	1	1	0	12	3	17	21	1	5	4	31
LdBPK_060250.1	LINF_060007800	hypothetical protein - conserved	N/A	6.99635	-0.395657	0.639011	0.976615	0	3	3	5	7	18	34	1	3	0	38
LdBPK_240830.1	LINF_240013200	phosphotransferase - putative	N/A	6.99621	-0.832304	0.22689	0.895499	1	4	0	9	2	16	14	4	6	1	25
LdBPK_341210.1	LINF_340018000	hypothetical protein - conserved	N/A	6.99601	-0.217448	0.795401	0.992216	4	0	0	11	8	23	6	2	11	1	20
LdBPK_322460.1	LINF_320029500	hypothetical protein - conserved	N/A	6.99593	0.106445	0.884749	0.998021	6	7	0	6	4	23	14	0	8	1	23
LdBPK_303610.1	LINF_300041300	cytochrome p450-like protein	N/A	6.99496	0.939853	0.249624	0.895499	5	3	0	18	10	36	19	0	3	0	22
LdBPK_040650.1	LINF_040011600	serine-threonine protein kinase-like protein	N/A	6.99496	-0.620115	0.374538	0.938847	3	3	0	13	2	21	17	3	9	0	29
LdBPK_211770.1	LINF_210023900	Vitamin B6 photo-protection and homoeostasis - putative	N/A	6.99482	1.6222	0.0570633	0.855146	14	0	4	12	3	33	9	1	1	0	11
LdBPK_300500.1	LINF_300010000	hypothetical protein - conserved	N/A	6.99477	0.16689	0.821747	0.992216	9	2	2	14	1	28	23	1	4	0	28
LdBPK_311590.1	LINF_310022900	hypothetical protein - conserved	N/A	6.99325	-0.963275	0.189252	0.895499	2	4	0	2	5	13	12	1	9	3	25
LdBPK_281300.1	LINF_280017700	copine i-like protein	N/A	6.99308	-2.01372	0.0435853	0.848292	6	0	0	1	0	7	10	5	2	4	21
LdBPK_341980.1	LINF_340027600	Endonuclease/Exonuclease/phosphatase family - putative	N/A	6.99262	1.03141	0.177413	0.895499	5	9	1	14	1	30	9	0	4	1	14
LdBPK_355340.1	LINF_350055700	hypothetical protein - conserved	N/A	6.99259	1.16121	0.126329	0.887363	10	3	0	7	9	29	7	2	3	0	12
LdBPK_365940.1	LINF_360066700	hypothetical protein - conserved	N/A	6.99209	0.986375	0.259079	0.895499	3	10	3	2	3	21	4	1	6	0	11
LdBPK_241460.1	LINF_240019600	mismatch repair protein - putative	N/A	6.99146	-0.184964	0.831139	0.992216	1	0	2	8	11	22	28	0	5	1	34
LdBPK_060470.1	LINF_060010000	hypothetical protein - conserved	N/A	6.99118	-0.0951773	0.881309	0.998021	8	1	2	5	5	21	14	1	7	1	23
LdBPK_320320.1	LINF_320008200	intraflagellar transport protein 140 - putative	IFT140	6.9903	0.957389	0.281331	0.90778	11	7	1	9	0	28	4	0	7	1	12
LdBPK_343400.1	LINF_340043600	Domain of unknown function (DUF3336)/Patatin-like phospholipase - putative	N/A	6.98987	0.00581545	0.998058	0.999292	2	7	0	2	8	19	22	2	3	0	27
LdBPK_200790.1	LINF_200012700	Tubulin/FtsZ family - putative	N/A	6.98948	1.20532	0.0947812	0.876677	8	1	5	6	5	25	8	1	1	1	11
LdBPK_355380.1	LINF_350056100	hypothetical protein - conserved	N/A	6.98912	-0.0996978	0.89326	0.998777	5	1	0	15	6	27	25	2	4	0	31
LdBPK_200930.1	LINF_200014100	AATF protein - putative	N/A	6.98867	0.963051	0.218068	0.895499	12	0	3	7	6	28	8	0	5	1	14
LdBPK_250280.1	LINF_250007900	hypothetical protein - conserved	N/A	6.98843	-2.59748	0.0131287	0.79056	1	1	0	2	1	5	15	0	1	9	25
LdBPK_324140.1	LINF_320047050	GIPL galf transferase - putative	LPG1G	6.98835	0.119632	0.886888	0.998021	2	5	0	15	6	28	13	0	12	0	25
LdBPK_290310.1	LINF_290008000	hypothetical protein - conserved	N/A	6.98827	0.466571	0.504302	0.962406	4	2	0	13	8	27	8	1	5	2	16
LdBPK_080070.1	LINF_080005600	Putative zinc finger motif - C2HC5-type/ASCH domain containing protein - putative	N/A	6.98815	0.681675	0.417643	0.94203	1	1	5	4	10	21	12	1	2	1	16
LdBPK_131610.1	LINF_130021000	hypothetical protein - conserved	N/A	6.98813	-1.73552	0.0437571	0.848292	6	1	0	4	0	11	14	0	14	4	32
LdBPK_351430.1	LINF_350019100	peroxisome targeting signal 1 receptor - putative	PEX5	6.98787	0.207771	0.759696	0.991503	7	6	1	9	2	25	18	0	5	1	24
LdBPK_190220.1	LINF_190007100	Complex 1 protein (LYR family)/Complex1 LYR-like - putative	N/A	6.98779	-0.566551	0.377358	0.938847	4	2	2	7	3	18	22	0	4	3	29
LdBPK_252390.1	LINF_250030000	palmitoyl acyltransferase 10 - putative	N/A	6.98658	1.26934	0.0937132	0.876677	10	1	5	8	4	28	11	0	1	1	13
LdBPK_322490.1	LINF_320030300	hypothetical protein - conserved	N/A	6.98645	0.22246	0.765436	0.992216	2	6	1	12	1	22	5	3	5	1	14
LdBPK_281510.1	LINF_280019800	amastin-like protein	N/A	6.98624	-0.367093	0.63328	0.975416	3	1	5	3	2	14	10	0	4	4	18
LdBPK_303660.1	LINF_300041800	ATP synthase - epsilon chain - putative	N/A	6.98556	-0.0539801	0.938405	0.999013	7	4	1	11	3	26	32	0	4	0	36
LdBPK_170490.1	LINF_170010700	hypothetical protein - conserved	N/A	6.98513	-1.60581	0.0991203	0.876677	0	2	0	3	3	8	4	3	2	6	15
LdBPK_242100.1	LINF_240026400	tubulin folding cofactor D - putative	N/A	6.98503	1.08902	0.211228	0.895499	3	7	0	7	11	28	15	0	1	1	17
LdBPK_332500.1	LINF_330032700	hypothetical protein - conserved	NUP59	6.98443	0.2232	0.802351	0.992216	6	6	1	1	4	18	3	0	7	3	13
LdBPK_303150.1	LINF_300036700	S-adenosylmethionine decarboxylase	ADOMETDC	6.9843	0.350705	0.674417	0.981545	4	5	0	15	2	26	14	1	0	3	18
LdBPK_261230.1	LINF_260017500	hypothetical protein - conserved	N/A	6.98414	1.0426	0.163818	0.895499	5	2	1	24	5	37	7	0	6	1	14
LdBPK_323160.1	LINF_320037100	hypothetical protein - conserved	N/A	6.98411	-0.203393	0.797444	0.992216	4	0	5	10	1	20	10	0	9	2	21
LdBPK_210880.1	LINF_210013800	Domain of unknown function (DUF3819)/CCR4-Not complex component - Not1 - putative	NOT1	6.98361	0.436279	0.506604	0.962406	10	3	2	8	2	25	14	1	3	1	19
LdBPK_302710.1	LINF_300032300	hypothetical protein - conserved	N/A	6.98237	0.893975	0.33945	0.938847	11	2	0	19	0	32	6	2	1	2	11
LdBPK_210770.1	LINF_210012700	ATP-binding cassette protein subfamily E - member 1 - putative	ABCE1	6.98194	0.184784	0.804535	0.992216	1	4	4	3	6	18	9	1	6	1	17
LdBPK_080520.1	LINF_080010200	ribose-phosphate pyrophosphokinase - putative	N/A	6.98174	-0.216143	0.768505	0.992216	0	4	1	9	7	21	19	1	6	1	27
LdBPK_321150.1	LINF_320016600	HECT-domain (ubiquitin-transferase) - putative	N/A	6.9813	-0.353528	0.59622	0.968982	3	1	2	12	3	21	14	0	7	3	24
LdBPK_302570.1	LINF_300030900	reticulon domain protein - 22 kDa potentially aggravating protein (paple22)	PAPLE22	6.98084	-0.104152	0.870862	0.99778	3	1	4	10	3	21	11	1	8	1	21
LdBPK_282870.1	LINF_280034000	protein phosphatase 4 catalytic subunit - putative	N/A	6.98071	-0.629798	0.502348	0.962406	2	0	1	1	9	13	12	5	2	1	20
LdBPK_322570.1	LINF_320030900	hypothetical protein - conserved	N/A	6.98048	-0.13653	0.88206	0.998021	0	9	3	3	1	16	11	1	10	0	22
LdBPK_221420.1	LINF_220022000	hypothetical protein - conserved	N/A	6.97937	0.176717	0.818929	0.992216	8	2	0	5	8	23	9	0	8	2	19
LdBPK_311500.1	LINF_310021900	hypothetical protein - conserved	N/A	6.97904	1.03238	0.173438	0.895499	7	1	6	6	6	26	13	0	3	0	16
LdBPK_312910.1	LINF_310036800	KH domain/Domain of unknown function (DUF1771)/Smr domain containing protein - putative	N/A	6.97901	0.547559	0.485574	0.959444	4	6	2	4	6	22	4	0	9	1	14
LdBPK_020530.1	LINF_020010900	hypothetical protein - conserved	N/A	6.97898	-0.579908	0.483725	0.95833	5	0	0	5	5	15	7	3	2	4	16
LdBPK_283080.1	LINF_280036700	hypothetical protein - conserved	N/A	6.97891	1.07461	0.116275	0.882004	5	1	4	12	6	28	10	1	1	1	13
LdBPK_330830.1	LINF_330014700	G1 cyclin CycE4 - putative	CYC5	6.97871	-0.776844	0.365914	0.938847	6	1	0	2	5	14	4	1	9	4	18
LdBPK_120710.1	LINF_120015200	DnaJ domain containing protein - putative	N/A	6.97853	-0.428078	0.512654	0.963631	1	1	4	7	4	17	14	2	6	1	23
LdBPK_040580.1	LINF_040010900	hypothetical protein - conserved	N/A	6.9783	-0.238684	0.819421	0.992216	5	5	2	1	0	13	4	6	2	0	12
LdBPK_080410.1	LINF_080009100	hypothetical protein - conserved	N/A	6.97812	-0.254677	0.708125	0.985989	7	1	2	3	6	19	18	1	6	1	26
LdBPK_365440.1	LINF_360061600	hypothetical protein - conserved	N/A	6.97787	0.767143	0.32415	0.932565	3	6	1	20	1	31	9	0	4	2	15
LdBPK_041000.1	LINF_040015000	hypothetical protein - conserved	N/A	6.97703	0.645602	0.392173	0.938847	4	4	1	14	7	30	21	0	1	1	23
LdBPK_190740.1	LINF_190012300	Vacuolar protein sorting protein 36 Vps36/EAP30/Vps36 family - putative	N/A	6.97686	0.701477	0.291528	0.915486	4	5	4	5	5	23	12	0	3	1	16
LdBPK_130300.1	LINF_130009100	long-chain-fatty-acid-CoA ligase - putative	N/A	6.9768	0.768639	0.350263	0.938847	11	7	0	7	1	26	10	0	3	2	15
[truncated: 5,212 more rows]

## Sheet: Spleen counts
L. donovani gene ID	L. infantum gene ID	Gene desc	Name	logCPM	logFC L. donovani v L.infantum	PV L. donovani v L.infantum	FDR L. donovani v L.infantum	M1DS	M2DS	M3DS	M4DS	M5DS	Cumulative counts L. donovani	M1IS	M2IS	M3IS	M5IS	Cumulative counts L. infantum
LdBPK_130330.1	LINF_130007700	alpha tubulin	N/A	14.1374	-0.0985611	0.282745	0.901599	1753	847	665	2790	1294	7349	2453	444	2687	682	6266
LdBPK_170170.1	LINF_170005900	elongation factor 1-alpha	N/A	13.6579	-0.0684956	0.341436	0.911778	1264	602	493	1878	994	5231	1618	334	2100	453	4505
LdBPK_283000.1	LINF_260017400	heat shock 70-related protein 1 - mitochondrial precursor - putative	HSP70.4	13.5138	-0.102375	0.147487	0.844958	1088	592	470	1747	842	4739	1610	237	2196	404	4447
LdBPK_330360.1	LINF_290012700	heat shock protein 90 - putative	LPG3	13.3964	-0.0891345	0.372157	0.922817	946	581	372	1880	711	4490	1140	218	1899	508	3765
LdBPK_080710.1	LINF_080012100	Amastin surface glycoprotein - putative	N/A	12.6175	0.149934	0.000515808	0.22836	663	354	238	933	517	2705	751	144	925	209	2029
LdBPK_070550.1	LINF_070010500	60S ribosomal protein L7a - putative	N/A	11.9703	0.0817135	0.503355	0.958067	436	206	133	592	375	1742	601	75	561	140	1377
LdBPK_291160.1	LINF_290016600	ribosomal protein L1a - putative	N/A	11.9043	-0.135086	0.199427	0.866226	392	187	155	496	256	1486	556	106	568	125	1355
LdBPK_080720.1	LINF_080011900	amastin-like protein	N/A	11.7512	0.166727	0.0527268	0.768222	398	174	135	582	249	1538	406	75	526	116	1123
LdBPK_211160.1	LINF_210016700	histone H2A - putative	N/A	11.6736	0.107862	0.436215	0.940222	380	157	125	476	292	1430	511	58	493	97	1159
LdBPK_111110.1	LINF_110017300	60S ribosomal protein L28 - putative	N/A	11.5924	0.00814932	0.945935	0.997489	295	159	120	476	247	1297	470	66	431	104	1071
LdBPK_282970.1	LINF_280034700	receptor for activated C kinase 1	RACK1	11.5759	0.101252	0.453344	0.947847	316	174	147	426	229	1292	462	51	525	81	1119
LdBPK_351870.1	LINF_350023700	60S ribosomal protein L5 - putative	N/A	11.5694	0.134959	0.305476	0.901599	347	172	106	490	232	1347	444	78	431	69	1022
LdBPK_353330.1	LINF_350038200	60S ribosomal subunit protein L31 - putative	N/A	11.3604	0.0905167	0.498062	0.9573	296	139	89	356	235	1115	351	62	364	87	864
LdBPK_060010.1	LINF_020005100	histone H4	N/A	11.3271	0.0411823	0.742447	0.984945	262	111	113	390	215	1091	351	57	435	72	915
LdBPK_080960.1	LINF_080014700	cysteine peptidase B (CPB)	N/A	11.2061	-0.271708	0.031606	0.747384	203	134	86	300	153	876	366	68	397	71	902
LdBPK_360990.1	LINF_360015100	40S ribosomal protein S18 - putative	N/A	11.1959	0.1465	0.239296	0.900313	247	135	82	393	178	1035	313	56	307	75	751
LdBPK_282750.1	LINF_280032800	40S ribosomal protein S17 - putative	N/A	11.1263	0.0371663	0.786658	0.989674	238	131	84	297	162	912	297	65	315	61	738
LdBPK_091410.1	LINF_090020900	histone H2B	N/A	11.1138	0.0845239	0.510893	0.958754	234	160	64	337	148	943	247	56	351	75	729
LdBPK_262350.1	LINF_260028800	60S ribosomal protein L35 - putative	N/A	11.1133	-0.00847828	0.944008	0.997489	201	136	101	300	154	892	285	49	387	67	788
LdBPK_060410.1	LINF_060009400	Ribosomal protein L19e - putative	N/A	11.0199	0.026918	0.854683	0.994711	228	103	83	324	146	884	317	45	285	68	715
LdBPK_131120.1	LINF_130017200	40S ribosomal protein S4 - putative	N/A	10.9611	0.277148	0.0254921	0.725729	218	111	85	294	162	870	209	53	271	58	591
LdBPK_211300.1	LINF_210018200	40S ribosomal protein S23 - putative	N/A	10.9414	0.0375014	0.839687	0.99221	238	90	70	337	137	872	289	27	268	91	675
LdBPK_363020.1	LINF_360036600	40S ribosomal protein S24e	S24E-1	10.9071	0.17275	0.320156	0.904383	210	80	94	292	169	845	270	39	325	43	677
LdBPK_060590.1	LINF_060011300	60S ribosomal protein L23a - putative	N/A	10.9036	0.0400656	0.802524	0.989674	236	108	70	253	119	786	237	54	253	65	609
LdBPK_260840.1	LINF_260013700	40S ribosomal protein S16 - putative	N/A	10.8834	0.26234	0.208809	0.875125	187	91	77	386	160	901	299	45	259	30	633
LdBPK_281100.1	LINF_280015700	ribosomal protein S20 - putative	N/A	10.8206	0.150449	0.388701	0.922817	217	82	66	329	142	836	250	24	258	76	608
LdBPK_360660.1	LINF_140019100	ubiquitin/ribosomal protein S27a - putative	N/A	10.7818	0.130311	0.425452	0.935243	173	117	66	258	134	748	250	48	239	40	577
LdBPK_353810.1	LINF_350043000	60S ribosomal protein L27A/L29 - putative	N/A	10.7458	0.0703959	0.574599	0.961429	163	104	62	301	115	745	214	37	266	62	579
LdBPK_360210.1	LINF_360006800	elongation factor 2	EF2-1	10.7455	-0.133692	0.406245	0.928737	171	68	67	267	130	703	278	40	272	54	644
LdBPK_072480.1	LINF_270020500	60S acidic ribosomal protein P0 - putative	N/A	10.6995	-0.106515	0.571375	0.960416	142	60	73	301	112	688	194	52	328	40	614
LdBPK_320460.1	LINF_190005400	40S ribosomal protein S2	N/A	10.6984	0.195322	0.253271	0.900313	177	85	63	271	147	743	232	45	229	34	540
LdBPK_242160.1	LINF_240026900	40S ribosomal protein S8 - putative	N/A	10.5878	0.356984	0.0507048	0.764386	197	58	69	276	132	732	182	31	193	49	455
LdBPK_363930.1	LINF_180019400	60S ribosomal protein L34 - putative	N/A	10.5541	-0.183855	0.261949	0.900887	127	58	49	230	139	603	203	36	269	57	565
LdBPK_150010.1	LINF_020005100	histone H4	N/A	10.475	0.418231	0.0210213	0.723075	166	61	58	296	136	717	180	25	205	35	445
LdBPK_211170.1	LINF_210016700	histone H2A - putative	N/A	10.4667	0.176793	0.279779	0.901599	137	72	58	235	129	631	183	35	234	29	481
LdBPK_330960.1	LINF_150017600	40S ribosomal protein S3 - putative	N/A	10.4357	0.722094	7.43666e-06	0.0197542	203	94	57	252	122	728	151	18	174	33	376
LdBPK_080650.1	LINF_080011600	Amastin surface glycoprotein - putative	N/A	10.4001	0.0771378	0.584192	0.963828	148	75	54	210	86	573	142	33	230	46	451
LdBPK_040750.1	LINF_040012600	60S ribosomal protein L10 - putative	N/A	10.3691	0.0752681	0.715287	0.981531	146	52	67	224	87	576	195	19	190	53	457
LdBPK_352040.1	LINF_210027000	60S ribosomal protein L32	RPL32	10.3548	0.283938	0.147958	0.844958	159	72	41	180	147	599	162	24	207	37	430
LdBPK_311930.1	LINF_090015200	Ubiquitin-2 like Rad60 SUMO-like/Ubiquitin family/Ubiquitin-like domain/Ribosomal L40e family - putative	N/A	10.3515	0.070111	0.723269	0.982889	125	62	53	180	121	541	141	21	188	67	417
LdBPK_350240.1	LINF_350007500	60S ribosomal protein L30	N/A	10.3505	0.414387	0.0254658	0.725729	152	78	71	215	95	611	180	21	175	30	406
LdBPK_130460.1	LINF_130010600	40S ribosomal protein S12 - putative	N/A	10.3353	0.0635583	0.77454	0.988206	122	45	49	221	139	576	198	20	215	43	476
LdBPK_151140.1	LINF_150018600	tryparedoxin peroxidase	PRX1A	10.3022	0.113843	0.55055	0.958879	141	74	43	184	93	535	166	33	138	46	383
LdBPK_211290.1	LINF_210018100	60S ribosomal protein L9 - putative	N/A	10.264	0.144524	0.363503	0.919407	114	66	56	194	102	532	165	27	183	34	409
LdBPK_343440.1	LINF_160009700	60S ribosomal protein L21 - putative	N/A	10.264	0.053938	0.735028	0.983339	145	56	48	177	94	520	151	31	197	38	417
LdBPK_111210.1	LINF_020008000	ATP-binding cassette subfamily A - member 1 - putative	N/A	10.2509	0.255188	0.198227	0.866226	121	80	62	224	69	556	124	15	233	43	415
LdBPK_120661.1	LINF_120012700	hypothetical protein - conserved	N/A	10.2342	0.356875	0.0602288	0.777808	148	90	47	181	98	564	169	15	182	32	398
LdBPK_352230.1	LINF_240028300	60S ribosomal protein L12 - putative	N/A	10.2307	0.291163	0.142323	0.844958	132	68	68	162	85	515	157	27	153	30	367
LdBPK_363430.1	LINF_360041100	60S ribosomal protein L22 - putative	N/A	10.2065	0.436967	0.0854788	0.7877	136	70	50	168	139	563	166	9	223	26	424
LdBPK_303780.1	LINF_150019500	60S acidic ribosomal protein P2GeneDB:LmjF.15.1203	N/A	10.1851	0.00640009	0.97403	0.998726	147	60	46	172	69	494	182	25	169	36	412
LdBPK_251220.1	LINF_250018100	ribosomal protein S25	N/A	10.1729	0.0760556	0.670465	0.977553	120	61	31	191	92	495	126	34	152	44	356
LdBPK_221370.1	LINF_220021400	60S ribosomal protein L14 - putative	N/A	10.1325	0.0378203	0.85281	0.994711	126	75	32	171	91	495	184	14	194	37	429
LdBPK_355360.1	LINF_250005800	poly(A)-binding protein 3	PABP3	10.1287	-0.607319	0.00100458	0.313873	84	40	36	144	65	369	154	33	180	63	430
LdBPK_260160.1	LINF_260006600	60S ribosomal protein L7 - putative	N/A	10.1275	0.139618	0.484996	0.950316	133	49	42	186	96	506	173	24	157	29	383
LdBPK_303560.1	LINF_300040800	S-adenosylmethionine synthetase	METK1	10.0805	-0.082172	0.61361	0.968592	104	52	32	192	77	457	140	31	183	34	388
LdBPK_281050.1	LINF_280015200	40S ribosomal protein S14	N/A	10.0793	-0.214867	0.355041	0.915045	103	33	44	171	83	434	196	23	149	41	409
LdBPK_300710.1	LINF_300011800	40S ribosomal protein S30 - putative	N/A	10.0792	0.302819	0.124389	0.842956	148	66	40	156	91	501	145	14	154	37	350
LdBPK_364730.1	LINF_130010500	60S ribosomal protein L18 - putative	N/A	10.0556	-0.107634	0.588014	0.96397	116	39	38	161	73	427	121	39	169	30	359
LdBPK_351890.1	LINF_300042300	ribosomal protein L15 - putative	N/A	10.032	-0.0815094	0.660407	0.976967	99	60	44	172	59	434	156	16	169	44	385
LdBPK_361310.1	LINF_070012400	40S ribosomal protein S9 - putative	N/A	9.99104	0.135348	0.503944	0.958067	124	53	47	146	71	441	145	14	143	40	342
LdBPK_220670.1	LINF_220012400	hypothetical protein - conserved	N/A	9.97615	0.11673	0.482905	0.950316	119	62	32	154	81	448	125	20	181	29	355
LdBPK_362040.1	LINF_360026000	inosine-guanosine transporter	NT2	9.94011	0.122046	0.571476	0.960416	102	48	46	134	66	396	82	27	126	44	279
LdBPK_350600.1	LINF_320014400	60S ribosomal protein L18a - putative	N/A	9.93942	0.0495047	0.81796	0.989674	92	50	23	204	77	446	126	27	129	35	317
LdBPK_141450.1	LINF_140020000	inositol-3-phosphate synthase	INO1	9.91615	-0.391628	0.107426	0.815297	68	35	31	106	96	336	144	34	151	32	361
LdBPK_111180.1	LINF_110017900	40S ribosomal protein S15A - putative	N/A	9.88271	0.143714	0.391175	0.922817	95	45	42	159	78	419	120	20	155	26	321
LdBPK_220004.1	LINF_040009700	60S ribosomal protein L11 (L5 - L16)	N/A	9.87995	0.122685	0.540826	0.958754	108	53	38	151	69	419	150	15	132	30	327
LdBPK_081220.1	LINF_080017500	Amidinotransferase - putative	N/A	9.87105	0.201207	0.32722	0.908164	84	53	40	143	96	416	117	10	158	36	321
LdBPK_030240.1	LINF_030007300	ribosomal protein L38 - putative	N/A	9.81886	-0.136426	0.524748	0.958754	71	36	39	166	68	380	150	17	162	28	357
LdBPK_341150.1	LINF_340015400	amastin-like surface protein - putative	N/A	9.80948	-0.126614	0.67456	0.977553	67	82	23	95	76	343	117	9	225	35	386
LdBPK_220560.1	LINF_220012300	3'a2rel-related protein	N/A	9.79569	0.139134	0.499162	0.9573	82	63	19	162	79	405	109	21	148	25	303
LdBPK_322830.1	LINF_320033900	ribosomal protein L27 - putative	N/A	9.79075	0.0354302	0.881178	0.996893	104	52	41	124	40	361	124	26	121	22	293
LdBPK_300920.1	LINF_300014100	surface protein amastin - putative	N/A	9.7892	0.196557	0.37036	0.922817	78	54	38	136	68	374	115	27	95	23	260
LdBPK_220310.1	LINF_220009800	40S ribosomal protein S15 - putative	N/A	9.74754	0.439388	0.0482445	0.760116	85	52	49	130	71	387	107	21	109	14	251
LdBPK_210800.1	LINF_210013000	60S ribosomal protein L36 - putative	N/A	9.73616	-0.184435	0.48101	0.94998	69	44	26	94	80	313	94	21	104	49	268
LdBPK_212090.1	LINF_210027000	60S ribosomal protein L32	RPL32	9.72733	-0.179471	0.433429	0.93847	55	43	39	127	49	313	103	31	114	28	276
LdBPK_342620.1	LINF_290036400	40S ribosomal protein S19-like protein	N/A	9.715	0.240009	0.313437	0.904383	100	50	24	153	81	408	132	7	134	28	301
LdBPK_333300.1	LINF_190008800	40S ribosomal protein S13 - putative	N/A	9.71167	0.680559	0.00261204	0.511677	124	37	38	157	80	436	91	12	89	26	218
LdBPK_291250.1	LINF_290017400	tryparedoxin 2 - putative	TXN2	9.70146	0.244012	0.266936	0.901599	74	43	34	123	90	364	104	17	104	29	254
LdBPK_010790.1	LINF_010012800	eukaryotic initiation factor 4a - putative	EIF4A1	9.69961	0.529118	0.0315551	0.747384	84	50	52	105	71	362	57	15	114	31	217
LdBPK_362020.1	LINF_210028000	60S ribosomal protein L37a	N/A	9.6696	0.00528682	0.981723	0.999463	72	43	38	142	54	349	134	10	117	33	294
LdBPK_332070.1	LINF_330028300	60S ribosomal protein L37	N/A	9.66226	0.286791	0.264047	0.901599	118	38	43	123	48	370	110	9	110	31	260
LdBPK_340460.1	LINF_250018100	ribosomal protein S25	N/A	9.61754	0.193245	0.343605	0.913883	67	48	28	149	56	348	69	19	118	32	238
LdBPK_303000.1	LINF_300035000	glyceraldehyde 3-phosphate dehydrogenase - glycosomal	N/A	9.60143	-0.059077	0.795116	0.989674	76	46	20	100	80	322	112	12	141	30	295
LdBPK_353840.1	LINF_350043300	60S ribosomal protein L23 - putative	N/A	9.59957	-0.0402308	0.860062	0.994711	75	49	14	131	69	338	119	18	123	24	284
LdBPK_231520.1	LINF_230021800	hypothetical protein - conserved	N/A	9.57694	0.802526	3.71279e-05	0.0461934	83	62	33	147	77	402	69	12	107	13	201
LdBPK_131410.1	LINF_130022200	60S ribosomal protein L44 - putative	N/A	9.56146	0.0108996	0.962064	0.997489	70	48	35	115	45	313	125	14	104	24	267
LdBPK_363960.1	LINF_360046600	transcription factor btf3 - putative	N/A	9.55989	-0.0565169	0.807359	0.989674	50	49	26	119	67	311	113	11	120	32	276
LdBPK_010440.1	LINF_010009200	ribosomal protein S7 - putative	N/A	9.5567	0.497385	0.017443	0.720223	83	51	25	125	74	358	77	14	83	28	202
LdBPK_030420.1	LINF_030009000	60s Acidic ribosomal protein - putative	N/A	9.5477	0.422283	0.0510298	0.764386	65	55	35	131	69	355	73	9	138	21	241
LdBPK_365353.1	LINF_360059600	40S ribosomal protein SA - putative	N/A	9.54401	0.0910826	0.650515	0.973002	88	34	24	133	59	338	104	16	113	24	257
LdBPK_050350.1	LINF_050008500	trypanothione reductase	TRYR	9.54369	0.00286699	0.98665	0.999463	69	44	26	118	52	309	83	19	125	27	254
LdBPK_262230.1	LINF_030007300	ribosomal protein L38 - putative	N/A	9.52379	0.252134	0.335035	0.910061	73	44	43	129	35	324	100	19	103	13	235
LdBPK_352260.1	LINF_350027400	kinetoplastid membrane protein-11	KMP11-1	9.49852	0.305149	0.182229	0.859698	74	41	44	118	43	320	79	17	120	14	230
LdBPK_261830.1	LINF_260023600	hypothetical protein - conserved	N/A	9.43755	-0.21158	0.370895	0.922817	78	32	26	75	45	256	71	24	138	20	253
LdBPK_240040.1	LINF_240005200	Ribosomal protein L22p/L17e - putative	N/A	9.42938	0.320363	0.18535	0.860463	76	38	31	98	69	312	92	7	87	28	214
LdBPK_282360.1	LINF_280028800	ribosomal protein S29 - putative	N/A	9.40933	-0.0412648	0.886927	0.997489	65	36	20	152	46	319	132	5	113	26	276
LdBPK_291920.1	LINF_110017900	40S ribosomal protein S15A - putative	N/A	9.40742	0.23624	0.234652	0.900124	76	39	26	108	48	297	76	20	88	19	203
LdBPK_323600.1	LINF_320041500	Alpha/beta hydrolase family - putative	N/A	9.38863	0.103748	0.677217	0.977553	91	45	23	86	51	296	96	8	139	18	261
LdBPK_171320.1	LINF_090020900	histone H2B	N/A	9.36639	-0.168683	0.63741	0.972657	40	25	24	115	66	270	139	21	94	7	261
LdBPK_212190.1	LINF_210028000	60S ribosomal protein L37a	N/A	9.3529	-0.0236788	0.925882	0.997489	67	18	28	126	45	284	82	14	95	29	220
LdBPK_303650.1	LINF_280015200	40S ribosomal protein S14	N/A	9.3505	0.0954628	0.749108	0.986582	77	44	16	102	59	298	127	5	92	23	247
LdBPK_342240.1	LINF_100005600	ribosomal protein l35a - putative	N/A	9.34491	0.376358	0.0942706	0.799597	85	33	27	91	57	293	67	18	85	16	186
LdBPK_303240.1	LINF_280010400	ribosomal protein S26 - putative	N/A	9.32737	0.0727563	0.764931	0.986582	72	32	13	121	62	300	96	12	102	21	231
LdBPK_332880.1	LINF_330036700	translation initiation factor IF-2 - putative	N/A	9.32514	0.178079	0.52029	0.958754	51	50	17	118	62	298	86	4	115	27	232
LdBPK_160610.1	LINF_100015400	histone H3 - putative	N/A	9.32288	-0.374413	0.112558	0.823996	72	34	18	83	34	241	116	15	105	24	260
LdBPK_303710.1	LINF_300042300	ribosomal protein L15 - putative	N/A	9.31845	0.407211	0.0716834	0.7877	64	44	38	101	40	287	72	10	85	20	187
LdBPK_081010.1	LINF_080015800	hypothetical protein	N/A	9.30217	0.476083	0.0378466	0.752683	78	43	34	101	44	300	82	10	86	13	191
LdBPK_050510.1	LINF_050010000	ATP synthase F1 - alpha subunit - putative	ATPF1A	9.29552	0.0676448	0.7462	0.986429	77	35	17	105	48	282	79	10	106	26	221
LdBPK_191370.1	LINF_190018700	glycerol uptake protein - putative	N/A	9.27806	-0.053188	0.802665	0.989674	57	37	30	90	35	249	74	10	110	27	221
LdBPK_250940.1	LINF_230005500	cyclophilin 11 - putative	CYP11	9.27716	0.0614117	0.803711	0.989674	92	24	21	106	39	282	79	12	107	22	220
LdBPK_290860.1	LINF_290013400	CPC cysteine peptidase - Clan CA - family C1 - Cathepsin B-like	N/A	9.2484	0.130312	0.625718	0.969508	64	35	11	138	46	294	66	10	95	29	200
LdBPK_311190.1	LINF_310018200	Cytochrome b5-like Heme/Steroid binding domain containing protein - putative	N/A	9.24811	0.247012	0.252501	0.900313	69	40	25	84	47	265	55	11	102	23	191
LdBPK_161220.1	LINF_160017500	60S ribosomal protein L39 - putative	N/A	9.2438	0.279704	0.236658	0.900124	73	33	21	115	47	289	88	12	72	18	190
LdBPK_341730.1	LINF_340023300	amastin-like surface protein - putative	N/A	9.21916	0.214266	0.373431	0.922817	56	48	28	80	35	247	70	14	80	18	182
LdBPK_282650.1	LINF_280028800	ribosomal protein S29 - putative	N/A	9.21458	-0.0161605	0.952878	0.997489	60	19	30	91	42	242	90	18	72	16	196
LdBPK_343430.1	LINF_340043900	hypothetical protein - conserved	N/A	9.20208	0.0599779	0.780949	0.989674	56	41	23	90	40	250	61	9	113	24	207
LdBPK_323110.1	LINF_320036700	nucleoside diphosphate kinase b	N/A	9.18313	-0.367951	0.201715	0.867025	60	25	21	66	37	209	115	20	78	13	226
LdBPK_170390.1	LINF_170009700	hypothetical protein - conserved	N/A	9.16907	0.35397	0.0839895	0.7877	61	39	23	98	49	270	66	7	82	22	177
LdBPK_241930.1	LINF_240024700	hypothetical protein - conserved	N/A	9.15819	0.245951	0.419343	0.935243	75	32	22	95	52	276	99	5	120	8	232
LdBPK_190440.1	LINF_190009300	nucleosome assembly protein - putative	N/A	9.15819	-0.6159	0.00645602	0.649311	43	28	15	67	38	191	103	14	98	27	242
LdBPK_281700.1	LINF_170017200	hydrolase - alpha/beta fold family-like protein	N/A	9.15697	-0.0216362	0.939108	0.997489	63	18	26	67	45	219	48	20	85	21	174
LdBPK_333420.1	LINF_330042900	delta-12 fatty acid desaturase	N/A	9.14436	1.32676	1.00992e-06	0.00402403	52	50	36	101	63	302	34	5	48	16	103
LdBPK_280570.1	LINF_280010400	ribosomal protein S26 - putative	N/A	9.13835	0.17065	0.524018	0.958754	71	33	27	102	28	261	90	6	91	17	204
LdBPK_220660.1	LINF_220012900	5'a2rel-related protein	N/A	9.13154	0.0756814	0.776651	0.988206	56	20	23	85	56	240	83	16	79	12	190
LdBPK_351900.1	LINF_210013000	60S ribosomal protein L36 - putative	N/A	9.11584	-0.0317542	0.918613	0.997489	52	24	17	77	45	215	47	25	56	20	148
LdBPK_151190.1	LINF_150019500	60S acidic ribosomal protein P2GeneDB:LmjF.15.1203	N/A	9.09277	-0.0832877	0.720227	0.982889	50	28	22	88	35	223	84	12	74	21	191
LdBPK_111000.1	LINF_110016000	pyruvate phosphate dikinase - putative	N/A	9.05279	-0.230232	0.367385	0.922817	48	36	10	91	30	215	56	15	116	19	206
LdBPK_361320.1	LINF_360018400	fructose-1 -6-bisphosphate aldolase	ALD	9.04793	0.0404312	0.855625	0.994711	65	28	19	89	37	238	67	7	106	19	199
LdBPK_350480.1	LINF_350010000	Protein kinase domain/Protein tyrosine kinase/EF-hand domain containing protein - putative	N/A	9.04687	0.33303	0.209685	0.875446	41	34	30	85	37	227	61	16	64	10	151
LdBPK_270510.1	LINF_270010000	calpain-like cysteine peptidase - putative	N/A	9.02069	-0.582084	0.0915286	0.794374	41	21	22	32	32	148	60	27	76	15	178
LdBPK_220910.1	LINF_220016900	CRAL/TRIO domain containing protein - putative	N/A	9.00402	-0.316722	0.366718	0.922817	42	23	30	58	16	169	67	21	55	18	161
LdBPK_332520.1	LINF_330033000	heat shock protein - putative	N/A	8.99668	0.362989	0.253069	0.900313	52	38	12	66	68	236	48	5	94	20	167
LdBPK_341020.1	LINF_340015600	Amastin surface glycoprotein - putative	N/A	8.99665	0.202549	0.402151	0.926763	45	39	16	92	33	225	55	12	67	20	154
LdBPK_262120.1	LINF_260026500	hypothetical protein - conserved	N/A	8.97893	-0.174189	0.522167	0.958754	52	23	16	85	41	217	99	9	102	10	220
LdBPK_281480.1	LINF_280019300	haloacid dehalogenase-like hydrolase-like protein	N/A	8.94604	0.117782	0.663164	0.976967	58	21	13	97	37	226	65	16	62	13	156
LdBPK_242150.1	LINF_240026800	transketolase	N/A	8.94486	0.103743	0.720801	0.982889	47	26	8	85	55	221	57	11	65	22	155
LdBPK_041250.1	LINF_040017600	actin	ACT	8.94059	0.247928	0.416186	0.935039	56	40	23	71	18	208	54	15	69	10	148
LdBPK_230220.1	LINF_230007100	endoribonuclease L-PSP (pb5) - putative	N/A	8.93612	0.0670655	0.805647	0.989674	43	21	20	65	46	195	53	19	67	11	150
LdBPK_140970.1	LINF_140015200	glutathione synthetase - putative	N/A	8.92945	0.109645	0.737065	0.983809	43	44	17	78	34	216	98	6	83	8	195
LdBPK_191460.1	LINF_080014700	cysteine peptidase B (CPB)	N/A	8.91844	0.594032	0.0248751	0.725729	62	33	30	65	38	228	54	5	66	13	138
LdBPK_342660.1	LINF_080012100	Amastin surface glycoprotein - putative	N/A	8.9137	-0.206451	0.391322	0.922885	49	21	14	93	31	208	68	8	104	19	199
LdBPK_292240.1	LINF_290028900	Leucine Rich Repeat/Leucine rich repeat - putative	N/A	8.90341	0.196917	0.472674	0.948438	59	35	16	62	35	207	37	10	96	16	159
LdBPK_251970.1	LINF_250025800	hypothetical protein - conserved	N/A	8.88611	-0.351218	0.183723	0.860463	54	12	15	63	36	180	66	11	87	22	186
LdBPK_130270.1	LINF_130009400	Alba - putative	ALBA1	8.88117	0.0150778	0.950438	0.997489	51	29	13	83	30	206	54	7	78	24	163
LdBPK_010610.1	LINF_010011000	KREL1	N/A	8.88037	0.444103	0.119986	0.835589	83	20	16	83	40	242	58	7	73	12	150
LdBPK_210070.1	LINF_210005600	BAR domain containing protein - putative	N/A	8.86715	0.109537	0.704421	0.979947	52	26	12	78	48	216	60	2	87	23	172
LdBPK_340530.1	LINF_340010700	phosphoglycan beta 1 -2 arabinosyltransferase - (SCA like)	SCAL	8.86528	0.0537149	0.844026	0.993067	41	33	15	63	37	189	62	10	52	21	145
LdBPK_230050.1	LINF_150018600	tryparedoxin peroxidase	PRX1A	8.85405	0.598334	0.0307297	0.747384	51	29	19	64	54	217	43	13	60	7	123
LdBPK_201670.1	LINF_200021500	hypothetical protein - conserved	N/A	8.85066	0.443941	0.114524	0.826325	56	40	20	55	34	205	55	8	54	14	131
LdBPK_181510.1	LINF_180020600	P-type H+-ATPase - putative	H1A-1	8.84875	0.249818	0.484963	0.950316	43	23	34	66	31	197	47	1	106	18	172
LdBPK_330990.1	LINF_330016800	hypothetical protein - conserved	N/A	8.8469	-0.317317	0.443545	0.943821	21	32	30	39	14	136	52	17	55	19	143
LdBPK_262390.1	LINF_260029200	Zn-finger in Ran binding protein and others/SPRY domain/HECT-domain (ubiquitin-transferase) - putative	N/A	8.83661	0.0241044	0.940956	0.997489	28	39	24	43	29	163	47	13	73	14	147
LdBPK_091050.1	LINF_090016200	N-terminal region of Chorein- a TM vesicle-mediated sorter - putative	N/A	8.81473	-0.175388	0.504155	0.958067	29	24	23	76	24	176	62	9	78	18	167
LdBPK_290330.1	LINF_290008200	TPR repeat/Tetratricopeptide repeat - putative	N/A	8.81049	-0.0813186	0.775703	0.988206	60	18	10	64	39	191	47	8	87	22	164
LdBPK_310490.1	LINF_310010000	hypothetical protein - conserved	N/A	8.80125	-0.0300185	0.916739	0.997489	56	32	11	49	33	181	67	12	70	11	160
LdBPK_362140.1	LINF_360027100	chaperonin HSP60 - mitochondrial precursor	N/A	8.79907	0.0531469	0.85295	0.994711	39	27	18	47	44	175	48	7	68	22	145
LdBPK_241470.1	LINF_240019700	kinesin - putative	N/A	8.79869	0.319852	0.239863	0.900313	40	24	18	74	47	203	46	5	59	22	132
LdBPK_281080.1	LINF_280015500	Serine incorporator (Serinc) - putative	N/A	8.78174	-0.06656	0.813675	0.989674	46	24	11	66	34	181	69	15	54	11	149
LdBPK_301640.1	LINF_300021300	hypothetical protein - conserved	N/A	8.77813	0.165524	0.516277	0.958754	38	28	12	91	38	207	50	6	77	18	151
LdBPK_361800.1	LINF_360023600	neurobeachin/beige protein - putative	N/A	8.74749	0.381001	0.184146	0.860463	60	31	18	84	25	218	61	3	78	10	152
LdBPK_161410.1	LINF_160019200	hypothetical protein - conserved	N/A	8.7456	-0.399333	0.164426	0.850592	25	22	18	57	27	149	38	11	100	20	169
LdBPK_241840.1	LINF_240023700	inhibitor of cysteine peptidase	ICP	8.73403	-0.167955	0.554709	0.958879	31	20	13	59	41	164	64	14	57	13	148
LdBPK_220340.1	LINF_220009800	40S ribosomal protein S15 - putative	N/A	8.7312	-0.0604337	0.812928	0.989674	45	22	17	68	22	174	59	10	59	17	145
LdBPK_041050.1	LINF_040015600	acyltransferase-like protein - copy 2	N/A	8.72113	0.178368	0.506866	0.958067	59	17	14	81	34	205	56	5	75	15	151
LdBPK_361050.1	LINF_360015600	40S ribosomal protein S10 - putative	N/A	8.71178	0.546882	0.0702936	0.7877	48	33	17	97	27	222	65	5	51	8	129
LdBPK_160180.1	LINF_160006800	hypothetical protein - conserved	N/A	8.70019	0.473431	0.128758	0.844958	35	17	32	68	31	183	36	10	58	10	114
LdBPK_151230.1	LINF_150019900	nucleoside transporter 1 - putative	N/A	8.69092	0.218716	0.471129	0.948438	38	20	14	112	29	213	62	7	68	10	147
LdBPK_030070.1	LINF_030005600	glycerol-3-phosphate acyl transferase	GAT	8.68503	-0.109453	0.812091	0.989674	25	8	38	61	13	145	36	9	71	20	136
LdBPK_323760.1	LINF_320043200	hypothetical protein - conserved	N/A	8.67571	0.242726	0.427035	0.935243	43	19	27	54	34	177	63	4	61	12	140
LdBPK_230290.1	LINF_230007200	pentamidine resistance protein 1	ABCC1	8.66576	-0.0146884	0.956513	0.997489	33	27	21	52	31	164	52	6	89	11	158
LdBPK_161320.1	LINF_160018500	hypothetical protein - conserved	N/A	8.65409	0.444151	0.216791	0.878297	27	43	18	66	26	180	31	3	61	20	115
LdBPK_100210.1	LINF_100007300	Nucleolar protein 56 - putative	NOP56	8.6458	-0.156027	0.647431	0.972657	19	26	24	50	22	141	39	7	72	21	139
LdBPK_130650.1	LINF_130012500	C2 domain containing protein - putative	N/A	8.64537	0.268871	0.437092	0.940222	26	26	29	68	17	166	42	11	61	8	122
LdBPK_260150.1	LINF_260006600	60S ribosomal protein L7 - putative	N/A	8.64293	-0.306554	0.287804	0.901599	48	12	12	60	21	153	50	14	63	16	143
LdBPK_262550.1	LINF_260031000	DnaJ domain containing protein - putative	N/A	8.63069	-0.502931	0.0626352	0.777808	24	24	10	59	20	137	50	15	77	14	156
LdBPK_360510.1	LINF_360010100	hypothetical protein - conserved	N/A	8.62811	0.62095	0.0192856	0.720571	49	31	21	64	24	189	36	8	52	9	105
LdBPK_300820.1	LINF_300013100	hypothetical protein - conserved	N/A	8.61743	-0.131119	0.70242	0.979724	26	18	9	49	48	150	48	13	48	16	125
LdBPK_090940.1	LINF_090015100	phospholipid transporting ATPase-like protein - putative	N/A	8.61149	0.383597	0.231028	0.899426	59	28	17	49	31	184	43	5	87	6	141
LdBPK_191150.1	LINF_190017000	hypothetical protein - conserved	N/A	8.60722	0.116632	0.670288	0.977553	30	20	17	60	39	166	37	7	73	15	132
LdBPK_240250.1	LINF_240007300	hypothetical protein - conserved	N/A	8.5999	0.0871146	0.752366	0.986582	42	18	21	58	19	158	41	11	56	13	121
LdBPK_101130.1	LINF_100017600	DnaJ domain containing protein - putative	N/A	8.59108	0.0240542	0.939068	0.997489	55	26	16	50	18	165	61	6	75	9	151
LdBPK_280180.1	LINF_280006700	hypothetical protein - conserved	N/A	8.58806	0.161848	0.595282	0.96401	32	25	7	78	32	174	42	12	45	14	113
LdBPK_161570.1	LINF_140017300	kinesin K39 - putative	N/A	8.58475	0.0785947	0.783784	0.989674	30	34	12	67	28	171	53	5	77	11	146
LdBPK_130620.1	LINF_130012200	ubiquitin-like protein	N/A	8.58132	0.0671331	0.819096	0.989674	38	22	19	53	27	159	65	8	48	10	131
LdBPK_364870.1	LINF_360055800	Esterase PHB depolymerase/Prolyl oligopeptidase family - putative	N/A	8.58091	0.216754	0.499348	0.9573	52	20	12	49	45	178	60	3	69	11	143
LdBPK_363550.1	LINF_360042500	ribosomal protein L29 - putative	N/A	8.57606	0.336845	0.266522	0.901599	33	31	16	66	27	173	56	8	39	10	113
LdBPK_331730.1	LINF_230005500	cyclophilin 11 - putative	CYP11	8.57578	0.24369	0.366426	0.922817	32	29	14	66	32	173	38	4	65	17	124
LdBPK_333380.1	LINF_130022200	60S ribosomal protein L44 - putative	N/A	8.5755	0.712479	0.00760454	0.649311	47	19	16	82	43	207	37	6	57	7	107
LdBPK_211200.1	LINF_210017200	hypothetical protein - conserved	N/A	8.56491	0.116576	0.753141	0.986582	51	32	4	70	22	179	34	4	77	19	134
LdBPK_332920.1	LINF_330037100	Concanavalin A-like lectin/glucanases superfamily/Beige/BEACH domain containing protein - putative	N/A	8.55293	0.52017	0.0620406	0.777808	45	28	20	55	24	172	41	7	42	11	101
LdBPK_151200.1	LINF_150019500	60S acidic ribosomal protein P2GeneDB:LmjF.15.1203	N/A	8.54747	-0.108608	0.727168	0.982889	34	17	10	47	39	147	31	12	79	12	134
LdBPK_261850.1	LINF_260023800	engulfment and cell motility domain 2 - putative	POMP3	8.54735	-0.393477	0.160671	0.850592	29	20	11	42	34	136	54	5	80	19	158
LdBPK_363560.1	LINF_360042500	ribosomal protein L29 - putative	N/A	8.54632	0.23648	0.504187	0.958067	29	21	28	68	14	160	51	8	54	8	121
LdBPK_211720.1	LINF_210023400	hypothetical protein - conserved	N/A	8.54516	-0.110359	0.702518	0.979724	26	13	16	72	31	158	43	7	77	15	142
LdBPK_130870.1	LINF_040007900	adenosine monophosphate deaminase - putative	N/A	8.54459	-0.00166765	0.99553	0.999463	38	18	7	81	32	176	42	7	82	13	144
LdBPK_354540.1	LINF_340007200	CS domain containing protein - putative	HSP23	8.54374	0.159121	0.590959	0.96401	32	31	12	62	34	171	57	5	74	7	143
LdBPK_141240.1	LINF_140018000	enolase	ENO	8.54363	0.19952	0.549518	0.958879	40	17	14	77	37	185	68	5	72	4	149
LdBPK_366560.1	LINF_330008300	glucose transporter/membrane transporter D2 - putative	N/A	8.54168	0.257522	0.383443	0.922817	40	17	21	72	23	173	47	3	52	17	119
LdBPK_010300.1	LINF_010007900	4F5 protein family - putative	N/A	8.54074	0.660364	0.0395808	0.754859	44	14	13	84	47	202	45	6	39	10	100
LdBPK_061360.1	LINF_060019200	CLN3 protein - putative	N/A	8.53579	-0.142186	0.656364	0.976094	33	28	11	54	15	141	34	10	54	20	118
LdBPK_261690.1	LINF_260022200	cytochrome c oxidase subunit V - putative	N/A	8.53094	0.0551676	0.866042	0.995138	46	22	14	62	14	158	52	13	48	7	120
LdBPK_303390.1	LINF_210018100	60S ribosomal protein L9 - putative	N/A	8.52513	0.326062	0.390803	0.922817	58	13	18	54	31	174	44	0	55	20	119
LdBPK_367280.1	LINF_360081500	protein disulfide isomerase 2	PDI2	8.52324	-0.221825	0.446134	0.946668	34	12	8	76	30	160	50	8	74	15	147
LdBPK_271650.1	LINF_130022000	dynein heavy chain - putative	N/A	8.51744	-0.277371	0.383565	0.922817	47	28	8	41	18	142	55	8	85	10	158
LdBPK_351540.1	LINF_350020400	rieske iron-sulfur protein - mitochondrial precursor - putative	RISP	8.51432	0.091296	0.738041	0.984212	47	25	11	57	25	165	54	4	60	14	132
LdBPK_150400.1	LINF_150008900	hypothetical protein - conserved	N/A	8.51379	-0.0325591	0.915248	0.997489	35	29	10	75	16	165	55	5	69	13	142
LdBPK_191110.1	LINF_190016700	Ankyrin repeats (3 copies)/Ankyrin repeat - putative	N/A	8.51135	0.194845	0.625228	0.969508	35	24	21	35	23	138	23	15	69	4	111
LdBPK_040630.1	LINF_040011400	hypothetical protein - conserved	N/A	8.50909	0.165798	0.649542	0.973002	34	10	9	59	55	167	38	8	65	12	123
LdBPK_060370.1	LINF_060009000	glutamine synthetase - putative	N/A	8.50885	0.18254	0.646791	0.972657	40	45	5	52	15	157	40	9	52	12	113
LdBPK_220640.1	LINF_220013100	50S ribosome-binding GTPase/Dynamin family/Elongation factor Tu GTP binding domain containing protein - putative	N/A	8.50675	0.200642	0.52024	0.958754	28	27	13	86	18	172	36	8	66	11	121
LdBPK_072500.1	LINF_270024900	glycosomal phosphoenolpyruvate carboxykinase - putative	N/A	8.5015	0.200947	0.504437	0.958067	34	21	22	50	26	153	34	8	76	7	125
LdBPK_251210.1	LINF_250017900	ATP synthase subunit beta - mitochondrial - putative	N/A	8.50134	0.369739	0.253328	0.900313	36	25	14	66	33	174	57	9	51	2	119
LdBPK_010680.1	LINF_010011700	hypothetical protein - conserved	N/A	8.49673	0.763321	0.043428	0.759838	27	31	21	46	37	162	18	4	42	17	81
LdBPK_141550.1	LINF_140021000	Vacuolar 14 Fab1-binding region/Vacuolar protein 14 C-terminal Fig4p binding - putative	N/A	8.49423	0.105056	0.702573	0.979724	43	16	13	52	28	152	44	10	45	13	112
LdBPK_050670.1	LINF_050011800	hypothetical protein - conserved	N/A	8.49313	-0.0952963	0.729492	0.983043	34	21	19	52	18	144	46	8	75	9	138
LdBPK_010670.1	LINF_010011600	metallo-peptidase - Clan ME - Family M16	MPPB	8.49096	0.549101	0.112405	0.823996	48	17	13	48	45	171	45	8	30	10	93
LdBPK_220930.1	LINF_130022000	dynein heavy chain - putative	N/A	8.49045	0.658618	0.0258347	0.725729	61	21	13	66	28	189	42	6	40	9	97
LdBPK_330940.1	LINF_330016300	dnaj chaperone-like protein	N/A	8.48909	0.738731	0.0313631	0.747384	28	18	25	63	37	171	36	5	29	13	83
LdBPK_171110.1	LINF_170017200	hydrolase - alpha/beta fold family-like protein	N/A	8.48015	0.112571	0.683178	0.977815	27	22	14	68	30	161	50	8	63	7	128
LdBPK_365370.1	LINF_360060900	VHS domain containing protein - putative	N/A	8.47599	-0.167993	0.603999	0.964954	27	11	18	48	29	133	54	10	41	14	119
LdBPK_191490.1	LINF_190021000	oxidoreductase-like protein	N/A	8.47596	-0.000233192	0.9995	0.999876	34	15	9	70	35	163	53	4	56	17	130
LdBPK_291450.1	LINF_290019400	Amastin surface glycoprotein - putative	N/A	8.47354	0.187945	0.520439	0.958754	31	17	12	56	41	157	37	10	62	8	117
LdBPK_301660.1	LINF_300021500	Protein of unknown function (DUF1077) - putative	N/A	8.45492	-0.506442	0.16945	0.850592	43	16	8	39	14	120	35	9	49	26	119
LdBPK_060880.1	LINF_060014200	hypothetical protein - conserved	N/A	8.45194	-0.0869195	0.765336	0.986582	27	31	11	54	21	144	47	6	73	11	137
LdBPK_160780.1	LINF_160013300	N-terminal region of Chorein - a TM vesicle-mediated sorter - putative	N/A	8.45011	-0.147643	0.647998	0.973002	33	30	10	30	27	130	49	8	68	10	135
LdBPK_241790.1	LINF_240023200	cell division cycle protein 20 - putative	CDC20	8.43929	0.482901	0.147694	0.844958	54	22	9	47	41	173	32	3	67	11	113
LdBPK_030220.1	LINF_010009800	long-chain-fatty-acid-CoA ligase - putative	N/A	8.43545	0.406623	0.191101	0.862821	29	31	17	53	30	160	35	2	67	11	115
LdBPK_252520.1	LINF_250031400	hypothetical protein - conserved	N/A	8.43376	0.205805	0.558052	0.959502	25	38	9	44	31	147	47	7	59	7	120
LdBPK_361720.1	LINF_360022800	universal minicircle sequence binding protein - putative	UMSBP	8.4329	0.478523	0.104668	0.812904	32	27	14	74	27	174	43	2	44	14	103
LdBPK_131520.1	LINF_130020100	SPRY domain/HECT-domain (ubiquitin-transferase) - putative	N/A	8.41784	0.204227	0.603625	0.964954	42	14	8	45	40	149	41	15	38	4	98
LdBPK_211070.1	LINF_210015800	ABC transporter - putative	N/A	8.41512	0.466445	0.17229	0.850592	19	23	18	78	24	162	35	10	43	6	94
LdBPK_310130.1	LINF_310006200	hypothetical protein - conserved	N/A	8.41333	-0.689203	0.1631	0.850592	37	12	16	17	9	91	30	22	49	8	109
LdBPK_180300.1	LINF_180008000	hypothetical protein - conserved	N/A	8.40736	0.57648	0.10632	0.812904	37	22	12	61	37	169	18	9	71	4	102
LdBPK_120490.1	LINF_120010600	glucose-6-phosphate isomerase	PGI	8.40064	-0.102078	0.702335	0.979724	28	20	9	60	25	142	44	6	57	16	123
LdBPK_050710.1	LINF_050012300	CYC2-like cyclin - putative	N/A	8.39725	0.0114541	0.968265	0.997815	24	19	12	59	33	147	43	4	64	14	125
LdBPK_261170.1	LINF_260016900	hypothetical protein - conserved	N/A	8.39115	-1.12774	0.00695197	0.649311	25	17	5	33	6	86	41	18	40	20	119
LdBPK_241510.1	LINF_240020050	multi drug resistance protein-like??	N/A	8.3899	-0.590757	0.0787051	0.7877	28	9	7	56	21	121	49	8	48	23	128
LdBPK_367060.1	LINF_360079300	serine peptidase clan SC - family S9A - putative	POP	8.37993	0.0882878	0.785495	0.989674	49	14	7	47	32	149	32	6	61	15	114
LdBPK_231290.1	LINF_230019400	hypothetical protein - conserved	N/A	8.37945	-0.0253854	0.954055	0.997489	52	18	14	54	14	152	78	1	82	4	165
LdBPK_322850.1	LINF_320033900	ribosomal protein L27 - putative	N/A	8.36869	-0.119683	0.689171	0.978764	31	22	9	35	27	124	36	8	51	16	111
LdBPK_360020.1	LINF_020005100	histone H4	N/A	8.36359	0.308153	0.375258	0.922817	22	19	8	79	39	167	48	5	45	10	108
LdBPK_341700.1	LINF_340015400	amastin-like surface protein - putative	N/A	8.3567	0.602871	0.162995	0.850592	19	39	21	35	22	136	28	2	44	14	88
LdBPK_303680.1	LINF_300042000	hypothetical protein - conserved	N/A	8.35324	0.0792229	0.816198	0.989674	34	18	13	50	16	131	19	13	51	11	94
LdBPK_272350.1	LINF_210010300	DnaJ protein - putative	N/A	8.35054	0.0892812	0.805767	0.989674	35	24	10	52	27	148	28	1	94	13	136
LdBPK_364100.1	LINF_360048000	S-adenosylhomocysteine hydrolase	N/A	8.34999	0.103063	0.722819	0.982889	34	16	19	57	18	144	46	4	55	11	116
LdBPK_100920.1	LINF_100015400	histone H3 - putative	N/A	8.34945	0.563806	0.096713	0.802818	39	22	8	60	36	165	36	3	30	16	85
LdBPK_030680.1	LINF_030012000	hypothetical protein - conserved	N/A	8.34227	0.383283	0.217255	0.878681	29	19	15	48	36	147	28	3	51	15	97
LdBPK_242320.1	LINF_240028500	hypothetical protein - conserved	N/A	8.34184	-0.444486	0.245804	0.900313	37	25	2	41	15	120	42	6	56	21	125
LdBPK_365238.1	LINF_360059600	40S ribosomal protein SA - putative	N/A	8.3375	-0.0786748	0.815406	0.989674	39	9	14	62	15	139	34	6	55	17	112
LdBPK_311230.1	LINF_310018600	Protein of unknown function (DUF3638)/Protein of unknown function (DUF3645)/Zn-finger in Ran binding protein and others - putative	N/A	8.3372	0.168963	0.681311	0.97774	19	24	25	35	18	121	33	2	56	16	107
LdBPK_191170.1	LINF_190017200	hypothetical protein - conserved	N/A	8.32471	-0.0651049	0.837074	0.991327	24	10	12	50	36	132	36	8	61	11	116
LdBPK_080430.1	LINF_080009300	hypothetical protein - conserved	N/A	8.31913	-0.341974	0.3051	0.901599	27	17	9	42	18	113	21	12	66	14	113
LdBPK_242140.1	LINF_240026700	60S ribosomal protein L26 - putative	N/A	8.31697	0.777514	0.0390324	0.754859	36	28	8	39	46	157	36	6	29	7	78
LdBPK_340600.1	LINF_340011400	hypothetical protein - conserved	N/A	8.3144	0.319623	0.284419	0.901599	37	17	21	45	21	141	36	5	53	8	102
LdBPK_220005.1	LINF_220005400	SET domain containing protein - putative	N/A	8.31433	-0.122563	0.709713	0.981531	40	17	7	56	22	142	42	1	69	18	130
LdBPK_250250.1	LINF_250007600	hypothetical protein - conserved	N/A	8.31347	-0.0686651	0.861723	0.994711	24	6	25	38	23	116	31	7	62	12	112
LdBPK_151320.1	LINF_150020800	ubiquitin hydrolase - putative	N/A	8.30793	0.0313879	0.942758	0.997489	24	17	25	19	23	108	48	8	53	5	114
LdBPK_070440.1	LINF_070008000	ubiquitin-protein ligase-like - putative	N/A	8.30758	0.0830972	0.787874	0.989674	28	21	10	48	29	136	52	7	39	9	107
LdBPK_311320.1	LINF_310019700	hypothetical protein - conserved	N/A	8.30311	0.735775	0.0197502	0.720571	38	26	13	60	27	164	22	7	56	3	88
LdBPK_322410.1	LINF_320028900	heat shock protein Hsp20 - putative	N/A	8.30127	0.568135	0.0864339	0.7877	34	26	12	49	35	156	23	3	66	8	100
LdBPK_250730.1	LINF_250012700	hypothetical protein - conserved	N/A	8.29878	0.2451	0.463214	0.948438	42	21	11	55	24	153	57	5	53	3	118
LdBPK_181570.1	LINF_140006200	inosine-guanine nucleoside hydrolase - putative	IG-NH	8.29813	0.556414	0.0448075	0.760116	34	24	10	61	27	156	26	5	43	12	86
LdBPK_081160.1	LINF_080017200	hypothetical protein - conserved	N/A	8.29524	0.270443	0.488092	0.950992	61	8	14	52	16	151	29	7	61	8	105
LdBPK_332850.1	LINF_330036400	Complex 1 protein (LYR family) - putative	N/A	8.29185	0.467732	0.177933	0.855103	29	26	4	58	36	153	29	9	43	7	88
LdBPK_111270.1	LINF_110018600	tatD related deoxyribonuclease - putative	N/A	8.29184	0.255345	0.41289	0.933608	44	20	13	39	27	143	47	3	50	9	109
LdBPK_311770.1	LINF_190009300	nucleosome assembly protein - putative	N/A	8.28999	0.372658	0.307359	0.902151	39	26	5	74	25	169	39	4	72	4	119
LdBPK_260520.1	LINF_260010500	galactofuranosyltransferase lpg1-like protein	LPG1L	8.28958	0.122625	0.766625	0.986582	46	25	1	46	22	140	36	11	37	9	93
LdBPK_201490.1	LINF_200019700	hypothetical protein - conserved	N/A	8.28218	0.149827	0.633486	0.971378	25	18	8	63	33	147	42	3	49	14	108
LdBPK_361130.1	LINF_360016500	ribosomal protein L24 - putative	N/A	8.2798	0.337177	0.319506	0.904383	28	30	15	50	15	138	41	4	38	11	94
LdBPK_101440.1	LINF_030009800	phosphate-Repressible Phosphate Permease-like protein	N/A	8.27974	-0.092814	0.864138	0.994711	27	23	14	26	14	104	8	18	59	4	89
LdBPK_251130.1	LINF_250017000	MGT2 magnesium transporter	MGT2	8.27909	0.00480696	0.989108	0.999463	47	20	10	37	14	128	33	4	48	18	103
LdBPK_160450.1	LINF_160009500	fucose kinase - putative	N/A	8.27573	0.273227	0.386394	0.922817	47	13	9	45	28	142	32	9	46	8	95
LdBPK_081020.1	LINF_080016000	stress-induced protein sti1	N/A	8.27031	-0.0972631	0.765248	0.986582	31	14	7	76	16	144	42	7	58	11	118
LdBPK_050060.1	LINF_050005500	major vault protein - putative	MVP	8.26531	0.235339	0.595244	0.96401	12	28	19	33	30	122	51	3	60	5	119
LdBPK_090930.1	LINF_090015000	histone h1-like protein	N/A	8.2646	0.00424468	0.990795	0.999463	44	17	15	27	17	120	39	8	56	7	110
LdBPK_310050.1	LINF_310005300	BT1 family/MFS/sugar transport protein - putative	N/A	8.26448	-0.0394108	0.915582	0.997489	23	25	17	45	14	124	57	1	53	12	123
LdBPK_250200.1	LINF_250007100	wd repeat-containing protein 19	PIFTF6	8.25855	0.0523274	0.877058	0.996893	39	24	13	29	17	122	34	6	61	9	110
LdBPK_101070.1	LINF_100015400	histone H3 - putative	N/A	8.2577	-0.150843	0.642536	0.972657	37	14	5	39	25	120	32	10	45	14	101
LdBPK_300800.1	LINF_300012900	4-methyl-5(beta-hydroxyethyl)-thiazole monophosphate synthesis protein - putative	N/A	8.25754	-0.0854391	0.797504	0.989674	38	8	7	52	28	133	34	10	61	8	113
LdBPK_160560.1	LINF_160010700	orotidine-5-phosphate decarboxylase/orotate phosphoribosyltransferase - putative	N/A	8.25491	-0.372429	0.320406	0.904383	17	18	7	56	15	113	34	16	51	6	107
LdBPK_090501.1	LINF_090010500	hypothetical protein - conserved	N/A	8.25069	0.235764	0.472012	0.948438	30	22	11	59	13	135	24	10	46	9	89
LdBPK_150040.1	LINF_150005300	Possible lysine decarboxylase - putative	N/A	8.25065	0.0396757	0.903341	0.997489	25	24	5	47	32	133	43	7	56	7	113
LdBPK_140850.1	LINF_140013700	hypothetical protein - conserved	N/A	8.24926	0.665189	0.0176726	0.720571	43	18	13	61	25	160	33	6	40	5	84
LdBPK_343750.1	LINF_340047100	target of rapamycin kinase 3	TOR3	8.24682	-0.0977161	0.76536	0.986582	26	22	12	34	15	109	27	10	44	13	94
LdBPK_231090.1	LINF_230017400	hypothetical protein - conserved	N/A	8.24502	-0.133213	0.623424	0.969422	27	14	12	45	26	124	38	6	64	10	118
LdBPK_291310.1	LINF_290018100	Family of unknown function (DUF572) - putative	N/A	8.24229	-0.213399	0.562035	0.959862	21	19	5	33	34	112	26	8	58	15	107
LdBPK_220430.1	LINF_220011000	kinesin - putative	N/A	8.24082	-0.662822	0.0729666	0.7877	13	19	11	37	11	91	48	14	43	9	114
LdBPK_211020.1	LINF_210015300	hypothetical protein - conserved	N/A	8.23922	0.0257534	0.943558	0.997489	31	16	9	53	25	134	29	10	78	2	119
LdBPK_040760.1	LINF_040012700	nascent polypeptide associated complex subunit- like protein - copy	N/A	8.23885	0.0690055	0.866962	0.995138	21	14	10	66	22	133	45	12	19	8	84
LdBPK_350410.1	LINF_350009200	40S ribosomal protein S3A - putative	N/A	8.2388	0.347304	0.391916	0.922885	35	11	16	59	32	153	46	2	76	2	126
LdBPK_332620.1	LINF_330034100	recombinase rad51 - putative	N/A	8.23673	-0.723692	0.0616305	0.777808	17	7	11	27	23	85	36	16	39	12	103
LdBPK_242340.1	LINF_140010500	stearic acid desaturase - putative	N/A	8.23633	-0.0442132	0.898853	0.997489	24	15	10	43	36	128	47	1	55	15	118
LdBPK_170520.1	LINF_170011000	hypothetical protein - conserved	N/A	8.23598	0.0975651	0.790819	0.989674	26	10	21	51	21	129	31	6	75	5	117
LdBPK_311710.1	LINF_310024300	hypothetical protein - conserved	N/A	8.23519	0.146435	0.740117	0.984713	23	17	18	29	23	110	11	12	58	7	88
LdBPK_311240.1	LINF_310018700	Pyrophosphate-energized vacuolar membrane proton pump 1 - putative	VP1	8.23463	0.496709	0.150266	0.846956	33	13	18	37	32	133	22	8	48	6	84
LdBPK_180920.1	LINF_180014500	actin-related protein 2/3 complex subunit 1 - putative	ARPC1	8.23287	-0.0459029	0.894608	0.997489	27	11	19	44	13	114	34	11	42	8	95
LdBPK_365130.1	LINF_360058500	Region in Clathrin and VPS - putative	N/A	8.22931	0.0180533	0.957856	0.997489	23	11	13	69	19	135	34	4	45	17	100
LdBPK_366850.1	LINF_360077100	similarity to endo-1-like protein	N/A	8.22782	0.643843	0.0887512	0.7877	23	27	21	44	24	139	23	1	58	9	91
LdBPK_330320.1	LINF_330008400	autophagocytosis protein - putative	N/A	8.22758	0.357976	0.273363	0.901599	23	23	10	77	19	152	35	5	46	9	95
LdBPK_020680.1	LINF_020012400	Heat shock protein 100 kDa	N/A	8.22342	-0.391093	0.25075	0.900313	36	7	5	49	26	123	50	5	61	14	130
LdBPK_060660.1	LINF_060012000	protein kinase - putative	N/A	8.22328	0.423923	0.213304	0.877389	29	17	16	34	36	132	38	4	38	9	89
LdBPK_324010.1	LINF_320045800	hypothetical protein - conserved	N/A	8.2231	0.546506	0.0591754	0.777808	44	18	10	61	24	157	32	6	47	5	90
LdBPK_020550.1	LINF_020011100	hypothetical protein - conserved	N/A	8.22259	0.480494	0.126533	0.844082	28	27	12	51	24	142	40	4	33	9	86
LdBPK_071070.1	LINF_070015500	Protein of unknown function (DUF3608) - putative	N/A	8.22166	-0.525736	0.0758341	0.7877	26	12	9	38	18	103	31	7	67	17	122
LdBPK_250020.1	LINF_250005100	n-terminal acetyltransferase complex ard1 subunit homolog - putative	ARD1	8.22024	0.221659	0.597501	0.96401	46	12	11	41	26	136	45	10	49	0	104
LdBPK_351390.1	LINF_010011600	metallo-peptidase - Clan ME - Family M16	MPPB	8.21957	0.0164856	0.963759	0.997489	17	26	8	48	18	117	23	12	45	9	89
LdBPK_271460.1	LINF_270022400	diacylglycerol acyltransferase - putative	N/A	8.21832	0.374036	0.259199	0.900313	36	18	17	40	17	128	28	10	43	4	85
LdBPK_070090.1	LINF_070009200	RAVE protein 1 C terminal - putative	N/A	8.21808	-0.188939	0.568942	0.960416	24	16	17	50	14	121	52	2	62	11	127
LdBPK_312210.1	LINF_270032300	aldo-keto reductase-like protein	N/A	8.21362	0.316153	0.417688	0.935243	28	5	17	56	30	136	37	9	34	6	86
LdBPK_330010.1	LINF_330005100	hypothetical protein	N/A	8.20855	0.628832	0.17655	0.853272	20	20	30	47	14	131	28	3	65	3	99
LdBPK_262030.1	LINF_260025600	hypothetical protein - conserved	N/A	8.20775	0.0378041	0.907425	0.997489	28	12	15	45	21	121	40	5	33	15	93
LdBPK_061220.1	LINF_060017600	protein kinase - putative	PK53	8.2064	0.0189998	0.958963	0.997489	33	21	11	37	19	121	45	10	54	1	110
LdBPK_010380.1	LINF_010008700	hypothetical protein - conserved	N/A	8.20516	0.594353	0.117577	0.830469	27	29	13	35	30	134	43	5	26	6	80
LdBPK_160570.1	LINF_160010800	AAA domain containing protein - putative	N/A	8.2047	-0.0150918	0.966447	0.997777	28	14	7	67	15	131	25	11	49	10	95
LdBPK_020710.1	LINF_010013400	peptidyl dipeptidase, putative	N/A	8.20342	0.772213	0.0129032	0.705709	40	18	9	58	39	164	31	3	43	6	83
LdBPK_292480.1	LINF_160017500	60S ribosomal protein L39 - putative	N/A	8.20324	0.0949622	0.758739	0.986582	32	21	14	31	21	119	37	6	50	8	101
LdBPK_310320.1	LINF_310008300	CRAL/TRIO domain containing protein - putative	N/A	8.20234	-0.208829	0.588635	0.96401	29	28	7	44	13	121	50	5	81	4	140
LdBPK_150590.1	LINF_150013000	hypothetical protein - conserved	N/A	8.20042	-1.33012	0.0112475	0.692306	22	12	5	17	7	63	34	24	24	10	92
LdBPK_251160.1	LINF_250017300	aldehyde dehydrogenase - mitochondrial precursor	ALDH2	8.19723	0.107494	0.755186	0.986582	21	12	18	47	27	125	47	3	41	11	102
LdBPK_250490.1	LINF_250010000	Myosin head (motor domain) - putative	N/A	8.1971	-0.128619	0.713627	0.981531	44	17	9	30	17	117	49	8	50	6	113
LdBPK_292410.1	LINF_290030700	ubiquitin hydrolase - putative	N/A	8.19599	0.724832	0.0651325	0.777808	33	23	17	46	29	148	28	4	64	0	96
LdBPK_312670.1	LINF_310034100	calreticulin - putative	N/A	8.19435	0.799438	0.0110054	0.692306	38	17	11	71	32	169	38	3	35	5	81
LdBPK_331160.1	LINF_330018500	CW-type Zinc Finger - putative	N/A	8.19155	0.247418	0.390768	0.922817	32	16	14	40	27	129	31	6	52	7	96
LdBPK_020440.1	LINF_020009900	hypothetical protein - conserved	N/A	8.19143	0.6923	0.0248644	0.725729	44	15	16	51	22	148	24	3	38	11	76
LdBPK_091020.1	LINF_090016000	elongation factor-1 gamma	EF1G	8.18962	0.0795834	0.802503	0.989674	21	24	9	50	26	130	44	5	56	6	111
LdBPK_310030.1	LINF_310005100	Aquaglyceroporin 1	AQP1	8.18863	-0.332892	0.245354	0.900313	26	16	10	45	15	112	47	5	50	14	116
LdBPK_110260.1	LINF_110007500	hypothetical protein - conserved	N/A	8.18476	-0.326824	0.438986	0.941795	16	4	15	35	30	100	38	9	36	14	97
LdBPK_210400.1	LINF_210008800	mitochondrial processing peptidase alpha subunit - putative	N/A	8.18394	0.351421	0.262665	0.901454	24	15	9	61	30	139	24	7	45	10	86
LdBPK_251010.1	LINF_130022000	dynein heavy chain - putative	N/A	8.18186	-0.134693	0.616307	0.968592	29	15	9	45	21	119	34	6	57	12	109
LdBPK_361080.1	LINF_360016000	hypothetical protein - conserved	N/A	8.18156	-0.650173	0.0675534	0.777808	14	8	10	54	18	104	41	10	80	7	138
LdBPK_100880.1	LINF_100015000	serine/threonine-protein kinase - putative	N/A	8.18048	0.103425	0.753182	0.986582	39	12	9	56	18	134	27	9	60	6	102
LdBPK_282560.1	LINF_120010400	WW domain containing protein - putative	N/A	8.17966	-0.446403	0.300263	0.901599	16	14	6	30	28	94	39	16	27	8	90
LdBPK_190080.1	LINF_190005700	hypothetical protein - conserved	N/A	8.1761	-0.291973	0.439962	0.942236	13	13	17	40	16	99	31	6	41	18	96
LdBPK_210510.1	LINF_210009900	hypothetical protein - conserved	N/A	8.17043	-0.198	0.573396	0.960636	32	25	4	38	18	117	52	4	47	12	115
LdBPK_332670.1	LINF_130005800	carboxypeptidase - putative	CP1	8.17023	0.45536	0.193064	0.865238	34	18	20	36	19	127	24	2	47	12	85
LdBPK_161760.1	LINF_160022700	Flagellar Member 3	FLAM3	8.16818	0.150468	0.662822	0.976967	23	14	10	60	22	129	32	12	44	3	91
LdBPK_181380.1	LINF_180019400	60S ribosomal protein L34 - putative	N/A	8.16686	0.840455	0.12496	0.843859	28	16	23	27	41	135	51	1	45	0	97
LdBPK_332390.1	LINF_330031600	glycosyl hydrolase-like protein	N/A	8.16676	0.238805	0.487454	0.950992	23	18	17	52	14	124	36	5	31	12	84
LdBPK_365860.1	LINF_360065900	Nuclease-related domain containing protein - putative	N/A	8.16629	-0.0196202	0.957934	0.997489	34	16	12	32	17	111	32	4	32	19	87
LdBPK_140190.1	LINF_140006800	AhpC/TSA family/Thioredoxin-like - putative	N/A	8.16265	0.297107	0.43691	0.940222	28	9	12	51	33	133	20	9	61	4	94
LdBPK_071330.1	LINF_070018300	N-terminal region of Chorein - a TM vesicle-mediated sorter - putative	N/A	8.16142	0.851185	0.086124	0.7877	31	27	21	30	28	137	47	0	48	1	96
LdBPK_160620.1	LINF_160011500	hypothetical protein - conserved	N/A	8.16117	0.193504	0.610036	0.968208	26	10	12	62	30	140	35	6	71	2	114
LdBPK_080350.1	LINF_080008400	hypothetical protein - conserved	N/A	8.15622	0.891977	0.0165913	0.720223	41	21	16	76	15	169	26	1	54	4	85
LdBPK_040320.1	LINF_040008400	mitochondrial exoribonuclease DSS-1 - putative	N/A	8.15239	-0.428792	0.276365	0.901599	29	10	3	32	28	102	23	9	52	17	101
LdBPK_341500.1	LINF_340021000	N-terminal region of Chorein - a TM vesicle-mediated sorter/Protein of unknown function (DUF1162) - putative	N/A	8.15041	0.261392	0.530689	0.958754	28	23	16	19	20	106	17	8	51	8	84
LdBPK_310960.1	LINF_310014800	hypothetical protein - conserved	N/A	8.14963	-0.202458	0.597934	0.96401	17	6	17	37	23	100	30	9	38	13	90
LdBPK_131620.1	LINF_130021100	ras-like small GTPases - putative	N/A	8.14725	-0.00753014	0.979143	0.999463	21	15	11	48	27	122	37	6	57	7	107
LdBPK_190710.1	LINF_190012000	glycosomal malate dehydrogenase	N/A	8.14273	-0.0139824	0.974276	0.998726	27	14	23	17	12	93	27	8	47	9	91
LdBPK_361500.1	LINF_360020600	N-terminal region of Chorein - a TM vesicle-mediated sorter - putative	N/A	8.13782	0.480836	0.0914911	0.794374	32	17	12	56	24	141	34	3	36	10	83
LdBPK_303550.1	LINF_300040700	lorien protein	N/A	8.13316	-0.0892739	0.838359	0.991818	38	4	8	59	24	133	58	7	50	3	118
LdBPK_030830.1	LINF_030013600	hypothetical protein - conserved	N/A	8.13292	0.245211	0.552746	0.958879	16	20	22	34	21	113	32	3	67	5	107
LdBPK_355080.1	LINF_350059500	SPRY domain/HECT-domain (ubiquitin-transferase)	N/A	8.13178	-0.196768	0.551013	0.958879	31	15	6	45	19	116	33	10	67	4	114
LdBPK_041120.1	LINF_040016200	proton motive ATPase - putative	N/A	8.12922	-0.503491	0.105901	0.812904	20	9	13	34	15	91	31	9	50	14	104
LdBPK_366600.1	LINF_360074000	ubiquitin-protein ligase - putative	N/A	8.12526	0.632551	0.0618918	0.777808	21	21	11	51	31	135	17	6	42	8	73
LdBPK_040410.1	LINF_040009300	hypothetical protein - conserved	N/A	8.12355	0.325181	0.34416	0.913883	31	26	9	32	25	123	28	6	53	5	92
LdBPK_242090.1	LINF_240026300	phosphatidylinositol 3-kinase - putative	N/A	8.12026	0.167734	0.66629	0.977553	45	13	5	60	24	147	45	2	68	5	120
LdBPK_040340.1	LINF_040008600	hypothetical protein - conserved	N/A	8.1176	-0.0934418	0.756013	0.986582	25	18	11	44	20	118	50	4	51	7	112
LdBPK_091550.1	LINF_090022100	Rhodanese-like domain containing protein - putative	N/A	8.11552	-0.177632	0.631438	0.971303	16	16	11	24	27	94	30	10	39	10	89
LdBPK_366580.1	LINF_340051500	phosphatidylinositol 3-kinase (tor2) - putative	TOR2	8.10863	0.65755	0.0934025	0.799343	28	10	20	41	36	135	27	2	53	5	87
LdBPK_330870.1	LINF_060015000	2 -4-dienoyl-coa reductase-like protein	N/A	8.10809	1.11011	0.00591663	0.628661	35	10	23	38	33	139	26	4	22	5	57
LdBPK_351070.1	LINF_350015200	protein kinase - putative	N/A	8.10483	-0.69974	0.0529243	0.768222	17	14	1	35	24	91	42	10	48	13	113
LdBPK_010730.1	LINF_010012200	ubiquitin activating enzyme - putative	N/A	8.09673	0.770889	0.0206787	0.722757	38	23	9	46	20	136	19	5	27	11	62
LdBPK_311600.1	LINF_310023000	cytochrome c oxidase VIII (COX VIII) - putative	N/A	8.0917	0.462155	0.173041	0.850592	24	28	12	48	19	131	31	4	50	4	89
LdBPK_340070.1	LINF_340005600	ascorbate peroxidase	APX	8.08939	0.301641	0.459478	0.948438	18	23	19	38	16	114	21	2	64	9	96
LdBPK_343060.1	LINF_340039800	Zn-finger in ubiquitin-hydrolases and other protein - putative	N/A	8.08914	-0.318338	0.396782	0.923499	26	13	3	58	15	115	29	11	64	6	110
LdBPK_070210.1	LINF_070005600	cytochrome c1 - heme protein - mitochondrial - putative	CYC1	8.08889	0.0849148	0.797185	0.989674	36	10	9	47	22	124	44	7	38	6	95
LdBPK_360080.1	LINF_360005700	stress-inducible protein STI1 homolog	N/A	8.08296	0.0513451	0.891914	0.997489	17	9	20	40	22	108	35	3	43	12	93
LdBPK_150840.1	LINF_150015900	hypothetical protein - conserved	N/A	8.08159	-0.19462	0.618267	0.968794	22	17	7	29	28	103	53	4	29	13	99
LdBPK_080530.1	LINF_080010300	hypothetical protein - conserved	N/A	8.08041	0.874922	0.0154669	0.720223	29	16	22	43	21	131	17	2	34	10	63
LdBPK_303090.1	LINF_300036100	protein kinase-like protein	N/A	8.0798	0.479026	0.13029	0.844958	32	23	6	49	25	135	25	6	47	5	83
LdBPK_180770.1	LINF_180012900	hypothetical protein - conserved	N/A	8.07769	-0.351006	0.35053	0.913923	18	19	8	45	8	98	32	8	36	15	91
LdBPK_211700.1	LINF_210023200	hypothetical protein - conserved	N/A	8.07751	-0.228214	0.539109	0.958754	30	26	4	26	16	102	38	5	53	11	107
LdBPK_081130.1	LINF_080017100	Zinc finger - C3HC4 type (RING finger)/Ring finger domain/zinc-RING finger domain/zinc finger of C3HC4-type - RING - putative	N/A	8.07701	0.312123	0.414273	0.933957	44	17	4	35	28	128	24	3	45	13	85
LdBPK_190510.1	LINF_190010000	hypothetical protein - conserved	N/A	8.07644	0.217805	0.597489	0.96401	15	27	15	25	17	99	28	7	32	9	76
LdBPK_150980.1	LINF_150017300	protein phosphatase 2A regulatory subunit - putative	N/A	8.07554	-0.865532	0.0112399	0.692306	19	17	1	37	13	87	50	8	55	13	126
LdBPK_070390.1	LINF_070007500	Cytokine-induced anti-apoptosis inhibitor 1 - Fe-S biogenesis - putative	N/A	8.07448	0.666615	0.0554515	0.774192	19	25	13	64	21	142	26	2	44	7	79
LdBPK_160590.1	LINF_160011200	carbamoyl-phosphate synthase - putative	N/A	8.07391	0.0779755	0.793218	0.989674	30	16	9	54	19	128	36	2	56	10	104
LdBPK_242250.1	LINF_240027800	Glycerophosphoryl diester phosphodiesterase family - putative	POMP42	8.07169	0.155957	0.682617	0.977815	33	21	6	68	11	139	39	2	58	8	107
LdBPK_050950.1	LINF_050014700	glutaminyl cyclase - putative	N/A	8.07165	-0.728668	0.0169999	0.720223	28	14	6	30	12	90	50	6	62	11	129
LdBPK_260780.1	LINF_260013000	type II (glutathione peroxidase-like) tryparedoxin peroxidase	N/A	8.07113	-0.0810897	0.797353	0.989674	26	16	11	35	23	111	41	1	50	13	105
LdBPK_343000.1	LINF_340039100	aminophospholipid translocase - putative	N/A	8.06869	-0.0683343	0.843141	0.992525	30	23	7	40	11	111	29	4	52	13	98
LdBPK_323740.1	LINF_320043000	hypothetical protein - conserved	N/A	8.06447	-0.325513	0.476981	0.948438	18	7	7	54	29	115	70	6	51	2	129
LdBPK_343050.1	LINF_340039700	Domain of unknown function (DUF4379) - putative	N/A	8.0628	0.459989	0.185411	0.860463	39	23	8	40	18	128	25	2	37	13	77
LdBPK_191560.1	LINF_190021700	FK506-binding protein (FKBP)-type peptidyl-prolyl isomerase - putative	N/A	8.0611	0.394979	0.271185	0.901599	27	9	18	62	16	132	26	4	49	7	86
LdBPK_180910.1	LINF_180014400	hypothetical protein - conserved	N/A	8.0607	0.100833	0.794515	0.989674	29	16	9	50	11	115	14	10	50	8	82
LdBPK_360500.1	LINF_360010000	dihydrouridine synthase domain protein-like protein	N/A	8.05921	0.0141605	0.968216	0.997815	34	19	7	42	21	123	47	3	62	4	116
LdBPK_212080.1	LINF_210026900	cytochrome c oxidase subunit VI - putative	COX6	8.05916	0.173788	0.660821	0.976967	14	10	15	54	19	112	21	8	30	12	71
LdBPK_141090.1	LINF_140016400	hypothetical protein - conserved	N/A	8.05757	0.579321	0.0552482	0.774192	27	19	8	54	26	134	26	7	35	5	73
LdBPK_010710.1	LINF_010012000	PLAC8 family - putative	N/A	8.0574	1.04372	0.0129066	0.705709	41	32	4	49	30	156	31	2	37	2	72
LdBPK_050690.1	LINF_050012000	Sperm-tail PG-rich repeat - putative	N/A	8.05685	0.12039	0.718747	0.982889	26	15	9	51	15	116	31	11	37	4	83
LdBPK_367070.1	LINF_360079400	ATP synthase delta (OSCP) subunit - putative	N/A	8.05668	-0.398561	0.194413	0.866226	22	13	5	44	15	99	35	9	44	12	100
LdBPK_151180.1	LINF_150019400	protein kinase - putative	N/A	8.05365	-0.508447	0.190444	0.862821	12	23	6	31	13	85	38	11	39	9	97
LdBPK_261790.1	LINF_260023200	hypothetical protein - conserved	N/A	8.05269	0.4221	0.213269	0.877389	32	16	17	33	20	118	22	4	49	7	82
LdBPK_190020.1	LINF_190005100	hypothetical protein - conserved	N/A	8.04679	0.217026	0.555065	0.958879	24	22	11	58	16	131	46	1	55	5	107
LdBPK_352030.1	LINF_350025400	ankyrin repeat protein - putative	N/A	8.04423	0.0520006	0.880451	0.996893	24	11	18	37	15	105	25	4	47	12	88
LdBPK_350100.1	LINF_350006100	Ubiquinol-cytochrome C reductase complex 14kD subunit - putative	N/A	8.04378	-0.396005	0.261056	0.900313	21	17	3	38	20	99	32	4	48	18	102
LdBPK_271490.1	LINF_270022500	hypothetical protein - conserved	N/A	8.04303	-0.141704	0.67795	0.977553	28	15	4	47	16	110	32	6	36	15	89
LdBPK_364960.1	LINF_360056800	hypothetical protein - conserved	N/A	8.04243	-0.0534377	0.888166	0.997489	18	16	10	65	15	124	37	4	74	4	119
LdBPK_210350.1	LINF_210008300	hypothetical protein - conserved	N/A	8.03943	0.693155	0.053376	0.76879	45	19	9	36	22	131	18	3	35	11	67
LdBPK_040950.1	LINF_040012600	60S ribosomal protein L10 - putative	N/A	8.03918	0.106624	0.778833	0.989196	36	7	16	40	12	111	29	5	36	12	82
LdBPK_171090.1	LINF_170017000	hypothetical protein - conserved	N/A	8.03788	-0.307378	0.409358	0.929924	32	12	4	45	11	104	36	11	35	9	91
LdBPK_270430.1	LINF_270009300	ribokinase - putative	N/A	8.0369	0.279733	0.469335	0.948438	26	24	5	34	22	111	25	11	33	4	73
LdBPK_080450.1	LINF_080009500	hypothetical protein - conserved	N/A	8.03685	-0.4686	0.154462	0.848938	13	16	7	33	21	90	36	6	47	14	103
LdBPK_311070.1	LINF_310016800	biotin/lipoate protein ligase-like protein	N/A	8.03462	0.0883318	0.819422	0.989674	31	13	10	46	13	113	39	11	28	3	81
LdBPK_161260.1	LINF_160017900	hypothetical protein - conserved	N/A	8.03211	-0.359359	0.256609	0.900313	31	11	5	42	13	102	35	8	48	11	102
LdBPK_313210.1	LINF_310039800	phosphoglycan beta 1 -3 galactosyltransferase 5	N/A	8.03185	0.133037	0.701675	0.979724	30	15	10	32	19	106	34	10	29	5	78
LdBPK_161270.1	LINF_160018000	Cullin family/Cullin protein neddylation domain containing protein - putative	N/A	8.02997	-0.203747	0.61509	0.968592	22	3	13	37	23	98	21	9	50	10	90
LdBPK_300430.1	LINF_300009300	Diacylglycerol kinase catalytic domain containing protein - putative	N/A	8.02474	-0.814914	0.0288065	0.738802	18	5	9	35	13	80	24	12	68	9	113
LdBPK_190490.1	LINF_190009800	hypothetical protein - conserved	N/A	8.02345	-0.086065	0.789567	0.989674	23	12	5	48	26	114	29	5	54	11	99
LdBPK_311160.1	LINF_310017900	hypothetical protein - conserved	N/A	8.02337	-0.0329079	0.941572	0.997489	17	6	9	49	37	118	58	4	45	4	111
LdBPK_301950.1	LINF_300024400	hypothetical protein - conserved	N/A	8.02171	0.187427	0.649688	0.973002	32	14	3	27	38	114	30	6	38	9	83
LdBPK_030270.1	LINF_030007600	hypothetical protein - conserved	N/A	8.01958	0.25518	0.54884	0.958879	26	16	20	23	12	97	33	7	25	7	72
LdBPK_290220.1	LINF_290007000	hypothetical protein - conserved	N/A	8.01815	0.21998	0.493029	0.954817	30	14	10	53	18	125	27	6	56	4	93
LdBPK_351970.1	LINF_350024800	hypothetical protein - conserved	N/A	8.01728	0.344111	0.322673	0.904383	18	18	14	44	27	121	39	2	42	6	89
LdBPK_261890.1	LINF_260024100	Domain of unknown function (DUF4460) - putative	N/A	8.01547	-0.232226	0.502554	0.958067	22	21	4	46	17	110	34	3	68	10	115
LdBPK_010210.1	LINF_010007000	UBA/TS-N domain/CUE domain/Domain of unknown function (DUF1771)/Smr domain containing protein - putative	N/A	8.01289	0.656745	0.0911942	0.794236	19	23	4	69	25	140	23	6	30	7	66
LdBPK_150830.1	LINF_150015800	hypothetical protein - conserved	N/A	8.0128	0.255835	0.52813	0.958754	24	9	10	35	36	114	38	8	33	3	82
LdBPK_131550.1	LINF_130020400	PIN domain containing protein - putative	N/A	8.01114	-0.340763	0.314634	0.904383	15	8	13	42	15	93	33	9	43	9	94
LdBPK_180580.1	LINF_180010800	peroxisomal enoyl-coa hydratase - putative	N/A	8.01112	-0.12793	0.715263	0.981531	22	17	11	34	13	97	39	10	36	4	89
LdBPK_363380.1	LINF_360040600	oxidoreductase - putative	N/A	8.00947	-0.448521	0.174639	0.852234	27	10	5	28	20	90	37	9	40	11	97
LdBPK_342040.1	LINF_190007600	Sarcalumenin - putative	N/A	8.00898	0.065831	0.846362	0.994055	26	10	13	36	22	107	22	7	56	6	91
LdBPK_361950.1	LINF_360025100	major vault protein - putative	N/A	8.00824	0.720439	0.0292189	0.739597	24	20	15	38	24	121	20	6	35	4	65
LdBPK_010510.1	LINF_010009800	long-chain-fatty-acid-CoA ligase - putative	N/A	8.00351	0.659873	0.0871453	0.7877	19	28	12	42	17	118	27	7	25	4	63
LdBPK_210920.1	LINF_210014300	plectin - putative	N/A	8.00274	0.825459	0.0517408	0.765226	25	17	21	30	24	117	32	2	18	8	60
LdBPK_201120.1	LINF_200016100	MORN repeat-containing protein	N/A	8.00181	-0.19679	0.699305	0.979724	7	10	2	58	38	115	39	4	47	12	102
LdBPK_312770.1	LINF_310035200	hypothetical protein - conserved	N/A	8.00163	0.41096	0.256452	0.900313	41	9	13	53	18	134	37	1	41	8	87
LdBPK_291100.1	LINF_290016000	Alcohol dehydrogenase GroES-like domain/Zinc-binding dehydrogenase - putative	N/A	8.0005	-0.161901	0.709884	0.981531	17	8	9	29	29	92	33	11	21	9	74
LdBPK_060720.1	LINF_060012600	hypothetical protein - conserved	N/A	7.99759	-0.13151	0.757536	0.986582	13	27	7	41	16	104	30	1	71	11	113
LdBPK_241700.1	LINF_240021800	Succinate dehydrogenase [ubiquinone] flavoprotein subunit - mitochondrial	SDH1	7.99544	-0.30558	0.475268	0.948438	46	7	6	27	18	104	51	6	57	4	118
LdBPK_130170.1	LINF_130006600	MOZ/SAS family acetyltransferase - putative	N/A	7.99516	0.330077	0.426573	0.935243	22	8	9	53	39	131	41	1	46	7	95
LdBPK_355130.1	LINF_350057100	hypothetical protein - conserved	N/A	7.99449	0.182521	0.581517	0.963033	29	14	6	48	17	114	27	10	33	6	76
LdBPK_090880.1	LINF_090014500	DEAD/DEAH box helicase-like protein	N/A	7.99369	-0.701704	0.0533811	0.76879	14	17	10	25	8	74	32	7	46	15	100
LdBPK_270920.1	LINF_270016900	vesicular transport protein (CDC48 homologue) - putative	N/A	7.9912	-0.554655	0.107749	0.815761	11	12	9	33	22	87	47	5	48	11	111
LdBPK_130730.1	LINF_130013300	hypothetical protein - conserved	N/A	7.99116	-0.213528	0.588132	0.96397	14	14	7	55	12	102	32	11	31	8	82
LdBPK_180850.1	LINF_180013700	hypothetical protein - conserved	N/A	7.99036	-0.205632	0.609704	0.968027	19	21	11	24	11	86	18	6	47	14	85
LdBPK_261910.1	LINF_260024300	hypothetical protein - conserved	N/A	7.98918	-0.59926	0.068141	0.777808	18	14	8	38	10	88	31	8	68	8	115
LdBPK_140580.1	LINF_140011200	WD domain - G-beta repeat - putative	N/A	7.98759	0.215168	0.462551	0.948438	27	19	10	42	19	117	33	4	45	6	88
LdBPK_220420.1	LINF_220010900	hypothetical protein - conserved	N/A	7.98393	-0.162758	0.692946	0.978978	26	13	4	43	24	110	28	0	55	18	101
LdBPK_131390.1	LINF_130022000	dynein heavy chain - putative	N/A	7.98393	0.225626	0.578614	0.962625	32	23	8	24	18	105	17	7	56	5	85
LdBPK_366340.1	LINF_360070700	rab-like GTPase activating protein - putative	N/A	7.98336	-0.109232	0.736218	0.983339	25	18	7	44	14	108	40	7	49	4	100
LdBPK_090990.1	LINF_090015700	translation-associated element 2 - putative	N/A	7.98245	0.271631	0.505236	0.958067	22	14	20	25	15	96	29	8	32	4	73
LdBPK_251680.1	LINF_250022700	hypothetical protein - conserved	N/A	7.98217	-0.407632	0.298179	0.901599	26	16	3	33	18	96	43	2	37	18	100
LdBPK_120620.1	LINF_120011900	cytochrome oxidase subunit IV - putative	COXIV	7.98174	-0.840423	0.00914712	0.666957	17	7	7	28	14	73	33	10	44	14	101
LdBPK_060650.1	LINF_060011900	hypothetical protein - conserved	N/A	7.98088	-0.17655	0.61363	0.968592	26	16	7	47	10	106	29	3	48	15	95
LdBPK_330120.1	LINF_330006200	hypothetical protein	N/A	7.98073	0.491051	0.277573	0.901599	20	8	17	51	21	117	11	3	33	15	62
LdBPK_060030.1	LINF_060005200	WD domain - G-beta repeat - putative	N/A	7.9802	0.341247	0.344128	0.913883	15	21	12	47	19	114	21	6	48	5	80
LdBPK_312440.1	LINF_310031900	hypothetical protein - conserved	N/A	7.97966	-0.332446	0.441684	0.942882	40	19	3	20	14	96	46	6	58	5	115
LdBPK_362760.1	LINF_360034100	protein kinase - putative	N/A	7.9762	0.345043	0.5174	0.958754	7	15	20	32	24	98	17	1	36	16	70
LdBPK_351340.1	LINF_350018200	Thioredoxin - putative	N/A	7.97301	0.00953805	0.979543	0.999463	21	12	12	42	16	103	42	9	27	4	82
LdBPK_261610.1	LINF_260021300	40S ribosomal protein S33 - putative	S33-1	7.97221	0.0339257	0.917559	0.997489	24	9	10	37	24	104	31	5	33	12	81
LdBPK_160800.1	LINF_160013500	Membrane transport protein - putative	N/A	7.97196	-0.313921	0.33639	0.910061	22	8	7	51	19	107	43	5	54	8	110
LdBPK_030670.1	LINF_030011900	DEAD/DEAH box helicase/Type III restriction enzyme - res subunit - putative	N/A	7.97179	0.299509	0.423095	0.935243	26	12	15	51	17	121	40	0	33	11	84
LdBPK_333330.1	LINF_330041900	hypothetical protein - conserved	N/A	7.97176	-0.120859	0.77885	0.989196	14	10	15	57	13	109	38	0	54	13	105
LdBPK_030760.1	LINF_030012800	serine/threonine-protein kinase - putative	N/A	7.96671	-0.0301671	0.932176	0.997489	27	21	7	47	11	113	44	2	45	9	100
LdBPK_262000.1	LINF_260025300	Methyltransferase domain containing protein - putative	POMP1	7.96604	0.189762	0.654515	0.975652	37	11	5	36	27	116	22	1	39	17	79
LdBPK_261880.1	LINF_260024000	Leucine Rich repeat - putative	N/A	7.96435	0.0920422	0.815152	0.989674	15	11	10	38	32	106	30	2	37	14	83
LdBPK_120275.1	LINF_120008300	Myotubularin-related protein - putative	N/A	7.96342	-0.226603	0.625724	0.969508	21	9	19	20	9	78	16	8	42	12	78
LdBPK_160960.1	LINF_160015100	sucrose-phosphate synthase-like protein	N/A	7.96283	-0.192029	0.586598	0.963828	15	15	7	51	15	103	25	8	56	7	96
LdBPK_010620.1	LINF_010011100	Rab-GTPase-TBC domain containing protein - putative	N/A	7.96246	0.907251	0.0209182	0.723075	45	25	7	42	18	137	26	5	33	1	65
LdBPK_301670.1	LINF_300021600	Hsp33 protein - putative	N/A	7.96053	-0.423107	0.419965	0.935243	35	10	1	30	18	94	20	5	26	23	74
LdBPK_100740.1	LINF_100013700	HEAT repeat - putative	N/A	7.95976	-0.316954	0.458457	0.948438	15	19	10	28	14	86	26	1	44	20	91
LdBPK_171340.1	LINF_170019700	hypothetical protein - conserved	N/A	7.95858	-0.167912	0.706039	0.980216	34	2	11	23	24	94	31	7	38	10	86
LdBPK_050790.1	LINF_050013100	Mitochondrial glycoprotein - putative	N/A	7.95559	0.137611	0.735325	0.983339	23	23	3	61	11	121	29	7	46	5	87
LdBPK_320080.1	LINF_320005800	N-myristoyl transferase - putative	NMT	7.95518	0.295506	0.376619	0.922817	30	15	7	34	27	113	22	6	46	6	80
LdBPK_353890.1	LINF_350043900	30S Ribosomal protein S17-like protein	N/A	7.95448	-0.0639199	0.893503	0.997489	9	24	6	39	18	96	33	5	19	15	72
LdBPK_283040.1	LINF_280036400	heat shock protein 70 - putative	N/A	7.95175	0.223663	0.574754	0.961429	39	8	14	41	16	118	27	3	65	4	99
LdBPK_201280.1	LINF_200017500	Raptor N-terminal CASPase like domain containing protein - putative	N/A	7.94792	0.739611	0.0401449	0.754859	45	14	12	48	17	136	25	0	36	9	70
LdBPK_050830.1	LINF_050013500	methylthioadenosine phosphorylase - putative	N/A	7.94625	-0.418144	0.264534	0.901599	25	15	5	26	14	85	25	5	39	18	87
LdBPK_310530.1	LINF_310010500	DnaJ domain containing protein - putative	N/A	7.94504	0.451	0.359643	0.917737	14	34	11	24	15	98	35	6	20	5	66
LdBPK_151160.1	LINF_150019200	hypothetical protein - conserved	N/A	7.94387	0.661781	0.137453	0.844958	18	10	10	47	37	122	21	9	32	1	63
LdBPK_150850.1	LINF_150016000	Peroxisomal membrane protein (Pex16) - putative	N/A	7.94099	-0.165098	0.686164	0.978183	10	13	14	46	15	98	44	2	36	12	94
LdBPK_283230.1	LINF_280039300	hypothetical protein - conserved	N/A	7.93873	0.227755	0.634567	0.972065	33	5	15	42	14	109	9	4	48	13	74
LdBPK_351450.1	LINF_320046200	60S ribosomal protein L2 - putative	N/A	7.93795	0.554084	0.196856	0.866226	27	12	4	38	42	123	22	3	30	11	66
LdBPK_201110.1	LINF_200016000	hypothetical protein - conserved	N/A	7.93712	0.283265	0.504001	0.958067	11	22	15	31	19	98	17	4	50	8	79
LdBPK_230130.1	LINF_230006200	Concanavalin A-like lectin/glucanases superfamily/Beige/BEACH domain containing protein - putative	N/A	7.9363	0.633122	0.112603	0.823996	27	16	10	25	35	113	26	3	25	9	63
LdBPK_050450.1	LINF_050009500	hypothetical protein - conserved	N/A	7.93489	0.530074	0.212959	0.877389	27	16	18	31	14	106	12	2	40	12	66
LdBPK_130760.1	LINF_130013600	mitochondrial processing peptidase alpha subunit - putative	N/A	7.93212	0.198328	0.633062	0.971303	15	13	17	39	14	98	19	3	31	15	68
LdBPK_260090.1	LINF_260005900	hypothetical protein - conserved	N/A	7.93143	0.249326	0.503425	0.958067	18	17	13	53	16	117	36	4	50	2	92
LdBPK_210550.1	LINF_210010300	DnaJ protein - putative	N/A	7.93095	-0.146043	0.667397	0.977553	18	9	9	40	27	103	39	4	51	7	101
LdBPK_190150.1	LINF_190006400	metallo-peptidase - Clan MG - Family M24	N/A	7.92965	-0.463494	0.252088	0.900313	12	12	5	51	17	97	41	2	41	17	101
LdBPK_050580.1	LINF_050010900	hypothetical protein - conserved	N/A	7.92871	-0.184773	0.562776	0.959862	15	14	7	42	20	98	35	6	41	9	91
LdBPK_130670.1	LINF_130012700	protein kinase - putative	N/A	7.92597	-0.000731977	0.997725	0.999463	25	11	6	49	25	116	41	3	51	6	101
LdBPK_324080.1	LINF_320046500	SPRY domain/HECT-domain (ubiquitin-transferase) - putative	N/A	7.92229	0.494369	0.177046	0.853272	18	22	10	30	27	107	23	4	32	8	67
LdBPK_130320.1	LINF_130008900	Sister chromatid cohesion C-terminus - putative	N/A	7.92102	-0.310017	0.372911	0.922817	11	13	9	41	20	94	42	5	45	8	100
LdBPK_320780.1	LINF_320012900	hypothetical protein - conserved	N/A	7.92039	-0.403043	0.310046	0.903896	16	8	6	36	22	88	17	6	49	16	88
LdBPK_313100.1	LINF_310038700	hypothetical protein - conserved	N/A	7.91902	-0.085848	0.801161	0.989674	29	18	7	36	16	106	35	3	64	5	107
LdBPK_354650.1	LINF_350051600	60Kd inner membrane protein - putative	N/A	7.91829	0.440846	0.276708	0.901599	13	20	13	45	21	112	31	6	39	1	77
LdBPK_262620.1	LINF_260031700	Paraquat-inducible protein A - putative	N/A	7.91786	0.470136	0.255904	0.900313	16	12	17	27	29	101	24	3	28	10	65
LdBPK_262370.1	LINF_260029000	hypothetical protein - conserved	N/A	7.91641	-0.559025	0.129449	0.844958	26	14	6	34	13	93	56	1	66	8	131
LdBPK_221060.1	LINF_220018500	translation initiation factor IF-2 - putative	N/A	7.91467	-0.361161	0.320171	0.904383	18	10	6	32	22	88	30	4	36	17	87
LdBPK_030790.1	LINF_030013000	6-phosphofructo-2-kinase/fructose-2 -6-biphosphatase - putative	N/A	7.91366	0.0950765	0.793379	0.989674	32	11	6	38	26	113	32	5	57	3	97
LdBPK_210530.1	LINF_210010100	vacuolar sorting-associated-like protein	N/A	7.91284	-0.065295	0.860339	0.994711	12	20	12	29	18	91	29	5	52	6	92
LdBPK_191230.1	LINF_190017800	hypothetical protein - conserved	N/A	7.9117	-0.197011	0.593202	0.96401	18	12	9	22	24	85	24	9	47	6	86
LdBPK_301350.1	LINF_300018500	vacuolar assembly protein vps41 - putative	N/A	7.91117	0.159504	0.678651	0.977553	22	9	10	30	33	104	37	5	37	5	84
LdBPK_270800.1	LINF_270015700	XRN 5'-3' exonuclease N-terminus - putative	N/A	7.90869	0.365175	0.347217	0.913923	24	16	12	51	20	123	35	2	58	1	96
LdBPK_211830.1	LINF_210024400	hypothetical protein - conserved	N/A	7.90848	-0.180831	0.651446	0.973444	18	6	6	62	15	107	28	9	39	8	84
LdBPK_342220.1	LINF_340029900	Sec7 domain containing protein - putative	N/A	7.90262	-0.0347311	0.93516	0.997489	20	7	19	34	12	92	21	2	50	13	86
LdBPK_160150.1	LINF_160006500	eukaryotic translation initiation factor 1A - putative	N/A	7.90259	-0.260486	0.487512	0.950992	16	16	6	36	14	88	29	6	27	15	77
LdBPK_060840.1	LINF_060013800	hypothetical protein - conserved	N/A	7.90092	0.549028	0.167802	0.850592	40	11	15	33	16	115	18	1	42	10	71
LdBPK_291770.1	LINF_290023200	Zn-finger domain protein - putative	N/A	7.89762	0.444253	0.250898	0.900313	18	18	11	33	23	103	22	3	22	13	60
LdBPK_020100.1	LINF_020006200	phosphatidylinositol kinase related protein - putative	N/A	7.89536	-0.223414	0.495248	0.956064	24	16	8	33	12	93	29	7	55	5	96
LdBPK_081190.1	LINF_080017300	hypothetical protein - conserved	N/A	7.89495	-0.098144	0.824941	0.989688	38	8	7	26	16	95	35	11	33	2	81
LdBPK_360860.1	LINF_360013700	TFIIH basal transcription factor subunit - putative	N/A	7.89469	-0.556482	0.168864	0.850592	10	10	3	45	20	88	27	10	56	7	100
LdBPK_221490.1	LINF_220022700	hypothetical protein - conserved	N/A	7.89456	-0.260739	0.551869	0.958879	32	11	2	26	24	95	29	2	42	17	90
LdBPK_340050.1	LINF_340005400	Cleft lip and palate transmembrane protein 1 (CLPTM1) - putative	N/A	7.89132	-0.037118	0.919049	0.997489	27	20	9	25	14	95	42	3	36	8	89
LdBPK_242050.1	LINF_240025900	hypothetical protein - conserved	NUP76	7.89043	0.304775	0.350876	0.913923	28	18	12	32	16	106	27	2	38	9	76
LdBPK_150280.1	LINF_150007700	sterol carrier protein - putative	N/A	7.89034	0.148703	0.760349	0.986582	10	12	18	32	16	88	34	7	14	8	63
LdBPK_292160.1	LINF_290028100	hypothetical protein - conserved	N/A	7.88814	-0.439085	0.286714	0.901599	15	13	14	22	7	71	21	9	41	10	81
LdBPK_282580.1	LINF_280031100	dolichyl-lipid chaperone - putative	rft1	7.88692	-0.039207	0.932353	0.997489	14	6	7	38	36	101	34	2	33	14	83
LdBPK_310860.1	LINF_310014000	lipase - putative	N/A	7.88435	0.079842	0.841726	0.992387	25	4	12	31	22	94	22	9	31	7	69
LdBPK_071040.1	LINF_070015300	hypothetical protein - conserved	N/A	7.88413	0.334206	0.40389	0.927301	31	16	14	39	7	107	19	5	48	5	77
LdBPK_150370.1	LINF_150008600	Isoprenylcysteine alpha-carbonyl methylesterase - putative	N/A	7.88395	-0.112047	0.732528	0.983339	16	13	7	44	22	102	30	4	53	8	95
LdBPK_090030.1	LINF_090005200	hypothetical protein - conserved	N/A	7.88196	-0.314669	0.443061	0.943799	31	14	8	33	7	93	49	2	34	12	97
LdBPK_333270.1	LINF_330041300	hypothetical protein - conserved	N/A	7.8778	0.463851	0.186587	0.860463	21	13	15	41	20	110	20	1	37	11	69
LdBPK_313140.1	LINF_310039100	hypothetical protein - conserved	N/A	7.87571	0.164977	0.72693	0.982889	20	14	0	58	31	123	33	2	45	9	89
LdBPK_310180.1	LINF_310006800	hypothetical protein - conserved	N/A	7.87431	0.0148286	0.970098	0.997924	17	13	6	56	16	108	41	8	27	4	80
LdBPK_251150.1	LINF_250017200	Galactose oxidase - central domain containing protein - putative	N/A	7.87321	-0.0215299	0.954293	0.997489	35	14	11	31	9	100	38	4	50	4	96
LdBPK_323820.1	LINF_320043700	3-hydroxyisobutyryl-coenzyme a hydrolase-like protein	N/A	7.86935	-0.0505231	0.898954	0.997489	26	10	3	41	25	105	18	6	61	7	92
LdBPK_080940.1	LINF_080014600	von Willebrand factor type A domain containing protein - putative	N/A	7.86885	0.309965	0.352494	0.913923	30	12	12	41	13	108	30	4	29	8	71
LdBPK_080400.1	LINF_080009000	hypothetical protein - conserved	N/A	7.8684	-0.498777	0.128162	0.844958	22	12	6	30	15	85	43	3	41	13	100
LdBPK_360150.1	LINF_360006400	hypothetical protein - conserved	N/A	7.86821	-0.306751	0.456381	0.947847	21	5	7	32	21	86	30	7	23	14	74
LdBPK_350730.1	LINF_350011800	hypothetical protein - conserved	N/A	7.86697	0.0892268	0.823191	0.989688	29	8	12	31	23	103	48	3	36	4	91
LdBPK_130400.1	LINF_130010000	hypothetical protein - conserved	N/A	7.86578	-0.343343	0.40259	0.92697	33	8	6	34	8	89	32	11	36	5	84
LdBPK_300760.1	LINF_300012500	co-chaperone GrpE - putative	N/A	7.86519	-0.0981378	0.835987	0.991218	19	15	18	12	10	74	31	4	31	11	77
LdBPK_361840.1	LINF_360024000	aldehyde dehydrogenase - putative	N/A	7.86329	-0.544205	0.174089	0.850592	13	5	8	44	21	91	36	3	75	8	122
LdBPK_331490.1	LINF_330022300	protein kinase - putative	N/A	7.8631	0.879018	0.00715844	0.649311	28	15	9	48	26	126	20	2	24	9	55
LdBPK_050120.1	LINF_050006100	hypothetical protein - conserved	N/A	7.86291	-0.0158436	0.963346	0.997489	26	16	5	42	19	108	46	3	42	5	96
LdBPK_251280.1	LINF_250018700	hypothetical protein - conserved	N/A	7.86283	0.604324	0.144089	0.844958	13	29	11	35	18	106	21	3	36	6	66
LdBPK_270750.1	LINF_270015200	phosphatidylinositol (3 -5) kinase - putative	N/A	7.8611	-0.0309088	0.949878	0.997489	50	6	3	26	18	103	37	8	30	5	80
LdBPK_344160.1	LINF_340051500	phosphatidylinositol 3-kinase (tor2) - putative	TOR2	7.8594	-0.114227	0.795418	0.989674	12	23	6	30	13	84	17	6	32	14	69
LdBPK_150750.1	LINF_150014500	hypothetical protein - conserved	N/A	7.85842	0.790871	0.144732	0.844958	16	9	23	15	28	91	11	5	27	7	50
LdBPK_261230.1	LINF_260017500	hypothetical protein - conserved	N/A	7.85829	-0.841758	0.0744127	0.7877	12	6	10	30	10	68	24	3	34	24	85
LdBPK_261450.1	LINF_260019700	farnesyltransferase beta subunit	N/A	7.85815	-0.251611	0.506861	0.958067	29	8	14	25	9	85	35	5	42	8	90
LdBPK_270670.1	LINF_270014300	glutaredoxin-like protein	N/A	7.85798	-0.149792	0.670822	0.977553	27	13	9	36	11	96	32	1	42	14	89
LdBPK_181200.1	LINF_180017400	hypothetical protein - conserved	N/A	7.85757	-0.285642	0.472265	0.948438	27	11	2	29	18	87	20	8	35	13	76
LdBPK_160690.1	LINF_160012300	Eukaryotic translation initiation factor eIF2A - putative	N/A	7.85643	-0.0307642	0.944606	0.997489	18	14	8	27	23	90	24	10	52	0	86
LdBPK_270950.1	LINF_270017200	hypothetical protein - conserved	N/A	7.85598	-0.2396	0.487174	0.950992	19	12	10	39	16	96	29	2	67	8	106
LdBPK_350680.1	LINF_350011300	hypothetical protein - conserved	N/A	7.85473	0.394589	0.378255	0.922817	22	20	12	28	14	96	14	9	44	1	68
LdBPK_251630.1	LINF_250022200	ER-Golgi trafficking TRAPP I complex 85 kDa subunit - putative	N/A	7.85096	0.00785776	0.985812	0.999463	13	20	13	36	10	92	34	1	35	12	82
LdBPK_340810.1	LINF_340013400	hypothetical protein - conserved	N/A	7.85064	0.32426	0.354859	0.915045	25	14	7	44	18	108	28	4	22	11	65
LdBPK_071090.1	LINF_070015700	Domain of unknown function (DUF3437) - putative	N/A	7.85061	-0.173005	0.645056	0.972657	37	9	6	40	9	101	31	5	49	8	93
LdBPK_282630.1	LINF_280031600	Putative serine esterase (DUF676) - putative	N/A	7.85056	-0.0672479	0.883242	0.997386	19	17	4	47	17	104	53	7	30	1	91
LdBPK_340670.1	LINF_340012100	proteasome regulatory non-ATPase subunit 11 - putative	RPN11	7.84942	0.0769032	0.862259	0.994711	13	19	16	28	8	84	27	4	27	11	69
LdBPK_302480.1	LINF_300030000	heat shock 70-related protein 1 - mitochondrial precursor - putative	N/A	7.84896	0.262802	0.548338	0.958879	15	18	18	29	16	96	32	1	54	4	91
LdBPK_130560.1	LINF_130011600	mannose-specific lectin - putative	N/A	7.84648	0.0652788	0.86673	0.995138	17	19	4	55	18	113	33	1	50	9	93
LdBPK_354120.1	LINF_350046300	Regulatory subunit of type II PKA R-subunit - putative	N/A	7.84506	0.0753303	0.851549	0.994711	32	20	5	26	16	99	35	6	45	2	88
LdBPK_350140.1	LINF_350006500	hypothetical protein - conserved	N/A	7.84472	0.261005	0.418209	0.935243	30	13	8	42	20	113	33	1	37	9	80
LdBPK_320280.1	LINF_320007800	hypothetical protein - conserved	N/A	7.84433	-0.0135831	0.971319	0.998232	21	16	5	35	14	91	21	7	28	12	68
LdBPK_141270.1	LINF_140018300	YjeF-related protein N-terminus/Carbohydrate kinase - putative	nnr	7.84288	0.274623	0.408304	0.929652	20	12	13	43	19	107	27	1	38	10	76
LdBPK_051110.1	LINF_050016400	hypothetical protein - conserved	N/A	7.8418	-0.441919	0.264209	0.901599	15	11	9	41	10	86	22	2	56	16	96
LdBPK_352920.1	LINF_350034000	protein kinase - putative	N/A	7.84042	-0.522175	0.183111	0.860463	16	16	9	27	12	80	47	0	48	13	108
LdBPK_322350.1	LINF_320028300	U5 small nuclear ribonucleoprotein component - putative	N/A	7.84001	0.0379598	0.910786	0.997489	21	19	9	41	12	102	32	3	48	6	89
LdBPK_081290.1	LINF_080017700	beta tubulin	N/A	7.83954	0.553845	0.173463	0.850592	31	10	18	42	11	112	28	4	37	2	71
LdBPK_150870.1	LINF_150016200	Putative methyltransferase/GDP dissociation inhibitor - putative	N/A	7.83945	-0.459295	0.283097	0.901599	5	15	11	24	16	71	32	6	36	11	85
LdBPK_091100.1	LINF_090017800	phospholipid:diacylglycerol acyltransferase - putative	N/A	7.8333	0.169657	0.690284	0.978977	11	14	14	34	19	92	17	7	51	3	78
LdBPK_080550.1	LINF_080010500	hypothetical protein - conserved	N/A	7.83322	0.419957	0.283196	0.901599	19	9	18	46	14	106	30	3	27	7	67
LdBPK_261440.1	LINF_260019600	hypothetical protein - conserved	N/A	7.83282	-0.162123	0.64734	0.972657	16	15	6	40	14	91	27	4	33	14	78
LdBPK_110410.1	LINF_110009000	BOP1NT (NUC169) domain/WD domain - G-beta repeat - putative	N/A	7.83146	-0.0280515	0.937287	0.997489	23	19	2	34	19	97	26	6	44	7	83
LdBPK_241520.1	LINF_240020100	hypothetical protein - conserved	N/A	7.83004	0.551778	0.202705	0.867438	25	4	17	50	14	110	21	6	24	6	57
LdBPK_041080.1	LINF_040015900	Transcriptional repressor TCF25 - putative	N/A	7.82905	0.00653873	0.984175	0.999463	27	15	5	46	12	105	32	4	41	8	85
LdBPK_310930.1	LINF_310014800	hypothetical protein - conserved	N/A	7.82797	0.455915	0.242339	0.900313	15	12	14	55	18	114	30	1	29	9	69
LdBPK_342340.1	LINF_340031100	Guanine nucleotide exchange factor in Golgi transport N-terminal/Sec7 domain/Domain of unknown function (DUF1981) - putative	N/A	7.82656	0.126607	0.758269	0.986582	21	8	18	31	14	92	18	3	52	8	81
LdBPK_230450.1	LINF_230009350	hypothetical protein - unknown function	N/A	7.82625	0.852254	0.109196	0.816305	16	7	15	23	39	100	13	8	22	3	46
LdBPK_363090.1	LINF_360037400	NUC194 domain/Phosphatidylinositol 3- and 4-kinase - putative	N/A	7.82461	-0.298515	0.468566	0.948438	10	18	6	29	20	83	36	2	35	14	87
LdBPK_272090.1	LINF_270028900	WD domain - G-beta repeat - putative	N/A	7.82398	0.0474419	0.900651	0.997489	35	15	5	27	17	99	33	6	44	3	86
LdBPK_060930.1	LINF_060014700	Protein phosphatase 2C - putative	N/A	7.82222	0.138502	0.723649	0.982889	19	15	16	26	13	89	22	5	49	4	80
LdBPK_271810.1	LINF_270026000	Eukaryotic protein of unknown function (DUF846) - putative	N/A	7.82075	-0.855791	0.0507514	0.764386	10	8	11	15	12	56	22	8	33	16	79
LdBPK_310120.1	LINF_310006100	intergrin alpha chain protein - putative	N/A	7.82027	-0.388476	0.301927	0.901599	13	15	5	36	19	88	40	6	57	3	106
LdBPK_111200.1	LINF_110018100	SKP1-like protein	N/A	7.81593	-0.0607718	0.902126	0.997489	17	13	17	25	6	78	14	3	38	15	70
LdBPK_181350.1	LINF_180019100	heat shock protein 110 - putative	N/A	7.81579	-1.4755	0.000757875	0.284786	12	9	1	23	6	51	24	10	40	19	93
LdBPK_291540.1	LINF_290020700	hypothetical protein - conserved	N/A	7.81468	0.197002	0.599043	0.96401	29	14	7	50	11	111	33	6	40	2	81
LdBPK_101010.1	LINF_100016400	hypothetical protein - conserved	N/A	7.81429	0.49819	0.157552	0.850592	20	11	15	37	24	107	28	2	32	6	68
LdBPK_030940.1	LINF_030014700	hypothetical protein - conserved	N/A	7.81325	0.751845	0.0400347	0.754859	38	17	11	43	14	123	30	2	30	3	65
LdBPK_120030.1	LINF_120005200	proteasome beta-1 subunit - putative	N/A	7.80986	0.216442	0.586514	0.963828	25	12	6	35	16	94	21	11	20	5	57
LdBPK_290120.1	LINF_290006100	proteasome regulatory non-ATPase subunit - putative	N/A	7.80963	-0.411927	0.320896	0.904383	19	20	5	28	10	82	53	4	30	8	95
LdBPK_261540.1	LINF_260020600	SNF2 family N-terminal domain/DEAD/DEAH box helicase/Ring finger domain/Zinc finger - C3HC4 type (RING finger)/Helicase conserved C-terminal domain containing protein - putative	N/A	7.80869	-0.0836138	0.804061	0.989674	20	13	9	23	19	84	24	5	37	10	76
LdBPK_020490.1	LINF_020010400	hypothetical protein - conserved	N/A	7.80837	-0.95276	0.0220161	0.725729	8	11	6	18	14	57	20	8	42	16	86
LdBPK_080880.1	LINF_080013900	hypothetical protein - conserved	N/A	7.80731	-0.237875	0.508554	0.958283	18	9	7	44	15	93	36	3	32	13	84
LdBPK_291320.1	LINF_290018200	COPII coat assembly protein sec16 - putative	sec16	7.80698	0.465251	0.219773	0.884268	21	22	9	31	24	107	30	2	42	3	77
LdBPK_310380.1	LINF_310008900	CRAL/TRIO domain containing protein - putative	N/A	7.8062	0.438046	0.212529	0.877389	38	10	8	42	16	114	21	3	37	8	69
LdBPK_341470.1	LINF_340020700	hypothetical protein - conserved	NUP225	7.80478	0.818565	0.0412721	0.754859	41	21	4	32	22	120	21	4	32	3	60
LdBPK_260550.1	LINF_260010800	Protein of unknown function (DUF525) - putative	N/A	7.80366	0.429097	0.304057	0.901599	25	6	13	59	14	117	19	5	47	3	74
LdBPK_190630.1	LINF_190011200	histone H3 variant - putative	H3V	7.8031	0.210218	0.668144	0.977553	38	6	10	37	7	98	13	10	28	6	57
LdBPK_030470.1	LINF_030009700	hypothetical protein - conserved	N/A	7.80241	0.866465	0.0527113	0.768222	22	13	10	54	29	128	12	3	53	1	69
LdBPK_141410.1	LINF_140019700	DnaJ domain containing protein - putative	N/A	7.80128	-0.143741	0.758041	0.986582	13	23	6	27	12	81	12	4	45	14	75
LdBPK_340500.1	LINF_340010000	calcium channel protein - putative	N/A	7.80041	-0.912773	0.0307723	0.747384	26	10	5	20	5	66	21	6	66	13	106
LdBPK_130470.1	LINF_130010700	hypothetical protein - conserved	N/A	7.80039	0.254231	0.530289	0.958754	12	15	10	33	28	98	23	1	42	10	76
LdBPK_050530.1	LINF_050010400	kinetoplast-associated protein-like protein	N/A	7.80034	0.393259	0.338671	0.911258	29	22	2	32	23	108	29	5	36	3	73
LdBPK_260700.1	LINF_260012300	hypothetical protein - conserved	N/A	7.79978	-0.449947	0.326123	0.907815	5	10	5	35	23	78	22	10	43	7	82
LdBPK_160410.1	LINF_160009100	hypothetical protein - conserved	N/A	7.79885	-0.00389732	0.99122	0.999463	21	5	14	41	14	95	25	4	44	8	81
LdBPK_270460.1	LINF_270009600	ribosome production factor 1 - putative	N/A	7.7986	-0.610846	0.146096	0.844958	26	7	0	38	15	86	26	8	59	8	101
LdBPK_364420.1	LINF_360051300	WD domain - G-beta repeat/Utp21 specific WD40 associated putative domain containing protein - putative	N/A	7.79726	0.647842	0.0595084	0.777808	26	19	8	37	17	107	17	7	30	3	57
LdBPK_100020.1	LINF_100005300	Gryzun - putative trafficking through Golgi - putative	N/A	7.79722	0.887546	0.0383292	0.752683	27	19	7	30	21	104	10	9	19	4	42
LdBPK_130530.1	LINF_130011300	hypothetical protein - conserved	N/A	7.79549	0.132862	0.730069	0.983089	31	18	6	21	19	95	34	4	37	5	80
LdBPK_341070.1	LINF_340016300	myosin IB heavy chain - putative	N/A	7.79543	-0.365734	0.333023	0.910061	23	14	6	24	13	80	31	2	35	16	84
LdBPK_362470.1	LINF_360030500	short-chain dehydrogenase - putative	N/A	7.79541	-0.716425	0.105471	0.812904	28	8	1	24	12	73	28	8	29	15	80
LdBPK_351010.1	LINF_350014600	hypothetical protein - conserved	N/A	7.79508	0.407783	0.283803	0.901599	16	12	17	32	17	94	19	3	31	9	62
LdBPK_272320.1	LINF_270031900	hypothetical protein - conserved	N/A	7.79369	-0.203689	0.553892	0.958879	24	9	9	33	14	89	41	5	32	7	85
LdBPK_131560.1	LINF_130019500	hypothetical protein - conserved	N/A	7.79344	0.389684	0.224256	0.89208	32	11	8	39	19	109	23	3	35	8	69
LdBPK_190200.1	LINF_190006800	ADP- ATP carrier protein 1 - mitochondrial precursor - putative	ANC1	7.79329	-0.151316	0.718307	0.982694	18	7	8	30	20	83	15	11	44	4	74
LdBPK_091270.1	LINF_090019400	Zinc finger- C3HC4 type (RING finger) containing protein - putative	N/A	7.79286	0.0389637	0.918537	0.997489	30	13	2	27	23	95	24	6	37	8	75
LdBPK_130940.1	LINF_130015300	subtilisin-like serine peptidase	N/A	7.79261	-0.461373	0.203162	0.867438	16	9	6	43	9	83	31	7	35	11	84
LdBPK_340870.1	LINF_340014000	elongation factor 1-beta	eEF1B_beta_1	7.7922	-0.0157458	0.970122	0.997924	19	8	10	37	16	90	15	3	34	16	68
LdBPK_331630.1	LINF_330023700	elongation factor 1-gamma - putative	N/A	7.79206	0.979048	0.0352394	0.752683	43	11	12	67	7	140	27	1	27	4	59
LdBPK_030370.1	LINF_030008650	hypothetical protein, conserved	N/A	7.78903	0.320027	0.383974	0.922817	18	9	15	43	16	101	21	2	35	10	68
LdBPK_262040.1	LINF_260025700	PQ loop repeat - putative	N/A	7.78782	0.280593	0.50052	0.957887	20	10	11	47	16	104	11	2	45	12	70
LdBPK_140900.1	LINF_140014300	SNF2 family helicase-like protein - putative	N/A	7.78581	0.0810112	0.825982	0.989688	19	9	12	44	12	96	18	6	46	6	76
LdBPK_030840.1	LINF_030013700	hypothetical protein - conserved	N/A	7.7857	0.0364423	0.93651	0.997489	24	14	1	33	30	102	22	2	61	8	93
LdBPK_070770.1	LINF_070012500	protein kinase - putative	N/A	7.78555	0.270234	0.532641	0.958754	11	17	16	27	13	84	15	5	35	8	63
LdBPK_331690.1	LINF_330024300	3-ketoacyl-CoA reductase - putative	N/A	7.78309	-0.258781	0.501399	0.958067	19	15	5	42	10	91	35	2	33	14	84
LdBPK_321060.1	LINF_320015700	chaperonin containing t-complex protein - putative	N/A	7.78251	-0.465705	0.220923	0.885969	11	10	8	29	22	80	47	4	45	6	102
LdBPK_210260.1	LINF_210007400	major vault protein-like protein	N/A	7.78114	-0.482206	0.230766	0.899426	26	10	2	42	9	89	44	7	35	7	93
LdBPK_150570.1	LINF_150012800	hypothetical protein - conserved	N/A	7.7811	0.243387	0.614058	0.968592	37	10	14	26	5	92	16	7	42	4	69
LdBPK_340590.1	LINF_340011300	Translation factor GUF1 - mitochondrial - putative	GUF1	7.78065	-0.251487	0.495699	0.956471	17	9	9	20	20	75	22	8	37	8	75
LdBPK_323850.1	LINF_320044200	hypothetical protein - conserved	N/A	7.78025	0.0872234	0.818457	0.989674	24	13	4	27	22	90	16	8	37	7	68
LdBPK_330760.1	LINF_330014000	POT family - putative	N/A	7.77875	-0.142019	0.71236	0.981531	15	17	4	34	19	89	29	2	34	14	79
LdBPK_364970.1	LINF_360056900	hypothetical protein - conserved	N/A	7.77874	0.456041	0.312386	0.904383	15	13	16	23	26	93	16	1	46	8	71
LdBPK_060240.1	LINF_060007700	hypothetical protein - conserved	POMP34	7.77773	0.0575158	0.875531	0.99672	30	15	5	37	18	105	40	2	47	4	93
LdBPK_340540.1	LINF_340010800	hypothetical protein - conserved	N/A	7.77763	-0.74203	0.0486324	0.760116	26	9	5	22	7	69	25	8	51	10	94
LdBPK_030400.1	LINF_030008900	PTP1-interacting protein - 39 kDa - putative	N/A	7.77697	0.362248	0.359565	0.917737	17	12	17	29	21	96	30	1	37	6	74
LdBPK_301650.1	LINF_300021400	hypothetical protein - conserved	N/A	7.77616	0.248769	0.510385	0.958754	24	12	9	31	18	94	31	8	22	3	64
LdBPK_300050.1	LINF_300005500	MATH domain containing protein - putative	N/A	7.77612	-0.265881	0.503237	0.958067	11	13	6	29	19	78	17	6	37	13	73
LdBPK_365690.1	LINF_360064200	hypothetical protein - conserved	N/A	7.77605	-0.572609	0.175631	0.853272	21	9	3	38	8	79	35	10	24	9	78
LdBPK_070490.1	LINF_070008500	Protein of unknown function (DUF3735)/Abscisic acid G-protein coupled receptor - putative	N/A	7.77582	0.550504	0.293146	0.901599	33	10	13	33	7	96	14	11	15	3	43
LdBPK_160710.1	LINF_160012500	hypothetical protein - conserved	N/A	7.77465	-0.712703	0.216291	0.877888	6	13	11	11	13	54	12	4	36	21	73
LdBPK_282530.1	LINF_140019600	serine hydroxymethyltransferase (SHMT-L)	SHMT-S	7.77419	0.173933	0.608459	0.967881	19	11	8	41	25	104	28	2	44	7	81
LdBPK_040590.1	LINF_040011000	Ankyrin repeat - putative	N/A	7.77299	0.302921	0.531332	0.958754	23	6	12	25	21	87	21	11	16	3	51
LdBPK_220920.1	LINF_220017000	Zinc finger - C3HC4 type (RING finger) containing protein - putative	N/A	7.77187	0.436873	0.216555	0.877888	28	9	14	41	15	107	25	4	38	3	70
LdBPK_141330.1	LINF_140018900	hypothetical protein - conserved	N/A	7.77178	-0.141776	0.755351	0.986582	16	8	16	22	9	71	22	9	22	8	61
LdBPK_021560.1	LINF_220015300	mitochondrial chaperone - putative	N/A	7.77061	0.312716	0.456595	0.947847	19	23	8	23	20	93	22	5	47	2	76
LdBPK_251580.1	LINF_250021700	protein kinase - putative	N/A	7.76912	0.21511	0.567881	0.960416	27	17	3	45	19	111	26	3	53	4	86
LdBPK_310150.1	LINF_310006400	ubiquitin carboxyl-terminal hydrolase - putative	N/A	7.76838	-0.267733	0.429803	0.936758	15	10	8	28	17	78	27	6	31	11	75
LdBPK_251990.1	LINF_250026000	hypothetical protein - conserved	N/A	7.76735	0.397741	0.288889	0.901599	19	18	10	32	25	104	31	1	42	4	78
LdBPK_366110.1	LINF_360068400	flagellum targeting protein kharon1 - putative	KH1	7.76647	0.035046	0.921582	0.997489	20	14	6	47	17	104	32	4	51	3	90
LdBPK_261010.1	LINF_260015300	hypothetical protein - conserved	N/A	7.76504	0.216126	0.704812	0.979947	27	9	16	26	9	87	6	1	40	16	63
LdBPK_161460.1	LINF_160019700	OTU-like cysteine protease - putative	N/A	7.76314	0.845471	0.0375498	0.752683	35	9	13	41	21	119	20	4	38	0	62
LdBPK_261000.1	LINF_130022000	dynein heavy chain - putative	N/A	7.76312	1.11844	0.0296371	0.739597	34	11	12	17	31	105	10	7	25	1	43
LdBPK_140600.1	LINF_140011400	hypothetical protein - conserved	N/A	7.762	0.0572032	0.866007	0.995138	28	7	8	42	14	99	29	5	35	7	76
LdBPK_250830.1	LINF_250013800	DNL zinc finger containing protein - putative	N/A	7.75827	-0.178885	0.598299	0.96401	23	7	6	38	19	93	37	4	37	8	86
LdBPK_260300.1	LINF_260008100	6-phosphofructo-2-kinase/fructose-2 -6-biphosphatase-1-like protein	N/A	7.7581	-0.966545	0.0731651	0.7877	18	6	1	10	22	57	22	14	37	7	80
LdBPK_282790.1	LINF_280033200	leucine-rich repeat protein - putative	N/A	7.75796	0.223369	0.62073	0.969021	44	9	8	20	17	98	39	3	26	6	74
LdBPK_200260.1	LINF_200007400	transmembrane protein - putative	N/A	7.75667	0.111786	0.744627	0.985703	23	9	10	45	11	98	28	5	32	7	72
LdBPK_323640.1	LINF_320041900	hypothetical protein - conserved	N/A	7.75644	-0.219823	0.548397	0.958879	17	12	11	25	16	81	35	1	36	12	84
LdBPK_060110.1	LINF_060006200	hypothetical protein - conserved	N/A	7.75592	-0.408248	0.312033	0.904383	20	11	5	20	15	71	20	12	40	4	76
LdBPK_010770.1	LINF_010012600	protein kinase - putative	N/A	7.75545	0.708866	0.106358	0.812904	34	14	5	69	15	137	30	2	40	1	73
LdBPK_262060.1	LINF_260025900	Protein tyrosine kinase/Protein kinase domain containing protein - putative	N/A	7.75206	-0.236058	0.570814	0.960416	20	9	8	23	13	73	15	8	25	13	61
LdBPK_010750.1	LINF_010012400	Meckel syndrome type 6 protein - putative	mks6	7.75157	0.849973	0.0370252	0.752683	30	20	11	51	11	123	21	2	41	1	65
LdBPK_260240.1	LINF_260007500	hypothetical protein - conserved	N/A	7.7492	-0.0637746	0.858987	0.994711	15	12	5	38	22	92	35	5	31	7	78
LdBPK_090520.1	LINF_090010600	serine/threonine protein phosphatase - putative	N/A	7.74838	0.0835513	0.815907	0.989674	17	13	4	40	18	92	23	8	27	7	65
LdBPK_100150.1	LINF_100006600	guanosine diphosphatase - putative	N/A	7.74728	0.247671	0.532686	0.958754	24	19	7	32	11	93	28	8	27	2	65
LdBPK_320010.1	LINF_320005000	hypothetical protein - conserved	N/A	7.74627	0.0934699	0.800029	0.989674	25	11	9	22	23	90	25	2	41	9	77
LdBPK_100900.1	LINF_100015200	nuclear transport factor 2 - putative	N/A	7.74467	0.0217965	0.953818	0.997489	23	12	5	46	13	99	38	6	26	5	75
LdBPK_050380.1	LINF_050008800	microtubule-associated protein - putative	N/A	7.74443	0.15803	0.708977	0.981531	28	22	5	33	6	94	21	4	35	9	69
LdBPK_201390.1	LINF_200018700	coatomer beta subunit - putative	N/A	7.74402	0.0512757	0.88144	0.996893	25	13	7	36	16	97	25	5	51	3	84
LdBPK_151120.1	LINF_150018600	tryparedoxin peroxidase	PRX1A	7.7438	0.699869	0.119947	0.835589	21	17	16	19	21	94	28	1	20	7	56
LdBPK_365240.1	LINF_360059600	40S ribosomal protein SA - putative	N/A	7.74348	0.248581	0.598968	0.96401	18	12	18	18	14	80	33	6	26	2	67
LdBPK_310390.1	LINF_310009000	hypothetical protein - conserved	N/A	7.74324	-0.21264	0.653764	0.975627	7	9	12	29	20	77	41	4	19	10	74
LdBPK_321410.1	LINF_320019200	LicD family - putative	N/A	7.74291	-0.234944	0.593035	0.96401	20	3	12	31	13	79	29	10	32	3	74
LdBPK_201540.1	LINF_200020300	hypothetical protein - conserved	N/A	7.74163	-0.501333	0.174075	0.850592	18	7	7	23	14	69	29	8	26	11	74
LdBPK_341750.1	LINF_340025000	pyroglutamyl-peptidase I (C15 family)	PPI	7.74143	0.214146	0.60706	0.966636	35	4	10	45	11	105	21	4	41	7	73
LdBPK_171470.1	LINF_170020900	L-galactonolactone oxidase - putative	ALO	7.73969	0.0840904	0.856894	0.994711	17	19	13	12	12	73	25	7	31	4	67
LdBPK_363570.1	LINF_360042700	short chain dehydrogenase-like protein	N/A	7.73887	0.781326	0.057568	0.777808	11	21	10	38	26	106	21	2	26	6	55
LdBPK_010050.1	LINF_010005400	carboxylase - putative	N/A	7.73874	1.59615	0.00318099	0.511677	14	18	24	26	26	108	11	0	31	2	44
LdBPK_260630.1	LINF_260011600	protein disulfide isomerase - putative	N/A	7.73574	1.03995	0.0136166	0.705709	40	15	8	27	25	115	10	2	32	6	50
LdBPK_281940.1	LINF_280024500	replication factor A - 51kDa subunit - putative	RPA1	7.73544	0.0357316	0.929715	0.997489	10	13	12	34	19	88	32	1	34	10	77
LdBPK_010020.1	LINF_010005100	Endonuclease/Exonuclease/phosphatase family	N/A	7.73472	0.655645	0.0926404	0.797664	17	18	12	27	19	93	18	4	19	8	49
LdBPK_250320.1	LINF_250008300	hypothetical protein - conserved	N/A	7.7346	-0.740096	0.038531	0.752683	13	8	9	23	14	67	31	2	52	14	99
LdBPK_300640.1	LINF_300011300	ribosome biogenesis regulatory protein (RRS1) - putative	N/A	7.73443	0.488506	0.243415	0.900313	18	9	14	55	12	108	16	5	42	3	66
LdBPK_341980.1	LINF_340027600	Endonuclease/Exonuclease/phosphatase family - putative	N/A	7.73271	1.20367	0.0262964	0.725729	10	29	18	23	15	95	9	2	28	5	44
LdBPK_080440.1	LINF_080009400	hypothetical protein - conserved	N/A	7.73268	0.269551	0.455425	0.947847	29	8	6	44	22	109	27	1	38	9	75
LdBPK_080800.1	LINF_080013000	hypothetical protein - conserved	N/A	7.73229	0.275858	0.556782	0.959502	36	6	7	33	12	94	14	9	18	8	49
LdBPK_071180.1	LINF_070016600	peptidyl-prolyl cis-trans isomerase/rotamase - putative	PIN1	7.7321	0.000771236	0.997833	0.999463	14	11	9	32	18	84	25	6	29	8	68
LdBPK_350850.1	LINF_070013900	flavoprotein subunit-like protein	N/A	7.73178	0.143222	0.752194	0.986582	10	17	6	34	27	94	20	4	59	3	86
LdBPK_251980.1	LINF_250025900	phosphopantothenate--cysteine ligase - putative	N/A	7.72931	-0.613787	0.0865276	0.7877	14	14	4	22	12	66	23	7	39	12	81
LdBPK_040960.1	LINF_040014600	adenylate kinase - putative	N/A	7.72874	0.537955	0.150035	0.846956	20	11	13	52	17	113	22	0	40	7	69
LdBPK_190090.1	LINF_190005800	fibrillarin - putative	N/A	7.72796	-0.306918	0.40533	0.927693	14	11	4	44	18	91	41	3	41	8	93
LdBPK_302340.1	LINF_300028700	hypothetical protein - conserved	N/A	7.72683	-0.251074	0.513697	0.958754	28	10	3	42	9	92	25	4	44	11	84
LdBPK_160760.1	LINF_160013000	transaldolase - putative	N/A	7.72673	-0.00373953	0.992014	0.999463	27	18	6	19	13	83	23	4	37	9	73
LdBPK_340930.1	LINF_340014600	hypothetical protein - conserved	N/A	7.7263	0.00774023	0.990092	0.999463	22	7	18	15	10	72	16	0	25	19	60
LdBPK_241110.1	LINF_240016100	hypothetical protein - conserved	N/A	7.72386	-0.257982	0.51832	0.958754	25	8	7	45	10	95	34	0	52	11	97
LdBPK_270810.1	LINF_270015800	hypothetical protein - conserved	N/A	7.72347	0.0460545	0.927941	0.997489	9	8	21	24	11	73	31	4	23	8	66
LdBPK_311700.1	LINF_310024200	hypothetical protein - conserved	N/A	7.72325	-0.372045	0.387835	0.922817	22	10	14	17	6	69	29	3	40	11	83
LdBPK_080330.1	LINF_080008200	mitochondrial associated ribonuclease - putative	N/A	7.72255	0.389022	0.494419	0.95562	13	16	21	16	7	73	26	5	13	7	51
LdBPK_050870.1	LINF_050013900	hypothetical protein - conserved	N/A	7.72138	-0.175318	0.602277	0.964954	20	9	8	27	18	82	21	5	46	8	80
LdBPK_230580.1	LINF_230010700	acetyl-CoA synthetase - putative	N/A	7.72075	-0.282992	0.474392	0.948438	19	11	10	29	14	83	24	3	73	4	104
LdBPK_291760.1	LINF_290023100	hypothetical protein - conserved	N/A	7.72055	0.809437	0.141525	0.844958	9	25	14	33	17	98	8	0	44	8	60
LdBPK_180440.1	LINF_180009400	phosphatidic acid phosphatase - putative	N/A	7.71973	0.159411	0.683749	0.977815	19	13	9	21	19	81	19	9	31	3	62
LdBPK_150880.1	LINF_150016300	hypothetical protein - conserved	N/A	7.71967	-0.830057	0.0372852	0.752683	10	5	5	33	12	65	22	11	44	8	85
LdBPK_343100.1	LINF_340040200	hypothetical protein - conserved	N/A	7.71912	-0.489705	0.264668	0.901599	16	4	5	41	12	78	27	12	29	5	73
LdBPK_350670.1	LINF_350011200	RING finger protein - conserved	N/A	7.71892	0.319808	0.389092	0.922817	21	13	12	38	9	93	25	6	24	5	60
LdBPK_040500.1	LINF_040010100	hypothetical protein - conserved	N/A	7.71774	0.521445	0.195945	0.866226	19	11	13	55	9	107	16	4	34	6	60
LdBPK_351260.1	LINF_050008100	monothiol glutaredoxin - putative	N/A	7.71559	0.189121	0.689406	0.978764	16	6	17	35	18	92	45	1	28	5	79
LdBPK_300560.1	LINF_300010500	nuclear cap binding protein - putative	N/A	7.7153	0.231089	0.605507	0.965551	38	6	6	53	14	117	34	1	50	4	89
LdBPK_320470.1	LINF_270032300	aldo-keto reductase-like protein	N/A	7.71281	0.297344	0.455008	0.947847	19	12	17	31	9	88	21	4	36	5	66
LdBPK_366960.1	LINF_360078300	2 -3-bisphosphoglycerate-independent phosphoglycerate mutase	PGAM	7.71178	-0.396416	0.314252	0.904383	16	11	8	23	21	79	38	1	63	6	108
LdBPK_332040.1	LINF_330028000	phosphoribosylpyrophosphate synthetase - putative	N/A	7.71144	0.280711	0.534365	0.958754	24	17	9	29	12	91	23	0	21	15	59
LdBPK_191000.1	LINF_190015600	hypothetical protein - conserved	N/A	7.71126	-0.924319	0.0723853	0.7877	23	0	3	32	14	72	37	3	39	17	96
LdBPK_190640.1	LINF_190011300	extracellular receptor - putative	N/A	7.71122	0.712368	0.0764571	0.7877	22	18	8	39	26	113	20	2	46	1	69
LdBPK_080170.1	LINF_080006600	hypothetical protein - conserved	N/A	7.70915	0.324184	0.502616	0.958067	27	22	2	33	18	102	30	5	43	0	78
LdBPK_191420.1	LINF_190020200	cation transporter - putative	N/A	7.70877	-0.146211	0.709613	0.981531	17	16	10	22	8	73	20	5	31	11	67
LdBPK_170690.1	LINF_170012600	hypothetical protein - conserved	N/A	7.70792	-0.212499	0.644447	0.972657	16	5	10	29	15	75	15	5	23	16	59
LdBPK_365110.1	LINF_320012800	Outer row dynein-assembly protein 7	ODA7	7.70701	-0.159166	0.64881	0.973002	17	14	6	38	13	88	38	5	34	5	82
LdBPK_282440.1	LINF_280029500	histone acetyltransferase - putative	N/A	7.70666	0.099491	0.786928	0.989674	32	14	6	36	10	98	29	4	43	4	80
LdBPK_282390.1	LINF_280029100	cyclin dependent kinase-binding protein - putative	N/A	7.7054	0.205131	0.611078	0.968384	20	11	6	33	23	93	30	8	28	1	67
LdBPK_364120.1	LINF_360048200	telomerase reverse transcriptase - putative	TERT	7.70508	0.0256658	0.954862	0.997489	10	15	5	49	19	98	33	0	33	12	78
LdBPK_161240.1	LINF_160017700	Domain of unknown function DUF221 - putative	N/A	7.70336	-0.520494	0.177314	0.853785	12	5	7	29	21	74	25	6	55	7	93
LdBPK_131030.1	LINF_130016300	Uncharacterised ACR - YagE family COG1723 - putative	N/A	7.70298	0.292204	0.462528	0.948438	30	13	9	17	20	89	25	3	31	7	66
LdBPK_190880.1	LINF_190014500	hypothetical protein - conserved	N/A	7.70297	1.18613	0.000684584	0.272772	31	10	11	48	22	122	13	3	24	4	44
LdBPK_366330.1	LINF_360070600	disgorgin - putative	N/A	7.7019	-0.568446	0.175113	0.852978	19	12	1	34	13	79	27	8	63	3	101
LdBPK_353820.1	LINF_350043100	Enriched in surface-labeled proteome protein 9 - putative	ESP9	7.70134	-0.0646367	0.837821	0.991818	20	12	6	34	18	90	32	4	38	6	80
LdBPK_061150.1	LINF_060016900	hypothetical protein - conserved	N/A	7.70025	0.457005	0.232672	0.900124	28	15	6	29	19	97	13	6	38	4	61
LdBPK_151030.1	LINF_150017800	E1-like ubiquitin-activating enzyme - putative	UBA5	7.6994	-0.499077	0.304216	0.901599	20	10	4	17	21	72	40	8	52	0	100
LdBPK_311270.1	LINF_310019200	hypothetical protein - conserved	N/A	7.69856	0.22156	0.663054	0.976967	32	2	9	35	26	104	34	1	53	3	91
LdBPK_241560.1	LINF_240020500	translationally controlled tumor protein (TCTP) - putative	N/A	7.69784	-0.612842	0.153286	0.848618	21	2	12	29	8	72	42	4	42	8	96
LdBPK_300970.1	LINF_300014700	ubiquitin-protein ligase - putative	N/A	7.69771	-0.426151	0.314844	0.904383	11	18	4	32	7	72	22	7	32	11	72
LdBPK_313090.1	LINF_310038600	Component of IIS longevity pathway SMK-1 - putative	N/A	7.69759	-0.00245187	0.994662	0.999463	32	10	6	40	10	98	35	5	43	2	85
LdBPK_060750.1	LINF_060012900	YEATS family - putative	N/A	7.6965	0.257688	0.578555	0.962625	31	8	4	18	33	94	25	4	38	5	72
LdBPK_353740.1	LINF_350042300	Peroxisomal biogenesis factor 11 (PEX11) - putative	N/A	7.69593	0.343806	0.459433	0.948438	6	12	14	34	18	84	15	7	28	5	55
LdBPK_270960.1	LINF_270017300	Emopamil binding protein - putative	N/A	7.69549	-0.543141	0.212232	0.877389	8	14	4	25	18	69	40	5	24	11	80
LdBPK_321520.1	LINF_320020300	phosphatidylinositol 3-related kinase - putative	N/A	7.69342	-0.166465	0.713612	0.981531	35	7	10	13	14	79	35	2	41	8	86
LdBPK_251930.1	LINF_250025300	WD domain - G-beta repeat - putative	N/A	7.69147	0.111037	0.791892	0.989674	25	14	8	21	22	90	24	0	56	7	87
LdBPK_290940.1	LINF_290014300	hypothetical protein - conserved	N/A	7.69087	0.154579	0.683821	0.977815	20	16	9	25	19	89	20	1	48	8	77
LdBPK_180520.1	LINF_180010200	hypothetical protein - conserved	N/A	7.69069	-0.0778897	0.863969	0.994711	27	7	2	30	23	89	26	9	38	2	75
LdBPK_261550.1	LINF_010013400	peptidyl dipeptidase, putative	N/A	7.69017	0.131617	0.789426	0.989674	31	1	6	34	26	98	19	5	47	5	76
LdBPK_211900.1	LINF_210025100	Peroxidase - putative	N/A	7.6898	-0.218359	0.624536	0.969508	19	11	9	27	7	73	19	5	20	15	59
LdBPK_130990.1	LINF_130015900	proteasome regulatory ATPase subunit 2 - putative	N/A	7.68881	0.399589	0.382221	0.922817	15	6	12	29	30	92	27	2	21	9	59
LdBPK_260610.1	LINF_260011200	10 kDa heat shock protein - putative	N/A	7.688	-0.169265	0.703174	0.979724	15	4	9	30	17	75	15	8	24	11	58
LdBPK_030930.1	LINF_030014600	Multicopper oxidase - putative	N/A	7.68715	0.132272	0.765775	0.986582	13	15	4	24	24	80	16	8	22	8	54
LdBPK_354180.1	LINF_350046900	hypothetical protein - conserved	N/A	7.68496	-0.585309	0.149104	0.846169	11	9	10	20	10	60	30	9	24	8	71
LdBPK_272150.1	LINF_270029500	hypothetical protein - conserved	N/A	7.68452	-0.126944	0.740891	0.984713	25	14	6	20	14	79	30	3	28	11	72
LdBPK_301020.1	LINF_300015200	hypothetical protein - conserved	N/A	7.68435	0.547616	0.245101	0.900313	39	17	3	36	9	104	12	7	31	4	54
LdBPK_190760.1	LINF_190012500	transporter - putative	N/A	7.68222	0.165731	0.617624	0.968794	24	14	8	28	18	92	29	3	36	5	73
LdBPK_241150.1	LINF_240016500	hypothetical protein - conserved	N/A	7.68209	-0.4205	0.244565	0.900313	11	10	6	34	18	79	38	5	44	5	92
LdBPK_323390.1	LINF_320039400	Golgi transport complex subunit 5 - putative	N/A	7.6801	-0.536155	0.256467	0.900313	20	16	5	12	8	61	16	6	34	14	70
LdBPK_090650.1	LINF_090011900	cyclin 1	CYC1	7.67818	0.003137	0.994389	0.999463	16	10	11	37	14	88	39	1	23	10	73
LdBPK_130300.1	LINF_130009100	long-chain-fatty-acid-CoA ligase - putative	N/A	7.67796	-0.942656	0.0408055	0.754859	11	7	5	18	11	52	22	15	28	5	70
LdBPK_272140.1	LINF_270029400	ribosomal protein L11 - putative	N/A	7.67715	-0.0667475	0.90323	0.997489	5	8	9	38	22	82	35	5	10	10	60
LdBPK_330800.1	LINF_330014400	hypothetical protein - conserved	N/A	7.67628	0.838293	0.056212	0.77635	21	18	11	18	22	90	17	6	18	3	44
LdBPK_070640.1	LINF_070011400	Sel1 repeat - putative	N/A	7.67527	-0.273515	0.450345	0.947847	13	8	8	33	13	75	27	9	30	5	71
LdBPK_241750.1	LINF_240022800	Ssl1-like - putative	N/A	7.67419	-0.509326	0.131401	0.844958	16	8	10	28	9	71	31	6	44	6	87
LdBPK_310730.1	LINF_310012700	ATP-dependent zinc metallopeptidase - putative	N/A	7.6733	0.237757	0.571615	0.960416	23	10	6	46	10	95	10	7	32	8	57
LdBPK_366320.1	LINF_360070500	eukaryotic translation initation factor 4 gamma - putative	EIF4G4	7.67241	0.339375	0.421766	0.935243	19	16	6	29	26	96	22	4	49	1	76
LdBPK_364150.1	LINF_360048500	hypothetical protein - conserved	N/A	7.67219	0.271753	0.51579	0.958754	20	11	16	33	12	92	34	2	39	2	77
LdBPK_010840.1	LINF_010013300	potassium channel subunit-like protein	N/A	7.67053	0.14595	0.786078	0.989674	47	12	1	22	15	97	17	1	46	11	75
LdBPK_364390.1	LINF_360051000	UDP-N-acetylglucosamine-dolichyl-phosphate N-acetylglucosaminephosphotransferase - putative	N/A	7.66954	0.0576715	0.921717	0.997489	24	0	19	22	10	75	23	6	28	6	63
LdBPK_260350.1	LINF_260008600	hypothetical protein - conserved	N/A	7.66877	0.0979425	0.77896	0.989196	26	9	7	28	16	86	23	4	27	10	64
LdBPK_111120.1	LINF_110017400	hypothetical protein - conserved	N/A	7.66859	-0.262809	0.509588	0.958283	17	11	9	40	6	83	29	6	49	3	87
LdBPK_251240.1	LINF_250018300	hypothetical protein - conserved	N/A	7.66814	-0.0702968	0.874128	0.996526	18	8	16	26	10	78	17	2	59	7	85
LdBPK_251170.1	LINF_250017400	cytochrome c oxidase VII - putativeGeneDB:LmjF.25.1130	COXVII	7.66689	0.2034	0.597626	0.96401	17	7	7	41	22	94	26	7	29	3	65
LdBPK_201100.1	LINF_200015900	WD40 repeat-containing protein	N/A	7.66676	0.10787	0.790203	0.989674	18	10	12	25	10	75	16	7	21	9	53
LdBPK_362540.1	LINF_360031500	Cullin protein neddylation domain containing protein - putative	N/A	7.66651	0.471378	0.306395	0.901599	18	7	16	32	14	87	24	5	12	7	48
LdBPK_020320.1	LINF_020008500	hypothetical protein - conserved	N/A	7.66646	0.189093	0.683764	0.977815	34	15	2	20	21	92	24	1	33	11	69
LdBPK_131240.1	LINF_130018600	hypothetical protein - conserved	N/A	7.66643	-0.00162836	0.995663	0.999463	14	17	8	35	14	88	24	0	47	10	81
LdBPK_312060.1	LINF_310026700	peptidase m20/m25/m40 family-like protein	N/A	7.66622	0.0538004	0.891686	0.997489	29	15	3	22	15	84	18	6	36	7	67
LdBPK_363740.1	LINF_360044400	Protein of unknown function (DUF2009) - putative	N/A	7.66436	0.0342411	0.929199	0.997489	14	7	11	30	22	84	21	4	43	6	74
LdBPK_050720.1	LINF_050012400	phophatase-like protein	N/A	7.66332	0.530952	0.158398	0.850592	25	12	11	36	13	97	12	5	37	4	58
LdBPK_360060.1	LINF_360005500	L-ribulokinase - putative	N/A	7.66235	0.132778	0.746588	0.986546	15	19	8	34	9	85	22	2	26	12	62
LdBPK_333200.1	LINF_330040200	ABC transporter family-like protein	N/A	7.66199	1.2456	0.0170313	0.720223	24	21	20	25	12	102	26	0	23	1	50
LdBPK_100930.1	LINF_100015500	hypothetical protein - conserved	N/A	7.66144	-0.0337834	0.92611	0.997489	20	10	10	23	21	84	30	2	47	5	84
LdBPK_230270.1	LINF_230007600	hypothetical protein - conserved	N/A	7.66119	-0.0839937	0.829645	0.989736	21	9	6	28	18	82	35	5	20	8	68
LdBPK_060120.1	LINF_060006300	cyclophilin	CYP2	7.66026	0.485403	0.306911	0.901833	31	19	5	53	5	113	19	2	47	4	72
LdBPK_310200.1	LINF_310007000	nucleolar protein - putative	N/A	7.65963	-0.00304453	0.994695	0.999463	18	4	5	51	22	100	30	1	35	11	77
LdBPK_030490.1	LINF_030009900	hypothetical protein - conserved	N/A	7.6594	0.551211	0.171669	0.850592	30	18	5	29	19	101	28	1	21	8	58
LdBPK_250360.1	LINF_250008700	Protein of unknown function (DUF1308) - putative	N/A	7.6579	0.323577	0.48429	0.950316	31	13	8	13	16	81	19	5	18	9	51
LdBPK_060320.1	LINF_060008500	hypothetical protein - conserved	N/A	7.65721	0.480243	0.293819	0.901599	34	8	8	40	11	101	7	5	37	7	56
LdBPK_343410.1	LINF_340043700	hypothetical protein - conserved	N/A	7.65594	-0.820313	0.138644	0.844958	13	8	4	20	10	55	13	13	13	12	51
LdBPK_291290.1	LINF_290017900	hypothetical protein - conserved	N/A	7.65565	0.365217	0.320059	0.904383	19	13	11	39	14	96	15	2	42	7	66
LdBPK_365420.1	LINF_360061400	SWI/SNF-related helicase - putative	N/A	7.65497	0.431237	0.338147	0.911063	25	11	13	16	21	86	31	4	26	2	63
LdBPK_355350.1	LINF_350055800	hypothetical protein - conserved	N/A	7.65256	0.780841	0.0452657	0.760116	25	16	12	24	21	98	15	2	34	4	55
LdBPK_090430.1	LINF_090007800	catalytic subunit of the vacuolar transporter chaperone 4 - putative	N/A	7.65192	0.701409	0.0524796	0.768222	27	8	10	38	24	107	19	1	29	7	56
LdBPK_301140.1	LINF_300016400	IQ calmodulin-binding motif containing protein - putative	N/A	7.65123	0.130357	0.763829	0.986582	30	14	4	21	14	83	27	8	20	4	59
LdBPK_241820.1	LINF_240023500	SET domain containing protein - putative	N/A	7.6511	0.867025	0.041508	0.754859	24	13	10	47	9	103	15	7	14	4	40
LdBPK_060890.1	LINF_060014300	dihydrofolate reductase-thymidylate synthase	DHFR-TS	7.65042	0.204013	0.576337	0.961692	18	17	6	35	11	87	19	4	26	10	59
LdBPK_282020.1	LINF_280025400	DnaJ domain containing protein - putative	N/A	7.65001	0.390434	0.296961	0.901599	28	15	9	31	11	94	29	4	24	4	61
LdBPK_261210.1	LINF_260017300	hypothetical protein - conserved	N/A	7.6489	-0.00274409	0.9953	0.999463	4	10	5	44	28	91	25	3	44	7	79
LdBPK_120240.1	LINF_120008000	hypothetical protein - conserved	N/A	7.64665	-0.572063	0.166607	0.850592	21	4	7	37	5	74	24	7	45	8	84
LdBPK_040390.1	LINF_040009100	hypothetical protein - conserved	N/A	7.64609	0.555872	0.251386	0.900313	10	10	19	24	21	84	17	3	39	3	62
LdBPK_230310.1	LINF_230008000	pteridine reductase 1	PTR1	7.64461	-0.260752	0.446893	0.946668	19	10	5	40	13	87	28	3	51	7	89
LdBPK_201560.1	LINF_200020500	hypothetical protein - conserved	N/A	7.64328	0.260938	0.540289	0.958754	24	15	5	34	9	87	21	9	18	4	52
LdBPK_362340.1	LINF_140008800	Plasma-membrane choline transporter - putative	N/A	7.64225	0.404981	0.336223	0.910061	14	9	6	42	26	97	26	5	18	6	55
LdBPK_271900.1	LINF_270026900	FtsJ cell division protein - putative	N/A	7.64208	-0.244236	0.461268	0.948438	16	13	5	29	15	78	23	5	44	7	79
LdBPK_100660.1	LINF_100012900	endonuclease G - putative	N/A	7.64193	-0.224827	0.570056	0.960416	19	5	4	32	19	79	20	9	37	5	71
LdBPK_260650.1	LINF_260011800	Protein of unknown function (DUF2012) - putative	N/A	7.64177	-0.334928	0.500093	0.9573	25	12	4	40	2	83	33	8	36	3	80
LdBPK_080640.1	LINF_080011500	hypothetical protein - conserved	N/A	7.64099	-0.32367	0.36483	0.920988	19	15	5	28	8	75	32	6	34	6	78
LdBPK_191590.1	LINF_170014800	guanosine monophosphate reductase	GMPR	7.64077	0.213904	0.551348	0.958879	18	9	8	37	21	93	21	5	41	3	70
LdBPK_360050.1	LINF_360005400	PUF1 - putative	PUF1	7.64061	-0.215764	0.577088	0.961692	23	12	7	37	9	88	39	0	45	8	92
LdBPK_090790.1	LINF_090013600	ubiquitin ligase - putative	N/A	7.63893	0.118655	0.766168	0.986582	11	15	7	32	21	86	17	3	45	7	72
LdBPK_301380.1	LINF_300018800	hypothetical protein - conserved	N/A	7.63754	0.721885	0.0882186	0.7877	24	8	17	23	20	92	19	3	29	3	54
LdBPK_010290.1	LINF_010007800	Cytochrome c oxidase biogenesis protein Cmc1 like - putative	N/A	7.63733	0.405371	0.351899	0.913923	24	15	13	22	12	86	33	2	18	6	59
LdBPK_350560.1	LINF_350010300	phosphatidylinositol-4-phosphate 5-kinase-like - putative	N/A	7.63702	-0.15211	0.675939	0.977553	20	13	7	32	10	82	34	2	29	10	75
LdBPK_341940.1	LINF_340027000	hypothetical protein - conserved	N/A	7.63677	-0.759244	0.0368895	0.752683	13	8	5	28	7	61	26	9	34	9	78
LdBPK_261220.1	LINF_260017400	heat shock 70-related protein 1 - mitochondrial precursor - putative	HSP70.4	7.63493	0.551907	0.297142	0.901599	17	17	15	14	22	85	29	0	44	2	75
LdBPK_320520.1	LINF_320010200	Ras-related protein Rab4 - putative	RAB4	7.6344	-0.012514	0.974287	0.998726	27	6	12	23	14	82	27	1	39	9	76
LdBPK_130630.1	LINF_130012300	Calcium-activated chloride channel - putative	N/A	7.63413	-0.582458	0.212463	0.877389	16	5	0	40	16	77	20	7	36	12	75
LdBPK_252150.1	LINF_250027600	Rieske [2Fe-2S] domain/Rieske-like [2Fe-2S] domain containing protein - putative	N/A	7.63012	0.669533	0.0907427	0.792574	19	17	14	35	15	100	23	1	37	2	63
LdBPK_313060.1	LINF_310038300	mutt/nudix family protein-like protein	N/A	7.62996	0.106637	0.775772	0.988206	13	14	6	34	23	90	29	2	38	6	75
LdBPK_111190.1	LINF_110018000	Organic solute transporter Ostalpha - putative	N/A	7.62845	-0.035844	0.926818	0.997489	21	10	9	38	13	91	34	3	52	1	90
LdBPK_110060.1	LINF_110005500	protein kinase - putative	N/A	7.62821	0.118577	0.769815	0.986951	17	11	5	40	25	98	36	1	43	4	84
LdBPK_343200.1	LINF_340041100	Metallo-beta-lactamase superfamily - putative	N/A	7.62629	-0.218041	0.625961	0.969508	36	6	3	33	12	90	42	2	33	8	85
LdBPK_311460.1	LINF_230007200	pentamidine resistance protein 1	ABCC1	7.62482	-0.253933	0.501522	0.958067	25	13	6	22	7	73	27	6	32	7	72
LdBPK_090270.1	LINF_090008700	cdc2-related kinase 12	CRK12	7.62431	-0.0698132	0.850777	0.994711	21	13	7	20	19	80	24	2	47	7	80
LdBPK_250600.1	LINF_250011100	hypothetical protein - conserved	N/A	7.62384	-0.110285	0.801106	0.989674	21	15	1	20	23	80	30	3	32	9	74
LdBPK_171070.1	LINF_170016700	hypothetical protein - conserved	N/A	7.62262	-0.00695927	0.990235	0.999463	28	1	10	12	23	74	23	5	23	9	60
LdBPK_201360.1	LINF_200018400	hypothetical protein - conserved	N/A	7.62165	-0.116835	0.734981	0.983339	23	11	6	22	15	77	28	5	30	7	70
LdBPK_110730.1	LINF_110012900	PUF nine target 1	N/A	7.62156	0.109431	0.824653	0.989688	18	28	4	26	6	82	29	2	30	8	69
LdBPK_360700.1	LINF_130005400	ribonuclease HII - putative	N/A	7.62149	0.263674	0.545577	0.958879	25	7	3	42	24	101	34	5	24	3	66
LdBPK_366250.1	LINF_360069800	bilobe protein - conserved	N/A	7.62091	0.425379	0.221432	0.886284	25	16	9	34	14	98	28	1	31	5	65
LdBPK_110040.1	LINF_110005300	ATP-binding cassette protein subfamily H - member 1 - putative	ABCH1	7.62067	0.0101136	0.980249	0.999463	17	12	2	23	24	78	18	8	28	6	60
LdBPK_311620.1	LINF_310023200	hypothetical protein - conserved	N/A	7.62037	0.246462	0.664768	0.976967	17	17	16	26	1	77	28	2	23	8	61
LdBPK_292210.1	LINF_290028600	AAA domain containing protein - putative	N/A	7.61873	-0.479217	0.22193	0.887387	12	12	3	24	15	66	25	10	35	4	74
LdBPK_355300.1	LINF_350058900	isopentenyl-diphosphate delta-isomerase (type II) - putative	idi1	7.61857	0.597878	0.093951	0.799597	15	14	8	43	18	98	16	5	28	4	53
LdBPK_282620.1	LINF_280031500	hypothetical protein - conserved	N/A	7.6184	-0.0811875	0.837877	0.991818	26	8	9	40	7	90	33	3	44	4	84
LdBPK_080090.1	LINF_080005800	adaptor complex protein (AP) 3 delta subunit 1 - putative	N/A	7.61784	-0.690056	0.150947	0.846956	16	2	4	36	10	68	15	11	36	8	70
LdBPK_270600.1	LINF_270013600	Stress responsive A/B Barrel Domain - putative	N/A	7.61755	-0.0346127	0.936718	0.997489	17	4	10	40	13	84	14	7	46	4	71
LdBPK_191060.1	LINF_190016100	hypothetical protein - conserved	N/A	7.61657	0.0609821	0.89647	0.997489	38	13	7	24	6	88	36	1	33	7	77
LdBPK_364230.1	LINF_360049400	zinc carboxypeptidase - putative	N/A	7.61599	-0.0670857	0.856994	0.994711	21	12	5	29	11	78	20	9	34	3	66
LdBPK_292100.1	LINF_290027400	hypothetical protein - conserved	N/A	7.61533	0.0359394	0.931719	0.997489	12	10	6	35	20	83	20	2	24	14	60
LdBPK_010740.1	LINF_010012300	hypothetical protein - conserved	N/A	7.61434	0.362101	0.409067	0.929924	16	17	10	38	11	92	20	5	44	0	69
LdBPK_350830.1	LINF_350012800	hypothetical protein - conserved	N/A	7.61429	-0.372505	0.293254	0.901599	15	11	9	26	13	74	39	3	41	5	88
LdBPK_310040.1	LINF_310005200	RING-variant domain containing protein - putative	N/A	7.61293	-0.0701633	0.876504	0.996893	13	21	2	37	10	83	16	4	42	9	71
LdBPK_030430.1	LINF_030009200	TLD domain protein - conserved	N/A	7.61227	-0.110751	0.776408	0.988206	16	12	3	43	13	87	33	6	28	5	72
LdBPK_190070.1	LINF_190005600	DnaJ domain containing protein - putative	N/A	7.61055	-0.169323	0.706511	0.980216	24	9	14	19	6	72	27	1	43	9	80
LdBPK_171370.1	LINF_170020000	hypothetical protein - conserved	N/A	7.61005	-0.735203	0.0405981	0.754859	15	8	2	34	10	69	27	6	49	9	91
LdBPK_130980.1	LINF_130015800	hypothetical protein - conserved	N/A	7.60959	0.231395	0.600042	0.964474	16	9	15	42	10	92	28	2	46	2	78
LdBPK_270660.1	LINF_270014200	Leucine Rich repeat - putative	N/A	7.60931	0.106226	0.797161	0.989674	25	7	12	37	12	93	33	0	45	5	83
LdBPK_281920.1	LINF_280024300	hypothetical protein - conserved	N/A	7.60896	-0.384958	0.334699	0.910061	14	9	9	30	8	70	35	8	29	3	75
LdBPK_342980.1	LINF_340038900	hypothetical protein - conserved	N/A	7.60602	-0.0382413	0.939739	0.997489	9	4	13	31	16	73	16	4	21	13	54
LdBPK_191570.1	LINF_190021800	choline/Carnitine o-acyltransferase-like protein	N/A	7.60486	0.376385	0.31915	0.904383	27	10	9	41	9	96	18	2	30	9	59
LdBPK_341010.1	LINF_340015500	amastin-like protein	N/A	7.60255	-0.451963	0.337964	0.911063	10	9	6	29	19	73	47	0	27	12	86
LdBPK_272170.1	LINF_270029800	EMG1/NEP1 methyltransferase - putative	N/A	7.60183	-0.743348	0.127448	0.844553	21	5	2	17	14	59	24	13	28	4	69
LdBPK_240870.1	LINF_240013700	triosephosphate isomerase	TIM	7.60176	0.405894	0.414827	0.933957	16	11	2	27	39	95	21	2	37	6	66
LdBPK_010550.1	LINF_010010400	long-chain-fatty-acid-CoA ligase - putative	N/A	7.6016	0.927392	0.0551107	0.774192	19	29	9	18	15	90	18	1	21	6	46
LdBPK_363830.1	LINF_360045300	Protein of unknown function (DUF1619) - putative	N/A	7.60087	-0.688406	0.113378	0.825879	12	5	5	33	11	66	25	11	45	2	83
LdBPK_350870.1	LINF_350013200	Protein of unknown function (DUF2838) - putative	N/A	7.60005	-0.237	0.629103	0.970762	33	6	9	24	3	75	22	7	42	4	75
LdBPK_354230.1	LINF_350047400	Protein of unknown function (DUF2009) - putative	N/A	7.59923	-0.1888	0.611256	0.968409	17	7	7	25	19	75	30	7	33	3	73
LdBPK_101180.1	LINF_100018100	hypothetical protein - conserved	N/A	7.59846	0.505479	0.187444	0.861593	32	12	4	35	13	96	16	6	25	5	52
LdBPK_060610.1	LINF_060011500	hypothetical protein - conserved	N/A	7.59756	0.986875	0.0284129	0.736435	22	8	17	50	12	109	13	0	30	6	49
LdBPK_190940.1	LINF_190015100	4-coumarate:coa ligase-like protein	N/A	7.59444	-0.442997	0.334734	0.910061	12	6	7	44	5	74	18	9	38	6	71
LdBPK_030960.1	LINF_030014900	eukaryotic initiation factor 2a - putative	EIF2A	7.59295	-0.169242	0.675886	0.977553	29	12	2	24	17	84	35	2	43	6	86
LdBPK_360400.1	LINF_360008900	phosphatidylinositol-4-phosphate 5-kinase-like protein	N/A	7.5928	-0.179034	0.685234	0.978157	8	6	10	22	24	70	27	4	31	8	70
LdBPK_171010.1	LINF_170016200	Acyltransferase - putative	N/A	7.59241	0.08368	0.870915	0.995742	10	21	1	52	8	92	21	5	26	8	60
LdBPK_130200.1	LINF_130006900	Lipase (class 3) - putative	N/A	7.59212	-0.0501381	0.893931	0.997489	12	14	7	36	14	83	35	4	31	4	74
LdBPK_340750.1	LINF_340012800	hypothetical protein - conserved	N/A	7.59203	-0.381372	0.446187	0.946668	6	9	2	51	17	85	33	2	33	12	80
LdBPK_354260.1	LINF_350047700	hypothetical protein - conserved	N/A	7.59199	0.468056	0.181424	0.859698	19	12	9	40	13	93	23	5	22	4	54
LdBPK_312960.1	LINF_310037300	tousled-like kinase II - putative	N/A	7.59078	-0.324574	0.38693	0.922817	19	10	3	28	13	73	16	5	40	11	72
LdBPK_300310.1	LINF_300008100	hypothetical protein - conserved	N/A	7.59076	-0.842949	0.106628	0.813907	6	11	6	27	5	55	21	13	39	2	75
LdBPK_241900.1	LINF_240024300	hypothetical protein - conserved	N/A	7.58987	0.500363	0.316596	0.904383	23	22	11	20	6	82	23	1	19	9	52
LdBPK_120910.1	LINF_120017500	Vacuolar sorting protein 39 domain 1/Vacuolar sorting protein 39 domain 2 - putative	N/A	7.58882	-0.76211	0.114684	0.826325	10	20	4	12	6	52	21	6	43	10	80
LdBPK_282420.1	LINF_280029300	glycosomal membrane protein-like protein	N/A	7.5887	0.210214	0.56858	0.960416	22	13	10	35	10	90	20	1	42	7	70
LdBPK_010830.1	LINF_010013200	calcium/potassium channel (CAKC) - putative	N/A	7.58772	1.49371	0.000802873	0.284786	43	11	5	37	27	123	12	3	21	1	37
LdBPK_366980.1	LINF_340037200	Cytochrome b5-like Heme/Steroid binding domain containing protein - putative	POMP29	7.58745	0.60274	0.165537	0.850592	34	19	6	28	12	99	16	0	38	7	61
LdBPK_292350.1	LINF_290030100	metallo-peptidase - Clan MA(E) Family M1	N/A	7.58722	-0.0508428	0.897349	0.997489	24	16	5	20	10	75	18	4	35	9	66
LdBPK_361030.1	LINF_360015500	hypothetical protein - conserved	N/A	7.58652	-0.299088	0.563039	0.959862	4	6	15	27	15	67	33	1	40	9	83
LdBPK_310580.1	LINF_310011000	mevalonate kinase - putative	N/A	7.5863	0.331161	0.466628	0.948438	11	16	6	53	9	95	19	3	21	10	53
LdBPK_220260.1	LINF_220008800	hypothetical protein - conserved	NUP132	7.58617	0.806849	0.150331	0.846956	39	13	2	27	31	112	28	0	40	1	69
LdBPK_262380.1	LINF_260029100	SLY1 protein - putative	N/A	7.58607	-0.735364	0.196245	0.866226	17	10	1	30	7	65	6	6	36	17	65
LdBPK_010600.1	LINF_010010900	hypothetical protein - conserved	N/A	7.58461	0.991026	0.0158583	0.720223	23	21	9	24	19	96	16	4	24	1	45
LdBPK_251670.1	LINF_250022600	hypothetical protein - conserved	EIF3F	7.58394	-0.321296	0.38428	0.922817	16	9	10	22	11	68	26	2	32	12	72
LdBPK_161280.1	LINF_160018100	hypothetical protein - conserved	N/A	7.58323	0.163971	0.682659	0.977815	26	16	6	35	7	90	23	1	35	9	68
LdBPK_362130.1	LINF_360027100	chaperonin HSP60 - mitochondrial precursor	N/A	7.58302	0.40793	0.359183	0.917737	20	5	10	56	11	102	13	4	39	5	61
LdBPK_360240.1	LINF_360007400	dolicholphosphate-mannose synthase	DPMS	7.58227	1.12516	0.0159674	0.720223	12	14	19	30	16	91	10	2	22	5	39
LdBPK_270680.1	LINF_270014400	Right handed beta helix region/Periplasmic copper-binding protein (NosD) - putative	N/A	7.58207	0.0419296	0.915382	0.997489	20	9	12	22	9	72	22	5	22	8	57
LdBPK_160510.1	LINF_160010100	hypothetical protein - conserved	N/A	7.58121	0.133646	0.745819	0.98635	13	13	10	38	10	84	33	5	23	3	64
LdBPK_323570.1	LINF_040015100	chloride channel protein - putative	N/A	7.58098	0.133061	0.782012	0.989674	19	11	5	31	13	79	6	10	32	4	52
LdBPK_270110.1	LINF_270006000	hypothetical protein - conserved	N/A	7.58061	0.97426	0.0427965	0.759838	23	24	13	31	8	99	24	1	27	1	53
LdBPK_302060.1	LINF_300025700	hypothetical protein - conserved	N/A	7.58036	-0.0485401	0.898199	0.997489	14	12	7	36	10	79	15	6	40	6	67
LdBPK_050910.1	LINF_050014300	hypothetical protein - conserved	N/A	7.57988	-0.169918	0.70489	0.979947	16	10	7	48	5	86	32	6	39	2	79
LdBPK_361810.1	LINF_360023700	hypothetical protein - conserved	N/A	7.57918	0.407014	0.336198	0.910061	19	17	5	56	9	106	22	1	38	6	67
LdBPK_040510.1	LINF_040010200	palmitoyl acyltransferase 1 - putative	N/A	7.57912	0.724436	0.232403	0.900124	17	13	7	20	25	82	9	11	14	0	34
LdBPK_340010.1	LINF_340005000	short chain dehydrogenase - putative	N/A	7.579	0.305706	0.480341	0.949675	10	17	4	40	21	92	23	5	35	2	65
LdBPK_343210.1	LINF_340041200	cleavage and polyadenylation specificity factor - putative	N/A	7.57825	-0.162466	0.680693	0.977553	23	10	4	18	15	70	18	7	29	8	62
LdBPK_251550.1	LINF_250021400	Rab3 GTPase-activating protein catalytic subunit - putative	N/A	7.57591	1.2565	0.0173423	0.720223	16	20	16	17	20	89	8	0	23	7	38
LdBPK_303080.1	LINF_300036000	eukaryotic translation initiation factor 3 subunit 7-like protein	EIF3D	7.57424	-0.358263	0.381265	0.922817	27	12	5	20	8	72	35	2	32	10	79
LdBPK_190700.1	LINF_190011900	kinesin - putative	N/A	7.57118	0.32245	0.496693	0.956794	24	11	14	10	15	74	21	2	29	7	59
LdBPK_252120.1	LINF_250027300	hypothetical protein - conserved	N/A	7.56975	0.904595	0.0662977	0.777808	14	12	12	17	31	86	12	2	21	7	42
LdBPK_040560.1	LINF_040010700	DENN (AEX-3) domain containing protein - putative	N/A	7.5696	0.233987	0.596476	0.96401	14	17	8	32	14	85	34	5	28	0	67
[truncated: 6,431 more rows]

## Sheet: Spleen SSPEGs
L. donovani gene ID	L. infantum gene ID	Gene desc	Name	logCPM	logFC L. donovani v L.infantum	PV L. donovani v L.infantum	FDR L. donovani v L.infantum	M1DS	M2DS	M3DS	M4DS	M5DS	Cumulative counts L. donovani	M1IS	M2IS	M3IS	M5IS	Cumulative counts L. infantum
[truncated: 4 more rows]

[truncated: 5 more sheets: Liver vs spleen donovani DE, Unexpressed in donovani liver, Unexpressed in infantum liver, Unexpressed in donovani spleen, Unexpressed in Infantum spleen]
