# Supplementary material for: Tissue Specific Dual RNA-Seq Defines Host–Parasite Interplay in Murine Visceral Leishmaniasis Caused by Leishmania donovani and Leishmania infantum
Source: Microbiol Spectr. 2022 Apr 6;10(2):e00679-22. doi: 10.1128/spectrum.00679-22 (PMC9045295; doi:10.1128/spectrum.00679-22)
Supplement: SUPPLEMENTAL FILE 2 — Supplemental material. Download SPECTRUM00679-22_Supp_2_seq9.xlsx, XLSX file, 0.01 MB [file spectrum00679-22_supp_2_seq9.xlsx]

## Sheet: Sheet1
L. donovani ID	L. infantum ID	Gene description	Paralogs in L.infantum	Paralogs in L.donovani
LdBPK_010410.1	LINF_010009000	hypothetical protein, conserved protein coding	0	0
LdBPK_040220.1	LINF_040007400	hypothetical protein, conserved protein coding	0	0
LdBPK_260010.1	LINF_260005000	Lsm7p protein, putative protein coding	0	0
LdBPK_333420.1	LINF_330042900	delta-12 fatty acid desaturase, putative protein coding	2	1
