# Supplementary material for: Tissue Specific Dual RNA-Seq Defines Host–Parasite Interplay in Murine Visceral Leishmaniasis Caused by Leishmania donovani and Leishmania infantum
Source: Microbiol Spectr. 2022 Apr 6;10(2):e00679-22. doi: 10.1128/spectrum.00679-22 (PMC9045295; doi:10.1128/spectrum.00679-22)
Supplement: SUPPLEMENTAL FILE 3 — Supplemental material. Download SPECTRUM00679-22_Supp_3_seq10.xlsx, XLSX file, 2.7 MB [file spectrum00679-22_supp_3_seq10.xlsx]

## Sheet: Mouse liver counts
ENSEMBL ID	Gene symbol	logCPM	log2FC Liver Uninfected v L. donovani	log2FC Liver Uninfected v L. infantum	log2FC Liver L. infantum v L. donovani	PV Liver Uninfected v L. donovani	PV Liver Uninfected v L.infantum	PV Liver L.infantum v L. donovani	FDR Liver Uninfected v L. donovani	FDR Liver Uninfected v L. infantum	FDR Liver L. infantum v L. donovani	M1UL	M2UL	M3UL	M4UL	Cumulative Uninfected counts	M1DL	M2DL	M3DL	M4DL	M5DL	Cumulative L. donovani infected counts	M1IL	M2IL	M3IL	M5IL	Cumulative L. infantum infected counts
ENSMUSG00000029368	Alb	16.0379	-0.648895	-0.838588	-0.189693	0.00990815	0.00176544	0.454023	0.0450248	0.00950447	0.823306	705935	1028038	2097519	1459410	5290902	446208	511226	712082	1460925	761339	3891780	1650762	1317995	1010475	303739	4282971
ENSMUSG00000064351	mt-Co1	14.0293	-0.574066	-0.578182	-0.00411579	0.00796678	0.011848	0.984885	0.0374424	0.049166	1	153241	213629	504071	387187	1258128	97320	134679	180325	353954	189100	955378	400096	325009	283110	111858	1120073
ENSMUSG00000002985	Apoe	14.0272	-0.436949	-0.601018	-0.16407	0.0423653	0.00854894	0.448699	0.143866	0.0372904	0.81969	158264	193693	489282	376040	1217279	109511	149325	181150	355245	208498	1003729	400430	324725	272428	96724	1094307
ENSMUSG00000030895	Hpx	12.8806	1.58701	1.27615	-0.310855	9.43e-15	1.28e-09	0.115102	2.63e-13	2.09e-08	0.676042	22475	36186	78001	53121	189783	74226	94728	117631	214502	128085	629172	266606	160733	168641	51986	647966
ENSMUSG00000058207	Serpina3k	12.6505	-1.35261	-1.34173	0.0108828	5.8e-08	5.14e-07	0.965157	8.39e-07	5.76e-06	1	77356	150005	215351	186559	629271	20773	55560	53666	111149	52990	294138	137402	126233	84984	22742	371361
ENSMUSG00000064370	mt-Cytb	12.5229	-0.55204	-0.56307	-0.0110298	0.00525085	0.00732806	0.955713	0.0263677	0.032753	1	50010	80129	197664	116203	444006	36499	50098	58641	132462	62479	340179	145317	112185	103053	38242	398797
ENSMUSG00000064373	Selenop	12.4398	-0.415376	-0.518931	-0.103555	0.0326002	0.0118399	0.596066	0.118272	0.0491395	0.902741	48493	66260	160194	123166	398113	34466	45160	63387	130685	66610	340308	138201	108567	106141	30147	383056
ENSMUSG00000061808	Ttr	12.421	-0.678059	-0.770834	-0.0927752	0.00033836	0.000129744	0.625746	0.0024016	0.000921242	0.917853	58021	74164	175345	126902	434432	35862	42996	54334	113095	60772	307059	136084	108150	79494	30404	354132
ENSMUSG00000005681	Apoa2	12.4208	-0.705424	-0.804297	-0.0988729	0.000383191	0.000143898	0.620575	0.00268476	0.00100893	0.914305	53788	69289	191888	137260	452225	32467	44804	55598	111711	62215	306795	119444	105479	82585	32887	340395
ENSMUSG00000035540	Gc	12.3692	-0.404709	-0.587909	-0.183199	0.0320442	0.00334684	0.334846	0.116681	0.0166659	0.721691	48688	64708	150661	115663	379720	35351	46615	60127	118427	63202	323722	131361	103791	91452	27256	353860
ENSMUSG00000028001	Fga	12.2376	-0.233797	-0.547757	-0.31396	0.245909	0.0103152	0.121951	0.471095	0.043751	0.683891	44562	64350	123651	86841	319404	35748	51895	56607	105778	57275	307303	135232	92081	82299	19689	329301
ENSMUSG00000025479	Cyp2e1	12.213	-1.28618	-1.00761	0.278568	9.31e-09	2.38e-05	0.212361	1.49e-07	0.000196921	0.705329	57391	68742	186482	144269	456884	16247	29551	37571	83309	50550	217228	111712	105599	76741	22067	316119
ENSMUSG00000020609	Apob	12.116	-0.397016	-0.616981	-0.219964	0.0818476	0.0108733	0.338308	0.232008	0.0457403	0.72431	47383	62861	102202	90124	302570	27934	36543	50671	110429	55270	280847	125066	88734	85680	13784	313264
ENSMUSG00000031722	Hp	12.0682	1.65571	1.3122	-0.343512	1.81e-18	1.17e-11	0.0583361	6.21e-17	2.38e-10	0.568437	15500	18941	37367	28671	100479	42283	56572	64913	120479	77414	361661	155681	90689	93640	28632	368642
ENSMUSG00000064341	mt-Nd1	11.9783	-0.660382	-0.586202	0.0741805	0.000677142	0.00450215	0.703558	0.00446942	0.0216247	0.950076	34415	53803	127612	98281	314111	24079	30555	43148	74941	44886	217609	96872	75252	66506	30368	268998
ENSMUSG00000033860	Fgg	11.8286	-0.305496	-0.589778	-0.284282	0.113015	0.00392722	0.143245	0.290229	0.0191861	0.705329	34346	49811	93456	69412	247025	25492	38715	42441	79594	41276	227518	99522	70745	59923	15470	245660
ENSMUSG00000071178	Serpina1b	11.7584	-0.677652	-0.901256	-0.223604	0.000355137	8.51e-06	0.242175	0.0025093	7.7e-05	0.705329	31200	45709	120787	93469	291165	21275	29348	37403	69425	40467	197918	78687	58714	48726	19695	205822
ENSMUSG00000064345	mt-Nd2	11.7372	-0.79727	-0.84099	-0.0437207	1.43e-05	1.75e-05	0.81278	0.000139606	0.000149123	0.988708	35581	47759	107368	92260	282968	18229	25113	36513	64813	39550	184218	76388	59918	53741	21299	211346
ENSMUSG00000057400	Ces1c	11.6551	-0.821913	-1.11144	-0.289528	1.31e-05	3.74e-08	0.12795	0.000128792	5.05e-07	0.691174	34980	43635	121511	87975	288101	18862	25647	32950	67972	36662	182093	67539	55983	45215	14148	182885
ENSMUSG00000037071	Scd1	11.6422	-0.531365	-0.857994	-0.326629	0.0367068	0.00155488	0.203272	0.129444	0.00848662	0.705329	41996	57413	58701	62710	220820	22804	22599	32624	66664	48298	192989	65944	73854	46364	10896	197058
ENSMUSG00000025991	Cps1	11.597	-0.526611	-0.974511	-0.4479	0.00856484	5.25e-06	0.0271084	0.0397669	4.91e-05	0.449323	31334	42923	94760	76184	245201	19803	27505	35625	68656	41459	193048	74959	55322	44578	10188	185047
ENSMUSG00000056035	Cyp3a11	11.5691	-0.698847	-0.889155	-0.190308	0.00244336	0.000300917	0.412508	0.0136566	0.00196503	0.791325	26653	46546	77591	96861	247651	16475	27329	27802	73021	34222	178849	69259	57851	58044	10242	195396
ENSMUSG00000106106	NA	11.5195	0.77186	0.983902	0.212042	0.000838852	4.84e-05	0.350299	0.00538629	0.000375938	0.735935	11181	18991	44427	31518	106117	20000	27542	51422	74929	26834	200727	118115	60394	67656	30429	276594
ENSMUSG00000028307	Aldob	11.4446	-0.671996	-0.847807	-0.175812	0.000394573	2.74e-05	0.357116	0.00275246	0.000223163	0.742357	24998	40196	94503	69406	229103	17275	22289	30667	54546	33044	157821	57464	55069	44256	14246	171035
ENSMUSG00000060802	B2m	11.3922	1.04586	0.964369	-0.0814946	3.2e-09	1.48e-07	0.637005	5.49e-08	1.81e-06	0.922649	10801	14506	36418	27388	89113	22658	30141	36045	76016	40587	205447	85331	62715	62668	22009	232723
ENSMUSG00000037798	Mat1a	11.3477	-0.810746	-0.842145	-0.0313995	2.12e-05	3.4e-05	0.869757	0.00019975	0.000271736	1	28733	36655	86007	64667	216062	13424	18533	25955	51117	32584	141613	57151	54206	45344	12234	168935
ENSMUSG00000064367	mt-Nd5	11.2472	-0.545121	-0.521532	0.0235891	0.0016562	0.00456382	0.892124	0.00977241	0.0218833	1	22909	37406	65476	47142	172933	14152	20986	25968	48713	27290	137109	67480	49347	45280	13113	175220
ENSMUSG00000074768	Bhmt	11.2372	-0.657937	-1.07689	-0.418958	0.000709736	2.26e-07	0.0330259	0.00465259	2.68e-06	0.48102	23968	32630	79900	68374	204872	14326	21982	25230	56821	28787	147146	43471	38807	41529	9473	133280
ENSMUSG00000064363	mt-Nd4	11.1813	-0.743083	-0.694699	0.0483844	2.16e-05	0.000188056	0.782851	0.000203376	0.00128175	0.980663	22160	32842	79643	52290	186935	12318	17478	23352	50435	24424	128007	55931	43185	40470	14714	154300
ENSMUSG00000059481	Plg	11.1758	-0.334672	-0.595704	-0.261031	0.0675686	0.00216861	0.156945	0.202411	0.0113527	0.705329	23543	27280	61928	47322	160073	16083	22813	23993	52820	29741	145450	59878	47368	39149	9721	156116
ENSMUSG00000027187	Cat	11.131	-0.879262	-0.992817	-0.113555	2.43e-06	6.25e-07	0.544813	2.74e-05	6.9e-06	0.877434	24141	31004	77752	64396	197293	11912	18631	21469	41872	25408	119292	49643	43440	35499	9749	138331
ENSMUSG00000017344	Vtn	11.1225	-0.260956	-0.546802	-0.285845	0.126492	0.00252254	0.0965406	0.313241	0.0129885	0.657385	19822	25636	63460	44375	153293	16336	22905	25111	49445	27563	141360	54202	42267	37385	11736	145590
ENSMUSG00000027559	Car3	11.1199	-0.782124	-1.18624	-0.404115	9.9e-05	3.72e-08	0.0466142	0.000802763	5.03e-07	0.537658	19299	30684	89151	66575	205709	13233	20739	24951	39484	26204	124611	43334	34978	28902	10512	117726
ENSMUSG00000054422	Fabp1	11.075	-1.18305	-1.12891	0.0541335	7.23e-09	2.38e-07	0.791373	1.18e-07	2.83e-06	0.982998	22903	31293	87527	70507	212230	9222	15828	21752	32080	21401	100283	42725	39380	29580	12786	124471
ENSMUSG00000040564	Apoc1	11.0543	-0.683432	-0.769124	-0.0856915	0.000248569	0.000107531	0.647741	0.00182216	0.000779348	0.927458	19491	26139	78437	51783	175850	12240	16302	22459	42565	26108	119674	47760	40308	32828	13009	133905
ENSMUSG00000000049	Apoh	10.9927	-0.567252	-0.7442	-0.176948	0.000921365	4.41e-05	0.304582	0.00586256	0.000344647	0.705329	19754	25728	67218	46385	159085	12705	17715	21862	43555	23911	119748	48118	39124	31930	10787	129959
ENSMUSG00000024610	Cd74	10.9845	5.4353	5.17669	-0.258611	5.96e-122	8.16e-111	0.159903	6.61e-119	7.35e-108	0.705329	480	940	1220	1084	3724	23624	29881	28199	68938	38218	188860	86555	41650	52699	17643	198547
ENSMUSG00000027875	Hmgcs2	10.968	-0.721671	-1.03639	-0.314721	3.79e-05	3.16e-08	0.0750258	0.00033731	4.32e-07	0.622043	21949	28929	67128	50525	168531	11507	16232	22575	40528	24818	115660	39529	35004	30632	8928	114093
ENSMUSG00000024990	Rbp4	10.9673	-0.701507	-0.687846	0.0136607	0.00011743	0.000382938	0.940454	0.000930403	0.00243875	1	17424	26032	72126	47695	163277	11004	16156	20147	39098	23382	109787	48971	40119	31711	12425	133226
ENSMUSG00000076441	Ass1	10.9609	-0.826204	-1.15826	-0.33206	9.54e-06	7.04e-09	0.0779153	9.62e-05	1.05e-07	0.629382	21105	26377	81362	53219	182063	12058	14569	20011	41232	25264	113134	39311	33724	27076	8994	109105
ENSMUSG00000027513	Pck1	10.9315	-0.494554	-0.844767	-0.350213	0.0180201	0.000149973	0.0971659	0.0737484	0.00104745	0.657385	21741	23200	50288	51805	147034	18984	17769	17582	42283	18829	115447	34611	34901	27939	11670	109121
ENSMUSG00000073411	H2-D1	10.9269	1.88597	1.78023	-0.105736	1.42e-29	3.47e-25	0.504091	8.21e-28	1.74e-23	0.854946	5148	6722	14785	11423	38078	19485	23634	26800	56317	31968	158204	72053	45647	46507	17041	181248
ENSMUSG00000004207	Psap	10.9008	2.17758	1.90043	-0.277158	1.99e-27	1.54e-20	0.141193	1.04e-25	5.93e-19	0.705329	4790	6043	11451	9401	31685	24155	25384	22856	56992	32608	161995	82969	34791	43184	14792	175736
ENSMUSG00000054072	Iigp1	10.8215	2.78395	2.70228	-0.0816673	9.14e-46	1.49e-41	0.646796	9.44e-44	1.45e-39	0.926982	2576	3778	7179	6088	19621	16091	21897	28745	60958	30476	158167	76804	51531	50914	11274	190523
ENSMUSG00000021922	Itih4	10.7875	-0.285168	-0.558805	-0.273638	0.124942	0.0045733	0.143765	0.310914	0.0219226	0.705329	20042	20333	43780	32411	116566	12848	16441	18107	41712	24018	113126	47935	35339	30891	7035	121200
ENSMUSG00000028603	Scp2	10.7693	-0.532853	-0.664108	-0.131255	0.00115361	0.00013833	0.426126	0.007134	0.000975345	0.800695	17245	22897	51634	38683	130459	10706	15137	18850	38937	19716	103346	44055	33353	30743	8690	116841
ENSMUSG00000026715	Serpinc1	10.7664	-0.564085	-0.781418	-0.217333	0.000740699	1.13e-05	0.196935	0.00482593	0.000100222	0.705329	17469	21834	56082	40722	136107	11317	14802	18276	36844	21617	102856	40032	32875	27590	8778	109275
ENSMUSG00000029455	Aldh2	10.7507	-0.562256	-0.720822	-0.158565	0.000999018	7.31e-05	0.356465	0.00629002	0.0005487	0.741571	19351	22746	46873	39050	128020	10872	15501	16830	34583	21987	99773	44205	34618	27898	7807	114528
ENSMUSG00000074207	Adh1	10.7451	-0.671288	-0.781486	-0.110198	9.1e-05	1.88e-05	0.523015	0.000745062	0.000159092	0.865257	16771	22625	54600	44003	137999	10268	14096	18947	31837	20144	95292	43282	33240	26454	8781	111757
ENSMUSG00000027249	F2	10.7136	-0.407194	-0.619879	-0.212685	0.0138184	0.000416064	0.201535	0.0594124	0.00263401	0.705329	16374	20361	49347	34781	120863	11715	15523	17797	36126	20974	102135	41564	33339	27826	8356	111085
ENSMUSG00000003617	Cp	10.6914	0.746205	0.350109	-0.396097	0.000392823	0.109711	0.0577564	0.00274267	0.272355	0.565774	10307	13686	23201	18528	65722	13552	19150	23895	47561	27166	131324	59425	33784	35697	5935	134841
ENSMUSG00000008540	Mgst1	10.6611	-0.477607	-0.526768	-0.0491611	0.00915136	0.00674194	0.789432	0.0420231	0.0305152	0.982998	12482	19024	47368	41724	120598	8959	13609	18540	34522	20224	95854	38494	32456	29159	10064	110173
ENSMUSG00000021939	Ctsb	10.6152	1.19979	0.890334	-0.309453	7.14e-12	8.36e-07	0.0701656	1.6e-10	9.03e-06	0.606251	6272	7952	20636	15296	50156	16938	18639	20019	46588	24464	126648	56057	27991	32669	11693	128410
ENSMUSG00000029445	Hpd	10.5787	-0.887927	-1.16423	-0.276299	7.17e-07	1.33e-09	0.126009	8.82e-06	2.17e-08	0.690797	17134	19589	62698	42067	141488	8916	11111	14845	31613	18333	84818	30131	25426	20930	7347	83834
ENSMUSG00000116831	Gm30505	10.4948	-0.363136	-0.527498	-0.164362	0.0255034	0.00221485	0.314807	0.0974301	0.0115738	0.705329	12702	19506	41299	26873	100380	10431	14089	15372	31337	16095	87324	40256	28026	23658	7614	99554
ENSMUSG00000010064	Slc38a3	10.4922	-0.544002	-0.290155	0.253847	0.0032013	0.137661	0.169586	0.0172025	0.320356	0.705329	12727	15043	41586	32948	102304	7501	11453	15153	24999	17776	76882	39738	36629	29150	8806	114323
ENSMUSG00000032081	Apoc3	10.484	-0.684153	-0.813232	-0.129079	8.64e-05	1.18e-05	0.46163	0.000711186	0.000104374	0.826438	14067	17732	50477	35567	117843	8471	12287	14955	28260	16329	80302	31299	25090	20265	9564	86218
ENSMUSG00000033022	Cdo1	10.4562	-0.415123	-0.576348	-0.161226	0.0129914	0.00115599	0.337585	0.0564632	0.00651298	0.723675	12696	16818	42686	29707	101907	8141	11538	15871	32801	19011	87362	34363	27299	24543	7654	93859
ENSMUSG00000023010	Tmbim6	10.3982	-0.345769	-0.441309	-0.0955394	0.0302035	0.00902374	0.551087	0.111299	0.0390541	0.880956	12843	14943	36127	27997	91910	9330	12497	13471	29044	17185	81527	37193	28318	23494	7285	96290
ENSMUSG00000061232	H2-K1	10.3952	1.87112	1.74554	-0.125579	5.99e-32	1.28e-26	0.405081	3.84e-30	6.87e-25	0.78529	3538	4780	10526	7962	26806	13646	16445	18235	38424	22821	109571	49814	31207	31469	11752	124242
ENSMUSG00000026417	Pigr	10.3427	-0.547324	-0.780717	-0.233393	0.00471851	0.000153162	0.231782	0.0240294	0.0010674	0.705329	14713	17353	36310	28959	97335	8128	10911	13302	29437	16618	78396	32118	26455	23230	4250	86053
ENSMUSG00000023224	Serping1	10.3015	0.656499	0.492178	-0.16432	4.21e-05	0.00325174	0.300219	0.000371929	0.0162441	0.705329	7721	8522	20677	14903	51823	10623	14032	16033	33949	18598	93235	40303	28701	28623	7547	105174
ENSMUSG00000032079	Apoa5	10.2789	-0.755769	-0.643103	0.112665	1.92e-06	0.000136923	0.47906	2.19e-05	0.000965903	0.838092	13724	16339	37700	29091	96854	6936	9421	11737	23977	13760	65831	30497	27490	21184	7237	86408
ENSMUSG00000025934	Gsta3	10.2631	-0.560657	-0.718314	-0.157657	0.000679525	4.27e-05	0.342495	0.00448104	0.000335231	0.7292	11776	14100	40941	29455	96272	7569	10071	12624	28442	14778	73484	28349	22525	20922	6771	78567
ENSMUSG00000066366	Serpina1a	10.2232	-0.535901	-0.859153	-0.323251	0.00158715	2.04e-06	0.0591346	0.00942677	2.05e-05	0.571212	10381	16149	39068	29701	95299	8216	12852	11887	23178	14082	70215	26396	19387	16799	6896	69478
ENSMUSG00000060586	H2-Eb1	10.2185	5.80361	5.58181	-0.221806	1.09e-121	1.74e-112	0.249272	1.16e-118	1.62e-109	0.705329	210	453	575	439	1677	15218	17055	16901	37277	21148	107599	49805	22888	29030	12555	114278
ENSMUSG00000030088	Aldh1l1	10.1959	-0.606224	-0.849384	-0.24316	0.000611183	6.66e-06	0.172725	0.00408078	6.12e-05	0.705329	11437	13803	39557	30646	95443	7640	9689	11593	24135	15755	68812	26034	22819	18565	5289	72707
ENSMUSG00000025393	Atp5b	10.1952	-0.402458	-0.495265	-0.0928067	0.00817659	0.00214378	0.543949	0.0382476	0.0112411	0.876905	10087	14232	33669	25159	83147	7786	10162	13008	24674	14271	69901	29814	21919	19946	7654	79333
ENSMUSG00000064339	mt-Rnr2	10.1674	-0.759193	-0.679197	0.0799957	6.13e-05	0.000743764	0.673794	0.00052023	0.00439579	0.938609	10490	15203	34297	32745	92735	6151	7486	12342	22470	13406	61855	24037	20309	18393	9397	72136
ENSMUSG00000036594	H2-Aa	10.1586	5.55202	5.43849	-0.113537	5.62e-131	3.99e-124	0.526517	7.71e-128	5.47e-121	0.867575	256	426	688	506	1876	13094	15272	15692	38079	20251	102388	49644	20796	30163	12901	113504
ENSMUSG00000006522	Itih3	10.1564	0.489782	0.16503	-0.324752	0.00824192	0.394414	0.0787212	0.038522	0.575013	0.629382	8008	10398	19994	13499	51899	10026	13076	15047	28035	17234	83418	40793	21867	23776	4817	91253
ENSMUSG00000017493	Igfbp4	10.1332	-0.57652	-0.500042	0.076478	0.000201856	0.00237377	0.623116	0.00150929	0.0123016	0.916175	12127	14183	31881	22442	80633	6686	9742	10404	21986	13265	62083	29503	24682	20432	6487	81104
ENSMUSG00000079015	Serpina1c	10.1321	-0.58287	-1.0563	-0.473427	0.00145946	7.03e-08	0.0106894	0.00878052	9.07e-07	0.30904	10090	15088	36520	32146	93844	7592	13539	10675	21906	12784	66496	22813	17228	14144	5744	59929
ENSMUSG00000021794	Glud1	10.1194	-0.510405	-0.761443	-0.251038	0.00179092	1.2e-05	0.12754	0.0104313	0.000105543	0.691174	11699	17118	29585	22937	81339	7710	9365	11648	23780	14075	66578	32300	19778	16731	4653	73462
ENSMUSG00000026193	Fn1	10.1001	-0.557878	-0.633122	-0.0752434	0.0136093	0.0083982	0.740564	0.0586621	0.0367273	0.965645	14855	16024	23353	20486	74718	7331	9292	10092	22233	13582	62530	33562	25292	18583	3365	80802
ENSMUSG00000023070	Rgn	10.07	-0.893777	-1.02153	-0.12775	2.35e-07	3.22e-08	0.462517	3.08e-06	4.39e-07	0.827381	11726	15708	39206	28531	95171	5299	8104	10803	22095	12249	58550	25386	20507	16091	4473	66457
ENSMUSG00000006373	Pgrmc1	10.0596	-0.538736	-0.594994	-0.0562575	0.000894332	0.000550378	0.729957	0.00570946	0.00336889	0.962417	9786	12827	30377	27018	80008	6472	8686	11357	22792	12785	62092	25706	22174	19271	5752	72903
ENSMUSG00000073421	H2-Ab1	10.0324	5.48066	5.31056	-0.1701	1.65e-114	9.35e-107	0.371663	1.44e-111	7.93e-104	0.756374	222	481	561	547	1811	13030	14723	14224	32264	18927	93168	43939	20278	26792	11195	102204
ENSMUSG00000069922	Ces3a	10.0305	-0.732093	-1.05874	-0.326648	0.000689547	4.5e-06	0.133628	0.00454089	4.24e-05	0.696622	9138	16180	35124	30344	90786	4998	12489	11751	17208	11484	57930	19802	19640	15426	4424	59292
ENSMUSG00000002769	Gnmt	10.0113	-0.950319	-1.21994	-0.269624	2.12e-06	1.4e-08	0.181931	2.41e-05	2.01e-07	0.705329	10698	12626	47748	29412	100484	5824	7559	10001	20198	12230	55812	16412	15840	14025	6064	52341
ENSMUSG00000029580	Actb	10.0056	1.28166	1.28093	-0.000728139	5.27e-12	3.08e-11	0.996772	1.2e-10	6e-10	1	3427	5356	10814	8828	28425	10028	11812	12323	26402	15720	76285	38967	18636	20934	11775	90312
ENSMUSG00000021210	Akr1c6	10.004	-0.662539	-0.648855	0.0136841	6.99e-05	0.000247554	0.934811	0.000586789	0.00164371	1	8641	13650	33049	26184	81524	5458	8379	11454	20616	11144	57051	27332	20250	17356	5840	70778
ENSMUSG00000028186	Uox	9.97	-0.720389	-0.824341	-0.103952	0.000149741	4.65e-05	0.586441	0.00116025	0.000362187	0.89798	8356	12400	34433	30042	85231	5395	7733	10724	20106	12473	56431	22082	20249	16664	4969	63964
ENSMUSG00000001670	Tat	9.96584	-0.958499	-0.961736	-0.00323706	0.000162191	0.000390043	0.989872	0.00124302	0.00248017	1	13319	13801	28671	28873	84664	8840	7840	7165	18042	6219	48106	15711	14322	14515	8651	53199
ENSMUSG00000037254	Itih2	9.96497	-0.526506	-0.712515	-0.18601	0.000832073	2.11e-05	0.240952	0.00534872	0.000176618	0.705329	10482	14316	28377	20534	73709	6768	8643	10766	20899	11617	58693	27825	18782	16283	4332	67222
ENSMUSG00000039196	Orm1	9.94562	0.675478	0.443218	-0.23226	8.63e-06	0.00510462	0.122351	8.76e-05	0.0240811	0.685035	5146	6982	15809	13526	41463	8016	11416	13388	25272	15484	73576	31369	19866	21194	6429	78858
ENSMUSG00000003053	Cyp2c29	9.92132	-1.40494	-1.73358	-0.328641	9.44e-12	8.01e-15	0.112427	2.1e-10	2.18e-13	0.675488	12240	15071	43723	38341	109375	4471	6710	7797	18468	8967	46413	13646	14792	13399	2833	44670
ENSMUSG00000019987	Arg1	9.90392	-0.393975	-0.732344	-0.338369	0.0111473	9.13e-06	0.0307851	0.0497848	8.21e-05	0.471994	8633	11635	28565	22384	71217	6414	8048	11131	22838	12832	61263	20129	16875	14959	5346	57309
ENSMUSG00000069805	Fbp1	9.89697	-0.5066	-0.533569	-0.0269685	0.00131089	0.00142246	0.864762	0.007985	0.0078366	1	8736	11735	27313	21910	69694	6320	8203	9507	19553	11123	54706	22379	21241	16455	5564	65639
ENSMUSG00000040134	Rdh7	9.89316	-0.832391	-0.954889	-0.122498	2.5e-07	2.97e-08	0.450485	3.27e-06	4.07e-07	0.821467	10049	13054	35163	24394	82660	5311	7792	9421	18839	10266	51629	20779	17867	14963	4601	58210
ENSMUSG00000023944	Hsp90ab1	9.87893	0.337021	-0.254603	-0.591623	0.0267043	0.110631	0.000109567	0.100842	0.273415	0.0166219	7030	9057	18641	15086	49814	8659	11386	11508	24331	15007	70891	22181	13721	14293	6343	56538
ENSMUSG00000004558	Ndrg2	9.85482	-0.607659	-0.6609	-0.0532406	0.000156468	0.000109313	0.741712	0.00120492	0.000791075	0.966085	9743	10608	29826	21262	71439	5594	7580	9322	19899	10666	53061	22991	19251	15971	4739	62952
ENSMUSG00000038224	Serpinf2	9.84681	-0.270805	-0.47144	-0.200635	0.0851363	0.00465676	0.20472	0.238203	0.0222413	0.705329	8458	10303	25425	17972	62158	6740	9290	9889	20106	11255	57280	24905	18669	16197	4464	64235
ENSMUSG00000052305	Hbb-bs	9.82409	0.954733	3.18637	2.23163	0.107975	1.77e-06	0.000166772	0.281017	1.81e-05	0.0224107	2159	3152	2999	2505	10815	4383	4136	2717	11166	4413	26815	18423	7667	8681	46235	81006
ENSMUSG00000033634	Nat8f2	9.81429	-0.477672	-0.370018	0.107654	0.00562097	0.0428724	0.533635	0.027891	0.137761	0.870763	8240	10520	24809	19297	62866	4568	8059	9787	17228	11207	50849	25811	20481	18980	4504	69776
ENSMUSG00000025428	Atp5a1	9.81224	-0.366481	-0.438814	-0.0723337	0.0145338	0.00574593	0.631097	0.0618794	0.0265844	0.920624	7307	10618	25405	19500	62830	6065	8022	9863	19261	10652	53863	23023	17533	15398	5967	61921
ENSMUSG00000091119	Ccdc152	9.8082	-0.363907	-0.479971	-0.116063	0.0196003	0.00367964	0.458939	0.0789268	0.0181116	0.825282	7600	10624	25469	19192	62885	5460	7079	10735	22388	10702	56364	22722	17001	16736	5214	61673
ENSMUSG00000025130	P4hb	9.77621	-0.24661	-0.505701	-0.259091	0.112355	0.00211523	0.097489	0.288988	0.0111116	0.657385	7539	11731	20173	18368	57811	6434	8351	9927	20064	11156	55932	25503	16944	14324	4000	60771
ENSMUSG00000024026	Glo1	9.75799	-0.775105	-0.951028	-0.175923	3.36e-06	9.22e-08	0.294831	3.69e-05	1.16e-06	0.705329	9120	10064	30694	25029	74907	4757	7205	8827	18359	9638	48786	20201	15277	12642	4389	52509
ENSMUSG00000030236	Slco1b2	9.74412	-0.903716	-0.723647	0.180069	3.31e-06	0.000459502	0.354885	3.64e-05	0.00287117	0.739638	10190	11661	26028	21960	69839	3666	5787	8026	18231	9321	45031	22096	19933	17090	3404	62523
ENSMUSG00000031594	Fgl1	9.73515	0.874058	0.532969	-0.341089	5.95e-06	0.00780412	0.0733327	6.23e-05	0.0345062	0.61793	6489	6200	8624	7739	29052	7720	10141	12602	24515	12170	67148	26762	17477	19002	4645	67886
ENSMUSG00000053279	Aldh1a1	9.72904	-0.615852	-0.858415	-0.242563	0.00145323	3.14e-05	0.213504	0.00874667	0.000252665	0.705329	7111	11020	23971	27062	69164	4657	8351	9928	15703	10151	48790	16973	15497	14829	4068	51367
ENSMUSG00000022464	Slc38a4	9.72607	-0.611729	-0.596904	0.0148248	0.000432728	0.00122173	0.932308	0.0029904	0.00684056	1	8827	9003	24731	21939	64500	4768	6773	8689	16935	10428	47593	20888	19017	15510	4242	59657
ENSMUSG00000049091	Sephs2	9.72053	-0.530059	-0.769378	-0.23932	0.000728154	4.07e-06	0.130129	0.00475279	3.88e-05	0.692222	8461	11472	24770	19385	64088	5149	7212	8540	18803	11454	51158	21207	16237	13328	3677	54449
ENSMUSG00000003814	Calr	9.70818	0.138958	-0.411683	-0.550641	0.356312	0.00950604	0.000287498	0.548717	0.0408336	0.0334147	6533	9862	17372	14414	48181	7277	9835	10231	21499	11717	60559	22824	13869	13550	3729	53972
ENSMUSG00000020051	Pah	9.68231	-0.738863	-0.856299	-0.117436	6.02e-06	8.61e-07	0.474608	6.29e-05	9.27e-06	0.835239	8125	10600	29636	20753	69114	4415	6417	7900	18522	9822	47076	20068	15680	12490	4095	52333
ENSMUSG00000037053	Azgp1	9.67078	-0.512198	-0.669465	-0.157266	0.00133055	7.92e-05	0.327549	0.0080945	0.00059122	0.715091	7263	9955	26170	19020	62408	4633	7007	9114	18881	9780	49415	19109	15793	13948	4340	53190
ENSMUSG00000066154	Mup3	9.66228	-2.2481	-2.54666	-0.298555	2.24e-13	3.19e-14	0.323219	5.7e-12	8.25e-13	0.712014	13294	16933	34515	47369	112111	1608	5745	5595	8657	4634	26239	5332	11414	6081	2159	24986
ENSMUSG00000022445	Cyp2d26	9.65367	-0.896969	-1.05199	-0.155025	2.14e-08	8.04e-10	0.336064	3.27e-07	1.35e-08	0.722563	9402	10794	29539	21972	71707	4342	5922	8459	15396	9087	43206	16764	14579	12052	3881	47276
ENSMUSG00000029630	Cyp3a25	9.63651	-0.877469	-0.947849	-0.0703805	9.08e-06	7.02e-06	0.723127	9.19e-05	6.42e-05	0.959907	8771	10246	27899	22737	69653	4700	6074	6741	16843	8574	42932	19762	16724	13550	2582	52618
ENSMUSG00000022587	Ly6e	9.6271	1.27438	1.04321	-0.231173	3.68e-19	1.33e-12	0.0948974	1.32e-17	3e-11	0.657385	3281	4132	8156	7334	22903	7726	9700	11099	21386	12654	62565	26333	17186	17440	5937	66896
ENSMUSG00000027359	Slc27a2	9.61975	-0.61766	-0.621283	-0.00362342	0.000224584	0.000476018	0.982806	0.00166156	0.00296217	1	7627	9179	24595	19439	60840	4377	6836	7915	15749	9307	44184	17554	17144	14854	4182	53734
ENSMUSG00000020777	Acox1	9.6034	-0.424596	-0.839789	-0.415193	0.0221025	2.14e-05	0.0268357	0.0868196	0.00017911	0.447365	7777	9097	21180	20646	58700	4982	7585	9208	17160	10272	49207	16866	15609	12293	2720	47488
ENSMUSG00000021477	Ctsl	9.57344	-0.171167	-0.416756	-0.245589	0.267306	0.0106669	0.113515	0.480263	0.0450363	0.676042	6220	8471	20302	14975	49968	5242	6632	9554	18602	10271	50301	18900	15705	13704	3893	52202
ENSMUSG00000020048	Hsp90b1	9.57075	-0.0133399	-0.500474	-0.487134	0.927698	0.00127666	0.0010205	1	0.00712516	0.0803683	6269	10428	15597	13614	45908	6279	8535	8962	19432	9853	53061	20548	12031	11916	3784	48279
ENSMUSG00000015656	Hspa8	9.56926	0.560425	-0.0933139	-0.653739	0.00206473	0.623107	0.000336427	0.011813	0.791232	0.0370618	3901	6592	15866	11606	37965	7688	8894	10123	21561	12295	60561	16668	9972	11483	5934	44057
ENSMUSG00000024646	Cyb5a	9.5691	-0.605868	-0.570273	0.0355948	6.95e-05	0.000420043	0.815928	0.000583739	0.00265511	0.990107	6937	9146	23917	18143	58143	4251	5934	7969	15983	8812	42949	19425	15416	13036	4746	52623
ENSMUSG00000049775	Tmsb4x	9.56113	2.87627	3.04234	0.166073	7.78e-35	1.36e-36	0.43047	5.52e-33	1.09e-34	0.804291	815	1359	2691	2379	7244	7560	8615	9735	21902	11529	59341	28492	13831	17800	12067	72190
ENSMUSG00000064368	mt-Nd6	9.54082	-0.495582	-0.395614	0.0999689	0.00056367	0.00935986	0.487864	0.00379608	0.040297	0.843936	6741	10801	19721	13942	51205	4328	6341	7974	15231	8136	42010	22357	15425	14127	4383	56292
ENSMUSG00000026864	Hspa5	9.53421	0.214706	-0.691317	-0.906023	0.224053	0.000209494	4.47e-07	0.453936	0.00141184	0.000225862	4540	10941	15791	12722	43994	7474	10041	8711	20349	10631	57206	16689	10029	8715	3466	38899
ENSMUSG00000102595	Gm30097	9.51676	-0.335465	-0.634802	-0.299337	0.0469534	0.000397404	0.0786273	0.155223	0.00252308	0.629382	6971	9928	19572	14457	50928	5041	7638	8952	15582	8314	45527	19863	14425	12095	2845	49228
ENSMUSG00000025003	Cyp2c39	9.51663	-0.864056	-0.91989	-0.0558336	1.7e-06	1.78e-06	0.758234	1.96e-05	1.82e-05	0.971483	9037	9994	25467	17471	61969	3417	4692	7727	16868	8222	40926	16378	14248	13142	3103	46871
ENSMUSG00000064337	mt-Rnr1	9.51332	-1.00092	-0.825459	0.175458	1.74e-06	0.0002108	0.402544	2e-05	0.00141998	0.78355	7029	9771	24482	23484	64766	3552	4308	7370	13231	7711	36172	13479	12598	10695	6499	43271
ENSMUSG00000024665	Fads2	9.50706	-0.348733	-0.418774	-0.0700406	0.0245121	0.0107708	0.65288	0.0943558	0.0453821	0.928886	6687	7320	21478	14933	50418	4659	5825	8224	15297	10040	44045	20914	13706	13523	4203	52346
ENSMUSG00000046805	Mpeg1	9.49715	2.80961	2.49757	-0.312037	8.93e-60	1.39e-46	0.0465677	1.55e-57	1.64e-44	0.537552	1042	1499	2872	2845	8258	7687	9787	11320	23452	13231	65477	29756	15746	18841	4558	68901
ENSMUSG00000030688	Stard10	9.46295	-0.577868	-0.676511	-0.0986431	0.000135939	2.64e-05	0.517284	0.00106245	0.00021632	0.862021	6569	8661	22313	17153	54696	4303	6313	7344	14191	8232	40383	16818	13759	10654	4378	45609
ENSMUSG00000036322	H2-Ea	9.43975	5.26547	5.20393	-0.0615326	2.69e-131	7.97e-126	0.720036	3.87e-128	1.21e-122	0.958421	141	307	550	422	1420	7714	9300	9849	21939	11927	60729	30313	13607	18873	7761	70554
ENSMUSG00000006529	Itih1	9.43255	-0.386684	-0.692077	-0.305393	0.0131726	2.97e-05	0.0521998	0.0570873	0.000240262	0.555877	7004	9364	19307	13429	49104	4676	6715	7803	15270	8576	43040	18617	12545	11631	2753	45546
ENSMUSG00000067212	H2-T23	9.4186	1.59133	1.56042	-0.0309035	2.01e-28	9.44e-26	0.822422	1.1e-26	4.91e-24	0.992116	2127	2618	6539	4644	15928	6319	8041	9535	18851	10660	53406	24799	17183	16540	5895	64417
ENSMUSG00000036880	Acaa2	9.41507	-0.741892	-0.837823	-0.0959305	1.17e-06	2.57e-07	0.53203	1.39e-05	3.02e-06	0.870479	6609	9435	23531	17233	56808	3864	5679	7355	12571	7746	37215	15713	12844	10350	3846	42753
ENSMUSG00000060613	Cyp2c70	9.39619	-0.593655	-1.04976	-0.4561	0.000117728	1.95e-10	0.00347886	0.000932506	3.48e-09	0.171709	6444	9442	23231	16970	56087	4149	5942	7898	15751	8069	41809	14337	10776	9812	2766	37691
ENSMUSG00000032349	Elovl5	9.38564	-0.227194	-0.741551	-0.514357	0.161386	1.68e-05	0.00172562	0.365561	0.00014413	0.112307	6991	8447	17244	12689	45371	5898	6200	7866	15419	8806	44189	16727	11133	10878	2426	41164
ENSMUSG00000047797	Gjb1	9.37984	-0.75109	-0.917891	-0.166801	2.94e-07	4.27e-09	0.258175	3.8e-06	6.54e-08	0.705329	7016	9191	22163	17340	55710	4202	5591	6869	13124	6976	36762	15165	12279	10097	3293	40834
ENSMUSG00000074254	Cyp2a4	9.37881	-1.23019	-0.410261	0.81993	5.05e-05	0.200723	0.00673661	0.000437723	0.402815	0.241813	6784	6187	23995	20389	57355	2027	1796	5997	11537	7172	28529	14299	17932	10381	7369	49981
ENSMUSG00000093930	Hmgcs1	9.37261	-0.848162	-0.29498	0.553182	0.000125524	0.207621	0.0123386	0.000987204	0.409839	0.326582	6062	9208	16026	17163	48459	3050	4960	4832	12423	6365	31630	31464	15373	14316	2416	63569
ENSMUSG00000022982	Sod1	9.35853	-0.50893	-0.532925	-0.0239948	0.00112174	0.00130158	0.878469	0.0069593	0.0072552	1	5809	7399	20222	15445	48875	4194	5606	6812	13308	7724	37644	15037	12651	10982	4747	43417
ENSMUSG00000028967	Errfi1	9.34512	-0.718807	-0.969796	-0.250989	0.0055303	0.00045802	0.33661	0.0275264	0.00286253	0.723039	7638	15111	11597	13347	47693	4478	5325	5631	15001	6921	37356	6852	10817	10665	4539	32873
ENSMUSG00000001435	Col18a1	9.34029	-0.545586	-0.688441	-0.142855	0.00791868	0.00162098	0.489505	0.0372528	0.00881567	0.844623	7932	9149	15038	13865	45984	4162	5773	6191	13258	8264	37648	18626	14298	11252	1933	46109
ENSMUSG00000016194	Hsd11b1	9.32007	-0.372167	-0.553223	-0.181056	0.0150645	0.000657159	0.2399	0.0636965	0.00394624	0.705329	5550	7338	19317	13767	45972	4095	5444	7237	15033	8183	39992	15552	13099	11031	3326	43008
ENSMUSG00000078964	Ces1b	9.3187	-0.715391	-0.969427	-0.254036	2.01e-06	1.64e-09	0.0942767	2.28e-05	2.63e-08	0.656246	6846	8064	23228	15995	54133	4035	5211	6649	13294	7349	36538	13228	10987	9722	3236	37173
ENSMUSG00000002588	Pon1	9.31867	-0.656154	-0.767832	-0.111678	4.99e-05	8.21e-06	0.492565	0.000433003	7.43e-05	0.846814	6201	8296	20933	15801	51231	3390	4751	7013	15016	7438	37608	14775	12855	10649	3164	41443
ENSMUSG00000026664	Phyh	9.30206	-0.8382	-0.835827	0.00237286	1.92e-07	1.09e-06	0.988289	2.55e-06	1.15e-05	1	5971	8458	23361	16720	54510	3274	5192	6050	11722	7086	33324	14011	12319	10215	3641	40186
ENSMUSG00000052974	Cyp2f2	9.2977	-0.913564	-1.08513	-0.171564	8.27e-07	4.43e-08	0.357728	1.01e-05	5.93e-07	0.743037	5836	8681	24076	19855	58448	2913	5303	6297	11889	7458	33860	11121	10952	9916	3305	35294
ENSMUSG00000027048	Abcb11	9.29047	-0.783084	-1.2973	-0.514213	5.52e-05	5.25e-10	0.00898727	0.000474638	8.96e-09	0.281881	8180	8616	21938	16460	55194	3710	4765	6629	15310	7531	37945	13054	10014	9199	1579	33846
ENSMUSG00000054827	Cyp2c50	9.27321	-0.823039	-0.823206	-0.000166333	6.12e-06	2.16e-05	0.999274	6.38e-05	0.000180259	1	6303	9280	20363	15572	51518	2787	4751	6154	12281	7612	33585	15136	13540	10861	2464	42001
ENSMUSG00000030382	Slc27a5	9.27104	-0.673453	-0.864054	-0.190601	3.46e-05	6.22e-07	0.244632	0.000310387	6.86e-06	0.705329	6376	7530	21689	15411	51006	3625	5111	6252	12788	7805	35581	13467	12317	9702	2886	38372
ENSMUSG00000016534	Lamp2	9.24829	-0.277943	-0.465007	-0.187064	0.0654822	0.00361433	0.217651	0.197619	0.0178237	0.705329	5375	7010	15453	13097	40935	3885	5434	7197	14981	7552	39049	16731	11985	11392	2830	42938
ENSMUSG00000003623	Crot	9.23953	-0.181041	-0.68511	-0.504069	0.292514	0.000173749	0.00374545	0.488706	0.00119498	0.178444	6266	7171	14828	11797	40062	4752	5870	8254	14862	7171	40909	14492	9464	11592	2124	37672
ENSMUSG00000021364	Elovl2	9.20065	-0.531108	-0.637549	-0.106441	0.00210536	0.000510854	0.539979	0.0120091	0.0031551	0.874281	6667	7593	16059	12218	42537	3675	4376	5977	15059	6736	35823	16104	12019	11144	2258	41525
ENSMUSG00000060407	Cyp2a12	9.19381	-0.432	-0.61236	-0.180361	0.00443022	0.000144843	0.237884	0.0227421	0.00101432	0.705329	4999	6978	18058	13423	43458	3786	5211	6779	12715	7016	35507	13361	11543	10182	3190	38276
ENSMUSG00000005547	Cyp2a5	9.18513	-0.250477	0.810189	1.06067	0.382227	0.00785867	0.000215288	0.577337	0.0346995	0.0268811	2842	2773	13888	10936	30439	1892	3110	5138	8198	8549	26887	17796	21478	15269	7466	62009
ENSMUSG00000022323	Rida	9.17921	-0.714765	-0.820207	-0.105443	2.76e-06	4.4e-07	0.491861	3.08e-05	4.97e-06	0.846261	5938	6945	20684	14539	48106	3581	4484	5936	12251	6315	32567	12799	10730	9545	3220	36294
ENSMUSG00000033688	1300017J02Rik	9.17425	-0.403509	-0.565955	-0.162446	0.00670708	0.000337783	0.277989	0.0323773	0.00218106	0.705329	5465	7291	15961	12149	40866	3498	5225	6458	13216	7205	35602	14776	12066	10117	2719	39678
ENSMUSG00000079012	Serpina3m	9.17267	-0.962654	-1.07927	-0.116615	1.54e-07	3.73e-08	0.527102	2.08e-06	5.04e-07	0.867969	6488	11568	17648	14088	49792	2753	5828	5055	10310	5630	29576	13161	11528	8155	2277	35121
ENSMUSG00000009614	Sardh	9.14259	-0.836069	-0.98363	-0.147561	1.13e-07	5.07e-09	0.352251	1.56e-06	7.69e-08	0.736827	6321	7735	20807	14210	49073	3357	4404	5113	10557	7068	30499	12585	10925	8601	2502	34613
ENSMUSG00000010663	Fads1	9.13562	-0.782693	-0.906577	-0.123885	1.24e-07	9.24e-09	0.405504	1.7e-06	1.36e-07	0.785569	6350	7637	19592	13504	47083	3399	3909	5461	11293	7022	31084	13978	9994	9120	2590	35682
ENSMUSG00000092021	Gbp11	9.12402	2.41265	2.91078	0.498132	1.12e-39	4.27e-52	0.00303427	9.43e-38	6.28e-50	0.161663	1022	1404	2198	1447	6071	4418	5355	5865	17437	7666	40741	24579	18823	20653	4877	68932
ENSMUSG00000026473	Glul	9.12358	-0.46486	-0.498707	-0.0338475	0.00264156	0.00234856	0.827447	0.0146171	0.0121888	0.992668	5997	7150	14433	10859	38439	3081	4316	5403	12938	7943	33681	16670	11661	9473	2824	40628
ENSMUSG00000111403	Gm47544	9.12317	-0.687793	-0.651001	0.0367923	2.15e-06	2.41e-05	0.800654	2.43e-05	0.000199217	0.985462	6154	7150	16796	12759	42859	3297	4565	5379	10699	6290	30230	13210	12302	9431	3128	38071
ENSMUSG00000001123	Lgals9	9.09975	-0.379118	-0.623932	-0.244814	0.00474324	1.2e-05	0.0703149	0.0241297	0.000105412	0.607359	5195	6613	15466	11953	39227	3599	4917	6470	12632	6691	34309	13417	9977	8785	3071	35250
ENSMUSG00000092220	Gm20528	9.0963	-0.751536	-0.800611	-0.0490747	1.17e-06	1.15e-06	0.752166	1.39e-05	1.21e-05	0.969435	5963	6824	16828	14984	44599	3066	4034	5677	11037	6368	30182	13198	11144	9095	2628	36065
ENSMUSG00000030630	Fah	9.08063	-0.497418	-0.653995	-0.156577	0.00102134	4.8e-05	0.304318	0.00641337	0.000373039	0.705329	5184	6283	17759	11782	41008	3497	4833	5657	11159	6826	31972	12745	11015	8937	2855	35552
ENSMUSG00000085834	Gm15622	9.07723	-0.612681	-1.05454	-0.441856	0.000581461	3.12e-08	0.0142414	0.00390404	4.27e-07	0.354105	5249	7263	17499	15143	45154	3183	4912	5930	12894	6612	33531	9689	9292	9322	1911	30214
ENSMUSG00000020053	Igf1	9.07246	-0.784053	-0.938694	-0.154641	7.73e-08	1.64e-09	0.292463	1.09e-06	2.64e-08	0.705329	6121	9343	15750	12291	43505	2857	4561	5322	10668	6351	29759	13281	9883	8092	2397	33653
ENSMUSG00000032080	Apoa4	9.0629	-0.506431	-0.713964	-0.207532	0.000580043	5.07e-06	0.161658	0.00389542	4.75e-05	0.705329	5088	6989	14243	13662	39982	3535	3845	6045	13692	6051	33168	12469	8598	9589	2998	33654
ENSMUSG00000078853	Igtp	9.06176	3.57203	3.54378	-0.0282433	3.5e-100	3.12e-95	0.846556	2.15e-97	2.04e-92	0.995977	440	816	1108	895	3259	5251	6778	7755	17629	8929	46342	21131	13422	16208	4703	55464
ENSMUSG00000052520	Cyp2j5	9.05308	-0.862124	-1.06674	-0.204616	6.05e-08	3.66e-10	0.20185	8.72e-07	6.39e-09	0.705329	5912	7348	18948	14882	47090	2724	4183	5515	11234	5891	29547	10715	9657	8434	2275	31081
ENSMUSG00000032018	Sc5d	9.04493	-0.868115	-0.97815	-0.110035	8.34e-07	1.98e-07	0.534546	1.02e-05	2.37e-06	0.871332	5317	7602	17324	15966	46209	2885	4404	5136	9816	5814	28055	15645	9338	7987	1892	34862
ENSMUSG00000038642	Ctss	9.03459	4.0809	3.79702	-0.283879	2.14e-82	4.86e-71	0.115809	8.1e-80	1.46e-68	0.676042	277	544	939	786	2546	6658	6846	7340	17922	9624	48390	24964	8469	13184	4483	51100
ENSMUSG00000078686	Mup9	9.03139	-3.34126	-4.22574	-0.884476	2.1e-08	4.66e-10	0.123913	3.22e-07	8.03e-09	0.687849	7274	9175	21280	58695	96424	177	2666	3297	1541	1509	9190	684	1877	1520	1071	5152
ENSMUSG00000022766	Serpind1	9.02662	-0.323522	-0.524459	-0.200938	0.0248148	0.000597687	0.165976	0.0953557	0.00363454	0.705329	4767	5810	15080	10742	36399	3399	4531	6014	12670	6570	33184	14329	9858	9205	2564	35956
ENSMUSG00000074115	Saa1	9.026	3.61157	3.09696	-0.514608	2.74e-50	1.07e-37	0.0154193	3.34e-48	8.96e-36	0.366704	817	580	1021	896	3314	5349	9501	6735	16906	11917	50408	19923	9241	12473	3706	45343
ENSMUSG00000030747	Dgat2	9.02152	-0.450151	-0.379467	0.0706844	0.00419937	0.0226875	0.654032	0.0217234	0.0835179	0.929301	4546	5951	14898	11114	36509	2819	4188	5725	10119	7038	29889	12540	11774	10079	3314	37707
ENSMUSG00000021033	Gstz1	9.01972	-0.703493	-0.824356	-0.120863	3.83e-06	3.71e-07	0.430247	4.16e-05	4.24e-06	0.804159	5172	6581	18704	12527	42984	2994	4149	5584	10721	5854	29302	11654	10024	8277	2735	32690
ENSMUSG00000048856	Slc25a47	9.01315	-0.395652	-0.877418	-0.481767	0.0533447	5.82e-05	0.0201315	0.170052	0.000444662	0.408529	3895	5737	18472	13339	41443	3496	4306	6667	10721	7944	33134	8053	9843	7680	2616	28192
ENSMUSG00000069516	Lyz2	9.01154	3.41092	3.31783	-0.0930897	1.99e-51	2.79e-47	0.639609	2.59e-49	3.36e-45	0.923986	408	741	1568	1067	3784	5663	7165	6732	16493	8406	44459	23905	7395	13422	5868	50590
ENSMUSG00000028494	Plin2	9.00931	0.173985	-0.627029	-0.801014	0.3394	0.00111027	1.44e-05	0.529866	0.00628359	0.00364867	3800	4587	13897	10139	32423	4210	5492	9285	11989	7818	38794	9021	7480	8613	2428	27542
ENSMUSG00000015854	Cd5l	8.99991	2.80091	2.67903	-0.121883	1.96e-66	9.63e-59	0.408233	4.48e-64	1.89e-56	0.787874	608	1083	2231	1768	5690	5566	6105	7753	15522	8740	43686	23215	11439	12017	4472	51143
ENSMUSG00000039197	Adk	8.99613	-0.445712	-0.663258	-0.217546	0.00189576	1.36e-05	0.132343	0.0109704	0.000118137	0.69309	4950	6141	15095	11438	37624	2895	4559	5842	12012	6481	31789	12222	9511	8700	2631	33064
ENSMUSG00000056973	Ces1d	8.983	-1.09072	-1.11522	-0.0245014	1.12e-12	9.98e-12	0.873448	2.71e-11	2.05e-10	1	6563	7614	16709	15377	46263	2574	3443	4546	10030	4911	25504	9948	9864	7737	2349	29898
ENSMUSG00000030168	Adipor2	8.98115	-0.782218	-1.15025	-0.36803	7.37e-08	1.52e-13	0.0122438	1.05e-06	3.69e-12	0.325985	5567	8633	15715	13184	43099	3398	4410	5057	9252	5916	28033	11035	8507	6766	1986	28294
ENSMUSG00000090555	Gm8893	8.98099	-0.662116	-1.06182	-0.399706	4.39e-05	9.14e-10	0.0147555	0.000386597	1.52e-08	0.358612	4588	7054	16575	14894	43111	3216	5625	4655	10469	5588	29553	10807	8023	6686	2433	27949
ENSMUSG00000024039	Cbs	8.9583	-0.635304	-1.20706	-0.571755	7.29e-06	2.05e-15	7.06e-05	7.5e-05	5.87e-14	0.0117662	5454	7162	17391	12218	42225	3351	4376	5981	11016	5775	30499	10710	7049	6549	1867	26175
ENSMUSG00000075602	Ly6a	8.95333	5.25759	5.22106	-0.0365278	3.79e-146	5.16e-141	0.821143	7.29e-143	9.91e-138	0.991786	101	231	308	351	991	4972	6161	8304	15153	8702	43292	17370	12972	13679	5522	49543
ENSMUSG00000069919	Hba-a1	8.93565	0.870647	3.19991	2.32926	0.153323	3.15e-06	0.000139717	0.353872	3.07e-05	0.0199366	1124	1734	1564	1461	5883	2373	2178	1318	5150	2313	13332	9398	3860	4368	25693	43319
ENSMUSG00000086432	B430119L08Rik	8.93137	-0.602488	-1.03739	-0.434902	0.000224672	2.86e-09	0.00851701	0.00166178	4.46e-08	0.273439	4343	6611	15650	14298	40902	3079	5546	4890	10440	5321	29276	10179	7768	6273	2451	26671
ENSMUSG00000030934	Oat	8.92521	-1.19297	-1.36839	-0.175422	2.13e-10	1.19e-11	0.352532	4.16e-09	2.41e-10	0.736987	6195	5987	23050	15006	50238	2101	2890	4689	9209	5711	24600	8776	7162	6866	2375	25179
ENSMUSG00000016942	Tmprss6	8.92387	-0.684	-0.907213	-0.223212	1.38e-06	1.94e-09	0.118165	1.63e-05	3.09e-08	0.677307	5573	6285	15495	12014	39367	2993	4150	4723	10141	5899	27906	10889	9088	7401	2257	29635
ENSMUSG00000027227	Sord	8.91301	-0.693635	-0.334546	0.359089	1.05e-05	0.0446445	0.0226115	0.000104478	0.14212	0.429861	4650	5591	13977	11001	35219	2266	3776	4304	9079	5421	24846	13918	12574	9939	2795	39226
ENSMUSG00000022821	Hgd	8.9082	-0.631434	-0.933871	-0.302438	1.33e-05	1.59e-09	0.0388445	0.000130319	2.56e-08	0.509818	4652	6028	16596	12626	39902	3028	4017	5331	10491	5651	28518	10717	8110	6946	2427	28200
ENSMUSG00000023828	Slc22a3	8.90685	-0.30153	-0.514136	-0.212606	0.0314827	0.000537058	0.131767	0.115101	0.00329856	0.692222	4778	5483	12636	9527	32424	3405	4751	5137	10674	5941	29908	13025	9590	8124	2318	33057
ENSMUSG00000019505	Ubb	8.906	0.394404	0.351379	-0.0430252	0.00877076	0.0259136	0.773512	0.0405467	0.0929831	0.977894	3169	3599	9020	6421	22209	3881	4878	5812	11462	6684	32717	13193	9290	9558	4600	36641
ENSMUSG00000031444	F10	8.89898	-0.249328	-0.472506	-0.223178	0.0761652	0.00150256	0.114644	0.22042	0.00823537	0.676042	3765	5438	13569	9949	32721	3594	4499	5184	10692	6185	30154	12058	9312	8099	2676	32145
ENSMUSG00000027597	Ahcy	8.89187	-0.93989	-1.20646	-0.266571	3.97e-08	4.89e-11	0.122374	5.85e-07	9.3e-10	0.685035	5453	6156	20002	13193	44804	2719	3879	3992	9376	5708	25674	7639	7993	6905	2399	24936
ENSMUSG00000034088	Hdlbp	8.8856	-0.146868	-0.415281	-0.268413	0.277137	0.00365498	0.0483081	0.480263	0.0180026	0.544794	3781	6105	10742	9322	29950	3392	4807	5350	11121	6323	30993	12955	8814	8499	2374	32642
ENSMUSG00000028553	Angptl3	8.87296	-0.818141	-0.979948	-0.161807	3.18e-07	9.74e-09	0.315271	4.08e-06	1.43e-07	0.705329	4595	6329	16911	13373	41208	2457	3926	4603	10022	5186	26194	9577	8636	7748	2190	28151
ENSMUSG00000030711	Sult1a1	8.85623	-0.238712	-0.565593	-0.326881	0.134812	0.000830332	0.0422277	0.325528	0.00485663	0.525032	3908	4907	13837	9736	32388	3050	3710	6257	11853	6159	31029	9487	8155	8208	2753	28603
ENSMUSG00000017950	Hnf4a	8.84748	-0.0400121	-0.411909	-0.371897	0.796466	0.0119314	0.0172259	0.946158	0.0494549	0.383413	3914	5150	11006	8367	28437	3479	4703	5390	11324	6697	31593	13159	8608	8493	1793	32053
ENSMUSG00000030161	Gabarapl1	8.84457	-0.511319	-0.586912	-0.0755935	0.00146195	0.000579248	0.639799	0.00879274	0.00352787	0.924065	4233	5224	13419	11493	34369	2441	4255	4871	10430	5412	27409	10426	9554	8867	2397	31244
ENSMUSG00000094806	Cyp2d10	8.84441	-0.6558	-0.788353	-0.132552	2.24e-05	1.69e-06	0.394623	0.000209946	1.73e-05	0.777772	4225	5910	15145	12084	37364	2446	4078	4987	9275	5459	26245	10824	8977	7376	2329	29506
ENSMUSG00000035929	H2-Q4	8.84404	2.04529	1.97876	-0.0665257	6.61e-47	9.03e-42	0.617773	7.08e-45	8.91e-40	0.912789	1229	1452	2959	2199	7839	4714	6131	5848	12336	7613	36642	17740	11419	11329	3915	44403
ENSMUSG00000021577	Sdha	8.84258	-0.567966	-0.65299	-0.085024	1.8e-05	3.46e-06	0.523307	0.000172447	3.35e-05	0.865343	4507	6001	13612	10510	34630	2774	3946	4783	9541	5421	26465	11517	9048	7686	2504	30755
ENSMUSG00000026701	Prdx6	8.83418	-0.623154	-0.584149	0.0390051	1.28e-05	0.000116533	0.78565	0.000126254	0.000837641	0.98139	4504	5391	14243	10732	34870	2592	3732	4551	9142	5387	25404	11001	9582	7679	2914	31176
ENSMUSG00000010651	Acaa1b	8.83375	-1.12186	-1.56428	-0.442421	1.54e-09	6.58e-15	0.0184244	2.71e-08	1.81e-13	0.395592	5446	6272	20165	15751	47634	2502	3269	4778	6851	5644	23044	6836	6836	5057	1997	20726
ENSMUSG00000025492	Ifitm3	8.82554	0.568501	0.490502	-0.0779988	6.08e-05	0.000934735	0.578339	0.000517003	0.00539504	0.894917	2476	3152	7669	6260	19557	3576	4927	6150	10570	6616	31839	13384	10024	9091	3854	36353
ENSMUSG00000003809	Gcdh	8.82531	-0.783257	-0.826939	-0.0436825	5.68e-08	7.34e-08	0.763284	8.23e-07	9.43e-07	0.973404	4747	5990	15093	11904	37734	2429	3608	4450	8855	5327	24669	10282	8946	7290	2456	28974
ENSMUSG00000018796	Acsl1	8.82527	-1.22343	-1.58037	-0.35694	1.3e-13	8e-19	0.0320202	3.35e-12	2.82e-17	0.47838	6253	8944	16838	13300	45335	2282	3290	4014	8297	4780	22663	8952	6697	6078	1210	22937
ENSMUSG00000021135	Slc10a1	8.82492	-1.29471	-1.15212	0.14259	5.08e-13	1.71e-09	0.425928	1.26e-11	2.74e-08	0.800635	5318	7110	18154	14451	45033	1849	2799	3876	7554	4674	20752	8817	9879	6895	2019	27610
ENSMUSG00000029417	Cxcl9	8.81336	5.37813	5.08726	-0.29087	3.14e-162	1.99e-145	0.0623685	7.53e-159	4.1e-142	0.57767	102	205	269	306	882	5016	5742	6756	17780	8616	43910	17179	9467	12997	3639	43282
ENSMUSG00000026822	Lcn2	8.79233	4.86989	4.44578	-0.424114	3.44e-94	1.2e-79	0.0279986	1.74e-91	4.81e-77	0.455436	253	253	311	367	1184	5198	6645	7348	14845	8675	42711	19359	7201	12106	3126	41792
ENSMUSG00000024386	Proc	8.78748	-0.504892	-0.585245	-0.0803531	0.000532801	0.000154776	0.583492	0.00361352	0.00107656	0.896083	4129	5197	13718	9905	32949	2702	3984	4743	9133	5189	25751	10950	9392	7571	2348	30261
ENSMUSG00000024892	Pcx	8.77885	-0.482499	-0.58942	-0.106922	0.00400405	0.000924321	0.525892	0.0208519	0.00534242	0.867082	4926	5949	10918	8845	30638	2702	3822	4340	9051	5981	25896	11660	9875	7876	1732	31143
ENSMUSG00000000753	Serpinf1	8.76348	-0.791973	-0.951618	-0.159644	7.8e-08	1.46e-09	0.282267	1.1e-06	2.37e-08	0.705329	4645	5816	14864	11815	37140	2473	3559	4271	8696	5034	24033	9377	8301	6828	2010	26516
ENSMUSG00000037820	Tgm2	8.75215	1.68404	1.28294	-0.401096	4.97e-25	1.4e-14	0.0102842	2.3e-23	3.72e-13	0.303101	1378	2278	3168	3075	9899	5358	5666	5803	11886	7293	36006	15230	7764	9832	2956	35782
ENSMUSG00000003585	Sec14l2	8.74958	-0.830022	-1.06731	-0.237285	7.26e-09	3.49e-12	0.100984	1.18e-07	7.56e-11	0.660899	4908	6592	14178	11382	37060	2592	3586	4123	8101	5077	23479	9725	7882	6153	1743	25503
ENSMUSG00000014867	Surf4	8.71944	-0.14031	-0.337043	-0.196733	0.266612	0.0115347	0.120984	0.480263	0.0480873	0.681795	3305	5248	9617	8149	26319	3263	4032	4569	9542	5619	27025	11909	7939	7393	2448	29689
ENSMUSG00000032959	Pebp1	8.71367	-0.343648	-0.477041	-0.133393	0.0115347	0.000932897	0.329476	0.0512142	0.00538553	0.71674	3442	4867	11333	9679	29321	2720	3777	4805	9036	5339	25677	10436	8018	7208	2655	28317
ENSMUSG00000024359	Hspa9	8.7117	-0.595565	-0.679255	-0.0836899	4.32e-06	8.09e-07	0.520878	4.65e-05	8.75e-06	0.864439	4017	5798	12393	9767	31975	2492	3498	4646	8358	4860	23854	10799	7770	7093	2303	27965
ENSMUSG00000026385	Dbi	8.70944	-0.415087	-0.623802	-0.208716	0.00237243	1.69e-05	0.129252	0.0133187	0.000144481	0.692222	3991	4663	12596	9357	30607	2965	3722	4644	8682	5222	25235	9606	7464	6982	2538	26590
ENSMUSG00000053644	Aldh7a1	8.70014	-0.460945	-0.640121	-0.179176	0.00143113	3.05e-05	0.218331	0.00863348	0.0002458	0.705329	3651	5409	12395	9399	30854	2659	3869	4464	8921	5076	24989	10265	8450	7158	1956	27829
ENSMUSG00000030122	Ptms	8.69804	-0.619833	-0.814048	-0.194215	1.23e-05	6.95e-08	0.173991	0.000121844	8.96e-07	0.705329	4869	5500	12371	9279	32019	2841	3782	3966	7908	4984	23481	10446	8065	6163	1911	26585
ENSMUSG00000033898	Cfhr2	8.69106	-0.64979	-0.805546	-0.155756	1.99e-05	6.78e-07	0.309808	0.000188388	7.45e-06	0.705329	3941	5611	13386	10336	33274	2314	3403	4438	9561	4581	24297	9665	7967	7263	1817	26712
ENSMUSG00000032047	Acat1	8.68875	-0.707108	-0.746936	-0.0398279	2.63e-07	3.15e-07	0.772976	3.42e-06	3.64e-06	0.977547	4604	6858	11519	8411	31392	2294	3586	4119	7942	4621	22562	11407	7924	6425	2095	27851
ENSMUSG00000029810	Tmem176b	8.68301	1.10299	0.825237	-0.277753	7.73e-17	1.66e-09	0.0317082	2.44e-15	2.67e-08	0.478011	1785	2520	5296	3895	13496	3684	5319	5906	10871	6564	32344	13887	8565	9084	2687	34223
ENSMUSG00000038539	Atf5	8.68121	-0.553789	-0.941449	-0.38766	0.000191158	2.81e-09	0.00979994	0.001436	4.39e-08	0.296094	4858	6418	10952	8722	30950	2892	3571	4341	9261	4947	25012	9375	6810	6873	1486	24544
ENSMUSG00000025137	Pcyt2	8.67787	-0.745947	-0.798198	-0.0522512	4.36e-08	3.67e-08	0.702857	6.42e-07	4.97e-07	0.949841	4649	5645	12598	9856	32748	2505	3173	3831	7837	4904	22250	10017	8227	6709	1992	26945
ENSMUSG00000031980	Agt	8.66538	-0.736114	-1.06747	-0.331356	1.82e-07	1.52e-12	0.0201101	2.43e-06	3.41e-11	0.408529	4813	5632	14137	9740	34322	2503	3466	3976	9128	4637	23710	8253	6747	6469	1670	23139
ENSMUSG00000020884	Asgr1	8.66344	-0.449614	-0.502461	-0.0528462	0.00165403	0.000910683	0.712867	0.00976562	0.00527301	0.954686	3576	4586	12752	8638	29552	2551	3612	4445	8392	4764	23764	9828	8385	7091	2507	27811
ENSMUSG00000034456	Uroc1	8.65886	-0.677474	-0.999212	-0.321738	3.57e-05	1.15e-08	0.0518963	0.000319511	1.67e-07	0.555877	4519	5522	13420	9948	33409	2714	3294	4228	7920	5130	23286	8824	7511	6575	1382	24292
ENSMUSG00000018042	Cyb5r3	8.65732	-0.478194	-0.651512	-0.173318	0.00106584	2.69e-05	0.238757	0.00665118	0.000219714	0.705329	3750	4873	11011	10329	29963	2594	3852	4057	8162	5225	23890	9931	8140	6755	1983	26809
ENSMUSG00000018574	Acadvl	8.65201	-0.460089	-0.690655	-0.230566	0.000520036	9.45e-07	0.0844324	0.00353443	1.01e-05	0.641345	4014	5150	11700	8727	29591	2480	3790	4605	8406	5008	24289	9990	7457	6579	2000	26026
ENSMUSG00000024981	Acsl5	8.64963	-0.368277	-0.587999	-0.219722	0.00641912	4.08e-05	0.106358	0.0312384	0.000321723	0.663784	3531	5049	10705	9179	28464	2652	3689	4741	8848	4911	24841	10874	7736	6426	2002	27038
ENSMUSG00000089635	Gm16559	8.62732	-0.681144	-0.811663	-0.130519	1.13e-06	5.09e-08	0.354211	1.35e-05	6.72e-07	0.738983	4015	5365	12317	10073	31770	2471	3433	4195	7322	4423	21844	10144	7608	6095	1877	25724
ENSMUSG00000031173	Otc	8.62724	-0.68716	-0.8367	-0.14954	7.44e-06	3.03e-07	0.33286	7.64e-05	3.51e-06	0.720012	3894	4860	13931	10089	32774	2124	3185	4265	8572	4699	22845	9161	7552	6464	1903	25080
ENSMUSG00000039438	Ttc36	8.62675	-0.716099	-0.744353	-0.0282534	3.21e-06	5.34e-06	0.854976	3.54e-05	4.99e-05	0.998047	3891	4540	14351	9828	32610	2391	3063	3870	7528	4716	21568	8933	7430	6094	2616	25073
ENSMUSG00000000673	Haao	8.61915	-0.811853	-0.996591	-0.184739	2.16e-08	1.23e-10	0.206119	3.3e-07	2.25e-09	0.705329	4320	5123	14808	10050	34301	2375	3211	3788	7477	4597	21448	8206	7159	5623	2047	23035
ENSMUSG00000046598	Bdh1	8.61512	-0.489888	-0.414965	0.0749231	0.000209233	0.00301734	0.571903	0.00155637	0.0152261	0.892327	3671	4689	11383	7974	27717	2465	3398	4116	7503	4433	21915	11286	8416	7213	2299	29214
ENSMUSG00000025347	Mettl7b	8.60091	-0.738029	-0.96245	-0.224421	4.71e-08	2.51e-11	0.0996164	6.9e-07	4.94e-10	0.659166	4008	5691	12829	9986	32514	2553	3063	3861	7638	4616	21731	7890	7001	5884	1967	22742
ENSMUSG00000055737	Ghr	8.59366	-0.760077	-0.819865	-0.059788	7.26e-08	4.86e-08	0.67358	1.03e-06	6.44e-07	0.938609	4272	5437	12271	9337	31317	2151	3167	3701	7726	4444	21189	9593	7939	6207	1763	25502
ENSMUSG00000025950	Idh1	8.58906	-0.520229	-0.578657	-0.0584284	0.000116595	5.35e-05	0.666797	0.000924295	0.000411724	0.935461	3715	4717	10856	9027	28315	2211	3334	4233	8293	4461	22532	10596	7497	6953	1975	27021
ENSMUSG00000073988	Ttpa	8.58688	-0.704943	-0.825854	-0.120911	2.44e-05	3.44e-06	0.4719	0.000226716	3.33e-05	0.833324	4619	5079	11142	9462	30302	1818	2795	4382	9183	4419	22597	8715	7339	7190	1635	24879
ENSMUSG00000042102	Dmgdh	8.57938	-0.930837	-1.0926	-0.161766	5.65e-10	1e-11	0.284457	1.06e-08	2.06e-10	0.705329	4548	5779	13088	10552	33967	1987	2790	3851	7482	4385	20495	8328	7139	5888	1507	22862
ENSMUSG00000028088	Fmo5	8.5777	-0.290705	-0.618928	-0.328223	0.0331823	1.92e-05	0.0171356	0.119961	0.00016212	0.382128	3197	4802	10612	8244	26855	2455	3409	4859	8217	5568	24508	9085	6423	5856	2291	23655
ENSMUSG00000054630	Ugt2b5	8.57498	-0.740794	-0.58769	0.153104	2.92e-06	0.000472632	0.335156	3.24e-05	0.00294237	0.721691	3324	5066	11361	10405	30156	1729	2853	4258	7707	3984	20531	9666	8068	7096	2315	27145
ENSMUSG00000054452	Tle5	8.56173	-0.65736	-0.781871	-0.124511	2.4e-06	1.36e-07	0.374976	2.7e-05	1.67e-06	0.759863	3725	4815	12502	9340	30382	2178	3273	3808	7350	4704	21313	8316	6420	5987	2432	23155
ENSMUSG00000030560	Ctsc	8.55927	2.40818	2.16415	-0.244025	2.29e-40	7.79e-32	0.145237	2e-38	5.17e-30	0.705329	869	815	1994	1738	5416	4303	4527	5223	12425	6624	33102	17780	7347	9702	2343	37172
ENSMUSG00000018293	Pfn1	8.55902	0.9065	0.942517	0.0360167	2.07e-07	2.24e-07	0.833126	2.73e-06	2.66e-06	0.994122	1636	2418	5078	3692	12824	3681	4234	4535	8675	5057	26182	13035	6753	7476	4418	31682
ENSMUSG00000030378	Sult2a8	8.5574	-1.56238	-1.48699	0.0753937	5.26e-12	9.06e-10	0.738222	1.2e-10	1.51e-08	0.964749	4293	6215	15967	15873	42348	1054	2722	3276	4980	3552	15584	5871	7351	5056	1575	19853
ENSMUSG00000026621	Mtarc1	8.55369	-0.689294	-0.852541	-0.163247	4.84e-06	1.12e-07	0.282461	5.17e-05	1.39e-06	0.705329	3566	4775	12683	10187	31211	2185	2902	3916	8271	4469	21743	8154	7424	5661	1955	23194
ENSMUSG00000023829	Slc22a1	8.55221	-0.559659	-0.612601	-0.0529413	3.39e-05	1.91e-05	0.69647	0.000305126	0.000161638	0.948142	4038	4452	11228	8159	27877	2051	3098	4034	7846	4734	21763	9674	7345	6423	2121	25563
ENSMUSG00000029369	Afm	8.53606	-0.799321	-0.921746	-0.122425	1.12e-08	6.53e-10	0.384783	1.78e-07	1.1e-08	0.768872	4162	5665	11831	9109	30767	2067	2778	3847	7942	4019	20653	9009	7117	5855	1595	23576
ENSMUSG00000021238	Aldh6a1	8.53258	-0.767264	-0.91357	-0.146307	1.82e-06	9.86e-08	0.365942	2.08e-05	1.24e-06	0.750849	4488	4982	11729	9187	30386	1887	2783	3932	8178	4338	21118	8975	7178	6215	1410	23778
ENSMUSG00000017707	Serinc3	8.53247	0.437121	0.412598	-0.0245235	0.00198578	0.00533673	0.861163	0.011418	0.0250001	0.999609	2333	2944	6146	5030	16453	2694	3770	4570	9840	5082	25956	11374	6858	7069	3657	28958
ENSMUSG00000035836	Ugt2b1	8.52114	-1.14266	-1.24867	-0.106011	9.1e-11	3.82e-11	0.549313	1.85e-09	7.36e-10	0.879877	3588	6784	13080	12302	35754	1588	2765	3437	7181	3584	18555	6991	6606	5928	1403	20928
ENSMUSG00000001249	Hpn	8.51788	-0.395074	-0.492584	-0.0975102	0.00339935	0.000566445	0.471934	0.0181114	0.00345842	0.833324	3633	4364	9715	7587	25299	2499	3318	3887	7679	4443	21826	9649	7835	6608	1832	25924
ENSMUSG00000035504	Reep6	8.51325	-0.831837	-0.897634	-0.0657971	2.34e-07	1.65e-07	0.684152	3.07e-06	2e-06	0.943309	4830	4921	11270	8865	29886	2125	3158	3178	6584	4195	19240	8745	7628	6048	1437	23858
ENSMUSG00000012428	Steap4	8.50671	2.13573	1.61728	-0.51845	1.13e-28	9.83e-17	0.00424479	6.29e-27	3.1e-15	0.188071	970	1180	2551	2000	6701	3107	5100	6842	10132	8017	33198	13380	6901	9294	1700	31275
ENSMUSG00000016256	Ctsz	8.5016	0.722104	0.600069	-0.122035	1.77e-07	3.15e-05	0.370841	2.37e-06	0.000253433	0.755628	1757	2379	5505	4862	14503	3426	3972	4190	9632	5223	26443	11848	7021	7761	2986	29616
ENSMUSG00000006932	Ctnnb1	8.50037	0.38982	0.148681	-0.241139	0.00178513	0.255158	0.0523682	0.0104054	0.459623	0.555877	2360	3392	6211	5324	17287	3032	4047	4444	9254	5144	25921	11859	6772	7300	2143	28074
ENSMUSG00000003721	Insig2	8.50019	-0.0423845	-1.38006	-1.33768	0.825217	2.21e-11	1.64e-11	0.966598	4.37e-10	2.96e-08	3627	4363	9811	8147	25948	2940	3825	6158	10339	5608	28870	6516	3895	4286	659	15356
ENSMUSG00000031672	Got2	8.49909	-0.480304	-0.61816	-0.137857	0.000252452	9.07e-06	0.296546	0.00184734	8.16e-05	0.705329	3514	4651	10498	7775	26438	2472	3074	3691	7648	4517	21402	9509	7243	6082	1785	24619
ENSMUSG00000001155	Ftcd	8.49431	-0.730668	-0.945878	-0.21521	1.36e-06	4.6e-09	0.158094	1.6e-05	7.02e-08	0.705329	3848	4591	12678	9375	30492	2192	2995	3840	6895	4256	20178	8601	6725	5556	1488	22370
ENSMUSG00000029260	Ugt2b34	8.48759	-0.649227	-0.650807	-0.00157998	1.07e-05	3.25e-05	0.991491	0.000106884	0.000260746	1	3787	4934	9307	8953	26981	1890	2764	3753	8171	3999	20577	9615	6903	7181	1630	25329
ENSMUSG00000019818	Cd164	8.48718	-0.339793	-0.487691	-0.147897	0.010725	0.000545181	0.269322	0.0481296	0.00334204	0.705329	3703	4409	8615	7145	23872	2246	3026	4088	8829	4437	22626	10476	6636	6621	1746	25479
ENSMUSG00000001891	Ugp2	8.48621	-0.386721	-0.302083	0.0846376	0.00928685	0.0547414	0.570066	0.0425842	0.166196	0.891379	3130	3905	9583	7631	24249	1986	2669	3874	8452	4611	21592	9953	8366	7235	2007	27561
ENSMUSG00000032204	Aqp9	8.483	-0.49372	-0.224359	0.269362	0.0010432	0.158856	0.0739183	0.00653253	0.354621	0.61793	3488	3910	8908	7565	23871	1865	2922	3481	7469	4069	19806	11558	9122	7505	1871	30056
ENSMUSG00000025980	Hspd1	8.48088	-0.433168	-0.564883	-0.131715	0.000964625	4.95e-05	0.318547	0.00609744	0.000383487	0.707688	3096	4410	10219	8179	25904	2175	2952	3820	8107	4761	21815	8632	6451	6194	2245	23522
ENSMUSG00000054676	1600014C10Rik	8.47782	0.291416	0.365296	0.0738801	0.0328132	0.0108097	0.585919	0.118955	0.0455127	0.897797	2078	3387	6591	4891	16947	2363	3679	4254	8061	5120	23477	11905	9259	7460	2397	31021
ENSMUSG00000060803	Gstp1	8.47647	1.1996	1.12621	-0.0733889	2.36e-14	4.95e-12	0.630741	6.41e-13	1.05e-10	0.920594	1144	2001	3721	3775	10641	3103	4562	5133	8495	5202	26495	12615	7160	7914	3372	31061
ENSMUSG00000033308	Dpyd	8.47642	-0.961948	-1.12596	-0.164012	3.26e-08	1.48e-09	0.349002	4.88e-07	2.4e-08	0.734803	4651	5465	12203	9261	31580	1612	2643	3458	7490	4129	19332	8102	6699	5672	1155	21628
ENSMUSG00000028367	Txn1	8.47575	0.606462	0.6165	0.0100385	1.27e-05	2.2e-05	0.941663	0.000125314	0.000183446	1	1902	2449	5708	4508	14567	2969	3720	4430	8718	4858	24695	11482	7181	7147	3505	29315
ENSMUSG00000078650	G6pc	8.47548	-2.05988	-2.99303	-0.933144	7.95e-10	1.6e-15	0.00568621	1.45e-08	4.62e-14	0.219329	6635	12358	12190	13616	44799	3106	1596	1095	5424	1287	12508	2137	2599	2541	760	8037
ENSMUSG00000034957	Cebpa	8.4753	-0.460021	-0.259265	0.200756	0.00694826	0.15043	0.239491	0.033335	0.34216	0.705329	3554	4097	8623	7212	23486	1738	3006	3155	6335	5525	19759	10411	9123	6933	2034	28501
ENSMUSG00000047866	Lonp2	8.47452	-0.50592	-0.666354	-0.160434	0.000282003	6.7e-06	0.252712	0.00204387	6.15e-05	0.705329	3513	4421	9797	8674	26405	2218	3206	4267	6816	4175	20682	9060	6820	6074	1747	23701
ENSMUSG00000026272	Agxt	8.47422	-0.943356	-1.32529	-0.381935	1.67e-10	6.96e-17	0.010527	3.31e-09	2.22e-15	0.306495	4575	4457	13930	10622	33584	2082	2677	3541	7854	3715	19869	6948	5213	4829	1468	18458
ENSMUSG00000028980	H6pd	8.46705	-0.0314501	-0.529706	-0.498256	0.852706	0.00309854	0.00355967	0.985067	0.0155759	0.172905	3067	3808	7439	7879	22193	2725	3893	4566	8579	4885	24648	8517	7028	6130	1237	22912
ENSMUSG00000061353	Cxcl12	8.4567	-0.410238	-0.137158	0.273081	0.00716156	0.394879	0.0735338	0.0342273	0.575401	0.61793	3572	4048	7992	6261	21873	2013	3044	2982	8202	3759	20000	11594	8237	8468	1827	30126
ENSMUSG00000061947	Serpina10	8.44756	0.507552	0.370925	-0.136627	8.78e-05	0.00611917	0.286991	0.000721441	0.028068	0.705329	2023	2709	6260	4687	15679	2610	3818	4563	9144	5093	25228	9918	7536	8028	2381	27863
ENSMUSG00000015806	Qdpr	8.44395	-0.769826	-0.996216	-0.22639	9.88e-07	3.06e-09	0.153576	1.19e-05	4.75e-08	0.705329	3463	4196	13069	9917	30645	2079	2548	3633	7092	4337	19689	7078	6079	4895	1915	19967
ENSMUSG00000073481	Mtarc2	8.43724	-0.395173	-0.387933	0.00724036	0.00471493	0.00877787	0.958861	0.0240239	0.0381159	1	2850	3765	9904	7800	24319	2046	2904	3708	7817	4322	20797	9122	7370	6002	2302	24796
ENSMUSG00000029716	Tfr2	8.43544	-0.576594	-0.689913	-0.113319	6.12e-05	6.36e-06	0.433642	0.000519926	5.87e-05	0.807031	3826	4786	9657	7386	25655	2150	3194	3284	7002	4214	19844	8407	7331	6026	1547	23311
ENSMUSG00000021069	Pygl	8.43467	-0.558364	-0.949111	-0.390747	9.57e-05	5.19e-10	0.00695378	0.000777518	8.87e-09	0.245475	3283	4843	10698	8930	27754	2292	3365	3706	7036	4370	20769	7684	6115	5129	1414	20342
ENSMUSG00000024507	Hsd17b4	8.42826	-0.53183	-0.823925	-0.292095	8.85e-05	1.18e-08	0.0329428	0.000726022	1.7e-07	0.480295	3489	4260	10460	8557	26766	2065	3136	3887	7035	4567	20690	7865	5989	5482	1686	21022
ENSMUSG00000006333	Rps9	8.4279	0.359047	0.627376	0.268329	0.0738062	0.00297315	0.177553	0.215541	0.0150295	0.705329	1914	2767	5717	4535	14933	2583	3146	3840	7713	4293	21575	10084	6390	6050	4942	27466
ENSMUSG00000036887	C1qa	8.42218	2.74068	2.55142	-0.189262	5.77e-58	7.54e-49	0.222615	9.51e-56	9.74e-47	0.705329	447	745	1625	1221	4038	4016	4511	4568	10484	5900	29479	13063	6637	7678	3686	31064
ENSMUSG00000026170	Cyp27a1	8.41986	-0.644148	-0.836711	-0.192563	2.77e-05	3.2e-07	0.213707	0.000253631	3.69e-06	0.705329	3093	4455	11159	9327	28034	1794	2980	3377	7663	4458	20272	7556	6487	5529	1696	21268
ENSMUSG00000024621	Csf1r	8.41819	2.39749	2.20398	-0.193505	1.26e-55	1.62e-45	0.169623	1.93e-53	1.82e-43	0.705329	578	1045	1754	1536	4913	3722	4437	4465	10751	6045	29420	15131	7312	8218	2568	33229
ENSMUSG00000022871	Fetub	8.41695	-0.269702	-0.430815	-0.161113	0.0467051	0.00267623	0.23718	0.154508	0.0136845	0.705329	2875	4125	9176	6731	22907	2712	2908	3691	7846	4151	21308	9528	7105	5883	1738	24254
ENSMUSG00000110750	Gm48702	8.41493	-0.719724	-0.715023	0.00470163	6.37e-07	3.25e-06	0.974177	7.91e-06	3.16e-05	1	3335	4084	12133	8322	27874	2095	2611	3311	6484	3963	18464	7891	6470	5459	2253	22073
ENSMUSG00000048087	Gm4737	8.4138	-0.983919	-1.22747	-0.243546	2.82e-09	4.79e-12	0.144577	4.86e-08	1.02e-10	0.705329	3788	4724	14490	9652	32654	1766	2277	3167	7465	4075	18750	5859	5859	4844	1629	18191
ENSMUSG00000028127	Abcd3	8.39523	-0.851599	-1.06532	-0.213722	4.96e-08	1.77e-10	0.174574	7.24e-07	3.17e-09	0.705329	3664	4865	11524	9581	29634	1745	2809	3796	5633	4030	18013	7241	6135	5018	1438	19832
ENSMUSG00000042248	Cyp2c37	8.39254	-1.34805	-1.36409	-0.0160441	8.23e-11	8.62e-10	0.938392	1.69e-09	1.44e-08	1	6197	4822	12788	8856	32663	1417	1542	2813	7002	3486	16260	7084	6400	4686	1105	19275
ENSMUSG00000035237	Lcat	8.38674	-0.422457	-0.515279	-0.0928225	0.0030184	0.000642978	0.516844	0.01636	0.00386995	0.861965	3199	3636	10763	6533	24131	2198	2790	3331	7500	4396	20215	8294	6907	5877	1911	22989
ENSMUSG00000031924	Cyb5b	8.37333	-0.88601	-1.06556	-0.179552	2.25e-10	9.45e-13	0.201958	4.39e-09	2.15e-11	0.705329	3931	4803	10423	9709	28866	1829	2591	3178	6657	3741	17996	8234	5616	5044	1318	20212
ENSMUSG00000026489	Coq8a	8.36889	-1.03715	-1.8164	-0.77925	7.55e-09	1.6e-20	2.08e-05	1.23e-07	6.17e-19	0.004943	4695	5039	14000	9961	33695	2171	2577	3058	7113	3692	18611	5679	4283	3598	680	14240
ENSMUSG00000035875	AI182371	8.36382	-0.634254	-0.775106	-0.140852	8.67e-06	3.23e-07	0.326567	8.8e-05	3.72e-06	0.714344	3259	4152	10737	8145	26293	1954	2903	3219	7555	3618	19249	8521	6238	5523	1481	21763
ENSMUSG00000023367	Tmem176a	8.36083	1.0143	0.791258	-0.22304	1.27e-16	4.74e-10	0.0627997	3.96e-15	8.17e-09	0.579503	1470	2105	4404	3243	11222	2864	3997	4553	8759	5305	25478	11405	7066	6913	2274	27658
ENSMUSG00000075010	AW112010	8.35782	2.15116	2.14766	-0.00349406	1.21e-50	8.63e-48	0.979167	1.5e-48	1.09e-45	1	679	846	2243	1608	5376	3154	3641	4604	10332	5157	26888	12322	7337	8514	3370	31543
ENSMUSG00000022283	Pabpc1	8.35382	0.658627	0.773891	0.115264	9.38e-06	6.51e-07	0.430916	9.48e-05	7.17e-06	0.804291	1740	2432	4225	3815	12212	2701	3436	3459	8099	4625	22320	11221	6276	6826	3618	27941
ENSMUSG00000015846	Rxra	8.33868	-0.352989	-0.43436	-0.0813707	0.0185563	0.00620668	0.588916	0.0755545	0.0284151	0.899304	3493	4168	7704	5706	21071	2115	2938	3385	6769	4239	19446	8927	7175	6178	1445	23725
ENSMUSG00000025993	Slc40a1	8.33295	0.515956	0.550096	0.0341402	2.95e-05	2.08e-05	0.779745	0.000269061	0.000174662	0.979481	1715	2701	5331	3908	13655	2646	3290	3770	7881	4459	22046	12400	6717	6824	2495	28436
ENSMUSG00000037095	Lrg1	8.33217	0.92343	0.503564	-0.419866	5e-09	0.00208776	0.00699898	8.34e-08	0.0109773	0.245475	2006	2143	4023	3430	11602	3195	4715	4293	7508	5053	24764	10553	6002	6802	1743	25100
ENSMUSG00000040883	Tmem205	8.32407	-0.272757	-0.384729	-0.111972	0.0528315	0.00983902	0.428862	0.168883	0.0420148	0.803322	2430	3556	8944	6871	21801	2083	3024	3691	6897	4081	19776	7708	6307	5392	2278	21685
ENSMUSG00000045983	Eif4g1	8.32248	-0.463226	-0.524316	-0.06109	0.00033892	0.0001295	0.638131	0.00240439	0.000920064	0.923411	3201	4675	7824	6330	22030	1980	2994	3247	6597	3852	18670	9146	6514	5473	1655	22788
ENSMUSG00000031445	Proz	8.31568	-0.541467	-0.598429	-0.0569617	0.000128361	6.63e-05	0.688563	0.00100732	0.000501993	0.944832	3155	4011	9183	7235	23584	1968	2702	3335	6550	3793	18348	8508	6877	5665	1454	22504
ENSMUSG00000062480	Acat3	8.31511	-0.471122	-0.64914	-0.178018	0.000209311	1.5e-06	0.164289	0.00155655	1.55e-05	0.705329	3052	3811	9752	7055	23670	2100	2558	3742	6820	3889	19109	8103	5503	5322	1819	20747
ENSMUSG00000025745	Hadha	8.29681	-0.530957	-0.65795	-0.126994	4.38e-05	1.85e-06	0.331508	0.000385979	1.89e-05	0.718549	2935	4281	9004	7290	23510	1868	2692	3532	6648	3754	18494	7898	6086	5491	1584	21059
ENSMUSG00000046879	Irgm1	8.29652	2.45383	2.59242	0.138589	1.92e-69	9.06e-73	0.276388	4.77e-67	2.9e-70	0.705329	490	764	1444	1275	3973	2883	3352	4325	10237	4609	25406	12883	8322	9792	2778	33775
ENSMUSG00000000301	Pemt	8.29601	-0.532507	-0.555786	-0.023279	4.72e-05	6.21e-05	0.859515	0.000412563	0.000472289	0.999422	2952	3868	9909	6618	23347	1991	2524	3384	6762	3486	18147	8210	6451	5042	1937	21640
ENSMUSG00000034528	Hsd17b13	8.29389	-0.144172	-0.401359	-0.257187	0.318978	0.00867656	0.077132	0.505955	0.0377613	0.629382	2613	3064	8698	6207	20582	2206	2876	4422	6782	4039	20325	7869	5829	5812	1752	21262
ENSMUSG00000075705	Msrb1	8.29208	-0.27547	-0.422705	-0.147235	0.0478144	0.00410726	0.292697	0.15681	0.0199642	0.705329	2495	3437	9166	6397	21495	2364	3177	3413	5973	3880	18807	8407	5707	5358	2016	21488
ENSMUSG00000067225	Cyp2c54	8.28325	-1.28943	-1.2777	0.0117301	7.96e-10	1.27e-08	0.955449	1.45e-08	1.83e-07	1	3358	5745	12197	10150	31450	987	2194	2726	5839	3259	15005	5624	6414	5064	1058	18160
ENSMUSG00000046718	Bst2	8.28017	1.02049	0.814513	-0.205982	3.97e-14	5.9e-09	0.118696	1.06e-12	8.87e-08	0.677887	1279	1896	3884	3580	10639	2810	3558	4601	7989	4888	23846	8935	7247	6429	2500	25111
ENSMUSG00000025196	Cpn1	8.2801	-0.564136	-0.800435	-0.236298	8.71e-06	3.05e-09	0.064795	8.84e-05	4.73e-08	0.588032	3243	4332	9223	7021	23819	2081	2865	3075	6339	3828	18188	7524	5824	4765	1471	19584
ENSMUSG00000028138	Adh5	8.27931	-0.428147	-0.409685	0.0184626	0.00112618	0.00323839	0.888723	0.00698239	0.0161942	1	2639	3721	8798	6650	21808	1920	2684	3357	6192	3825	17978	8039	6761	5595	1941	22336
ENSMUSG00000079363	Gbp4	8.27521	5.16823	5.19161	0.0233851	2.09e-169	3.09e-166	0.872948	6.04e-166	8.9e-163	1	74	148	209	210	641	3245	4018	4280	10093	5141	26777	14827	7662	10015	2437	34941
ENSMUSG00000040181	Fmo1	8.27264	-0.884088	-0.909039	-0.0249511	8.48e-11	3.7e-10	0.855359	1.73e-09	6.45e-09	0.998231	3407	4497	10521	8062	26487	1584	2161	2982	6332	3537	16596	7660	5865	5007	1455	19987
ENSMUSG00000007891	Ctsd	8.26576	1.11008	0.908189	-0.201893	6.82e-15	7.69e-10	0.146474	1.93e-13	1.29e-08	0.705329	1226	1699	3938	3171	10034	3173	3419	3723	8806	4919	24040	11444	5386	6647	2498	25975
ENSMUSG00000036896	C1qc	8.26571	2.68993	2.54725	-0.142681	2.71e-56	7.92e-49	0.35674	4.27e-54	1.02e-46	0.742003	369	691	1435	1228	3723	3391	3959	4241	9366	5254	26211	11933	6095	7188	3289	28505
ENSMUSG00000049422	Chchd10	8.26313	-0.814143	-0.925239	-0.111096	1.51e-09	1.18e-10	0.41284	2.67e-08	2.17e-09	0.791507	3255	4257	10829	7913	26254	1836	2397	3016	5710	3545	16504	6484	5697	4508	1753	18442
ENSMUSG00000003477	Inmt	8.26093	-1.26922	-0.886409	0.382812	9.12e-11	2.01e-05	0.0500837	1.86e-09	0.000169186	0.550047	2606	5001	11508	10328	29443	1564	2023	2300	3619	3111	12617	6665	7589	4714	1805	20773
ENSMUSG00000018770	Atp5g3	8.25863	-0.431045	-0.36041	0.0706358	0.00237274	0.0163557	0.61961	0.0133187	0.0642721	0.913794	2450	3590	9233	6283	21556	1869	2566	3414	5987	3644	17480	8043	6206	5132	2382	21763
ENSMUSG00000020917	Acly	8.25563	-0.771753	-1.22667	-0.454919	1.67e-05	1.82e-10	0.0122092	0.000160627	3.25e-09	0.325985	2908	5290	9240	9359	26797	2340	2622	2824	5283	3887	16956	7453	5078	3584	977	17092
ENSMUSG00000039114	Nrn1	8.25163	-0.918777	-1.01339	-0.0946116	7.09e-11	1.63e-11	0.50462	1.47e-09	3.26e-10	0.855035	3392	4558	10720	8200	26870	1462	2199	2726	6987	3442	16816	7263	5170	5017	1372	18822
ENSMUSG00000022149	C9	8.24877	1.04288	0.697548	-0.345335	6.59e-13	3.38e-06	0.0151965	1.62e-11	3.28e-05	0.364412	1213	1707	4457	3539	10916	2751	3847	4362	8687	4861	24508	9595	6371	6808	1782	24556
ENSMUSG00000057465	Saa2	8.24594	4.16032	3.58779	-0.572526	4.02e-36	8.7e-28	0.0428668	2.97e-34	4.87e-26	0.527944	429	227	310	275	1241	3716	5273	3604	9350	7615	29558	11382	5233	7165	2155	25935
ENSMUSG00000032314	Etfa	8.24335	-0.614911	-0.697314	-0.0824023	1.38e-06	2.56e-07	0.520234	1.62e-05	3.01e-06	0.864179	2910	4054	9496	7059	23519	1764	2472	3398	6081	3509	17224	7877	5697	4838	1696	20108
ENSMUSG00000034371	Tkfc	8.24179	-0.413713	-0.733224	-0.319511	0.0223196	0.00013959	0.080367	0.0875769	0.000982549	0.629382	2298	5132	8160	6531	22121	2252	2983	3515	5006	4090	17846	6132	6562	4383	1462	18539
ENSMUSG00000025153	Fasn	8.23629	-1.10166	-1.33083	-0.229179	1.85e-06	8.09e-08	0.324061	2.11e-05	1.03e-06	0.7126	3243	6994	7396	9947	27580	1925	2245	2340	4370	3676	14556	8194	5501	3225	810	17730
ENSMUSG00000108402	9430064I24Rik	8.23543	-0.500137	-0.818907	-0.31877	0.000267019	2.06e-08	0.0213926	0.00194505	2.9e-07	0.422343	3309	3961	8897	6527	22694	1806	2769	3443	6968	3689	18675	7456	5351	4879	1228	18914
ENSMUSG00000000563	Atp5pb	8.23134	-0.36998	-0.415633	-0.0456531	0.00866275	0.00534781	0.747117	0.0401245	0.0250417	0.967192	2321	3474	8987	6387	21169	1989	2653	3368	6357	3518	17885	7443	5635	5049	2265	20392
ENSMUSG00000021134	Srsf5	8.21149	-0.519569	-0.129513	0.390057	0.000201481	0.380466	0.0052561	0.00150687	0.560547	0.211595	3355	3336	6985	5020	18696	1577	2138	2711	6361	3210	15997	9963	7361	6495	1837	25656
ENSMUSG00000027984	Hadh	8.20873	-0.551582	-0.598995	-0.0474123	3.36e-05	2.18e-05	0.722856	0.000302535	0.000181823	0.95989	2947	3476	9292	6518	22233	1776	2476	3032	6172	3611	17067	7489	6042	5254	1586	20371
ENSMUSG00000040264	Gbp2b	8.20617	5.03314	4.97424	-0.0588966	1.49e-157	1.31e-150	0.692887	3.07e-154	2.9e-147	0.946647	89	178	242	166	675	3225	3800	3934	10145	5219	26323	13280	7000	9079	2420	31779
ENSMUSG00000055172	C1ra	8.19909	0.670776	0.475998	-0.194777	3.05e-07	0.00049117	0.132347	3.93e-06	0.00304987	0.69309	1638	2139	4488	3818	12083	2547	3267	3575	8071	4506	21966	9442	6733	6541	1666	24382
ENSMUSG00000108806	Gm44729	8.18597	-0.56529	-0.842324	-0.277034	0.000122478	7.72e-08	0.0621242	0.000965886	9.86e-07	0.577456	2947	4158	8461	6989	22555	1674	2468	3066	6571	3953	17732	6794	5666	4682	1153	18295
ENSMUSG00000022040	Ephx2	8.18283	-0.814998	-0.977566	-0.162568	1.31e-07	3e-09	0.295951	1.79e-06	4.67e-08	0.705329	2980	3783	10180	8440	25383	1525	2343	2888	5521	3686	15963	6168	5293	4878	1300	17639
ENSMUSG00000056201	Cfl1	8.18018	0.715096	0.790099	0.0750033	1.22e-06	2.89e-07	0.604718	1.44e-05	3.37e-06	0.907173	1390	2072	4116	3266	10844	2398	2929	3567	6909	4205	20008	10071	5317	6054	3180	24622
ENSMUSG00000039682	Lap3	8.17899	-0.191207	-0.492444	-0.301237	0.121954	0.000167374	0.0155685	0.30559	0.00115554	0.367241	2283	3323	7418	6377	19401	2107	2708	3351	6748	4060	18974	7578	4960	4897	1630	19065
ENSMUSG00000049152	Ugt3a2	8.17741	-0.59311	-0.690401	-0.0972915	6e-05	1.1e-05	0.512948	0.000510681	9.78e-05	0.86027	3065	3294	9184	6818	22361	1480	2361	3130	6453	3657	17081	6858	5742	5142	1474	19216
ENSMUSG00000031996	Aplp2	8.17566	-0.224508	-0.391132	-0.166624	0.108511	0.00817641	0.235733	0.282108	0.0358771	0.705329	2744	3352	6552	5775	18423	1962	2680	3194	6802	3815	18453	8441	5810	5633	1263	21147
ENSMUSG00000029162	Khk	8.17345	-0.623995	-0.79222	-0.168226	6.94e-05	2.08e-06	0.287114	0.00058229	2.09e-05	0.705329	2454	3964	9522	7408	23348	1927	2439	3225	5098	3436	16125	5862	5779	4155	1734	17530
ENSMUSG00000022214	Dcaf11	8.16771	-0.468063	-0.56888	-0.100817	0.000709513	0.000104511	0.468413	0.00465219	0.000759948	0.831631	2601	3179	8993	6580	21353	1658	2470	3165	6755	3413	17461	7334	5554	5122	1599	19609
ENSMUSG00000023176	Cpn2	8.167	-0.484646	-0.727638	-0.242992	0.00272616	2.31e-05	0.135974	0.0149988	0.000190984	0.701041	3242	3866	7687	6026	20821	1751	2774	2880	6586	3605	17596	7568	5888	4794	1011	19261
ENSMUSG00000050445	Cyp8b1	8.16426	-0.466033	-0.885739	-0.419706	0.0038821	2.63e-07	0.0101623	0.0203008	3.09e-06	0.301977	2785	3595	7541	8083	22004	1909	2974	2916	6526	3669	17994	4953	5173	4970	1256	16352
ENSMUSG00000074063	Osgin1	8.16418	0.926298	0.123269	-0.803029	0.000855773	0.667727	0.00370841	0.00548273	0.828558	0.177167	1494	1998	5693	2837	12022	2421	4283	5205	7415	5095	24419	12258	4809	3651	639	21357
ENSMUSG00000034708	Grn	8.16245	0.981473	0.761626	-0.219847	7.01e-13	7.83e-08	0.100465	1.72e-11	1e-06	0.660396	1636	1770	3130	2968	9504	2729	3324	3615	7416	4821	21905	10658	6151	5921	1824	24554
ENSMUSG00000020585	Laptm4a	8.14665	0.420345	0.369406	-0.0509385	0.000282243	0.00230434	0.6572	0.00204509	0.0119849	0.930848	1749	2198	5170	3896	13013	2246	2928	3380	7116	3987	19657	9175	6048	5962	2106	23291
ENSMUSG00000019428	Fkbp8	8.1464	-0.303987	-0.366189	-0.0622018	0.0156989	0.00592761	0.622539	0.0658958	0.0273066	0.9157	2395	3138	7565	5916	19014	2066	2448	3022	5785	3646	16967	7472	5528	4822	1978	19800
ENSMUSG00000074373	Gm10680	8.14621	-0.441487	-0.623565	-0.182078	0.00202293	4.01e-05	0.206216	0.0115991	0.00031608	0.705329	2503	3440	7678	7124	20745	1962	1984	3089	7545	3288	17868	6823	4483	5326	1670	18302
ENSMUSG00000024782	Ak3	8.14564	-0.739263	-0.761481	-0.0222183	1.57e-07	3.76e-07	0.87541	2.12e-06	4.29e-06	1	2900	3709	9286	7126	23021	1526	2164	2869	5850	3277	15686	6703	5806	5012	1378	18899
ENSMUSG00000025207	Sema4g	8.14534	-0.673918	-0.724657	-0.0507395	0.000273787	0.000232246	0.785144	0.00198982	0.00155175	0.981248	3357	4325	7340	6124	21146	1945	2502	2508	5245	3120	15320	7975	6403	4931	905	20214
ENSMUSG00000064225	Paqr9	8.13873	-1.16174	-1.36284	-0.201099	6.1e-13	3.7e-15	0.215489	1.51e-11	1.03e-13	0.705329	4417	5343	8316	7676	25752	1493	2119	2561	5283	2519	13975	5269	4670	4473	915	15327
ENSMUSG00000024130	Abca3	8.13681	-0.607605	-0.921968	-0.314363	0.000136182	5.71e-08	0.0506072	0.00106406	7.48e-07	0.552958	3379	3881	8035	6587	21882	1979	2330	2898	5822	3517	16546	6909	5161	4633	914	17617
ENSMUSG00000022853	Ehhadh	8.13032	-0.550828	-1.20136	-0.650535	0.000763689	7.92e-12	9.39e-05	0.00495667	1.65e-10	0.0147879	2958	3945	9630	6799	23332	1904	2216	3974	5553	3869	17516	5511	4448	3662	919	14540
ENSMUSG00000018677	Slc25a39	8.12935	-0.438095	-0.428583	0.00951211	0.00151268	0.00338483	0.945321	0.00905535	0.0168214	1	2365	3333	7846	6234	19778	1821	2365	3096	5285	3410	15977	6890	5279	4655	2202	19026
ENSMUSG00000068039	Tcp1	8.12292	-0.364568	-0.475363	-0.110795	0.00287362	0.000242481	0.367672	0.0156814	0.00161341	0.752061	2418	3269	8098	5717	19502	1879	2429	2984	6471	3328	17091	7213	5003	4667	1893	18776
ENSMUSG00000024066	Xdh	8.1225	1.18251	1.08679	-0.0957202	6.93e-13	1.92e-10	0.549486	1.7e-11	3.43e-09	0.879949	1099	1504	3205	2570	8378	2442	3384	3296	7689	4710	21521	10717	7000	7506	1398	26621
ENSMUSG00000033715	Akr1c14	8.12237	-0.692959	-0.436079	0.256881	8.92e-06	0.0082994	0.100205	9.04e-05	0.0363559	0.660396	2458	3437	7882	7230	21007	1453	2080	2738	6224	2541	15036	7780	6643	5885	1474	21782
ENSMUSG00000015083	C8g	8.11552	-0.715526	-0.896204	-0.180679	2.05e-06	2.44e-08	0.234324	2.33e-05	3.4e-07	0.705329	2680	3325	10460	7216	23681	1725	2130	2855	6209	3039	15958	5743	5079	4109	1575	16506
ENSMUSG00000057880	Abat	8.11272	-1.08653	-1.30488	-0.218351	8.64e-12	2.14e-14	0.173021	1.93e-10	5.6e-13	0.705329	3541	4232	10572	8215	26560	1399	2026	2461	5358	3088	14332	5826	4704	4216	879	15625
ENSMUSG00000044894	Uqcrq	8.10574	-0.476926	-0.537911	-0.0609852	0.000454661	0.000192089	0.65573	0.00312623	0.00130492	0.930199	2514	3294	8185	6071	20064	1867	2372	2810	5595	3298	15942	6519	5097	4180	2096	17892
ENSMUSG00000028179	Cth	8.09567	-1.14626	-1.4808	-0.334543	1.05e-12	1.36e-17	0.0394021	2.55e-11	4.55e-16	0.512711	3195	4000	11544	9426	28165	1282	1776	2813	5710	2873	14454	4754	4087	3575	1099	13515
ENSMUSG00000069874	Irgm2	8.09147	2.2662	2.34923	0.0830372	1.44e-45	4.54e-46	0.574106	1.47e-43	5.22e-44	0.893282	586	977	1206	936	3705	2343	3142	3832	8480	4274	22071	11097	7706	8069	2099	28971
ENSMUSG00000034707	Gns	8.09063	0.355011	0.301051	-0.0539604	0.00462599	0.0218974	0.664673	0.0236125	0.0810855	0.93469	1879	2147	4727	4022	12775	2323	2890	2964	6469	3802	18448	9278	6091	5732	1729	22830
ENSMUSG00000024308	Tapbp	8.08083	1.59828	1.55786	-0.0404252	3.25e-38	3.12e-34	0.731329	2.58e-36	2.29e-32	0.962645	933	1069	2298	1811	6111	2610	3305	3341	7469	4390	21115	10771	6392	6476	2236	25875
ENSMUSG00000027447	Cst3	8.07569	1.01665	0.92697	-0.0896791	1.14e-12	4.34e-10	0.520546	2.74e-11	7.49e-09	0.864297	1126	1520	3660	2723	9029	2545	2966	3426	7307	4000	20244	8409	5204	5782	2738	22133
ENSMUSG00000044005	Gls2	8.07346	-1.00928	-1.31291	-0.303637	1.58e-10	9.46e-15	0.0566092	3.14e-09	2.56e-13	0.564109	3441	3500	11651	7419	26011	1517	1641	2828	5543	3043	14572	4897	4186	3616	1242	13941
ENSMUSG00000054263	Lifr	8.07204	-1.45131	-1.49179	-0.0404868	7.08e-20	2.29e-18	0.799138	2.63e-18	7.9e-17	0.984668	3369	6277	11554	6873	28073	1064	1810	2144	4388	2534	11940	5867	4236	3656	933	14692
ENSMUSG00000097412	1810014B01Rik	8.0564	0.0159028	-0.489996	-0.505899	0.904127	0.000442328	0.000145742	1	0.0027777	0.0200998	2044	3699	5438	4832	16013	2083	3005	3364	7096	3409	18957	7066	4523	4079	1258	16926
ENSMUSG00000034285	Nipsnap1	8.05459	-0.600784	-0.78226	-0.181476	3.44e-06	1.33e-08	0.164169	3.77e-05	1.91e-07	0.705329	2547	3469	8822	6265	21103	1593	2276	2862	5717	3136	15584	6193	4913	4329	1369	16804
ENSMUSG00000017453	Pipox	8.04978	-0.57039	-0.665265	-0.0948749	9.4e-05	1.8e-05	0.5185	0.000765075	0.000152499	0.862729	2548	3103	8382	6427	20460	1395	2293	2870	5396	3458	15412	6407	5420	4514	1379	17720
ENSMUSG00000014542	Clec4f	8.04389	0.86501	0.669351	-0.195658	9.96e-10	5.41e-06	0.159637	1.8e-08	5.05e-05	0.705329	1046	1868	3922	3174	10010	1999	2822	3942	7097	4491	20351	8470	6330	5298	1812	21910
ENSMUSG00000062908	Acadm	8.04051	-0.558782	-0.781199	-0.222417	1.03e-05	6.79e-09	0.0817972	0.000103493	1.02e-07	0.633583	2680	3417	8044	6193	20334	1604	2386	2859	5531	3192	15572	6034	4670	4603	1268	16575
ENSMUSG00000033533	Acsm1	8.03983	-0.564471	-0.659509	-0.0950377	1.75e-05	2.29e-06	0.4724	0.000168222	2.29e-05	0.833729	2489	3355	7582	6556	19982	1546	2347	2668	5462	3213	15236	6349	5181	4758	1346	17634
ENSMUSG00000021492	F12	8.03901	-0.228962	-0.488673	-0.259711	0.0826829	0.000465848	0.0505299	0.233241	0.00290214	0.552952	2627	2835	6674	5166	17302	1966	2548	3091	5621	3398	16624	6473	5438	4419	1325	17655
ENSMUSG00000027690	Slc2a2	8.03165	-0.787385	-0.47364	0.313746	1.57e-05	0.0141871	0.0855943	0.000151898	0.057151	0.644338	2382	3409	7578	6911	20280	1155	1797	2604	4566	3163	13285	6596	7441	5021	1336	20394
ENSMUSG00000010025	Aldh3a2	8.03022	-0.839335	-0.925686	-0.0863511	2.15e-06	9.55e-07	0.627923	2.44e-05	1.02e-05	0.918788	3292	2863	8931	7240	22326	1204	1764	2944	5783	2943	14638	5157	5105	4556	1262	16080
ENSMUSG00000022884	Eif4a2	8.02995	-0.393865	-0.239932	0.153933	0.00249969	0.0814058	0.238184	0.0139176	0.221739	0.705329	2475	2970	6391	5149	16985	1441	2018	2743	6440	2911	15553	6803	5799	5023	1970	19595
ENSMUSG00000031751	Amfr	8.02283	-0.424824	-0.448852	-0.0240272	0.00029627	0.000303186	0.838523	0.00213547	0.00197895	0.99533	2440	3251	6899	5381	17971	1618	2197	2772	5701	3140	15428	7014	5122	5088	1459	18683
ENSMUSG00000021000	Mia2	8.01973	-0.482033	-0.409376	0.0726577	0.000584484	0.00579073	0.60529	0.00392342	0.0267656	0.907463	2531	3337	6563	5422	17853	1475	2113	2595	5813	3119	15115	7583	6152	4890	1250	19875
ENSMUSG00000109628	BC024386	8.0191	-1.13482	-0.957208	0.177611	1.61e-10	4e-07	0.317162	3.19e-09	4.54e-06	0.706601	3375	3814	8839	7271	23299	1246	1676	2066	4614	2752	12354	6586	6122	4281	905	17894
ENSMUSG00000022546	Gpt	8.01511	-0.594297	-0.697062	-0.102765	1.21e-05	1.36e-06	0.452202	0.00011953	1.41e-05	0.822923	2683	3015	8846	5604	20148	1584	2170	2568	5122	3341	14785	6019	4885	4410	1475	16789
ENSMUSG00000035530	Eif1	8.0118	-0.408755	-0.390022	0.0187335	0.00452804	0.0105081	0.896898	0.0231781	0.0444437	1	1994	3081	7745	5387	18207	1630	2221	2669	5616	3058	15194	6226	4835	4347	2128	17536
ENSMUSG00000005677	Nr1i3	8.00851	-0.78261	-0.159802	0.622807	5.16e-06	0.378382	0.000284652	5.47e-05	0.558862	0.0332179	2558	2674	8112	5189	18533	1179	1700	2013	4389	2901	12182	7198	7907	6149	1594	22848
ENSMUSG00000036905	C1qb	8.00596	2.79831	2.62146	-0.176855	5.44e-65	2.17e-55	0.233789	1.16e-62	3.73e-53	0.705329	319	543	1083	938	2883	3007	3202	3408	8126	4512	22255	10204	4912	5955	2682	23753
ENSMUSG00000030057	Cnbp	8.00464	-0.393767	-0.338099	0.0556675	0.00148428	0.00988366	0.654303	0.00889645	0.0421742	0.929301	2480	2929	6779	4960	17148	1588	2195	2748	5916	2743	15190	6806	4964	4485	1999	18254
ENSMUSG00000028393	Alad	7.99862	-0.727246	-0.351186	0.37606	2.23e-05	0.0530507	0.0285248	0.000208983	0.162156	0.457855	2332	2861	7912	6051	19156	1442	1934	2311	3983	2769	12439	6948	4666	4133	2675	18422
ENSMUSG00000078922	Tgtp1	7.99707	6.07276	6.17819	0.105433	1.26e-176	2.36e-177	0.505106	5.2e-173	2.27e-173	0.855157	34	75	78	83	270	2062	2839	4211	9443	4163	22718	10009	8020	8561	2190	28780
ENSMUSG00000031482	Slc25a15	7.99688	-0.565386	-0.994391	-0.429005	2.56e-06	9.7e-15	0.000430658	2.87e-05	2.63e-13	0.0437182	2502	3921	7922	6031	20376	1977	2037	2786	5731	3018	15549	5505	3801	3444	1332	14082
ENSMUSG00000024292	Cyp4f14	7.99651	-1.16725	-1.44526	-0.278005	1.2e-11	6.18e-15	0.109031	2.63e-10	1.7e-13	0.66852	2780	4209	10914	8355	26258	1041	2290	2509	4460	2505	12805	4503	4232	3192	1028	12955
ENSMUSG00000035202	Lars2	7.99563	0.716899	0.81365	0.0967508	7.68e-05	1.77e-05	0.587366	0.000639056	0.000150535	0.898536	1097	1826	4246	2579	9748	1571	2538	4475	6916	2663	18163	9618	5020	6239	2278	23155
ENSMUSG00000096688	Mup17	7.99373	-3.18553	-4.34973	-1.1642	8.5e-07	5.23e-09	0.0660482	1.03e-05	7.92e-08	0.592707	3663	4149	10409	28333	46554	103	2022	1222	544	776	4667	243	655	633	565	2096
ENSMUSG00000033427	Upb1	7.9931	-0.663026	-0.632868	0.0301573	5.45e-06	4.33e-05	0.836885	5.75e-05	0.000339713	0.995138	2281	3269	8512	6082	20144	1376	2039	2427	5076	3243	14161	6414	5544	4466	1346	17770
ENSMUSG00000090150	Acad11	7.98797	-0.596544	-0.843396	-0.246853	3.89e-05	4.74e-08	0.0915518	0.000345898	6.31e-07	0.653609	2726	3161	7882	6284	20053	1432	2058	3040	5300	3238	15068	5443	4827	4226	1149	15645
ENSMUSG00000037542	Aldh8a1	7.98725	-0.68224	-0.813834	-0.131593	2.57e-07	7.62e-09	0.32373	3.35e-06	1.13e-07	0.712304	2830	3358	8102	5917	20207	1607	1943	2554	5282	2994	14380	6000	4954	4300	1147	16401
ENSMUSG00000023942	Slc29a1	7.987	-0.343105	-0.789397	-0.446292	0.00373801	3.61e-10	0.000195484	0.0196721	6.3e-09	0.0251546	2596	3082	7103	5535	18316	1829	2415	2714	5941	3589	16488	5430	4230	3552	1378	14590
ENSMUSG00000024953	Prdx5	7.98125	0.356059	0.313795	-0.0422647	0.00800763	0.0257792	0.751382	0.0376099	0.0926391	0.969281	1407	1991	4822	4004	12224	2082	2669	2821	5870	3594	17036	8056	4758	5149	2143	20106
ENSMUSG00000055730	Ces2a	7.97789	-0.977019	-1.05656	-0.0795395	1.99e-08	1.31e-08	0.649387	3.06e-07	1.89e-07	0.927932	2717	3709	8763	7727	22916	1600	1865	1902	5079	2643	13089	5386	5418	3938	908	15650
ENSMUSG00000015714	Cers2	7.97284	-0.635001	-0.64506	-0.0100587	6.46e-07	1.89e-06	0.937487	8.01e-06	1.92e-05	1	2421	3283	7713	5973	19390	1561	2031	2502	4976	2892	13962	6637	5263	4194	1314	17408
ENSMUSG00000017760	Ctsa	7.96961	0.594874	0.466167	-0.128706	2.12e-06	0.000372285	0.299343	2.41e-05	0.00237985	0.705329	1518	1689	4097	3300	10604	2387	2589	2801	6604	3656	18037	8136	5191	5400	1795	20522
ENSMUSG00000025533	Asl	7.96802	-0.548896	-0.977318	-0.428422	0.000118218	1.39e-10	0.00301901	0.000935876	2.53e-09	0.161335	2429	3059	8655	6359	20502	1668	1981	2600	5916	3553	15718	4625	3910	3708	1336	13579
ENSMUSG00000061540	Orm2	7.96492	3.79917	3.29055	-0.508621	1.04e-76	2.13e-58	0.00405574	3.22e-74	4.11e-56	0.185639	205	264	532	551	1552	2845	3987	4729	7634	4597	23792	11195	3837	6409	1511	22952
ENSMUSG00000029063	Nadk	7.96467	-0.0561005	-0.362347	-0.306247	0.631964	0.00337998	0.00931339	0.814719	0.0168031	0.286193	2133	2590	5877	4810	15410	1839	2411	3115	5991	3491	16847	6503	4491	4580	1362	16936
ENSMUSG00000025743	Sdc3	7.96446	2.10084	1.87487	-0.225967	3.57e-44	4.33e-34	0.108904	3.46e-42	3.12e-32	0.668251	599	911	1479	1294	4283	2894	3338	3223	7137	4237	20829	11111	5391	5606	1733	23841
ENSMUSG00000061838	Suclg2	7.96365	-0.451365	-0.582337	-0.130971	0.000238764	7.8e-06	0.289457	0.00175475	7.09e-05	0.705329	2404	3059	7262	5323	18048	1548	2112	2820	5315	3159	14954	6209	4699	4582	1343	16833
ENSMUSG00000029776	Hibadh	7.95808	-0.726986	-0.818223	-0.0912365	3.67e-08	5.74e-09	0.49248	5.45e-07	8.65e-08	0.846814	2526	3215	8275	6445	20461	1397	1935	2575	4888	3022	13817	5940	4701	4015	1292	15948
ENSMUSG00000027828	Ssr3	7.95659	-0.105444	-0.371751	-0.266308	0.429217	0.00830823	0.0470164	0.62797	0.0363891	0.539508	1792	3376	5563	4719	15450	1928	2435	3125	5753	3005	16246	7596	4444	4215	1276	17531
ENSMUSG00000025290	Rps24	7.95292	0.270099	0.615252	0.345153	0.196824	0.00524142	0.096401	0.420475	0.0246444	0.657385	1301	1975	4487	3485	11248	1823	2152	2628	5561	2919	15083	6911	4340	4807	3722	19780
ENSMUSG00000001175	Calm1	7.95273	0.501724	0.386813	-0.114911	0.00010095	0.00415067	0.36889	0.000815979	0.0201514	0.75342	1296	2156	4137	3436	11025	2120	2615	3062	6330	3404	17531	8059	4441	4833	2136	19469
ENSMUSG00000006699	Cdc42	7.95012	0.452428	0.389437	-0.0629906	0.0001457	0.00178221	0.593557	0.00113138	0.00958046	0.901625	1383	2079	4138	3542	11142	1991	2575	3032	6179	3433	17210	8418	4583	5235	1966	20202
ENSMUSG00000079057	Cyp4v3	7.9455	-0.365341	-0.467448	-0.102107	0.00794319	0.00133763	0.460436	0.0373499	0.00743607	0.825554	2113	2810	6379	5878	17180	1522	2100	2877	5501	3102	15102	6217	5207	4629	1287	17340
ENSMUSG00000074336	Apoc4	7.92987	-0.681394	-0.73562	-0.0542256	3.35e-07	2.2e-07	0.686618	4.29e-06	2.62e-06	0.943867	2369	3136	8225	5858	19588	1452	1892	2602	5023	2667	13636	5568	4428	3699	1651	15346
ENSMUSG00000024338	Psmb8	7.92924	2.83331	2.88207	0.0487517	3.81e-83	7.94e-82	0.710595	1.46e-80	3.41e-79	0.953384	299	413	971	832	2515	2447	2883	3485	6953	4004	19772	9355	6108	6032	2787	24282
ENSMUSG00000021484	Lman2	7.92076	-0.308658	-0.537932	-0.229274	0.00516275	4.19e-06	0.0391821	0.0259841	3.97e-05	0.512317	2154	3047	6373	5025	16599	1742	2228	2698	5583	2983	15234	6418	4253	3954	1405	16030
ENSMUSG00000035041	Creb3l3	7.92043	-0.480556	-0.74242	-0.261864	0.000391179	2.56e-07	0.0554813	0.00273341	3.02e-06	0.564109	2317	3121	7531	5374	18343	1485	2249	2806	4988	3107	14635	5201	4532	4215	1175	15123
ENSMUSG00000076258	Gm23935	7.91999	0.743774	0.883846	0.140071	0.000176377	2.04e-05	0.472141	0.00133893	0.000171166	0.833484	919	1848	3685	2515	8967	1555	1993	4548	6658	2438	17192	9252	4916	5811	2292	22271
ENSMUSG00000027809	Etfdh	7.915	-0.654759	-0.967055	-0.312297	6.46e-07	5.68e-12	0.0188469	8.01e-06	1.21e-10	0.400033	2619	3288	8021	5849	19777	1457	1987	2733	5017	2992	14186	5337	4073	3885	1022	14317
ENSMUSG00000020592	Sdc1	7.90536	-0.500912	-1.00847	-0.507553	4.13e-05	1.12e-14	4.27e-05	0.000365792	3.02e-13	0.00831851	2539	3548	7061	5426	18574	2072	2075	2412	5501	2824	14884	5060	3300	3587	1117	13064
ENSMUSG00000056692	Ilrun	7.90273	-0.419028	-0.444448	-0.02542	0.000550287	0.000535088	0.834707	0.00372248	0.00328856	0.994815	2209	2909	6224	5215	16557	1472	2007	2653	5180	2885	14197	5868	4930	4583	1444	16825
ENSMUSG00000020017	Hal	7.89845	-0.939826	-1.11873	-0.178903	4.56e-09	6.78e-11	0.267885	7.65e-08	1.27e-09	0.705329	2751	3439	9267	6321	21778	1437	1602	2261	5107	2518	12925	5569	4707	3216	875	14367
ENSMUSG00000028158	Mttp	7.8978	-0.484338	-0.833969	-0.349632	0.00158582	3.26e-07	0.0240188	0.00942465	3.74e-06	0.437163	2307	3222	6554	6065	18148	1530	2038	2966	5322	2936	14792	5724	4532	3831	862	14949
ENSMUSG00000001663	Gstt1	7.89549	-0.654377	-0.777901	-0.123523	2.65e-06	1.54e-07	0.378894	2.96e-05	1.88e-06	0.762604	2228	3054	7912	6057	19251	1394	1986	2682	4664	2707	13433	5245	4388	3485	1527	14645
ENSMUSG00000021676	Iqgap2	7.89139	-0.43261	-0.633543	-0.200933	0.00526825	0.000118201	0.198107	0.0264366	0.000847095	0.705329	2551	3005	5903	5271	16730	1191	2224	2565	5837	3169	14986	5961	4716	4383	991	16051
ENSMUSG00000015357	Clpx	7.89077	-0.246292	-1.48536	-1.23906	0.185899	1.5e-13	1.22e-10	0.402579	3.65e-12	1.6e-07	3134	3299	6662	4454	17549	1998	2325	3292	7584	3010	18209	4154	2287	3047	472	9960
ENSMUSG00000045294	Insig1	7.88932	-0.551306	-0.655616	-0.104311	0.0052908	0.00179164	0.599751	0.0265083	0.00962037	0.904499	2807	3507	5191	5150	16655	1368	2376	2031	5628	2645	14048	8306	5054	3338	796	17494
ENSMUSG00000031725	Ces1f	7.88416	-1.61246	-1.57074	0.0417203	1.46e-14	2.92e-12	0.841709	4.02e-13	6.38e-11	0.99533	3116	3889	9717	9933	26655	649	1367	2149	3609	2201	9975	3613	4395	3011	966	11985
ENSMUSG00000025823	Pdia4	7.8824	-0.079282	-0.661235	-0.581953	0.513409	2.7e-07	2.15e-06	0.710572	3.16e-06	0.000827156	2114	3226	5376	4317	15033	1924	2762	2797	5877	3063	16423	5740	3702	3487	1081	14010
ENSMUSG00000029102	Hgfac	7.8824	-0.417884	-0.543894	-0.12601	0.00230564	0.000181685	0.360881	0.012995	0.00124408	0.746254	2343	2819	6727	4800	16689	1680	2118	2329	4782	3061	13970	5648	5252	4046	1198	16144
ENSMUSG00000021282	Eif5	7.88222	-0.367155	-0.370923	-0.00376828	0.00178177	0.00283218	0.974507	0.0103921	0.0143875	1	2417	2856	5304	4766	15343	1351	2098	2569	5555	2738	14311	6855	4648	4221	1484	17208
ENSMUSG00000024899	Papss2	7.87976	-0.536677	-0.756022	-0.219346	0.000253749	1.26e-06	0.137979	0.00185636	1.31e-05	0.704933	2675	2809	7012	5292	17788	1389	1824	2695	5317	3078	14303	5754	4590	4016	982	15342
ENSMUSG00000089960	Ugt1a1	7.8768	-0.961955	-0.94361	0.0183449	3.92e-09	5.93e-08	0.910959	6.64e-08	7.75e-07	1	2806	2882	7838	7233	20759	1198	1667	2150	4425	2660	12100	5474	4983	3893	974	15324
ENSMUSG00000032216	Nedd4	7.87623	-0.322171	-0.392372	-0.0702013	0.0195038	0.0071395	0.612121	0.0785888	0.0320394	0.910177	2292	2939	5347	4682	15260	1575	2142	2579	5142	2803	14241	6886	5112	4521	1051	17570
ENSMUSG00000021539	Lect2	7.87131	-0.395955	-0.34382	0.0521353	0.00191268	0.0108131	0.683757	0.0110461	0.0455204	0.943209	1937	2707	7165	4412	16221	1505	1860	2548	5333	2614	13860	7027	4647	4194	1551	17419
ENSMUSG00000053898	Ech1	7.86617	-0.677451	-0.753318	-0.0758665	3.44e-07	9.74e-08	0.570704	4.4e-06	1.22e-06	0.891939	2424	2753	7793	5784	18754	1482	1830	2520	4690	2460	12982	5250	4236	3772	1460	14718
ENSMUSG00000070493	Chchd2	7.86569	-0.504506	-0.535808	-0.0313025	0.000296951	0.000290521	0.823329	0.00213983	0.00190447	0.992335	2068	2739	7049	5384	17240	1407	1718	2673	5317	2679	13794	5734	4188	3720	1756	15398
ENSMUSG00000027761	Aadac	7.86406	-0.756702	-0.911337	-0.154636	3.28e-07	7.94e-09	0.300375	4.21e-06	1.18e-07	0.705329	2286	3008	8674	6032	20000	1364	1812	2543	5102	2362	13183	5335	4446	3653	1080	14514
ENSMUSG00000039653	Baat	7.8557	-0.339683	-0.487764	-0.148082	0.0101399	0.000488226	0.265102	0.0458825	0.00303224	0.705329	1868	2783	6597	5004	16252	1569	2142	2710	5143	2658	14222	6046	4508	4395	1184	16133
ENSMUSG00000024425	Ndfip1	7.85419	-0.526367	-0.428912	0.0974551	2.32e-05	0.00112058	0.43489	0.000216164	0.00633204	0.807985	2152	2649	6636	5206	16643	1285	1784	2436	5153	2639	13297	6329	4769	4184	1543	16825
ENSMUSG00000020098	Pcbd1	7.85174	-0.598736	-0.726042	-0.127305	1.97e-06	5.7e-08	0.315425	2.24e-05	7.47e-07	0.705329	2259	2846	7810	5253	18168	1464	1892	2460	4897	2636	13349	5508	4224	3759	1326	14817
ENSMUSG00000025465	Echs1	7.84616	-0.426603	-0.499167	-0.0725639	0.000698656	0.000179848	0.566204	0.00459144	0.0012328	0.889649	2040	2675	6761	5020	16496	1473	1930	2468	5020	2873	13764	6057	4668	4188	1258	16171
ENSMUSG00000030762	Aqp8	7.84376	-0.499189	-0.828533	-0.329344	0.00264276	2.78e-06	0.0495153	0.0146209	2.74e-05	0.548662	2359	2700	6800	5877	17736	1407	1961	2547	5170	3196	14281	4940	4764	3755	838	14297
ENSMUSG00000028234	Rps20	7.83775	0.576608	0.854205	0.277598	0.00612035	0.000109902	0.180655	0.0299971	0.000794732	0.705329	1010	1530	3529	2908	8977	1789	2110	2606	5186	3004	14695	6511	4213	4381	3479	18584
ENSMUSG00000056116	H2-T22	7.83415	1.79569	1.89935	0.103651	1.94e-41	3.3e-43	0.408651	1.77e-39	3.43e-41	0.78826	558	760	1876	1332	4526	2041	2513	3246	6224	3415	17439	8029	5753	5892	2436	22110
ENSMUSG00000026238	Ptma	7.83313	0.30008	0.513337	0.213258	0.0865394	0.00528105	0.21954	0.240797	0.0247877	0.705329	1295	2000	3905	3141	10341	1712	2094	2503	5184	2918	14411	6806	4103	4316	2940	18165
ENSMUSG00000046329	Slc25a23	7.82642	-0.863218	-1.0543	-0.191085	5.59e-07	1.05e-08	0.271406	6.98e-06	1.54e-07	0.705329	3017	3727	6425	5656	18825	1318	1995	1901	4152	2762	12128	5584	4528	3342	706	14160
ENSMUSG00000068246	Apol9b	7.82523	0.537609	0.500383	-0.0372267	0.000225699	0.00102676	0.796208	0.0016683	0.00586277	0.984074	1196	1456	3992	3373	10017	1647	2254	2884	5965	3498	16248	6686	5744	5356	1488	19274
ENSMUSG00000030695	Aldoa	7.82315	1.7698	1.64047	-0.129328	3.83e-27	2.45e-22	0.406011	1.96e-25	1.03e-20	0.785799	651	871	1814	1410	4746	2540	2810	2713	6684	3454	18201	8443	3712	5378	2384	19917
ENSMUSG00000028124	Gclm	7.82262	-0.405807	-0.260578	0.145229	0.000476096	0.0335883	0.211815	0.00326271	0.114043	0.705329	2115	2901	5214	4402	14632	1377	1875	2255	4900	2619	13026	6936	5098	4511	1334	17879
ENSMUSG00000061983	Rps12	7.81361	0.323087	0.7704	0.447313	0.188443	0.00293432	0.0660338	0.406745	0.0148541	0.592707	1108	1648	3868	3035	9659	1605	1839	2312	4946	2731	13433	6188	3837	3958	3961	17944
ENSMUSG00000022443	Myh9	7.81292	1.00042	0.754758	-0.245665	5.35e-09	2.16e-05	0.143312	8.88e-08	0.000180275	0.705329	1306	1709	2080	2044	7139	2215	2829	2966	5414	3560	16984	8940	4895	4662	1203	19700
ENSMUSG00000038900	Rpl12	7.80774	0.370841	0.612819	0.241978	0.0742807	0.00501367	0.239801	0.216428	0.0237141	0.705329	1049	1830	3757	3295	9931	1626	2328	2500	5006	2645	14105	6239	4134	4011	3208	17592
ENSMUSG00000031960	Aars	7.79472	-0.288243	-0.398375	-0.110132	0.0126986	0.00111839	0.343118	0.0554863	0.00632215	0.729551	2006	2678	5524	4397	14605	1555	1934	2393	4857	2926	13665	6457	4276	4153	1177	16063
ENSMUSG00000000594	Gm2a	7.7944	0.727184	0.537343	-0.189841	8.2e-08	0.00014235	0.155759	1.15e-06	0.00099905	0.705329	1125	1464	3556	2847	8992	2259	2479	2630	5801	3108	16277	7525	3919	4580	1764	17788
ENSMUSG00000005674	Tomm40l	7.79369	-0.77623	-0.17946	0.59677	1.59e-05	0.345071	0.0009036	0.000154248	0.52272	0.0735745	2303	2198	6794	4662	15957	968	1482	1771	4114	2425	10760	6277	6812	5474	1225	19788
ENSMUSG00000021242	Npc2	7.79328	1.45054	1.28635	-0.164187	1.34e-27	8.2e-21	0.199532	7.04e-26	3.21e-19	0.705329	783	961	2397	1667	5808	2305	2627	2894	6187	3555	17568	7966	4214	5157	1964	19301
ENSMUSG00000020029	Nudt4	7.7904	-0.303746	-0.463687	-0.159941	0.0161814	0.000522499	0.20797	0.067624	0.00321847	0.705329	1972	2625	5624	4733	14954	1375	1954	2630	5159	2840	13958	5334	4246	4422	1184	15186
ENSMUSG00000036427	Gpi1	7.79015	0.540883	0.380392	-0.160491	9.42e-05	0.0085771	0.242309	0.000766008	0.0373849	0.705329	1099	1796	3881	3132	9908	2205	2449	2533	5447	2962	15596	6721	4226	4368	1817	17132
ENSMUSG00000027184	Caprin1	7.78584	0.0656964	-0.357437	-0.423133	0.576287	0.00392267	0.000345784	0.766715	0.0191672	0.0374719	1919	2512	4624	3686	12741	1778	2268	2763	5979	2931	15719	6489	3465	3789	1112	14855
ENSMUSG00000009291	Pttg1ip	7.77784	-0.35444	-0.543194	-0.188754	0.00205079	8.18e-06	0.102994	0.0117425	7.41e-05	0.663544	2108	2583	6050	4522	15263	1553	1957	2414	4929	2688	13541	5443	4074	3958	1196	14671
ENSMUSG00000022219	Cideb	7.77439	-0.467201	-0.570708	-0.103507	0.000286772	2.92e-05	0.424473	0.00207322	0.000236594	0.799907	2035	2567	6929	4594	16125	1460	1703	2481	4637	2690	12971	5712	4262	3829	1192	14995
ENSMUSG00000026626	Ppp2r5a	7.77378	-0.582443	-0.481924	0.100519	7e-06	0.000445637	0.439614	7.24e-05	0.00279604	0.811802	2229	2800	5643	5018	15690	1250	1525	2279	4653	2624	12331	5276	4778	4340	1314	15708
ENSMUSG00000015890	Amdhd1	7.76682	-0.904881	-1.06648	-0.1616	2.14e-10	2.43e-12	0.260406	4.17e-09	5.35e-11	0.705329	2680	2716	8457	5690	19543	1326	1605	2059	4406	2303	11699	4635	3963	3312	972	12882
ENSMUSG00000027808	Serp1	7.76609	-0.377888	-0.571407	-0.193519	0.00719859	0.000127044	0.171838	0.0343644	0.000905067	0.705329	1660	3560	5393	4472	15085	1552	2093	2399	4751	2405	13200	5812	3418	3213	1516	13959
ENSMUSG00000025127	Gcgr	7.766	-0.573372	-0.662095	-0.088723	7.41e-06	1.08e-06	0.490743	7.61e-05	1.14e-05	0.845498	2325	2665	6527	4879	16396	1435	1870	2192	4383	2521	12401	5243	4529	3744	1099	14615
ENSMUSG00000040147	Maob	7.76505	-0.731658	-0.830376	-0.0987178	1.85e-07	2.69e-08	0.484652	2.47e-06	3.72e-07	0.84205	2473	2909	6876	5289	17547	1108	1601	2112	4957	2752	12530	5107	4278	3673	1003	14061
ENSMUSG00000040462	Os9	7.76116	-0.264604	-0.449715	-0.185111	0.0363261	0.000769012	0.145298	0.128333	0.00452922	0.705329	2002	2472	5442	4485	14401	1471	2086	2423	4653	2920	13553	5864	4519	3754	1075	15212
ENSMUSG00000020258	Glyctk	7.75838	-0.644028	-0.864439	-0.220411	3.36e-07	1.26e-10	0.0835097	4.3e-06	2.29e-09	0.638822	2350	3353	6528	4709	16940	1373	1970	2199	4294	2529	12365	5328	3988	3400	932	13648
ENSMUSG00000049517	Rps23	7.75255	0.419352	0.72135	0.301998	0.0272672	0.000303386	0.107911	0.102631	0.00197981	0.664902	1097	1580	3692	2745	9114	1648	1936	2418	4804	2676	13482	6292	4130	4247	3066	17735
ENSMUSG00000020888	Dvl2	7.74258	-0.479709	-0.566431	-0.0867218	3.9e-05	4.58e-06	0.459884	0.000346827	4.32e-05	0.825554	2080	2720	6137	4518	15455	1304	1941	2367	4399	2518	12529	5323	4172	3666	1276	14437
ENSMUSG00000039349	C130074G19Rik	7.73903	-0.33297	-0.483878	-0.150908	0.0142615	0.000766272	0.269268	0.0609902	0.00451493	0.705329	2102	2632	5179	4400	14313	1342	1988	2435	4498	2839	13102	5949	4508	3825	956	15238
ENSMUSG00000020741	Cluh	7.73773	-0.611442	-0.854442	-0.243	5.43e-06	2.39e-09	0.0732383	5.74e-05	3.77e-08	0.61793	2639	3133	5654	4655	16081	1368	1673	2252	4631	2661	12585	5521	3726	3531	844	13622
ENSMUSG00000016024	Lbp	7.73638	1.08827	0.505022	-0.583252	7.69e-10	0.00564162	0.000804933	1.41e-08	0.0261774	0.0664796	1308	1390	2691	1806	7195	1855	2662	3010	7237	4019	18783	6209	4323	4707	812	16051
ENSMUSG00000031708	Tecr	7.73262	-0.621897	-0.674656	-0.0527588	9.33e-07	5.35e-07	0.679212	1.13e-05	5.98e-06	0.941231	2090	2593	6542	5296	16521	1438	1693	1988	4283	2528	11930	5018	4234	3508	1252	14012
ENSMUSG00000021998	Lcp1	7.73209	1.37783	1.35322	-0.0246089	2.71e-27	1.02e-24	0.84046	1.4e-25	4.9e-23	0.99533	687	967	2110	1852	5616	1948	2377	2536	6238	3441	16540	8363	4463	5013	1915	19754
ENSMUSG00000024747	Aldh1a7	7.73125	-0.507124	-0.673636	-0.166511	0.000699639	2.23e-05	0.269084	0.00459685	0.000185885	0.705329	2033	2787	5356	5534	15710	1174	1888	2561	4352	2652	12627	4890	4512	3616	998	14016
ENSMUSG00000028737	Aldh4a1	7.72946	-0.901233	-0.875751	0.0254816	6.97e-12	3.7e-10	0.846981	1.57e-10	6.45e-09	0.996017	2528	2937	7517	5076	18058	1210	1448	1927	4087	2376	11048	5475	4186	3416	997	14074
ENSMUSG00000030884	Uqcrc2	7.72575	-0.485103	-0.516088	-0.0309846	9.09e-05	8.49e-05	0.803651	0.000744111	0.000629607	0.986771	1794	2592	6283	4834	15503	1287	1695	2254	4639	2590	12465	5334	3987	3671	1420	14412
ENSMUSG00000069917	Hba-a2	7.72482	0.88122	3.31279	2.43157	0.175283	6.61e-06	0.000198519	0.388016	6.08e-05	0.0254316	510	698	612	510	2330	1093	959	471	1543	1017	5083	3423	1480	1595	11632	18130
ENSMUSG00000118516	NA	7.72468	-1.23656	-1.16755	0.0690082	3.5e-11	4.66e-09	0.711952	7.4e-10	7.11e-08	0.954043	2573	3255	8048	6783	20659	923	1594	1713	3559	2074	9863	4596	4774	3215	682	13267
ENSMUSG00000025781	Atp5c1	7.72223	-0.417624	-0.444814	-0.0271907	0.00220203	0.00207361	0.84277	0.012487	0.0109188	0.99533	1657	2473	6366	4647	15143	1341	1723	2300	4758	2498	12620	5252	4038	3445	1587	14322
ENSMUSG00000003746	Man1a	7.71976	-0.466693	-0.664231	-0.197537	0.000481135	2.85e-06	0.142416	0.0032949	2.8e-05	0.705329	2376	2646	5223	4753	14998	1332	1691	2336	4942	2656	12957	5211	4152	3712	938	14013
ENSMUSG00000033685	Ucp2	7.71944	2.66735	2.8199	0.152557	3.86e-35	7.43e-37	0.435448	2.76e-33	6.05e-35	0.808564	300	474	866	625	2265	2329	2446	2449	5446	3372	16042	8621	3667	4828	3228	20344
ENSMUSG00000003072	Atp5d	7.71764	-0.425463	-0.526831	-0.101369	0.00252371	0.000418419	0.474532	0.0140296	0.00264543	0.835239	1851	2462	6227	4614	15154	1541	1923	2134	4231	2454	12283	4958	3557	3212	1680	13407
ENSMUSG00000024978	Gpam	7.71731	-0.819328	-1.05632	-0.236996	1.37e-05	1.56e-07	0.212193	0.000134051	1.9e-06	0.705329	2073	3460	5860	6656	18049	1135	1695	2194	3992	2615	11631	5959	3569	3274	595	13397
ENSMUSG00000019297	Nop9	7.70661	-0.375342	-0.531952	-0.15661	0.00170851	2.7e-05	0.193496	0.0100155	0.000220513	0.705329	1999	2368	6212	4154	14733	1386	1918	2413	4625	2409	12751	5430	3785	3695	1199	14109
ENSMUSG00000028756	Pink1	7.70578	-0.443781	-0.571976	-0.128194	7.79e-05	1.54e-06	0.256906	0.00064831	1.59e-05	0.705329	1989	2742	6044	4147	14922	1396	1861	2089	4592	2568	12506	5376	3896	3657	1167	14096
ENSMUSG00000025937	Lactb2	7.70516	-0.913006	-1.07562	-0.162609	9.38e-12	5.53e-14	0.228472	2.09e-10	1.4e-12	0.705329	2289	3324	7018	5832	18463	1097	1715	2044	3775	2395	11026	5301	3602	2976	853	12732
ENSMUSG00000021270	Hsp90aa1	7.69936	0.413943	-0.404783	-0.818726	0.0535627	0.0721427	0.000158132	0.170313	0.204811	0.021399	1121	2469	4147	3451	11188	1971	2400	2910	6131	3384	16796	3668	2036	2409	1832	9945
ENSMUSG00000016559	H3f3b	7.69675	0.341948	0.370271	0.0283228	0.00554142	0.00417197	0.816853	0.027558	0.0202412	0.990562	1286	1802	3654	2881	9623	1602	1929	2638	4971	2754	13894	6148	4161	4286	1936	16531
ENSMUSG00000059434	Gckr	7.69658	-0.59571	-0.811976	-0.216266	3.26e-05	1.03e-07	0.134722	0.000294439	1.28e-06	0.698738	2121	2816	6637	4721	16295	1324	1751	2149	4621	2441	12286	5042	4128	3469	802	13441
ENSMUSG00000057530	Ece1	7.69218	-0.561524	-0.613816	-0.0522919	0.000118351	7.25e-05	0.721325	0.000936671	0.000545593	0.959187	2410	2808	5278	4282	14778	1367	1827	1848	4200	2498	11740	5912	4493	3532	867	14804
ENSMUSG00000024608	Rps14	7.69124	0.333926	0.579238	0.245312	0.0909091	0.0052799	0.210275	0.249664	0.0247863	0.705329	1079	1637	3775	2840	9331	1465	2024	2356	4656	2509	13010	6070	3807	3571	2909	16357
ENSMUSG00000026390	Marco	7.68981	5.51899	5.49442	-0.0245726	2.2e-172	5.2e-167	0.869806	7.94e-169	1.67e-163	1	39	91	117	90	337	1739	2861	3460	5764	4050	17874	9571	4814	4943	2287	21615
ENSMUSG00000022751	Nit2	7.68712	-0.809381	-0.735065	0.0743157	1.26e-09	2.06e-07	0.578878	2.25e-08	2.46e-06	0.894917	2128	2641	7268	5030	17067	1021	1737	1911	4196	2138	11003	5199	4110	3525	1159	13993
ENSMUSG00000028405	Aco1	7.68591	-0.518712	-0.712016	-0.193304	0.000119918	6.66e-07	0.154891	0.000947769	7.33e-06	0.705329	2115	2659	5957	4684	15415	1263	1845	2172	4327	2647	12254	5266	4099	3471	871	13707
ENSMUSG00000026043	Col3a1	7.68542	2.10422	1.85331	-0.25091	2.08e-19	7.77e-15	0.252123	7.6e-18	2.12e-13	0.705329	733	761	852	879	3225	2354	2639	2745	5857	3740	17335	9572	5075	4964	923	20534
ENSMUSG00000021048	Mthfd1	7.68137	-0.65972	-0.669382	-0.00966234	1.02e-07	3.55e-07	0.938179	1.41e-06	4.06e-06	1	2294	2571	6122	4727	15714	1191	1584	2044	4368	2366	11553	5354	4158	3609	1037	14158
ENSMUSG00000035637	Grhpr	7.67862	-0.303379	-0.51679	-0.213411	0.0194148	0.000169045	0.102363	0.0783003	0.00116652	0.663544	1925	2297	5771	4092	14085	1591	1979	2212	4062	2617	12461	5459	4065	3431	1032	13987
ENSMUSG00000073702	Rpl31	7.67813	0.436139	0.606545	0.170406	0.0203824	0.00211697	0.35994	0.0814618	0.011117	0.74534	957	1476	3658	2985	9076	1641	1957	2457	4431	2663	13149	5737	4064	3833	2636	16270
ENSMUSG00000024150	Mcfd2	7.6776	-0.306764	-0.590616	-0.283852	0.00864135	1.84e-06	0.0159794	0.0400596	1.87e-05	0.368768	1682	2673	5553	4413	14321	1396	1985	2223	4643	2774	13021	5276	3542	3442	1075	13335
ENSMUSG00000031375	Bgn	7.67652	0.847747	0.730786	-0.116961	1.78e-08	3.06e-06	0.428176	2.76e-07	2.99e-05	0.802454	1266	1308	2366	2185	7125	1759	2301	2349	5770	3246	15425	7774	4609	5021	1090	18494
ENSMUSG00000020091	Eif4ebp2	7.6746	-0.6853	-0.815773	-0.130473	2.96e-05	2.98e-06	0.429511	0.000269707	2.91e-05	0.8038	2684	2806	5347	4697	15534	1137	1766	1958	4233	2499	11593	5736	3935	3537	695	13903
ENSMUSG00000026687	Aldh9a1	7.67409	-0.777861	-0.932198	-0.154337	3.06e-09	2.61e-11	0.243236	5.25e-08	5.13e-10	0.705329	2405	2763	6378	5378	16924	1123	1538	2079	4198	2496	11434	4830	3778	3251	897	12756
ENSMUSG00000028270	Gbp2	7.67333	4.18652	4.13946	-0.0470603	2.93e-109	7.22e-104	0.763313	2.35e-106	5.78e-101	0.973404	173	167	272	182	794	2173	2497	3023	6902	3362	17957	9005	4811	6440	1626	21882
ENSMUSG00000005803	Sqor	7.67304	-0.533608	-0.60981	-0.0762019	0.000164956	4.94e-05	0.592759	0.00126253	0.000382539	0.901286	2013	2260	6986	4262	15521	1208	1700	2347	4270	2363	11888	5132	4148	3553	1090	13923
ENSMUSG00000018899	Irf1	7.67045	2.92828	2.76259	-0.165689	7.06e-87	4.72e-75	0.210218	2.95e-84	1.6e-72	0.705329	310	293	747	715	2065	2013	2787	3257	6216	3452	17725	8743	4750	5274	1556	20323
ENSMUSG00000021190	Lgmn	7.66938	1.93782	1.65583	-0.281988	1.94e-42	3.81e-30	0.0349159	1.82e-40	2.38e-28	0.489978	555	770	1387	1246	3958	2483	2433	2768	5813	3540	17037	8333	4001	4624	1468	18426
ENSMUSG00000025075	Habp2	7.66704	-0.37232	-0.557427	-0.185107	0.00528555	8.11e-05	0.168357	0.0264912	0.000604246	0.705329	1862	2315	5930	4385	14492	1391	1750	2308	4581	2528	12558	5154	4167	3618	955	13894
ENSMUSG00000046352	Gjb2	7.66429	-0.609671	-0.509616	0.100055	1.78e-05	0.000708011	0.482793	0.000170762	0.00420864	0.840695	2186	2445	5653	4523	14807	1052	1757	2137	3437	2537	10920	5467	4515	3878	1073	14933
ENSMUSG00000036256	Igfbp7	7.66317	0.672295	0.544028	-0.128268	1.31e-08	1.02e-05	0.270852	2.06e-07	9.11e-05	0.705329	1260	1397	3012	2373	8042	1731	2474	2337	5023	3028	14593	6864	4210	4225	1495	16794
ENSMUSG00000020534	Shmt1	7.66291	-0.854939	-0.855887	-0.000947504	7.4e-11	8.78e-10	0.994273	1.53e-09	1.46e-08	1	2457	2651	7063	4812	16983	1114	1584	1804	3937	2280	10719	4701	4058	3370	1013	13142
ENSMUSG00000073409	H2-Q6	7.66269	2.15248	1.97745	-0.175024	1.34e-42	1.13e-34	0.232481	1.26e-40	8.46e-33	0.705329	493	622	1223	1007	3345	2444	2982	2445	4863	3400	16134	7016	4734	4624	1876	18250
ENSMUSG00000060376	Bckdha	7.65791	-0.625137	-0.60307	0.0220674	1.03e-06	8.8e-06	0.863774	1.24e-05	7.94e-05	1	2020	2437	6439	4576	15472	1150	1614	2130	3958	2377	11229	4894	4186	3464	1235	13779
ENSMUSG00000022136	Dnajc3	7.65765	-0.157611	-0.57458	-0.416969	0.208716	1.5e-05	0.000983296	0.438805	0.000129998	0.0782943	1684	2997	4419	3853	12953	1581	1989	2468	4995	2535	13568	5545	3393	3074	965	12977
ENSMUSG00000035811	Ugt2b35	7.65517	0.371842	0.546345	0.174503	0.011602	0.000406483	0.231212	0.0514805	0.00257731	0.705329	1166	1658	2874	3120	8818	1352	1812	2812	4492	2616	13084	7509	4846	5432	1236	19023
ENSMUSG00000023019	Gpd1	7.65418	-1.03104	-1.42691	-0.395876	1.49e-12	9.36e-20	0.00727219	3.54e-11	3.44e-18	0.251588	2384	3647	7094	6080	19205	1124	1902	1963	3214	2100	10303	4525	2882	2458	680	10545
ENSMUSG00000039168	Dap	7.65387	-0.149935	-0.417691	-0.267756	0.222883	0.00131269	0.0304874	0.453936	0.00731291	0.469817	1815	2123	5294	3743	12975	1311	1898	2559	4637	2871	13276	5290	3831	3467	1093	13681
ENSMUSG00000031938	4931406C07Rik	7.6529	-0.715718	-0.872511	-0.156793	7.26e-08	7.05e-10	0.241867	1.03e-06	1.19e-08	0.705329	2169	2933	5751	5326	16179	1141	1559	2144	4393	2285	11522	4582	3864	3391	878	12715
ENSMUSG00000032050	Rdx	7.65268	-0.552522	-0.563321	-0.0107992	5.02e-06	1.12e-05	0.929254	5.34e-05	9.91e-05	1	2143	2838	5188	4162	14331	1230	1645	1962	4545	2277	11659	5741	3984	3748	983	14456
ENSMUSG00000033610	Pank1	7.65246	-0.578512	-0.82369	-0.245178	0.000489808	3.13e-06	0.142962	0.00334779	3.05e-05	0.705329	2102	2472	5866	5328	15768	1072	1668	2211	4563	2721	12235	4366	4240	3370	772	12748
ENSMUSG00000003429	Rps11	7.65017	0.404832	0.524694	0.119862	0.0282757	0.0067427	0.512266	0.105729	0.0305152	0.859896	1007	1619	3670	2750	9046	1671	1890	2250	4669	2651	13131	5810	3523	3677	2557	15567
ENSMUSG00000028132	Tlcd4	7.64667	-0.390599	-0.811628	-0.421029	0.0279176	1.76e-05	0.0190792	0.104628	0.000150116	0.402295	2232	2558	4814	4751	14355	1227	1728	2569	4783	2730	13037	4768	3645	3605	589	12607
ENSMUSG00000052738	Suclg1	7.64645	-0.465595	-0.491285	-0.0256903	0.000269445	0.000283533	0.841497	0.00196123	0.00186121	0.99533	1656	2347	5967	4655	14625	1257	1620	2291	4162	2354	11684	5187	3830	3518	1316	13851
ENSMUSG00000026819	Slc25a25	7.64514	-1.43482	-0.763121	0.671699	5.54e-05	0.042607	0.0576814	0.000476037	0.137234	0.565774	3664	4749	2609	3963	14985	1445	1088	848	3289	779	7449	2679	3836	4637	1756	12908
ENSMUSG00000025791	Pgm1	7.64365	-0.457505	-0.502614	-0.0451088	0.000184426	0.000104267	0.713737	0.00139269	0.000758362	0.954686	1793	2415	5808	4370	14386	1237	1742	2013	4299	2515	11806	5278	4090	3687	1090	14145
ENSMUSG00000017119	Nbr1	7.64256	-0.13804	-0.344582	-0.206543	0.287096	0.0118292	0.112734	0.482607	0.049102	0.676042	1784	2119	4753	3871	12527	1353	1959	2331	4794	2662	13099	5645	4207	3637	939	14428
ENSMUSG00000047731	Wbp1l	7.64124	-0.337595	-0.70051	-0.362915	0.0151867	2.08e-06	0.00973339	0.0641566	2.09e-05	0.294701	2230	2444	4832	4266	13772	1449	1889	2216	4414	2699	12667	5163	3739	3214	770	12886
ENSMUSG00000025651	Uqcrc1	7.64088	-0.575609	-0.553699	0.02191	6.05e-06	4.01e-05	0.863953	6.32e-05	0.000316088	1	1783	2552	6141	4528	15004	1254	1532	2125	3754	2424	11089	4902	3982	3336	1353	13573
ENSMUSG00000001211	Agpat3	7.63946	-0.308275	-0.489874	-0.181599	0.0119348	0.000160042	0.141051	0.0527781	0.00110971	0.705329	1770	2263	5451	4232	13716	1352	1844	2150	4641	2548	12535	5063	4080	3482	1041	13666
ENSMUSG00000026839	Upp2	7.63174	-0.458416	0.55658	1.015	0.0686288	0.0370198	5.58e-05	0.204334	0.122834	0.0101736	1127	1231	4613	4480	11451	644	1189	1595	3394	2393	9215	5047	6815	4832	2654	19348
ENSMUSG00000040706	Agmat	7.63151	-0.75874	-0.782483	-0.0237435	1.38e-07	3.24e-07	0.869841	1.89e-06	3.73e-06	1	2204	2160	7261	4853	16478	1144	1446	2094	3976	2169	10829	4478	3691	3324	1187	12680
ENSMUSG00000032207	Lipc	7.62849	-0.796809	-0.940369	-0.14356	1.33e-08	3.17e-10	0.309762	2.1e-07	5.58e-09	0.705329	2157	2716	6944	5028	16845	1013	1574	2088	4142	2246	11063	4105	3780	3282	920	12087
ENSMUSG00000005268	Prlr	7.62596	-1.22642	-1.40022	-0.173805	1.47e-13	3.91e-15	0.297605	3.77e-12	1.09e-13	0.705329	3139	3378	7341	5126	18984	839	1385	1722	4335	1784	10065	3884	3287	2993	625	10789
ENSMUSG00000041548	Hspb8	7.6199	0.471516	-0.0673895	-0.538906	0.000562921	0.637484	8.15e-05	0.00379281	0.803659	0.0131541	1312	1552	3907	3086	9857	1531	2237	2860	5769	3183	15580	4496	3582	4015	978	13071
ENSMUSG00000020458	Rtn4	7.6186	0.481622	0.352815	-0.128806	2.37e-05	0.00304894	0.25344	0.000220689	0.0153614	0.705329	1311	1596	3217	2540	8664	1560	2176	2476	5174	2668	14054	6183	4314	4333	1233	16063
ENSMUSG00000025016	Tm9sf3	7.61433	-0.240193	-0.347012	-0.106818	0.0410743	0.00519772	0.365395	0.140809	0.0244643	0.750259	1709	2636	4189	3774	12308	1276	1683	2260	4753	2464	12436	5806	3777	3655	1072	14310
ENSMUSG00000025809	Itgb1	7.61394	0.366522	0.307213	-0.059309	0.000943272	0.00810433	0.589359	0.00598331	0.0356042	0.899347	1297	1728	3166	2840	9031	1467	1955	2475	5183	2599	13679	6745	3928	4279	1317	16269
ENSMUSG00000028672	Hmgcl	7.61308	-0.519823	-0.61885	-0.0990273	9.93e-06	6.98e-07	0.402976	9.97e-05	7.66e-06	0.783761	1946	2471	5641	4382	14440	1169	1858	2048	4108	2233	11416	5136	3753	3352	1048	13289
ENSMUSG00000100801	Gm15459	7.61044	0.546142	-0.123653	-0.669795	0.0003745	0.441001	1.37e-05	0.00263218	0.622925	0.00359914	996	1798	3984	3023	9801	1977	2254	2580	5554	3242	15607	4323	2625	2958	1455	11361
ENSMUSG00000029695	Aass	7.60581	-1.00075	-1.35189	-0.351143	1.68e-10	9.92e-16	0.0266152	3.32e-09	2.91e-14	0.445761	2350	2932	7714	5692	18688	943	1451	2002	3713	2426	10535	3963	3089	2775	634	10461
ENSMUSG00000031168	Ebp	7.60569	-0.621117	-0.806815	-0.185698	3.54e-07	5.02e-10	0.131316	4.52e-06	8.62e-09	0.692222	1927	2435	6329	4899	15590	1241	1556	1987	4334	2312	11430	4671	3489	3037	1025	12222
ENSMUSG00000037902	Sirpa	7.60463	2.31934	2.27524	-0.0440901	4.46e-50	5.89e-46	0.758582	5.32e-48	6.74e-44	0.971621	447	551	965	754	2717	2095	2405	2250	6067	3224	16041	9479	4000	5121	1537	20137
ENSMUSG00000038375	Trp53inp2	7.60287	-0.023963	-0.737058	-0.713095	0.888394	4.66e-05	3.84e-05	1	0.000362909	0.00763657	1905	2717	4161	3284	12067	1335	2613	2508	4745	2801	14002	4916	3190	2806	596	11508
ENSMUSG00000037706	Cd81	7.60067	-0.0473641	-0.379748	-0.332384	0.675421	0.00147022	0.00349412	0.851484	0.00807806	0.172161	1761	1944	4426	3739	11870	1558	1987	2366	4588	2505	13004	4862	3324	3399	1162	12747
ENSMUSG00000022892	App	7.5981	0.938491	0.677301	-0.26119	3.15e-08	0.000118255	0.116515	4.73e-07	0.000847276	0.676042	1120	1324	2141	2037	6622	1993	2347	2242	5344	2987	14913	8067	3982	4165	902	17116
ENSMUSG00000022304	Dpys	7.59376	-0.838799	-1.003	-0.164196	3.73e-10	2.18e-12	0.223869	7.11e-09	4.83e-11	0.705329	2324	2606	6824	4874	16628	1063	1555	1820	3855	2296	10589	4313	3540	3080	825	11758
ENSMUSG00000086868	Gm15883	7.59368	-0.914181	-1.10988	-0.195702	2.39e-07	4.53e-09	0.272572	3.12e-06	6.93e-08	0.705329	1862	2619	7349	6143	17973	831	1694	2009	3803	2183	10520	3392	3486	3143	890	10911
ENSMUSG00000000901	Mmp11	7.59144	-0.872254	-0.978458	-0.106204	1.18e-10	1.23e-11	0.43633	2.37e-09	2.5e-10	0.809368	2195	2675	6569	5266	16705	954	1536	1991	3605	2227	10313	3888	3566	2825	1088	11367
ENSMUSG00000056429	Tgoln1	7.58996	-0.131927	-0.717396	-0.585469	0.350592	1.72e-06	4.32e-05	0.541848	1.76e-05	0.00835119	1967	2084	4508	4196	12755	1413	1836	2623	5037	2711	13620	4431	3113	3264	711	11519
ENSMUSG00000031604	Msmo1	7.58888	-0.850396	-0.146054	0.704342	1.08e-07	0.387023	1.06e-05	1.49e-06	0.567424	0.00298938	1591	2503	4897	4816	13807	839	1251	1329	3769	1854	9042	8391	4808	4388	1067	18654
ENSMUSG00000032328	Tmem30a	7.57521	-0.266207	-0.346625	-0.0804186	0.0308598	0.0077748	0.515709	0.113341	0.034405	0.861383	1666	2723	4086	3507	11982	1290	1733	2118	4451	2235	11827	5974	3739	3486	1004	14203
ENSMUSG00000028979	Masp2	7.57403	-0.484961	-0.572419	-0.0874583	0.000107867	1.61e-05	0.487539	0.000864134	0.000137916	0.843862	1788	2437	5638	4038	13901	1256	1649	1975	3862	2359	11101	4881	3977	3385	958	13201
ENSMUSG00000028268	Gbp3	7.57291	3.33888	3.40607	0.0671879	1.02e-122	4.61e-122	0.582985	1.22e-119	6.04e-119	0.896022	195	201	510	472	1378	1807	2247	2751	6133	3076	16014	8024	5247	5749	1641	20661
ENSMUSG00000096727	Psmb9	7.56643	3.00315	3.11491	0.111766	5.22e-88	9.22e-90	0.40213	2.21e-85	5.11e-87	0.783202	243	257	694	499	1693	1749	2450	2658	5395	2940	15192	7108	4859	4841	2327	19135
ENSMUSG00000013593	Ndufs2	7.56366	-0.423577	-0.57153	-0.147953	0.000295709	4.08e-06	0.209525	0.00213342	3.89e-05	0.705329	1652	2363	5591	4083	13689	1255	1724	2111	4160	2145	11395	4679	3279	3158	1230	12346
ENSMUSG00000032591	Mst1	7.56193	-0.254035	-0.475388	-0.221353	0.0460389	0.000415484	0.0839956	0.152795	0.00263091	0.640472	1772	2336	4917	3440	12465	1523	1763	1969	4275	2336	11866	5141	3844	3250	890	13125
ENSMUSG00000042118	Bhmt2	7.5607	-0.688216	-0.785212	-0.0969959	6.24e-07	8.84e-08	0.485336	7.76e-06	1.12e-06	0.84251	2035	2610	6013	4324	14982	1170	1449	1811	4071	2212	10713	4561	3776	3441	781	12559
ENSMUSG00000025190	Got1	7.55977	-0.896538	-1.53566	-0.639125	3.61e-09	9.76e-21	3.69e-05	6.14e-08	3.81e-19	0.00754854	2656	3063	7198	4523	17440	1296	1140	1684	4231	2700	11051	3152	2173	1900	919	8144
ENSMUSG00000063388	BC023105	7.55672	5.32078	5.16934	-0.151442	5.96e-90	5.68e-84	0.465239	2.77e-87	2.56e-81	0.829418	33	107	105	122	367	1362	2356	3041	8932	3277	18968	7453	5946	5246	1232	19877
ENSMUSG00000040562	Gstm2	7.55398	0.388147	0.0545073	-0.333639	0.00617529	0.7134	0.0183163	0.0302253	0.866388	0.395468	938	1772	3567	3304	9581	1684	1977	2492	5066	2592	13811	5523	3708	3661	1022	13914
ENSMUSG00000000171	Sdhd	7.55135	-0.456814	-0.487255	-0.0304408	0.000202321	0.000181435	0.805438	0.00151136	0.0012428	0.987444	1698	2079	5436	4302	13515	1136	1610	1975	4138	2238	11097	4711	3615	3236	1273	12835
ENSMUSG00000032294	Pkm	7.55119	3.52536	3.28851	-0.236856	8.32e-65	1.44e-55	0.188899	1.76e-62	2.49e-53	0.705329	169	301	415	369	1254	2484	2636	2332	5715	3277	16444	8318	2878	4557	1899	17652
ENSMUSG00000032808	Cyp2c38	7.54966	-1.26156	-1.38895	-0.127396	9.52e-10	3.52e-10	0.538319	1.73e-08	6.17e-09	0.87353	2276	2870	7909	6316	19371	679	1035	1979	3815	1929	9437	3040	3644	2764	652	10100
ENSMUSG00000009863	Sdhb	7.54848	-0.412711	-0.463698	-0.0509869	0.00310365	0.00170185	0.716284	0.016734	0.00920169	0.955979	1502	2022	5936	4134	13594	1260	1562	1959	4049	2305	11135	4323	3641	3390	1295	12649
ENSMUSG00000057103	Nat8f1	7.54739	-0.855106	-0.933989	-0.0788834	1.05e-09	3.98e-10	0.57622	1.9e-08	6.9e-09	0.89406	1926	2329	7156	5122	16533	1075	1448	1817	3614	2042	9996	4198	3528	2877	969	11572
ENSMUSG00000010609	Psen2	7.54361	-0.297853	-0.785514	-0.487661	0.0209819	1.03e-08	0.000191128	0.0833378	1.51e-07	0.0247043	1742	2000	5668	4295	13705	1451	1811	2149	4317	2507	12235	4177	3123	2833	851	10984
ENSMUSG00000020483	Dynll2	7.54139	-0.439312	-0.709072	-0.26976	0.00065187	2.19e-07	0.037964	0.00431865	2.61e-06	0.506339	2005	2392	4971	4051	13419	1185	1735	2139	4056	2322	11437	4947	3374	3151	772	12244
ENSMUSG00000003528	Slc25a1	7.54129	-0.517991	-0.56886	-0.0508692	2.72e-05	1.36e-05	0.68196	0.000249661	0.000118639	0.942186	1823	2262	5056	4456	13597	1221	1653	1748	3677	2352	10651	5037	3810	3207	983	13037
ENSMUSG00000064215	Ifi27	7.54051	0.612003	0.618599	0.0065969	3.13e-05	5.65e-05	0.963707	0.00028431	0.000433602	1	884	1191	3203	2551	7829	1472	2083	2355	4242	2688	12840	5335	4803	3679	1653	15470
ENSMUSG00000036078	Sigmar1	7.53792	-0.646584	-0.96218	-0.315596	6.97e-06	3.61e-10	0.0299675	7.2e-05	6.3e-09	0.466835	1821	2680	5901	4851	15253	1334	1743	1855	3625	2087	10644	4879	3313	2531	713	11436
ENSMUSG00000024158	Hagh	7.53519	-0.924347	-0.878195	0.0461517	2.73e-12	4.27e-10	0.728531	6.32e-11	7.38e-09	0.961949	1846	2772	6763	4800	16181	1023	1475	1654	3466	1838	9456	4017	3293	2775	1275	11360
ENSMUSG00000038612	Mcl1	7.53507	0.883668	0.946366	0.0626985	6.23e-12	1.63e-12	0.617319	1.41e-10	3.64e-11	0.912493	806	1029	2323	2256	6414	1487	1822	2390	5027	2722	13448	6677	3983	4125	1790	16575
ENSMUSG00000038641	Akr1d1	7.53178	-0.668465	-0.676209	-0.00774407	2.41e-07	8.49e-07	0.952553	3.16e-06	9.15e-06	1	1841	2405	5995	4287	14528	1010	1407	1923	3943	2165	10448	4928	3716	3256	922	12822
ENSMUSG00000027639	Samhd1	7.53059	2.96502	3.03308	0.0680538	5.65e-79	1.25e-78	0.626029	1.89e-76	4.7e-76	0.918117	255	319	554	523	1651	2079	2277	2185	5469	2881	14891	8409	3845	5102	1968	19324
ENSMUSG00000074264	Amy1	7.53056	-0.620428	-0.7556	-0.135172	4.86e-06	1.63e-07	0.322945	5.18e-05	1.98e-06	0.71201	1900	2367	6501	3865	14633	1023	1479	1922	4171	2299	10894	4429	3520	3150	915	12014
ENSMUSG00000044986	Tst	7.53003	-0.795792	-0.991053	-0.195261	1.4e-10	6.97e-14	0.1191	2.81e-09	1.75e-12	0.678444	2007	2437	6461	5022	15927	1081	1546	1894	3607	2049	10177	4091	3083	2557	1034	10765
ENSMUSG00000022216	Psme1	7.52453	1.39394	1.40509	0.011149	1.3e-29	3.98e-28	0.924799	7.53e-28	2.27e-26	1	606	824	1776	1534	4740	1618	2074	2576	4882	2807	13957	6398	4068	4505	1828	16799
ENSMUSG00000071650	Ganab	7.52437	-0.310601	-0.540457	-0.229856	0.0120316	3.66e-05	0.0649092	0.053124	0.000291341	0.588347	1715	2443	4492	3763	12413	1339	1689	2016	4096	2364	11504	5127	3591	3140	826	12684
ENSMUSG00000026189	Pecr	7.51623	-0.831682	-0.911596	-0.0799146	4.44e-08	1.8e-08	0.601475	6.52e-07	2.56e-07	0.905696	1896	2126	7332	4804	16158	982	1398	1747	3800	2113	10040	4072	3517	2796	969	11354
ENSMUSG00000020821	Kif1c	7.51343	-0.695763	-0.913049	-0.217286	6.92e-08	3.03e-11	0.0950681	9.89e-07	5.92e-10	0.657385	2171	2602	5463	4340	14576	1124	1568	1848	3689	2144	10373	4874	3059	2989	712	11634
ENSMUSG00000026003	Acadl	7.50991	-0.493731	-0.556	-0.0622684	2.17e-05	6.31e-06	0.594363	0.000203945	5.82e-05	0.901879	1776	2300	5328	3798	13202	1094	1484	2082	3796	2209	10665	4819	3490	3275	1024	12608
ENSMUSG00000078920	Ifi47	7.5092	2.88272	2.99795	0.115226	4.97e-78	6.74e-80	0.400194	1.63e-75	2.73e-77	0.781887	241	433	602	393	1669	1684	2085	2511	5924	2765	14969	8147	4382	5450	1728	19707
ENSMUSG00000037321	Tap1	7.50912	2.93188	3.00944	0.0775598	1.13e-127	5.44e-128	0.469092	1.42e-124	8.71e-125	0.831971	244	342	614	477	1677	1741	2157	2424	5664	3036	15022	7660	5201	5057	1613	19531
ENSMUSG00000005981	Trap1	7.50649	-0.257591	-0.370648	-0.113057	0.0201537	0.00155007	0.310029	0.0807828	0.00846471	0.705329	1552	2170	4738	3457	11917	1231	1619	2090	4044	2322	11306	4677	3501	3440	1120	12738
ENSMUSG00000022403	St13	7.505	-0.0438194	-0.294728	-0.250909	0.690395	0.0110552	0.0231091	0.863525	0.0463298	0.432697	1534	1910	4093	3409	10946	1345	1739	1995	4697	2558	12334	4704	3375	3428	1054	12561
ENSMUSG00000029467	Atp2a2	7.50458	0.192053	-0.622489	-0.814542	0.157267	1.42e-05	3.31e-09	0.359481	0.000122985	3.29e-06	1551	2141	3679	3158	10529	1870	2142	2149	4906	2733	13800	4733	2595	2472	680	10480
ENSMUSG00000001467	Cyp51	7.5026	-0.499355	-0.156908	0.342447	0.00326105	0.381431	0.0436378	0.0174812	0.561568	0.530957	1500	2201	4105	4158	11964	948	1422	1509	3971	2140	9990	7853	4130	3805	829	16617
ENSMUSG00000078798	Sult2a1	7.49939	-0.94346	-0.928259	0.0152016	0.000735923	0.00183716	0.956781	0.0047959	0.00983184	1	2655	2039	8052	3020	15766	1044	452	1993	4130	2226	9845	4306	3307	2428	1127	11168
ENSMUSG00000075700	Selenot	7.49816	-0.242082	-0.332953	-0.0908714	0.053647	0.0119629	0.470354	0.170375	0.0495645	0.83302	1595	2163	4320	3482	11560	1123	1486	2119	4716	2217	11661	5300	3680	3509	925	13414
ENSMUSG00000018593	Sparc	7.49718	1.19039	0.960542	-0.229851	7.81e-15	1.31e-09	0.122273	2.2e-13	2.14e-08	0.685035	862	1227	1636	1503	5228	1826	2341	2218	4721	2933	14039	6714	4119	4145	1019	15997
ENSMUSG00000040253	Gbp7	7.49541	3.00501	3.08818	0.0831777	3.2e-72	1.61e-72	0.573946	8.39e-70	5.1e-70	0.893224	212	365	546	446	1569	1678	1986	2529	6366	2752	15311	8181	4945	5975	1222	20323
ENSMUSG00000040952	Rps19	7.49514	0.307803	0.597119	0.289315	0.16088	0.0097253	0.183831	0.364932	0.0416528	0.705329	955	1413	3009	2720	8097	1401	1731	1950	3686	2158	10926	4655	3139	3356	2748	13898
ENSMUSG00000041459	Tardbp	7.49408	-0.277261	-0.312711	-0.0354501	0.00754535	0.00429817	0.733485	0.0357298	0.02078	0.963384	1650	2171	4335	3345	11501	1223	1548	1977	4112	2180	11040	4967	3411	3403	1208	12989
ENSMUSG00000026568	Mpc2	7.48571	-0.647309	-0.672882	-0.0255732	5.1e-08	9.44e-08	0.830707	7.44e-07	1.19e-06	0.993255	1799	2289	5781	4080	13949	1132	1404	1798	3686	1989	10009	4345	3347	2806	1190	11688
ENSMUSG00000040213	Kyat3	7.48307	-0.29135	-0.938425	-0.647075	0.0381677	3.91e-10	6.04e-06	0.133109	6.78e-09	0.00200161	1584	1990	5939	4138	13651	1245	1639	2314	5051	2347	12596	3306	2756	2446	864	9372
ENSMUSG00000020152	Actr2	7.48173	0.409962	0.499222	0.0892604	0.000149669	1.03e-05	0.40309	0.00116025	9.15e-05	0.783761	1082	1526	2988	2218	7814	1285	1749	2090	4754	2319	12197	6535	3739	3988	1429	15691
ENSMUSG00000041891	Lman1	7.47946	-0.424219	-0.63458	-0.210361	0.000544616	1.07e-06	0.0888106	0.00368498	1.13e-05	0.649445	1682	2756	4324	3715	12477	1198	1721	1821	4060	2104	10904	4908	3304	2931	841	11984
ENSMUSG00000022564	Grina	7.47907	0.532254	0.565981	0.0337267	1.22e-05	8.63e-06	0.778644	0.000120353	7.79e-05	0.979454	1166	1208	2544	2406	7324	1460	1756	2115	4211	2633	12175	5590	3817	4024	1559	14990
ENSMUSG00000038462	Uqcrfs1	7.47845	-0.575358	-0.606012	-0.0306543	1.75e-06	2.05e-06	0.800208	2.02e-05	2.06e-05	0.985313	1655	2175	5473	4247	13550	1133	1314	1889	3723	2132	10191	4634	3135	3002	1176	11947
ENSMUSG00000112129	Pbld1	7.47457	-0.828599	-0.737528	0.091071	1.25e-07	9.35e-06	0.562668	1.71e-06	8.39e-05	0.887169	1993	2124	5898	4660	14675	911	1370	1602	3716	1902	9501	4168	4129	3252	808	12357
ENSMUSG00000029998	Pcyox1	7.47247	-0.127094	-0.354067	-0.226973	0.306666	0.00696384	0.0691277	0.497988	0.0313781	0.602157	1540	1988	3964	3558	11050	1320	1672	2011	4155	2448	11606	5170	3474	3304	828	12776
ENSMUSG00000004264	Phb2	7.46878	-0.526229	-0.4567	0.0695294	1.58e-05	0.000398032	0.570071	0.000152847	0.00252651	0.891379	1648	2037	5137	3993	12815	1136	1476	1818	3389	2010	9829	4621	3425	3011	1318	12375
ENSMUSG00000118382	Gm8373	7.46373	-0.666817	-0.863044	-0.196228	3.96e-06	2.06e-08	0.178402	4.29e-05	2.9e-07	0.705329	1726	1994	6137	4870	14727	1043	1548	1893	3632	2021	10137	4163	3293	2671	865	10992
ENSMUSG00000070594	Gm4788	7.4568	-0.404099	-0.570478	-0.166378	0.00684467	0.000315106	0.268458	0.0329532	0.00204778	0.705329	1662	2313	4730	3666	12371	1079	1476	2023	4039	2250	10867	4801	3688	3251	674	12414
ENSMUSG00000042251	Pm20d1	7.45424	-0.910371	-1.02481	-0.114443	3.1e-09	4.02e-10	0.459274	5.32e-08	6.97e-09	0.825473	2149	2559	6076	4500	15284	877	1393	1713	3420	1964	9367	4128	3474	2809	622	11033
ENSMUSG00000001247	Lsr	7.45097	-0.104015	-0.519228	-0.415213	0.37362	2.68e-05	0.000430751	0.567787	0.000218773	0.0437182	1646	1867	4269	3408	11190	1407	1676	2318	3867	2398	11666	4254	2958	2956	909	11077
ENSMUSG00000029247	Paics	7.44514	-0.507203	-0.672057	-0.164854	2.47e-05	1.39e-07	0.173779	0.00022902	1.7e-06	0.705329	1740	2130	5066	4071	13007	1121	1440	1847	3997	2093	10498	4030	3404	2974	917	11325
ENSMUSG00000021751	Acox2	7.44324	-0.173282	-0.518145	-0.344863	0.162092	7.78e-05	0.00578437	0.366377	0.000581741	0.22159	1325	2012	4789	3631	11757	1248	1722	2031	4063	2461	11525	4714	2837	3060	875	11486
ENSMUSG00000006304	Arpc2	7.44142	0.757525	0.743912	-0.0136135	2.86e-10	2.83e-09	0.907976	5.52e-09	4.42e-08	1	822	1124	2537	2107	6590	1603	1802	2172	4504	2306	12387	6065	3653	3783	1506	15007
ENSMUSG00000040660	Cyp2b9	7.44053	-1.84598	-1.74022	0.105757	2.63e-16	6.19e-13	0.636106	8.08e-15	1.44e-11	0.922406	3029	2662	9563	5591	20845	744	708	1475	1785	1482	6194	3073	3389	1831	525	8818
ENSMUSG00000020850	Prpf8	7.43759	-0.405877	-0.526355	-0.120477	0.00107042	6.12e-05	0.334169	0.00667544	0.000465186	0.721396	1913	2102	4366	3428	11809	1224	1519	1754	3796	2111	10404	4969	3352	3165	812	12298
ENSMUSG00000045636	Mtus1	7.43695	-0.309453	-0.634601	-0.325149	0.0395784	6.88e-05	0.031978	0.136689	0.000519715	0.47838	2002	2168	4111	3270	11551	1158	1511	2040	4233	2331	11273	4783	3107	3112	630	11632
ENSMUSG00000020402	Vdac1	7.4358	-0.29922	-0.270859	0.0283606	0.00847983	0.0239344	0.80348	0.0394357	0.0873255	0.986686	1452	1826	4476	3612	11366	1147	1556	1752	3880	2082	10417	4907	3544	3254	1167	12872
ENSMUSG00000014313	Cox6c	7.43345	-0.416343	-0.405344	0.0109985	0.00155223	0.00359114	0.933675	0.00926328	0.0177245	1	1510	1959	4899	3704	12072	1034	1514	1918	3581	2056	10103	4242	3307	2856	1381	11786
ENSMUSG00000063683	Glyat	7.43344	-0.546539	-0.644731	-0.098192	9.36e-05	1.41e-05	0.485694	0.000762831	0.000122454	0.842648	1432	2163	5550	4231	13376	968	1509	1875	3968	1952	10272	4023	3143	3374	938	11478
ENSMUSG00000033295	Ptprf	7.43287	-0.677689	-0.837066	-0.159376	0.000331779	3.11e-05	0.401807	0.00235954	0.000250892	0.783154	2281	2552	4183	3975	12991	1131	1398	1642	3241	2215	9627	4768	3644	2851	495	11758
ENSMUSG00000024827	Gldc	7.43233	-0.702868	-1.56472	-0.861851	3.17e-06	1.01e-21	2.5e-08	3.49e-05	4.12e-20	2e-05	2304	2609	6116	4292	15321	1254	1519	2020	3752	2157	10702	3327	2082	2058	408	7875
ENSMUSG00000047728	Ly6g2	7.42989	-0.612706	-0.715906	-0.103201	4.93e-06	5.01e-07	0.444712	5.24e-05	5.62e-06	0.816613	2005	2169	5472	3493	13139	927	1419	1862	4036	1921	10165	4468	3219	3079	813	11579
ENSMUSG00000041237	Pklr	7.42237	-1.28077	-1.29705	-0.0162785	1.03e-12	1.52e-11	0.928015	2.48e-11	3.05e-10	1	1971	3976	5951	4637	16535	939	1255	1395	2422	1609	7620	2948	3758	2126	717	9549
ENSMUSG00000015112	Slc25a13	7.41775	-0.481308	-0.475014	0.00629369	0.000272465	0.000687517	0.9622	0.00198171	0.00410289	1	1630	1888	4945	3839	12302	921	1560	1812	3678	2031	10002	4468	3658	3218	949	12293
ENSMUSG00000118642	NA	7.41317	0.670636	0.864163	0.193527	8.28e-05	1.27e-06	0.247716	0.000685007	1.33e-05	0.705329	868	965	2633	1984	6450	1213	1604	2600	4356	1801	11574	6248	3270	3653	1967	15138
ENSMUSG00000028327	Stra6l	7.4044	-0.418965	-0.938294	-0.519329	0.00186346	6.37e-11	0.000143558	0.0108008	1.19e-09	0.0200882	1811	2501	4646	3595	12553	1264	1520	2046	3872	2154	10856	4160	2606	2618	576	9960
ENSMUSG00000007458	M6pr	7.4032	0.549699	0.506669	-0.0430301	1e-06	1.58e-05	0.697833	1.2e-05	0.000136172	0.948411	932	1278	2803	2205	7218	1432	1887	1972	4396	2208	11895	5882	3488	3673	1283	14326
ENSMUSG00000024070	Prkd3	7.4017	-0.532032	-0.33175	0.200282	0.000748641	0.0467731	0.205259	0.00487106	0.147359	0.705329	1330	1811	4882	4235	12258	974	1402	1545	3707	1838	9466	4887	4117	3654	859	13517
ENSMUSG00000031138	F9	7.4014	-0.325729	-0.603139	-0.277409	0.0126374	1.32e-05	0.0351344	0.0552831	0.000115552	0.491608	1621	2074	4532	3528	11755	1060	1566	1835	4437	2169	11067	4016	3241	3114	751	11122
ENSMUSG00000026341	Actr3	7.4007	1.16111	1.23599	0.0748735	2.16e-19	2.96e-20	0.547596	7.87e-18	1.11e-18	0.878979	629	928	1727	1562	4846	1444	1811	1987	4664	2588	12494	6514	3418	3804	1780	15516
ENSMUSG00000010277	2610507B11Rik	7.40069	-0.267895	-0.33311	-0.0652154	0.0188902	0.00566751	0.56888	0.076678	0.0262891	0.890824	1554	1958	4194	3174	10880	1243	1545	1713	3780	2049	10330	5117	3384	3182	907	12590
ENSMUSG00000029068	Ccnl2	7.39769	-0.265462	-0.326649	-0.061187	0.0138272	0.00409434	0.57177	0.0594414	0.0199148	0.892295	1464	1908	4278	3318	10968	1162	1536	1832	3613	2137	10280	4874	3269	3163	1017	12323
ENSMUSG00000024799	Tm7sf2	7.39522	-0.915834	-0.896638	0.0191964	1.11e-11	4.06e-10	0.88742	2.44e-10	7.03e-09	1	1837	2277	6103	4478	14695	981	1199	1356	3455	1844	8835	3892	3441	2619	861	10813
ENSMUSG00000026728	Vim	7.39293	3.06507	2.81757	-0.247498	1.58e-62	7.84e-52	0.129476	3.06e-60	1.12e-49	0.692222	293	252	463	494	1502	2007	2399	2389	5111	2804	14710	7235	2848	4207	1520	15810
ENSMUSG00000022551	Cyc1	7.39288	-0.592692	-0.654016	-0.0613247	3.45e-06	1.38e-06	0.633405	3.78e-05	1.44e-05	0.921387	1512	2125	5329	4054	13020	1044	1399	1827	3218	1958	9446	3886	3072	2742	1131	10831
ENSMUSG00000027712	Anxa5	7.3923	1.12354	0.855562	-0.26798	3.93e-21	3.83e-12	0.0206323	1.56e-19	8.26e-11	0.414718	726	1042	1942	1661	5371	1495	1963	2667	4724	2534	13383	5271	3145	3964	1256	13636
ENSMUSG00000022261	Sdc2	7.38929	-0.50472	-0.757923	-0.253204	0.000284522	2.94e-07	0.0711274	0.00205902	3.41e-06	0.611156	1811	2122	4784	3814	12531	1093	1302	1769	4388	1982	10534	4314	3098	2869	665	10946
ENSMUSG00000054808	Actn4	7.38829	-0.0778145	-0.335356	-0.257542	0.487901	0.00458469	0.0222597	0.686716	0.0219699	0.429861	1452	1897	3763	3080	10192	1227	1726	1923	3868	2310	11054	4960	3042	2992	867	11861
ENSMUSG00000030108	Slc6a13	7.3826	-0.803597	-1.00635	-0.202758	1.91e-10	7.69e-14	0.111638	3.76e-09	1.92e-12	0.674013	1789	2471	5763	4295	14318	1021	1251	1728	3130	2011	9141	3401	2915	2710	785	9811
ENSMUSG00000030082	Sec61a1	7.38104	-0.26786	-0.514068	-0.246208	0.0430384	0.000244618	0.0648853	0.145409	0.00162575	0.588347	1259	2519	4101	3260	11139	1326	1729	1628	3632	2052	10367	4538	2855	2448	1060	10901
ENSMUSG00000020572	Nampt	7.3786	1.83805	1.97435	0.136291	2.58e-51	3.37e-55	0.23131	3.36e-49	5.75e-53	0.705329	417	670	1066	886	3039	1505	1819	1994	5090	2511	12919	6939	4168	4770	1456	17333
ENSMUSG00000054417	Cyp3a44	7.37854	-2.07929	-2.5222	-0.442906	8.71e-11	7.84e-13	0.164951	1.78e-09	1.8e-11	0.705329	4204	3288	8354	5040	20886	634	470	1886	2118	822	5930	980	1966	952	677	4575
ENSMUSG00000070327	Rnf213	7.37817	1.16513	1.2105	0.0453783	5.72e-14	5.69e-14	0.762106	1.52e-12	1.44e-12	0.973335	741	976	1421	1476	4614	1292	1848	2081	4651	2661	12533	6693	4329	4731	936	16689
ENSMUSG00000021273	Fdft1	7.37167	-0.523683	-0.121977	0.401706	0.000113272	0.393797	0.00305029	0.000901923	0.574363	0.161918	1346	1915	4216	3579	11056	949	1276	1341	3363	1853	8782	6727	3793	3488	953	14961
ENSMUSG00000038991	Txndc5	7.37099	-0.244857	-0.409703	-0.164846	0.0452197	0.00152421	0.180089	0.150649	0.00834136	0.705329	1298	2121	4115	3354	10888	1345	1626	1693	3536	1955	10155	4505	2928	2593	1150	11176
ENSMUSG00000026866	Kynu	7.36642	-0.386108	-0.867718	-0.48161	0.00440577	1.87e-09	0.000458073	0.0226286	2.99e-08	0.0453729	1473	2161	4622	4190	12446	1121	1628	1991	3938	2054	10732	3539	2957	2492	659	9647
ENSMUSG00000073940	Hbb-bt	7.36128	1.21267	3.48158	2.26891	0.0453561	3.46e-07	0.00015441	0.150999	3.96e-06	0.020994	294	520	495	333	1642	838	770	461	1903	755	4727	3380	1329	1518	8595	14822
ENSMUSG00000025508	Rplp2	7.35899	0.289545	0.633538	0.343993	0.215934	0.0101204	0.138173	0.448238	0.0430313	0.70522	935	1334	2795	2163	7227	1307	1560	1603	3212	2008	9690	4423	2906	2661	2686	12676
ENSMUSG00000037780	Mbl1	7.35895	-0.637431	-0.814867	-0.177436	2.33e-07	5.11e-10	0.153737	3.06e-06	8.74e-09	0.705329	1585	2339	5068	4053	13045	934	1502	1778	3439	1822	9475	3765	2820	2935	807	10327
ENSMUSG00000036110	Slc17a2	7.35793	-0.785192	-0.6742	0.110992	1.85e-06	0.000113371	0.501601	2.12e-05	0.000816139	0.853728	1798	2191	4940	4069	12998	921	1144	1483	3564	1754	8866	4610	4014	2871	626	12121
ENSMUSG00000078515	Ddi2	7.35736	-0.244604	-0.564811	-0.320208	0.133757	0.00107838	0.0514063	0.323686	0.00612115	0.555877	1788	1706	3969	3409	10872	1177	1630	1891	3873	2078	10649	4084	3365	3080	574	11103
ENSMUSG00000021420	Fars2	7.35636	-0.838408	-0.881024	-0.0426159	1.02e-10	1.73e-10	0.744193	2.07e-09	3.11e-09	0.966768	1697	2444	5612	4118	13871	781	1173	1525	3814	1886	9179	4139	2840	2739	830	10548
ENSMUSG00000027605	Acss2	7.3553	-0.338777	-0.460026	-0.121249	0.0348646	0.00678231	0.452465	0.124097	0.030656	0.822993	1288	1721	4627	3970	11606	1007	1534	1870	3382	2194	9987	4608	3687	2870	731	11896
ENSMUSG00000030104	Edem1	7.35517	0.00187743	-0.335872	-0.33775	0.986061	0.00303283	0.00176713	1	0.0152909	0.114297	1330	1938	3598	2847	9713	1316	1578	1997	4145	2211	11247	4763	2802	2513	982	11060
ENSMUSG00000022253	Nadk2	7.34953	-0.586457	-0.490479	0.0959782	9.51e-07	0.000105575	0.423996	1.15e-05	0.000766333	0.799821	1697	2166	4451	3382	11696	973	1275	1586	3513	1796	9143	4834	3455	3139	824	12252
ENSMUSG00000030834	Abcc6	7.34872	-0.958135	-0.947273	0.0108617	1.33e-07	9.7e-07	0.952497	1.81e-06	1.03e-05	1	2311	2467	4883	3920	13581	948	1158	1278	3012	1904	8300	4180	3673	2643	506	11002
ENSMUSG00000018417	Myo1b	7.34737	-0.558109	-1.08865	-0.530542	0.000287715	3.84e-11	0.000685527	0.00207899	7.38e-10	0.0604528	1683	2509	4786	4094	13072	921	1566	1931	3871	2063	10352	3654	2655	2400	492	9201
ENSMUSG00000027366	Sppl2a	7.34574	0.887605	0.763455	-0.124151	8.83e-13	3.31e-09	0.306228	2.14e-11	5.11e-08	0.705329	841	1154	1934	1721	5650	1201	1875	2208	4616	2551	12451	5839	3605	3929	999	14372
ENSMUSG00000028517	Plpp3	7.34322	-0.631889	-0.40548	0.226409	4.73e-06	0.00545482	0.101602	5.06e-05	0.0254417	0.661515	1748	2206	4204	3241	11399	856	1309	1428	3046	2005	8644	4675	3803	3499	813	12790
ENSMUSG00000032096	Arcn1	7.3412	-0.362292	-0.472324	-0.110032	0.00307902	0.000264249	0.371215	0.0166323	0.00174295	0.75607	1322	2422	4136	3132	11012	1019	1435	1769	3867	1938	10028	4662	2909	3107	849	11527
ENSMUSG00000062410	Hsd3b3	7.336	-0.51608	-0.603858	-0.0877779	0.000722236	0.000191096	0.5676	0.00471922	0.0012994	0.890193	1232	1938	5285	4032	12487	992	1403	1736	3340	1970	9441	4378	3456	2640	791	11265
ENSMUSG00000024588	Fech	7.33556	-0.409747	-0.152327	0.257421	0.00230617	0.283131	0.055821	0.012995	0.492629	0.564109	1270	1820	4173	3342	10605	913	1313	1689	3416	1724	9055	4580	3046	3095	1532	12253
ENSMUSG00000036309	Skp1a	7.33461	-0.33076	-0.339689	-0.00892937	0.00236321	0.00310434	0.934832	0.0132808	0.0155969	1	1369	1906	4184	3279	10738	1049	1354	1739	3794	1888	9824	4691	2988	2825	1138	11642
ENSMUSG00000005373	Mlxipl	7.32717	-1.32555	-1.50093	-0.175382	1.4e-09	1.81e-10	0.424707	2.49e-08	3.25e-09	0.80002	2480	2956	5171	5317	15924	722	1161	1268	2490	1801	7442	3107	3134	2240	325	8806
ENSMUSG00000031844	Hsd17b2	7.32371	-0.660309	-0.851408	-0.191099	1.88e-07	2.7e-10	0.135136	2.5e-06	4.78e-09	0.699006	1547	2269	4960	4147	12923	942	1495	1831	2994	1741	9003	4049	2820	2371	808	10048
ENSMUSG00000105255	Gm42413	7.3224	-0.87636	-1.08787	-0.211513	1.71e-08	5.87e-11	0.177597	2.65e-07	1.1e-09	0.705329	1646	1955	6435	4719	14755	878	1100	1691	3285	1903	8857	3170	2774	2347	797	9088
ENSMUSG00000027261	Hao1	7.32219	-0.663259	-0.907766	-0.244507	4.68e-06	4.06e-09	0.0945463	5.02e-05	6.24e-08	0.656833	1447	2554	4876	4135	13012	898	1506	1828	3175	1783	9190	3971	2950	2454	646	10021
ENSMUSG00000028530	Jak1	7.32188	0.573734	0.422371	-0.151363	4.02e-07	0.000348864	0.175579	5.09e-06	0.00224407	0.705329	909	1250	2715	2022	6896	1372	1780	1848	4176	2421	11597	5340	3413	3442	1016	13211
ENSMUSG00000025544	Tm9sf2	7.32059	-0.210988	-0.347237	-0.136249	0.0670449	0.00428906	0.238662	0.201177	0.0207395	0.705329	1415	2037	3673	2922	10047	1085	1408	1799	3862	2078	10232	4713	3153	3002	815	11683
ENSMUSG00000079563	Pglyrp2	7.31898	0.466924	0.183164	-0.283759	0.000220031	0.1656	0.0239041	0.00163038	0.365307	0.437163	831	1390	3020	2448	7689	1347	1690	2338	3950	2302	11627	4610	3264	3133	996	12003
ENSMUSG00000028656	Cap1	7.31825	0.932206	0.96588	0.0336744	1.39e-15	1.84e-15	0.766733	4.1e-14	5.31e-14	0.974461	760	990	1913	1578	5241	1466	1629	1904	4272	2269	11540	5949	3264	3576	1497	14286
ENSMUSG00000068762	Gstm6	7.31721	-0.340883	-0.644939	-0.304055	0.0347437	0.000167002	0.0619595	0.123819	0.00115408	0.577456	1194	1715	4850	4127	11886	950	1373	2080	3952	2051	10406	3844	2987	2756	737	10324
ENSMUSG00000005413	Hmox1	7.31553	2.45065	2.38954	-0.0611089	5.48e-33	4.82e-30	0.745267	3.71e-31	2.99e-28	0.966855	241	411	884	638	2174	1926	2114	1846	4500	2426	12812	6221	2610	3598	2044	14473
ENSMUSG00000021417	Eci2	7.31471	-0.434055	-0.429097	0.00495872	0.00243345	0.00463151	0.972497	0.0136118	0.0221354	1	1370	1755	4692	3531	11348	881	1344	1843	3438	1915	9421	3432	3241	3169	1094	10936
ENSMUSG00000004789	Dlst	7.3131	-0.459459	-0.45117	0.00828948	3.61e-05	0.000124355	0.940875	0.00032273	0.000888551	1	1376	1962	4363	3564	11265	1001	1336	1720	3237	1879	9173	4451	2989	2773	1061	11274
ENSMUSG00000024982	Zdhhc6	7.30981	-0.439296	-0.519767	-0.0804719	0.000416443	7.97e-05	0.520281	0.00288478	0.000594753	0.864194	1384	1914	4468	3654	11420	989	1274	1820	3580	1893	9556	4330	3219	2808	832	11189
ENSMUSG00000049339	Retreg2	7.30925	-0.471318	-0.43733	0.033988	1.76e-05	0.000163392	0.757872	0.000169101	0.00113076	0.971483	1577	1933	4331	3186	11027	982	1355	1582	3343	1883	9145	4227	3346	2753	1019	11345
ENSMUSG00000020432	Tcn2	7.30794	-0.530013	-0.727468	-0.197456	3.04e-05	7.07e-08	0.123516	0.000276312	9.11e-07	0.687407	1584	1803	4903	3899	12189	1062	1332	1562	3512	2011	9479	3748	3029	2571	806	10154
ENSMUSG00000022890	Atp5j	7.30719	-0.2789	-0.350327	-0.0714266	0.0212849	0.00617541	0.557113	0.0842972	0.0283004	0.884546	1276	1748	4391	3192	10607	1097	1506	1700	3334	1963	9600	4119	3144	2660	1121	11044
ENSMUSG00000079197	Psme2	7.30639	1.23419	1.15996	-0.0742304	3.8e-20	7.56e-17	0.567007	1.43e-18	2.41e-15	0.88997	543	845	1750	1477	4615	1430	1861	2186	4192	2373	12042	5259	3419	3167	1639	13484
ENSMUSG00000019173	Rab5c	7.30625	0.532675	0.475303	-0.0573726	6.06e-06	0.000111335	0.621618	6.32e-05	0.000803281	0.915045	874	1149	2681	2180	6884	1427	1576	1809	3846	2366	11024	5033	3311	3391	1265	13000
ENSMUSG00000028426	Rad23b	7.30312	-0.273045	-0.397344	-0.124299	0.0229853	0.00173197	0.302732	0.0896279	0.00933824	0.705329	1332	2120	3650	3160	10262	1023	1510	1761	3529	1994	9817	4667	2926	3101	790	11484
ENSMUSG00000037686	Aspg	7.2997	-0.913905	-0.79084	0.123065	5.19e-08	9.17e-06	0.464912	7.56e-07	8.24e-05	0.829206	1882	1807	5060	4581	13330	848	1108	1520	2653	1749	7878	3415	3846	2655	765	10681
ENSMUSG00000062825	Actg1	7.29931	1.66327	1.81974	0.156477	7.25e-17	1.46e-18	0.408625	2.3e-15	5.09e-17	0.78826	369	402	1775	996	3542	1340	1536	2132	4828	2275	12111	6597	3125	3849	1877	15448
ENSMUSG00000029669	Tspan12	7.29464	-0.505598	-0.553753	-0.0481551	0.000322228	0.000200095	0.733193	0.00230126	0.00135516	0.963341	1666	1896	4154	3518	11234	892	1226	1764	3667	1832	9381	4280	3340	2977	693	11290
ENSMUSG00000020150	Gamt	7.29203	-0.772277	-0.49867	0.273606	7.05e-08	0.00100074	0.056773	1.01e-06	0.00572783	0.564109	1455	1793	5310	3851	12409	912	1240	1373	2494	1719	7738	4088	3640	2816	1056	11600
ENSMUSG00000027332	Ivd	7.29011	-0.804293	-0.896423	-0.0921296	1.45e-10	1.9e-11	0.466397	2.9e-09	3.79e-10	0.830251	1620	2068	5644	4058	13390	855	1197	1577	3210	1771	8610	3678	2811	2475	821	9785
ENSMUSG00000054226	Tprkb	7.28705	-0.836619	-0.701267	0.135352	1.93e-08	8.98e-06	0.365101	2.97e-07	8.08e-05	0.749923	1475	1919	5572	4191	13157	854	1157	1430	2896	1731	8068	4006	3553	2701	792	11052
ENSMUSG00000032562	Gnai2	7.28678	1.00889	0.935546	-0.0733432	6.51e-14	2.17e-11	0.575404	1.72e-12	4.29e-10	0.893755	778	981	1664	1525	4948	1635	1741	1671	3925	2447	11419	5936	3179	3245	1340	13700
ENSMUSG00000061740	Cyp2d22	7.28547	-0.810421	-0.880459	-0.0700382	1.47e-08	7.28e-09	0.626739	2.3e-07	1.08e-07	0.918432	1635	2262	5546	3741	13184	865	1248	1464	2939	1890	8406	3644	3257	2546	666	10113
ENSMUSG00000039783	Kmo	7.27717	-0.393851	-0.676147	-0.282295	0.00216553	7.03e-07	0.0294683	0.0122921	7.71e-06	0.462074	1282	1961	4900	3391	11534	1055	1502	1741	3529	1850	9677	3645	2944	2477	785	9851
ENSMUSG00000066026	Dhrs3	7.27316	-0.439626	-0.759911	-0.320285	0.000388961	7.93e-09	0.0105574	0.00272188	1.17e-07	0.306761	1648	1735	4633	3513	11529	1080	1416	1711	3676	1795	9678	3450	2722	2607	739	9518
ENSMUSG00000054008	Ndst1	7.27224	-0.619828	-0.713112	-0.0932844	6.72e-05	1.56e-05	0.550925	0.000566887	0.000134679	0.880956	1873	2127	3924	3487	11411	1041	1264	1509	3235	1715	8764	4427	3255	2630	553	10865
ENSMUSG00000003526	Prodh	7.27176	-0.843204	-0.897639	-0.0544347	1.02e-05	1.03e-05	0.776942	0.000101978	9.22e-05	0.978526	1874	1723	5855	3868	13320	689	974	1453	3434	2148	8698	2867	3264	2750	737	9618
ENSMUSG00000046959	Slc26a1	7.26619	-0.570835	-0.711024	-0.140189	1.05e-05	2.31e-07	0.282738	0.000104495	2.74e-06	0.705329	1401	2016	5081	3504	12002	958	1360	1546	3231	1870	8965	3896	2786	2857	716	10255
ENSMUSG00000029273	Sult1d1	7.26308	-0.269708	-0.418963	-0.149256	0.072964	0.00844322	0.323475	0.213749	0.0369071	0.712125	1508	1349	4553	3004	10414	903	1335	1746	3874	2087	9945	4171	3063	2917	781	10932
ENSMUSG00000020072	Pbld2	7.26093	-0.943239	-0.803207	0.140032	2.57e-12	1.94e-08	0.300562	5.97e-11	2.74e-07	0.705329	1781	1972	5040	4252	13045	780	1022	1351	3043	1656	7852	3679	3245	2720	786	10430
ENSMUSG00000021127	Zfp36l1	7.26008	-0.211884	-0.754722	-0.542837	0.259308	0.000154192	0.00430046	0.477927	0.00107328	0.18867	1713	2209	2937	3027	9886	1473	1517	1714	3182	2036	9922	4278	2807	2098	458	9641
ENSMUSG00000040963	Asgr2	7.25887	-0.46047	-0.502552	-0.0420821	0.000960076	0.000664256	0.764024	0.00607135	0.00398139	0.973616	1315	1710	4992	3272	11289	1013	1268	1569	3292	1873	9015	3664	3345	2850	847	10706
ENSMUSG00000114934	Gm48342	7.25776	-0.858007	-0.334808	0.523199	7.36e-05	0.143295	0.0155648	0.000614965	0.329899	0.367241	1439	2224	3664	3915	11242	729	1104	1126	2847	1517	7323	7132	3524	3405	483	14544
ENSMUSG00000059479	B3gnt8	7.25652	-0.565605	-0.56687	-0.00126487	3.35e-06	1.09e-05	0.991753	3.68e-05	9.64e-05	1	1489	1824	4699	3434	11446	941	1254	1543	3110	1820	8668	3752	3240	2629	910	10531
ENSMUSG00000025176	Hoga1	7.25066	-0.654632	-0.590192	0.0644403	1.75e-06	4.72e-05	0.639399	2.01e-05	0.000367303	0.923986	1480	1889	4881	3512	11762	916	1160	1418	3010	1862	8366	3997	3486	2709	761	10953
ENSMUSG00000027566	Psma7	7.24446	0.346214	0.391163	0.044949	0.00408431	0.00195786	0.70671	0.0212204	0.0103833	0.951613	894	1261	2758	2163	7076	1147	1550	1826	3620	1958	10101	4587	3183	3032	1422	12224
ENSMUSG00000036908	Unc93b1	7.2438	1.65484	1.5616	-0.0932424	4.7e-39	5.23e-33	0.436447	3.85e-37	3.66e-31	0.809467	508	599	1213	1013	3333	1526	1925	1862	4422	2325	12060	5711	3123	3413	1465	13712
ENSMUSG00000033880	Lgals3bp	7.24111	1.14047	1.00264	-0.137834	1.66e-21	6.19e-16	0.234161	6.71e-20	1.84e-14	0.705329	690	884	1489	1482	4545	1467	1871	1900	3855	2355	11448	5560	3395	3250	1132	13337
ENSMUSG00000037916	Ndufv1	7.24024	-0.479884	-0.536376	-0.0564916	9.11e-05	3.63e-05	0.647156	0.000745172	0.000289225	0.927119	1402	1766	4519	3337	11024	936	1339	1620	3144	1778	8817	3698	2914	2370	1065	10047
ENSMUSG00000029622	Arpc1b	7.23952	1.96636	1.9822	0.0158383	1.6e-29	2.71e-28	0.922731	9.23e-28	1.57e-26	1	320	492	1206	752	2770	1576	1953	1850	3936	2314	11629	5992	2942	3233	1857	14024
ENSMUSG00000062181	Ces3b	7.23848	-2.07748	-2.06695	0.010536	2.92e-25	9.8e-22	0.957582	1.37e-23	4.01e-20	1	1964	3686	8203	5857	19710	432	886	838	1687	1288	5131	1664	2336	1425	593	6018
ENSMUSG00000026922	Agpat2	7.23683	-0.613245	-1.06835	-0.455109	1.45e-06	4.21e-15	0.00043002	1.7e-05	1.17e-13	0.0437182	1465	2580	4866	3371	12282	1098	1512	1558	3006	1713	8887	3263	2441	1865	692	8261
ENSMUSG00000057113	Npm1	7.23336	0.180464	0.593978	0.413514	0.285601	0.000844843	0.0136406	0.480822	0.00492974	0.346929	891	1260	2636	2111	6898	1076	1331	1479	3469	1578	8933	4722	3011	3056	2040	12829
ENSMUSG00000057346	Apol9a	7.23171	0.662203	0.687529	0.0253265	2.41e-06	2.73e-06	0.854433	2.71e-05	2.69e-05	0.997735	796	851	2368	2015	6030	1065	1641	1941	3951	2144	10742	4670	4087	3579	1032	13368
ENSMUSG00000059447	Hadhb	7.23153	-0.510513	-0.597265	-0.0867521	3.8e-05	5.45e-06	0.486937	0.000338258	5.08e-05	0.843628	1342	1844	4498	3542	11226	856	1217	1760	3198	1835	8866	3714	2589	2794	917	10014
ENSMUSG00000029656	C8b	7.23056	-0.310812	-0.527131	-0.216319	0.100363	0.00852162	0.255952	0.267708	0.0371881	0.705329	872	2259	3736	3683	10550	956	1889	1618	3071	1640	9174	3646	3061	2800	701	10208
ENSMUSG00000063015	Ccni	7.22915	-0.278286	-0.368706	-0.0904195	0.00802871	0.000874762	0.390995	0.0376844	0.00509068	0.773981	1455	1732	3483	2977	9647	1000	1354	1741	3372	1782	9249	4218	2835	2746	912	10711
ENSMUSG00000030541	Idh2	7.22669	-0.284932	-0.409738	-0.124805	0.0119977	0.000629741	0.273843	0.0529996	0.0037998	0.705329	1248	1757	4026	3026	10057	1087	1235	1712	3424	1842	9300	3748	2660	2785	1000	10193
ENSMUSG00000105096	Gbp10	7.22143	2.97536	2.86309	-0.112265	5.35e-53	1.61e-47	0.516214	7.44e-51	1.97e-45	0.861608	226	273	401	484	1384	1285	1781	2365	5430	2626	13487	5570	4575	4616	811	15572
ENSMUSG00000034108	Ccs	7.21925	-0.535007	-0.582075	-0.0470676	1.38e-05	8.09e-06	0.704024	0.000135088	7.34e-05	0.950393	1401	1721	4522	3521	11165	893	1271	1596	3087	1751	8598	3531	2869	2514	981	9895
ENSMUSG00000041740	Rnf10	7.21916	-0.344069	-0.393844	-0.0497749	0.00146602	0.000566736	0.646931	0.0088108	0.00345909	0.926982	1461	1865	3466	2928	9720	989	1326	1601	3135	1839	8890	3934	2684	2539	1098	10255
ENSMUSG00000025403	Shmt2	7.21714	-0.560198	-0.604562	-0.0443637	1.2e-06	7.47e-07	0.702377	1.43e-05	8.15e-06	0.949638	1562	1938	4024	3353	10877	1096	1187	1413	2831	1777	8304	3828	2937	2601	821	10187
ENSMUSG00000025792	Slc25a10	7.21089	-0.863275	-0.795202	0.0680731	5.06e-11	1.19e-08	0.606332	1.06e-09	1.72e-07	0.907896	1759	1821	4490	4173	12243	851	1119	1357	2449	1724	7500	3571	2982	2422	832	9807
ENSMUSG00000036275	9530068E07Rik	7.21016	-0.285639	-0.349724	-0.0640847	0.0114766	0.00336668	0.572019	0.0509945	0.0167541	0.892346	1367	1621	3651	3038	9677	929	1236	1663	3602	1860	9290	4190	2984	2766	856	10796
ENSMUSG00000027962	Vcam1	7.2069	3.36496	3.27578	-0.0891751	1.06e-86	1.41e-79	0.546324	4.37e-84	5.55e-77	0.878455	124	265	355	323	1067	1595	1880	1887	5151	2487	13000	6392	2870	3775	1553	14590
ENSMUSG00000039361	Picalm	7.20554	0.560445	0.510322	-0.0501232	1.47e-06	2.68e-05	0.662151	1.72e-05	0.000219231	0.93375	795	1250	2063	2021	6129	1167	1489	1752	3879	2240	10527	5209	2741	3275	1169	12394
ENSMUSG00000033416	Gucd1	7.20447	-0.27634	-0.765195	-0.488856	0.0165346	4.26e-10	2.88e-05	0.0688223	7.36e-09	0.00613252	1271	1959	4051	3244	10525	965	1544	1729	3655	2024	9917	3351	2451	2174	702	8678
ENSMUSG00000041168	Lonp1	7.19755	-0.462805	-0.624344	-0.161539	8.42e-05	5.54e-07	0.17307	0.000695071	6.18e-06	0.705329	1640	1743	4052	3050	10485	983	1291	1531	2925	1937	8667	3823	2743	2527	746	9839
ENSMUSG00000020149	Rab1a	7.19538	-0.100568	-0.30092	-0.200352	0.325771	0.00527897	0.0511064	0.513481	0.024786	0.555465	1230	1752	3201	2694	8877	1027	1380	1750	3610	1911	9678	4101	2609	2716	883	10309
ENSMUSG00000024339	Tap2	7.19099	1.9521	1.90178	-0.0503173	8.54e-61	9.34e-55	0.648039	1.54e-58	1.57e-52	0.927554	408	452	944	847	2651	1358	1724	2037	4069	2591	11779	5645	3780	3737	1150	14312
ENSMUSG00000031231	Cox7b	7.18832	-0.392706	-0.430465	-0.0377597	0.00189768	0.00128557	0.766398	0.0109782	0.00717294	0.974395	1156	1637	4378	3200	10371	1016	1143	1590	3181	1760	8690	3835	2784	2530	1000	10149
ENSMUSG00000020386	Sar1b	7.18626	-0.537878	-0.836403	-0.298525	0.000143083	2.78e-08	0.0368077	0.00111436	3.84e-07	0.501866	1365	1625	4736	3936	11662	917	1164	1758	3296	1781	8916	3339	2605	2227	706	8877
ENSMUSG00000063696	Gm8730	7.18456	0.307879	0.540933	0.233054	0.129827	0.0113514	0.247619	0.317642	0.0474055	0.705329	834	1152	2607	2008	6601	1102	1348	1647	3268	1747	9112	4051	2490	2537	2110	11188
ENSMUSG00000026176	Ctdsp1	7.17692	-0.329366	-0.332152	-0.0027859	0.00289619	0.00441232	0.979959	0.0157926	0.0212712	1	1428	1656	3654	2675	9413	874	1310	1515	3306	1775	8780	4150	3029	2678	865	10722
ENSMUSG00000025503	Taldo1	7.17666	0.372309	0.369464	-0.00284533	0.00491423	0.00771984	0.982705	0.0249117	0.0341965	1	796	1192	2642	2168	6798	1157	1477	1730	3500	1900	9764	4536	2685	2796	1401	11418
ENSMUSG00000058076	Sdhc	7.1751	-0.332126	-0.372777	-0.0406505	0.00682573	0.0040593	0.741736	0.0328785	0.0197744	0.966085	1117	1669	4128	3003	9917	1021	1274	1466	3211	1738	8710	3797	2856	2402	1040	10095
ENSMUSG00000038615	Nfe2l1	7.1617	0.0286432	-0.352759	-0.381403	0.810594	0.00511381	0.00150189	0.955645	0.0241107	0.104567	1206	1609	3132	2521	8468	987	1347	1962	3616	2180	10092	3781	2584	2614	696	9675
ENSMUSG00000002222	Rmnd5a	7.15939	-0.640451	-0.589564	0.0508873	7.4e-07	1.68e-05	0.69535	9.08e-06	0.000143402	0.947604	1517	1872	3784	3461	10634	791	1164	1328	2970	1725	7978	3699	3127	2715	697	10238
ENSMUSG00000076609	Igkc	7.15935	1.96247	3.67138	1.70891	0.000344426	1.36e-09	0.00101437	0.00244045	2.21e-08	0.0801047	110	300	626	322	1358	748	751	908	1875	1371	5653	3260	1206	1892	6539	12897
ENSMUSG00000062997	Rpl35	7.15854	0.279621	0.542323	0.262702	0.153672	0.00850546	0.176623	0.354356	0.0371456	0.705329	757	1152	2531	2151	6591	1112	1229	1652	3154	1679	8826	3995	2565	2671	2005	11236
ENSMUSG00000062949	Atp11c	7.15836	-0.432419	-0.38881	0.0436089	0.00864648	0.0255563	0.791699	0.040075	0.0920102	0.982998	1451	1873	3043	3072	9439	807	1199	1492	3357	1657	8512	4416	3270	3012	544	11242
ENSMUSG00000091867	Cyp2a22	7.1541	-1.42736	-1.22149	0.20587	5.21e-13	6.78e-09	0.296934	1.29e-11	1.01e-07	0.705329	2033	2016	6780	3853	14682	532	605	1309	2549	1382	6377	2422	2835	2382	695	8334
ENSMUSG00000031767	Nudt7	7.15277	-1.62146	-1.21086	0.410594	2.23e-28	6.87e-15	0.00498174	1.22e-26	1.88e-13	0.204435	1622	2696	5922	4823	15063	535	872	1073	1641	1173	5294	3063	2744	2031	822	8660
ENSMUSG00000030357	Fkbp4	7.15039	-0.649178	-1.2333	-0.584126	1.08e-08	5.23e-24	4.77e-07	1.72e-07	2.4e-22	0.000232958	1616	2140	4658	3532	11946	1025	1305	1485	3175	1655	8645	2592	1827	1629	766	6814
ENSMUSG00000032249	Anp32a	7.14788	-0.46455	-0.526002	-0.0614522	0.000168116	5.75e-05	0.620994	0.00128229	0.000440141	0.914713	1264	1628	3956	3427	10275	932	1197	1508	3056	1640	8333	3447	2412	2429	1047	9335
ENSMUSG00000062762	Ei24	7.1472	-0.462467	-0.777029	-0.314562	0.000113626	1.05e-09	0.0094383	0.000904492	1.74e-08	0.288851	1430	1608	4298	3424	10760	1055	1166	1554	3218	1751	8744	3347	2348	2301	710	8706
ENSMUSG00000015340	Cybb	7.14661	3.86697	3.79608	-0.0708891	6.33e-96	7.44e-90	0.650453	3.44e-93	4.21e-87	0.928227	113	137	276	204	730	1562	1822	1727	4805	2559	12475	7563	2931	4187	992	15673
ENSMUSG00000035780	Ugt2a3	7.13798	-1.25998	-1.21415	0.0458265	1.3e-17	1.2e-14	0.75687	4.29e-16	3.24e-13	0.971241	1723	2265	6044	3978	14010	619	824	1252	2573	1429	6697	2898	2728	2029	629	8284
ENSMUSG00000001525	Tubb5	7.13663	1.0849	1.20925	0.12435	4.02e-07	6e-08	0.549968	5.08e-06	7.83e-07	0.88034	503	879	1412	1339	4133	1413	1522	1600	3243	1923	9701	4446	2372	2674	2097	11589
ENSMUSG00000022514	Il1rap	7.13141	-0.872572	-0.938712	-0.06614	1.1e-08	7.82e-09	0.666988	1.76e-07	1.16e-07	0.935581	1354	2041	5038	3902	12335	693	1004	1393	2976	1607	7673	3305	2823	2295	580	9003
ENSMUSG00000032263	Bckdhb	7.12473	-0.301554	-0.428076	-0.126522	0.0205926	0.00187841	0.334061	0.0821196	0.0100302	0.721396	1050	1511	4045	3124	9730	954	1247	1700	2973	1679	8553	3642	2632	2506	865	9645
ENSMUSG00000096210	H1f0	7.12312	-0.55266	-0.542815	0.00984481	1.9e-07	1.3e-06	0.926461	2.53e-06	1.36e-05	1	1428	1955	3670	2908	9961	848	1153	1421	2812	1647	7881	3662	2796	2515	807	9780
ENSMUSG00000021583	Erap1	7.12294	0.551963	0.495987	-0.0559755	0.000103313	0.000833578	0.689735	0.00083298	0.00487166	0.945855	924	1161	2000	1604	5689	1091	1416	1766	3673	2013	9959	5099	3323	3350	696	12468
ENSMUSG00000005683	Cs	7.12279	-0.342039	-0.401457	-0.0594181	0.00150888	0.000420634	0.583297	0.00903632	0.00265769	0.896022	1295	1557	3505	2997	9354	943	1149	1466	3034	1835	8427	4008	2543	2419	913	9883
ENSMUSG00000014077	Chp1	7.12168	-0.412266	-0.457903	-0.0456377	0.000234822	0.000110393	0.685314	0.00172887	0.0007978	0.943626	1327	1657	3765	2902	9651	874	1102	1513	3073	1790	8352	3893	2690	2637	772	9992
ENSMUSG00000025935	Tram1	7.12107	-0.11123	-0.370658	-0.259428	0.325903	0.00191654	0.0226306	0.513548	0.0101998	0.429861	1092	1869	2893	2683	8537	1068	1410	1562	3285	1797	9122	4073	2392	2387	785	9637
ENSMUSG00000074272	Ceacam1	7.11945	-0.663955	-0.899273	-0.235318	2.88e-06	2.64e-09	0.100363	3.2e-05	4.15e-08	0.660396	1563	1944	4160	3430	11097	844	1106	1536	3001	1624	8111	3384	2647	2293	499	8823
ENSMUSG00000026202	Tuba4a	7.11776	-0.793315	-1.18429	-0.390975	3.57e-05	8.86e-09	0.044416	0.000319699	1.3e-07	0.531683	1413	2548	4918	3172	12051	976	1263	1459	2465	1421	7584	3102	1330	1322	1033	6787
ENSMUSG00000004040	Stat3	7.11604	0.512478	0.460886	-0.0515921	0.000489903	0.00269418	0.722264	0.00334779	0.0137672	0.959644	1089	1089	1778	1659	5615	1105	1545	1617	3534	1931	9732	5147	3401	2921	771	12240
ENSMUSG00000025132	Arhgdia	7.11577	0.839601	0.951767	0.112166	1.73e-12	1.69e-14	0.333073	4.09e-11	4.45e-13	0.720102	691	898	1592	1483	4664	1163	1509	1609	3395	1944	9620	5184	2918	3082	1382	12566
ENSMUSG00000026554	Dcaf8	7.11419	-0.276481	-0.202875	0.0736059	0.00839612	0.0661805	0.483258	0.0391032	0.192045	0.841103	1240	1520	3255	2679	8694	940	1167	1496	2903	1687	8193	4116	2954	2706	906	10682
ENSMUSG00000005354	Txn2	7.10995	-0.441234	-0.44006	0.00117406	0.000298128	0.000646931	0.992362	0.00214704	0.00388968	1	1208	1661	3994	2887	9750	876	1307	1443	2828	1512	7966	3442	2573	2377	1044	9436
ENSMUSG00000078921	Tgtp2	7.10952	5.68265	5.67494	-0.00770309	6.27e-172	1.84e-167	0.959212	2.01e-168	6.62e-164	1	14	41	85	70	210	1542	1838	1909	4753	2062	12104	6073	2979	4605	1260	14917
ENSMUSG00000095079	Igha	7.10703	2.45978	3.18653	0.726749	6.45e-11	1.2e-15	0.0351427	1.34e-09	3.48e-14	0.491608	199	287	547	335	1368	1214	1261	1288	2488	2061	8312	4720	1779	2464	3860	12823
ENSMUSG00000025481	Urah	7.10542	-0.707561	-0.757222	-0.0496617	4.24e-08	3.36e-08	0.702664	6.24e-07	4.58e-07	0.949773	1324	1763	4718	3426	11231	764	1053	1367	2845	1685	7714	3039	2552	2278	859	8728
ENSMUSG00000063077	Kif1b	7.10417	-0.580312	-0.589562	-0.00925039	0.0012979	0.00205416	0.959281	0.00791088	0.0108362	1	1610	1845	3117	3194	9766	723	1110	1381	3140	1673	8027	3994	2994	2813	452	10253
ENSMUSG00000026526	Fh1	7.10254	-0.267043	-0.53911	-0.272067	0.0441867	0.000125147	0.0420731	0.148214	0.000893324	0.524605	1026	1700	3655	3151	9532	1086	1175	1711	2910	1739	8621	3017	2446	2293	878	8634
ENSMUSG00000025982	Sf3b1	7.10225	0.244937	0.351084	0.106147	0.0208091	0.00156302	0.311732	0.0828454	0.00852782	0.705329	884	1226	2608	1889	6607	927	1290	1552	3446	1872	9087	4634	3001	2866	1141	11642
ENSMUSG00000044783	Hjurp	7.10201	-0.38311	-9.07e-05	0.383019	0.00621846	0.99951	0.00614692	0.0304211	1	0.229209	1217	1333	2899	3007	8456	886	1142	1190	2490	1583	7291	4750	3819	2855	853	12277
ENSMUSG00000090733	Rps27	7.10153	0.303031	0.580096	0.277064	0.158187	0.0102146	0.193185	0.360669	0.043368	0.705329	771	957	2722	1859	6309	1012	1221	1501	3103	1719	8556	3715	2373	2486	2061	10635
ENSMUSG00000009566	Fpgs	7.10069	-0.551652	-1.35615	-0.804496	1.52e-06	6.07e-28	8.65e-12	1.78e-05	3.42e-26	1.66e-08	1619	2039	4533	3213	11404	905	1411	1718	2984	1783	8801	2330	1618	1772	531	6251
ENSMUSG00000005142	Man2b1	7.09732	0.545675	0.41197	-0.133705	1.78e-06	0.000548388	0.235535	2.05e-05	0.00335813	0.705329	872	992	2250	1797	5911	1163	1404	1605	3547	2160	9879	4764	2998	2796	866	11424
ENSMUSG00000006057	Atp5g1	7.09553	-0.364103	-0.395428	-0.0313249	0.00428709	0.00334479	0.806851	0.0221137	0.0166603	0.987838	1105	1609	3849	2874	9437	965	1116	1539	2814	1635	8069	3551	2585	2167	1063	9366
ENSMUSG00000008475	Arpc5	7.09528	0.62752	0.772982	0.145462	2.29e-07	1.07e-09	0.22131	3e-06	1.76e-08	0.705329	684	979	2112	1521	5296	1078	1300	1573	3729	1772	9452	4957	2760	3087	1370	12174
ENSMUSG00000015568	Lpl	7.09094	2.83852	2.71604	-0.122481	1.51e-32	6.51e-29	0.569276	9.99e-31	3.86e-27	0.891106	145	424	426	389	1384	1510	1845	1555	4563	2336	11809	7367	2683	3856	811	14717
ENSMUSG00000073555	Gm4951	7.09033	0.62795	0.489724	-0.138226	3.83e-05	0.0020773	0.358333	0.000340966	0.0109363	0.743736	760	934	2285	1768	5747	1091	1603	1663	4046	1773	10176	4457	3197	3436	664	11754
ENSMUSG00000038527	C1rl	7.0899	-0.597287	-0.71116	-0.113874	3.65e-06	2.03e-07	0.380835	3.99e-05	2.43e-06	0.764748	1413	1687	4300	3131	10531	837	1232	1436	2805	1492	7802	3468	2693	2381	620	9162
ENSMUSG00000031613	Hpgd	7.08989	-0.558006	-0.377975	0.180031	8.48e-05	0.01177	0.205923	0.000699329	0.0489056	0.705329	1064	1669	4172	3079	9984	652	1066	1318	3004	1688	7728	3880	3090	2646	831	10447
ENSMUSG00000034908	Sidt2	7.08945	-0.357249	-0.506004	-0.148756	0.00390219	0.000110807	0.232063	0.0203762	0.000800277	0.705329	1355	1726	3268	2840	9189	894	1257	1503	3096	1633	8383	3887	2657	2540	606	9690
ENSMUSG00000020964	Sel1l	7.08921	-0.17086	-0.546359	-0.375499	0.204823	0.000126661	0.0057052	0.432769	0.000903012	0.219555	1327	1697	3080	2625	8729	1094	1396	1413	3383	1782	9068	3555	2554	2410	533	9052
ENSMUSG00000026878	Rab14	7.08723	-0.24488	-0.363313	-0.118433	0.0352046	0.00306555	0.310182	0.125137	0.0154343	0.705329	1324	1575	3295	2472	8666	906	1198	1562	3348	1630	8644	4059	2518	2687	695	9959
ENSMUSG00000027706	Sec62	7.08707	-0.309766	-0.313099	-0.00333302	0.006855	0.00957958	0.976856	0.0329919	0.0410896	1	1231	1536	3287	2803	8857	781	1164	1593	3139	1660	8337	3981	2840	2512	816	10149
ENSMUSG00000023921	Mmut	7.08659	-0.614471	-0.686458	-0.0719869	8.75e-07	2.2e-07	0.567079	1.06e-05	2.62e-06	0.890034	1433	1916	3827	3069	10245	703	1188	1435	3022	1542	7890	3636	2687	2343	639	9305
ENSMUSG00000044749	Abca6	7.08605	-0.347046	-0.563485	-0.216439	0.0648708	0.00467226	0.252561	0.196453	0.022308	0.705329	1498	1657	3187	2793	9135	744	1206	1535	3449	1858	8792	3698	2973	2607	409	9687
ENSMUSG00000058672	Tubb2a	7.08378	0.286641	-1.31486	-1.6015	0.212904	9.2e-08	2.33e-11	0.445088	1.16e-06	3.95e-08	1036	2257	2947	1962	8202	1482	1438	3058	3523	1862	11363	2218	705	1164	573	4660
ENSMUSG00000041828	Abca8a	7.08141	-0.893326	-0.770306	0.123019	4.34e-06	0.000191084	0.527993	4.67e-05	0.0012994	0.868221	1586	2257	3792	3214	10849	688	867	1212	3232	1304	7303	3867	3456	2174	438	9935
ENSMUSG00000027078	Ube2l6	7.07987	1.33025	1.69196	0.361708	6.33e-17	2.65e-24	0.0175465	2.02e-15	1.25e-22	0.387556	432	612	1190	971	3205	1070	1384	1627	3394	1764	9239	4848	3107	3172	1967	13094
ENSMUSG00000020538	Srebf1	7.07881	-0.961817	-0.599201	0.362616	1e-07	0.0017103	0.0446734	1.4e-06	0.0092385	0.531683	1666	2458	3358	2727	10209	902	915	839	2136	1390	6182	5083	3120	2002	656	10861
ENSMUSG00000028964	Park7	7.07808	-0.39923	-0.443385	-0.0441554	0.00126243	0.000710623	0.722881	0.00772278	0.00421808	0.95989	1196	1527	3851	2891	9465	862	1199	1443	2919	1616	8039	3325	2659	2131	1010	9125
ENSMUSG00000018659	Pnpo	7.07704	-0.400912	-0.500997	-0.100085	0.000167382	8.66e-06	0.350507	0.0012785	7.82e-05	0.735962	1356	1595	3523	2842	9316	842	1235	1494	2967	1593	8131	3420	2520	2367	848	9155
ENSMUSG00000037712	Fermt2	7.07635	-0.559051	-0.571368	-0.012317	4.39e-05	7.99e-05	0.928612	0.000386597	0.000595876	1	1284	1810	3792	3067	9953	814	1177	1369	2828	1517	7705	3927	2901	2480	571	9879
ENSMUSG00000036892	Prodh2	7.07458	-0.798644	-0.87629	-0.0776454	1.76e-10	4.54e-11	0.538293	3.46e-09	8.68e-10	0.87353	1495	1882	4879	3040	11296	804	1068	1165	2742	1576	7355	3237	2625	2001	689	8552
ENSMUSG00000020664	Dld	7.07439	-0.410011	-0.524226	-0.114215	0.000296	1.22e-05	0.316499	0.00213458	0.000107318	0.705988	1221	1677	3710	2914	9522	781	1177	1546	3168	1612	8284	3736	2447	2424	745	9352
ENSMUSG00000002393	Nr2f6	7.07419	-0.396739	-0.602817	-0.206078	0.00168976	6.68e-06	0.105574	0.0099217	6.14e-05	0.663784	1366	1806	3330	2836	9338	1082	1174	1606	2653	1461	7976	3365	2722	2053	721	8861
ENSMUSG00000005312	Ubqln1	7.07107	-0.389975	-0.65151	-0.261535	0.000140411	1.95e-09	0.0114646	0.00109413	3.11e-08	0.317746	1309	1886	3332	2878	9405	937	1294	1449	3040	1596	8316	3408	2296	2088	759	8551
ENSMUSG00000028465	Tln1	7.06885	0.634365	0.605557	-0.028808	6.14e-07	5.02e-06	0.817725	7.64e-06	4.71e-05	0.990798	827	1089	1813	1454	5183	1198	1526	1374	3454	1898	9450	5383	2747	2817	958	11905
ENSMUSG00000030737	Slco2b1	7.06767	-0.699804	-0.894644	-0.19484	1.62e-06	8.47e-09	0.185593	1.88e-05	1.25e-07	0.705329	1663	1821	4020	3156	10660	839	1154	1130	2851	1696	7670	3088	2651	2249	505	8493
ENSMUSG00000035203	Epn1	7.06752	-0.335146	-0.315417	0.0197292	0.00166632	0.00499871	0.853587	0.0098201	0.0236589	0.997574	1204	1552	3231	2794	8781	951	1162	1330	2717	1697	7857	3926	2715	2420	873	9934
ENSMUSG00000002332	Dhrs1	7.06564	-0.575189	-0.55276	0.0224285	2.07e-07	2.36e-06	0.840403	2.73e-06	2.35e-05	0.99533	1359	1669	3864	2968	9860	789	1123	1383	2652	1562	7509	3766	2683	2146	825	9420
ENSMUSG00000030824	Nucb1	7.06343	-0.196995	-0.318763	-0.121768	0.0672832	0.004986	0.259699	0.201766	0.0236143	0.705329	1189	1539	2980	2670	8378	846	1314	1500	3071	1756	8487	3707	2670	2412	799	9588
ENSMUSG00000078566	Bnip3	7.06092	-0.526707	-0.358471	0.168236	0.000521966	0.0255064	0.268915	0.00354504	0.0918765	0.705329	1164	1540	3638	3152	9494	674	908	1281	3083	1788	7734	3442	3165	2855	760	10222
ENSMUSG00000028478	Clta	7.0579	0.373129	0.406511	0.0333822	0.00598635	0.00426434	0.804021	0.0294304	0.0206303	0.986957	783	998	2522	1909	6212	1067	1328	1607	3216	1699	8917	4073	2507	2659	1339	10578
ENSMUSG00000069520	Tmem19	7.05482	-0.286831	-0.396752	-0.109921	0.0319678	0.0049763	0.413049	0.116461	0.0235948	0.791655	1453	1374	3402	2387	8616	933	1300	1368	3089	1531	8221	3395	2722	2710	675	9502
ENSMUSG00000045302	Preb	7.05289	-0.175728	-0.353263	-0.177535	0.131083	0.00401629	0.128979	0.319763	0.0195781	0.692083	1018	1642	3338	2508	8506	1046	1389	1456	2827	1566	8284	3611	2538	2315	802	9266
ENSMUSG00000020190	Mknk2	7.05025	0.578037	0.451409	-0.126628	0.000373893	0.00782568	0.430773	0.0026292	0.0345803	0.804291	712	847	1943	2243	5745	1016	1374	1670	3067	2354	9481	3420	2787	2628	1219	10054
ENSMUSG00000035561	Aldh1b1	7.04944	0.00680796	-0.380116	-0.386924	0.961714	0.0110452	0.00670882	1	0.0462946	0.241116	949	1315	3766	2358	8388	1251	1190	1613	3223	1781	9058	3838	2255	2242	660	8995
ENSMUSG00000027406	Idh3b	7.04281	-0.476061	-0.566929	-0.0908679	8.83e-05	1.04e-05	0.457443	0.000724513	9.25e-05	0.824757	1114	1552	4182	2988	9836	870	1103	1402	2892	1546	7813	3381	2437	2201	831	8850
ENSMUSG00000013663	Pten	7.03878	-0.397719	-0.547335	-0.149615	0.000579063	7.58e-06	0.198311	0.00388975	6.89e-05	0.705329	1316	1751	3061	2863	8991	912	1080	1336	3095	1666	8089	3610	2495	2369	639	9113
ENSMUSG00000041481	Serpina3g	7.03152	6.42173	6.37205	-0.049676	1.05e-177	1.1e-171	0.754282	5.06e-174	6.32e-168	0.970233	14	25	46	32	117	1521	1585	1832	4495	2190	11623	5260	2492	3374	1703	12829
ENSMUSG00000038286	Bphl	7.03037	-0.780148	-0.966805	-0.186657	1.77e-08	5.84e-11	0.182063	2.73e-07	1.1e-09	0.705329	1446	1624	5054	3175	11299	723	1033	1330	2489	1681	7256	2737	2268	2056	675	7736
ENSMUSG00000024601	Isoc1	7.02677	-0.365123	-0.462364	-0.0972415	0.00109054	9.07e-05	0.386943	0.00679062	0.000667269	0.770876	1207	1585	3331	2779	8902	812	1035	1476	2981	1725	8029	3623	2527	2338	725	9213
ENSMUSG00000110631	Gm42047	7.02537	1.6667	1.63454	-0.032162	5.1e-20	3.11e-18	0.852175	1.91e-18	1.07e-16	0.997338	511	461	854	892	2718	1273	1464	2345	3147	1707	9936	4785	3911	3429	809	12934
ENSMUSG00000019802	Sec63	7.02087	-0.383307	-0.512012	-0.128706	0.000648515	1.64e-05	0.254911	0.00430115	0.000140198	0.705329	1295	1682	3109	2730	8816	860	1179	1267	3007	1647	7960	3697	2562	2198	662	9119
ENSMUSG00000002602	Axl	7.02054	2.02666	1.9968	-0.0298641	4.57e-65	6.73e-60	0.785555	9.82e-63	1.41e-57	0.98139	323	463	765	651	2202	1212	1541	1704	3736	2298	10491	5512	2915	3174	1169	12770
ENSMUSG00000074639	Rdh16f2	7.01988	-0.747468	-0.763229	-0.0157618	3.73e-08	1.23e-07	0.90826	5.53e-07	1.52e-06	1	1284	1714	4425	3212	10635	613	951	1447	2862	1424	7297	3275	2315	1947	837	8374
ENSMUSG00000086296	D030055H07Rik	7.01771	-0.614645	-0.805538	-0.190892	4.13e-07	4.2e-10	0.119333	5.22e-06	7.26e-09	0.678836	1404	1798	3868	2970	10040	911	1193	1274	2438	1484	7300	3136	2509	1992	608	8245
ENSMUSG00000027282	Mtch2	7.01496	-0.435934	-0.52706	-0.0911251	0.000301056	3.64e-05	0.452889	0.00216454	0.000289934	0.822993	1102	1546	3838	2894	9380	742	1147	1510	2935	1486	7820	3501	2365	2227	786	8879
ENSMUSG00000032575	Manf	7.0144	0.279315	-0.539327	-0.818642	0.144834	0.00756837	2.49e-05	0.341126	0.0336652	0.00564273	691	1873	2600	2184	7348	1453	1725	1488	3229	1811	9706	2725	1643	1412	872	6652
ENSMUSG00000022241	Tars	7.01335	-0.619294	-1.15673	-0.537436	2.25e-07	1.79e-19	1.02e-05	2.97e-06	6.47e-18	0.0029481	1402	1967	3934	3358	10661	816	1094	1531	2993	1602	8036	2883	1933	1696	476	6988
ENSMUSG00000030674	Qprt	7.01203	-0.171573	-0.378922	-0.207349	0.196563	0.00691474	0.120627	0.42012	0.0311763	0.680686	912	1388	3870	2480	8650	923	1299	1525	2842	1659	8248	3446	2476	2297	739	8958
ENSMUSG00000044393	Dsg2	7.01122	-0.53474	-0.554677	-0.0199364	0.000880701	0.00112359	0.901733	0.00562992	0.00634531	1	1368	1675	3301	2881	9225	729	1025	1407	2916	1494	7571	3879	2812	2499	463	9653
ENSMUSG00000028249	Sdcbp	7.00766	1.21226	1.10339	-0.108864	2.12e-18	1.48e-14	0.416059	7.27e-17	3.91e-13	0.793506	440	751	1374	1235	3800	1262	1367	1733	3632	1939	9933	4764	2240	2844	1237	11085
ENSMUSG00000033965	Slc16a2	7.00709	-0.64382	-0.791313	-0.147492	2.22e-05	9.25e-07	0.334693	0.00020821	9.92e-06	0.721691	1521	1908	3362	2925	9716	858	1224	1105	2428	1553	7168	3370	2644	2120	477	8611
ENSMUSG00000008683	Rps15a	7.00708	0.4969	0.764825	0.267925	0.0107179	0.000183184	0.163245	0.048113	0.00125239	0.705329	618	903	2215	1553	5289	931	1226	1478	2903	1693	8231	3806	2308	2509	1868	10491
ENSMUSG00000070644	Etnk2	7.00656	-0.484933	-0.365588	0.119346	0.000761698	0.0163591	0.409027	0.00494821	0.0642768	0.78872	1170	1491	3496	2811	8968	831	1077	1278	2231	1607	7024	2993	2944	2038	1048	9023
ENSMUSG00000029064	Gnb1	7.00559	0.567204	0.555979	-0.0112247	6.18e-07	2.86e-06	0.920138	7.69e-06	2.81e-05	1	693	1043	1932	1627	5295	1055	1399	1525	3168	1772	8919	4296	2483	2736	1154	10669
ENSMUSG00000022110	Sucla2	7.00526	-0.601461	-0.714495	-0.113034	4.23e-07	1.49e-08	0.345978	5.32e-06	2.12e-07	0.732033	1204	1681	4033	3098	10016	816	971	1508	2619	1441	7355	3124	2226	2144	767	8261
ENSMUSG00000039100	Marchf6	7.00334	-0.493686	-0.61847	-0.124783	0.000434699	3.2e-05	0.376806	0.00300186	0.000257241	0.761182	1465	1730	3073	2734	9002	715	1037	1507	2886	1582	7727	3581	2606	2239	543	8969
ENSMUSG00000040548	Tex2	7.00282	-0.393077	-0.739898	-0.346821	0.00295722	1.37e-07	0.00943998	0.0160737	1.68e-06	0.288851	1328	1654	3286	2930	9198	897	1160	1417	2808	1767	8049	3268	2399	2066	491	8224
ENSMUSG00000045975	C2cd2	7.00264	-0.597478	-0.665091	-0.0676136	3.67e-06	1.16e-06	0.602692	4.01e-05	1.22e-05	0.906129	1362	1523	3608	3234	9727	774	1021	1346	2763	1488	7392	3479	2520	2312	583	8894
ENSMUSG00000109764	Klkb1	6.99652	-0.763244	-0.669548	0.0936964	9.03e-08	9.6e-06	0.513338	1.26e-06	8.6e-05	0.860408	1398	1771	3799	3029	9997	666	939	1332	2649	1309	6895	3600	2742	2441	532	9315
ENSMUSG00000025261	Huwe1	6.9903	-0.391339	-0.433103	-0.0417639	0.00708479	0.00480419	0.774593	0.033911	0.0228546	0.978085	1418	1691	2790	2346	8245	843	1200	1165	2749	1584	7541	3875	2722	2420	544	9561
ENSMUSG00000069456	Rdh16	6.98585	-0.865428	-1.03342	-0.167988	1.3e-10	6.31e-13	0.216616	2.6e-09	1.46e-11	0.705329	1522	1904	3932	3477	10835	637	873	1272	2661	1595	7038	2459	2314	2031	598	7402
ENSMUSG00000037710	Cisd1	6.98571	-0.596222	-0.559589	0.0366335	1.39e-05	0.000117701	0.790561	0.000135921	0.000844144	0.982998	1157	1384	4201	3036	9778	690	1048	1285	2745	1457	7225	3169	2681	2215	770	8835
ENSMUSG00000030972	Acsm5	6.98563	-0.375183	-0.10944	0.265743	0.00527992	0.439849	0.0480822	0.0264767	0.621847	0.543642	1038	1300	3191	2663	8192	720	1032	1307	2309	1635	7003	3919	3076	2917	757	10669
ENSMUSG00000022752	Tomm70a	6.98475	-0.276842	-0.144896	0.131946	0.00748854	0.183261	0.202399	0.0354957	0.389971	0.705329	1050	1506	2877	2395	7828	785	1036	1384	2764	1530	7499	3740	2716	2561	895	9912
ENSMUSG00000032527	Pccb	6.98045	-0.72194	-0.912385	-0.190445	7.14e-10	2.5e-13	0.107731	1.31e-08	6.01e-12	0.66422	1403	1690	4199	3118	10410	714	1088	1248	2574	1533	7157	2941	2231	1976	606	7754
ENSMUSG00000031897	Psmb10	6.97994	1.99007	2.21457	0.224499	1.16e-49	4.81e-57	0.0705134	1.35e-47	8.77e-55	0.608162	300	381	882	516	2079	1045	1464	1678	3543	1757	9487	4960	3204	3262	1496	12922
ENSMUSG00000052681	Rap1b	6.97457	1.05306	1.12381	0.0707523	3e-20	2.84e-21	0.52087	1.14e-18	1.14e-19	0.864439	520	728	1487	1123	3858	1118	1201	1553	3514	1861	9247	4959	2655	2996	1149	11759
ENSMUSG00000092283	Gm20412	6.97423	1.70388	1.16182	-0.542058	8.12e-27	7.96e-13	0.000361785	4.09e-25	1.83e-11	0.0389108	431	716	950	811	2908	1671	1780	1751	3501	2060	10763	4035	2215	2775	774	9799
ENSMUSG00000030861	Acadsb	6.97257	-0.719393	-0.858357	-0.138964	3.27e-08	5.58e-10	0.289727	4.89e-07	9.51e-09	0.705329	1420	1899	3784	2901	10004	685	955	1337	2850	1406	7233	3053	2390	2140	521	8104
ENSMUSG00000041660	Bbox1	6.97001	-0.555443	-0.528509	0.0269337	0.000108007	0.000501301	0.851758	0.000864774	0.00310475	0.997338	1094	1435	3855	3078	9462	675	1001	1360	2936	1367	7339	3221	2638	2503	650	9012
ENSMUSG00000032485	Scap	6.96929	-0.769872	-0.655837	0.114034	4.09e-09	2.22e-06	0.385743	6.92e-08	2.22e-05	0.769787	1450	1569	3664	3106	9789	713	960	1156	2281	1436	6546	3367	2865	2092	634	8958
ENSMUSG00000028223	Decr1	6.96916	-0.548503	-0.524772	0.0237312	1.86e-05	0.000108306	0.853823	0.000177268	0.000784375	0.997673	1068	1675	3693	2834	9270	729	1078	1456	2417	1340	7020	2976	2587	2311	789	8663
ENSMUSG00000089678	Agxt2	6.96643	-0.40825	-0.548135	-0.139885	0.00197077	8.65e-05	0.292061	0.0113339	0.000639213	0.705329	1094	1563	3756	2578	8991	752	1212	1323	2550	1681	7518	3388	2481	2266	593	8728
ENSMUSG00000056666	Retsat	6.96508	-1.36738	-1.71685	-0.349476	8.6e-17	4.36e-22	0.0352781	2.71e-15	1.8e-20	0.492186	1453	2034	5469	5029	13985	587	792	1252	1955	1277	5863	1828	1680	1650	459	5617
ENSMUSG00000109644	0610005C13Rik	6.96463	-0.732339	-0.588385	0.143954	3.53e-08	2.82e-05	0.280188	5.25e-07	0.000229656	0.705329	1369	1641	3741	2812	9563	664	984	1101	2560	1403	6712	3236	2895	2401	611	9143
ENSMUSG00000057738	Sptan1	6.96443	0.418776	0.0463582	-0.372418	0.00524304	0.76761	0.0127066	0.0263422	0.906154	0.330426	931	1187	1934	1838	5890	1055	1412	1742	3121	1846	9176	3938	2494	2571	503	9506
ENSMUSG00000031246	Sh3bgrl	6.96378	0.468121	0.453655	-0.0144659	0.000136997	0.000404286	0.904919	0.00106985	0.00256451	1	710	1091	1979	1665	5445	907	1255	1541	3429	1714	8846	4864	2535	2935	757	11091
ENSMUSG00000030120	Mlf2	6.96309	-0.20454	-0.408456	-0.203917	0.0545159	0.000274636	0.0566477	0.172564	0.00180733	0.564109	1145	1415	2940	2501	8001	956	1201	1358	2640	1669	7824	3389	2333	2073	747	8542
ENSMUSG00000074882	Cyp2c68	6.96171	-1.26346	-1.38696	-0.123494	2.92e-20	3.59e-21	0.371311	1.11e-18	1.43e-19	0.756212	1660	2219	4909	3644	12432	533	800	1016	2727	1190	6266	2220	2090	1685	556	6551
ENSMUSG00000036570	Fxyd1	6.95957	-0.478689	-0.598576	-0.119886	0.000283478	1.86e-05	0.367079	0.00205301	0.000157259	0.751577	1108	1474	3907	2791	9280	809	1095	1295	2536	1579	7314	2772	2417	1880	866	7935
ENSMUSG00000001755	Coasy	6.95909	-0.564961	-0.544765	0.0201953	3.71e-06	2.47e-05	0.869301	4.04e-05	0.000203134	1	1153	1617	3582	2858	9210	724	987	1301	2787	1378	7177	3196	2744	2194	682	8816
ENSMUSG00000031532	Saraf	6.95787	0.241706	-0.137757	-0.379463	0.0234607	0.218721	0.00037854	0.0911138	0.417982	0.0401142	845	1268	2619	1996	6728	979	1325	1677	3303	1769	9053	3313	2323	2221	717	8574
ENSMUSG00000030795	Fus	6.95289	0.0431127	0.439798	0.396685	0.711656	0.000322675	0.000591208	0.880868	0.00209147	0.0551488	863	1203	2168	1787	6021	785	1077	1400	2390	1457	7109	4724	3294	3133	863	12014
ENSMUSG00000038745	Nlrp6	6.95274	-0.692992	-0.685432	0.00756044	1.9e-06	8.8e-06	0.958761	2.16e-05	7.94e-05	1	1257	1709	3981	2779	9726	704	1125	1107	2376	1440	6752	3087	2745	2309	530	8671
ENSMUSG00000055447	Cd47	6.94696	0.576418	0.66816	0.091742	4.11e-07	1.89e-08	0.411398	5.19e-06	2.68e-07	0.790859	724	892	1711	1547	4874	998	1113	1520	3092	1735	8458	4375	2728	2512	1152	10767
ENSMUSG00000002015	Bcap31	6.94528	-0.287599	-0.412893	-0.125293	0.0132389	0.000760688	0.283151	0.0573486	0.00448386	0.705329	1109	1296	3416	2491	8312	879	1024	1337	2957	1541	7738	3069	2396	2227	775	8467
ENSMUSG00000025283	Sat1	6.94432	1.28379	1.31486	0.0310643	1.34e-25	4.99e-25	0.791644	6.45e-24	2.46e-23	0.982998	398	648	1365	973	3384	1127	1238	1640	3491	1828	9324	4791	2568	2975	1165	11499
ENSMUSG00000025017	Pik3ap1	6.94367	0.921105	0.699685	-0.221421	3.06e-12	3.3e-07	0.0863459	7.07e-11	3.79e-06	0.646782	611	678	1756	1446	4491	968	1396	1761	3181	2205	9511	4348	2622	2731	755	10456
ENSMUSG00000079505	Gm11131	6.93506	2.11271	2.12468	0.0119719	3.58e-69	2.94e-66	0.913421	8.82e-67	7.5e-64	1	313	339	677	624	1953	1227	1452	1646	3376	1994	9695	4711	3183	3309	1044	12247
ENSMUSG00000021771	Vdac2	6.93169	0.316111	0.493811	0.1777	0.0111956	0.000156031	0.149329	0.0499327	0.00108424	0.705329	681	995	2249	1704	5629	925	1194	1338	2896	1492	7845	4188	2431	2608	1222	10449
ENSMUSG00000030751	Psma1	6.93071	0.425904	0.29842	-0.127485	0.000108174	0.0094839	0.241835	0.000865631	0.0407702	0.705329	716	1007	2209	1764	5696	897	1261	1559	3298	1751	8766	3688	2321	2598	936	9543
ENSMUSG00000010122	Slc47a1	6.92491	-0.961911	-1.01845	-0.0565392	2.32e-13	3.12e-13	0.669009	5.9e-12	7.43e-12	0.936304	1457	1792	4285	3220	10754	648	911	1111	2243	1359	6272	2607	2335	2039	519	7500
ENSMUSG00000028745	Capzb	6.92321	0.662746	0.602495	-0.060251	2.56e-07	7.08e-06	0.633839	3.35e-06	6.47e-05	0.921492	614	816	1896	1590	4916	1107	1397	1331	3076	1683	8594	3971	2407	2444	1109	9931
ENSMUSG00000001750	Tcirg1	6.92319	1.3508	1.09656	-0.254235	1.63e-24	8.63e-16	0.0454397	7.45e-23	2.54e-14	0.535687	514	598	1014	1189	3315	1292	1414	1687	3291	1998	9682	4392	2447	2758	852	10449
ENSMUSG00000049044	Rapgef4	6.92303	0.411011	-0.116014	-0.527025	0.00230649	0.41155	9.48e-05	0.012995	0.5928	0.0148479	787	951	2644	1981	6363	865	1397	1865	3353	1966	9446	3429	2095	2110	613	8247
ENSMUSG00000061130	Ppm1b	6.92298	-0.461528	-0.684807	-0.223279	0.000136955	9.48e-08	0.0673616	0.00106981	1.19e-06	0.595629	1321	1607	3105	2653	8686	752	971	1397	2780	1577	7477	3168	2184	2123	542	8017
ENSMUSG00000034006	Slc66a2	6.92021	-0.583425	-0.84558	-0.262155	3.82e-07	4.64e-12	0.0242208	4.85e-06	9.93e-11	0.437163	1164	1630	3669	3113	9576	730	1063	1250	2699	1523	7265	2631	2061	1841	677	7210
ENSMUSG00000022285	Ywhaz	6.9182	0.585729	0.56011	-0.0256184	5.08e-08	5.89e-07	0.808221	7.42e-07	6.54e-06	0.988207	718	976	1764	1420	4878	936	1183	1580	3326	1650	8675	4202	2373	2707	974	10256
ENSMUSG00000028581	Laptm5	6.91682	3.06175	3.00122	-0.0605293	1.5e-68	1.93e-63	0.694393	3.66e-66	4.57e-61	0.947036	143	239	365	307	1054	1350	1482	1566	3350	2290	10038	5407	2347	2604	1414	11772
ENSMUSG00000021748	Pdhb	6.91566	-0.415358	-0.452443	-0.0370849	0.000677384	0.000462578	0.762876	0.00446999	0.00288413	0.973335	955	1510	3332	2741	8538	788	1009	1322	2503	1486	7108	2931	2398	2089	837	8255
ENSMUSG00000008690	Ncaph2	6.91192	-0.571332	-0.705722	-0.13439	5.01e-07	4.89e-09	0.241698	6.28e-06	7.43e-08	0.705329	1258	1472	3652	2781	9163	801	1039	1237	2555	1326	6958	2898	1919	1899	815	7531
ENSMUSG00000018171	Vmp1	6.90891	0.342348	0.0879327	-0.254416	0.00480021	0.489179	0.0353334	0.0243894	0.66952	0.492719	664	1192	2261	1935	6052	995	1235	1652	3024	1660	8566	3757	2024	2367	807	8955
ENSMUSG00000000154	Slc22a18	6.90629	-0.265236	-0.428022	-0.162785	0.032856	0.00111715	0.192895	0.11905	0.00631637	0.705329	1016	1259	3448	2445	8168	802	1174	1346	2630	1543	7495	2975	2409	2196	681	8261
ENSMUSG00000037331	Larp1	6.90561	-0.2534	-0.480602	-0.227202	0.0776129	0.00154215	0.115586	0.2236	0.0084267	0.676042	1287	1603	2425	2207	7522	945	1160	1263	2660	1464	7492	3756	2075	2228	500	8559
ENSMUSG00000022371	Col14a1	6.90494	0.802415	0.603055	-0.19936	6.84e-05	0.00400374	0.314399	0.000575808	0.0195203	0.705329	783	961	1246	1246	4236	1050	1599	1327	3168	1824	8968	4733	2859	2758	451	10801
ENSMUSG00000068587	Mgam	6.89992	-0.560725	-0.547641	0.0130844	0.00208463	0.00453928	0.942953	0.0119032	0.0217773	1	1351	1709	2774	2512	8346	658	983	1184	2558	1483	6866	3756	2810	2205	383	9154
ENSMUSG00000074748	Atxn7l3b	6.89703	-0.358496	-0.411062	-0.0525659	0.000915638	0.000315153	0.628314	0.00582982	0.00204778	0.919036	1240	1460	2901	2228	7829	787	951	1322	2781	1421	7262	3294	2265	2293	691	8543
ENSMUSG00000076435	Acsf2	6.89454	-0.31042	-0.479782	-0.169362	0.0495773	0.00411032	0.286535	0.160835	0.0199724	0.705329	1249	1352	2460	2745	7806	798	1044	1340	2440	1697	7319	3253	2495	2322	468	8538
ENSMUSG00000030244	Gys2	6.89241	-0.528953	0.200273	0.729227	0.00215381	0.270631	2.28e-05	0.0122424	0.479568	0.00529725	779	1246	2746	2657	7428	505	811	1133	1973	1316	5738	3414	4077	2678	1025	11194
ENSMUSG00000028064	Sema4a	6.88684	-0.216541	-0.337172	-0.120631	0.0715435	0.00778684	0.316943	0.210571	0.0344457	0.706595	1172	1347	2587	2260	7366	846	1075	1312	2690	1501	7424	3228	2387	2425	589	8629
ENSMUSG00000056501	Cebpb	6.88548	0.867235	0.960381	0.0931463	6.83e-06	1.82e-06	0.621168	7.08e-05	1.85e-05	0.914784	591	804	1279	1216	3890	830	1402	1333	2666	2028	8259	2551	2847	2618	1466	9482
ENSMUSG00000089781	Gm15756	6.88422	-0.541544	-0.752702	-0.211159	0.000337005	2.74e-06	0.165922	0.00239375	2.7e-05	0.705329	1082	1322	3981	2985	9370	738	992	1244	2541	1560	7075	2636	2471	1904	545	7556
ENSMUSG00000005534	Insr	6.88408	-0.489162	-0.427162	0.0619995	0.00381465	0.0168914	0.714571	0.0200024	0.0658476	0.954882	1333	1507	2690	2404	7934	615	1019	1175	2683	1427	6919	3636	2891	2278	449	9254
ENSMUSG00000011382	Dhdh	6.88107	-0.830272	-0.857973	-0.0277005	1.64e-06	3.19e-06	0.873605	1.9e-05	3.11e-05	1	1561	1593	3394	2963	9511	605	919	1045	2436	1402	6407	2949	2561	2138	382	8030
ENSMUSG00000034171	Faah	6.87982	-0.73317	-0.766302	-0.0331324	2.49e-08	4e-08	0.802458	3.79e-07	5.39e-07	0.986272	1296	1492	3828	2875	9491	696	941	1129	2412	1307	6485	2679	2515	2028	569	7791
ENSMUSG00000038324	Trpc4ap	6.87852	-0.153537	-0.310505	-0.156968	0.151228	0.00586736	0.143615	0.350125	0.0270679	0.705329	988	1372	2806	2177	7343	855	1053	1348	2707	1587	7550	3327	2361	2138	653	8479
ENSMUSG00000071655	Ubxn1	6.87555	-0.228935	-0.45853	-0.229594	0.0704883	0.000613975	0.0717515	0.208406	0.0037207	0.613082	1087	1129	3064	2558	7838	855	1177	1381	2739	1325	7477	2888	1968	1933	814	7603
ENSMUSG00000029198	Grpel1	6.86877	-0.334387	-0.345527	-0.0111401	0.00404382	0.00488239	0.92403	0.021032	0.0231883	1	936	1347	3302	2342	7927	779	1011	1297	2515	1381	6983	3058	2255	2120	842	8275
ENSMUSG00000015733	Capza2	6.8665	0.691774	0.738105	0.046331	5.95e-09	2.62e-09	0.690495	9.8e-08	4.11e-08	0.946222	574	796	1731	1391	4492	974	1070	1417	3365	1577	8403	4310	2268	2882	963	10423
ENSMUSG00000064120	Mocs1	6.86528	-0.591987	-0.673937	-0.0819494	1.99e-05	4.63e-06	0.557341	0.00018896	4.37e-05	0.884577	1312	1556	3212	2578	8658	632	1020	1196	2410	1465	6723	3036	2505	2024	493	8058
ENSMUSG00000037797	Adh4	6.86509	-0.82033	-0.93025	-0.109921	1.7e-07	2.53e-08	0.486705	2.29e-06	3.51e-07	0.843401	1210	1647	3754	3335	9946	685	986	1168	1955	1349	6143	3030	2408	1737	433	7608
ENSMUSG00000015970	Chdh	6.86451	-0.508463	-0.518703	-0.0102405	0.000415307	0.000662246	0.943564	0.00287968	0.00397183	1	1154	1491	2971	2681	8297	719	1018	1138	2314	1478	6667	3210	2582	2315	483	8590
ENSMUSG00000031059	Ndufb11	6.86444	-0.466144	-0.449288	0.016856	0.000795142	0.00224907	0.903986	0.00513192	0.0117355	1	979	1421	3589	2384	8373	784	919	1160	2494	1390	6747	2778	2176	1818	982	7754
ENSMUSG00000019368	Sec14l4	6.85908	-0.633813	-0.754022	-0.120209	1.07e-05	8.08e-07	0.407143	0.000106811	8.74e-06	0.786923	1244	1580	3470	2701	8995	625	1068	1195	2275	1442	6605	2972	2423	1970	464	7829
ENSMUSG00000023861	Mpc1	6.85851	-0.451449	-0.414616	0.0368331	0.000422395	0.00217892	0.774489	0.0029232	0.0113963	0.978085	1080	1333	3419	2330	8162	707	774	1217	2744	1500	6942	3174	2454	2116	711	8455
ENSMUSG00000022533	Atp13a3	6.857	-0.626941	-0.757026	-0.130086	1.74e-05	1.03e-06	0.376018	0.000167037	1.09e-05	0.760564	1300	1855	2833	2619	8607	681	888	1253	2460	1416	6698	3244	2184	2063	431	7922
ENSMUSG00000035000	Dpp4	6.85559	-0.713803	-0.703891	0.00991135	6.63e-07	3.77e-06	0.94525	8.19e-06	3.62e-05	1	1345	1489	3317	2825	8976	602	849	1161	2671	1284	6567	2831	2418	2268	506	8023
ENSMUSG00000046434	Hnrnpa1	6.85491	0.607421	0.967886	0.360466	7.16e-06	8.64e-12	0.00650024	7.38e-05	1.79e-10	0.236638	546	806	1627	1264	4243	846	1126	1338	2612	1382	7304	4171	2624	2583	1420	10798
ENSMUSG00000045216	Hs6st1	6.85426	-0.298796	-0.335466	-0.0366709	0.00929664	0.00561588	0.750316	0.0426223	0.0260748	0.969217	1137	1569	2550	1985	7241	880	948	1154	2448	1491	6921	3265	2369	1984	743	8361
ENSMUSG00000025232	Hexa	6.84852	1.24021	1.10022	-0.139988	2.8e-19	1.39e-14	0.293523	1.01e-17	3.71e-13	0.705329	433	533	1207	1233	3406	1180	1240	1344	3529	1830	9123	4384	2236	2692	910	10222
ENSMUSG00000027893	Ahcyl1	6.84815	-0.313854	-0.403883	-0.0900293	0.00548394	0.000708559	0.427707	0.027313	0.00421017	0.80219	1019	1444	2746	2414	7623	694	1043	1247	2733	1471	7188	3115	2239	2280	624	8258
ENSMUSG00000035027	Map2k2	6.84584	-0.316957	-0.364722	-0.0477651	0.0067645	0.00315306	0.684578	0.0326217	0.0158083	0.943499	1094	1262	2979	2250	7585	863	1069	1147	2343	1379	6801	2896	2223	1966	850	7935
ENSMUSG00000000001	Gnai3	6.84526	-0.253958	-0.434719	-0.180761	0.0212168	0.000186993	0.102891	0.0840852	0.00127572	0.663544	993	1479	2656	2377	7505	750	1041	1366	2771	1428	7356	3228	2026	2175	613	8042
ENSMUSG00000026104	Stat1	6.84339	3.15038	3.23125	0.0808626	2.37e-136	5.91e-137	0.455531	3.8e-133	1.06e-133	0.823781	118	174	334	302	928	1111	1408	1462	3732	1855	9568	5056	2947	3277	1081	12361
ENSMUSG00000037242	Clic4	6.84216	0.686829	0.505751	-0.181078	3.99e-10	9.68e-06	0.0929721	7.57e-09	8.67e-05	0.6546	652	919	1679	1315	4565	1028	1271	1448	3106	1643	8496	4196	2183	2319	793	9491
ENSMUSG00000079641	Rpl39	6.8373	0.389862	0.642597	0.252735	0.0429664	0.00149123	0.184664	0.145263	0.00817636	0.705329	664	893	1806	1479	4842	931	1028	1256	2590	1378	7183	3279	2027	2126	1643	9075
ENSMUSG00000011831	Evi5	6.83472	-0.252514	-0.575099	-0.322585	0.0734169	0.00011731	0.0232755	0.214665	0.00084176	0.434517	1067	1438	2719	2424	7648	762	1003	1568	2760	1393	7486	3165	2086	2031	445	7727
ENSMUSG00000036257	Pnpla8	6.83367	-0.437971	-0.462912	-0.024941	0.00148427	0.00148861	0.857009	0.00889645	0.00816512	0.998456	1103	1369	2982	2490	7944	618	968	1314	2668	1318	6886	2893	2490	2332	551	8266
ENSMUSG00000052562	Slc22a30	6.83172	-1.24244	-1.25429	-0.0118551	8.27e-17	3.37e-15	0.936985	2.61e-15	9.44e-14	1	1279	2086	4196	3652	11213	492	830	1001	1993	1087	5403	2677	2043	1717	398	6835
ENSMUSG00000029597	Sds	6.8314	-0.417945	-0.405218	0.0127271	0.0111559	0.0200638	0.938676	0.0498	0.0756071	1	1131	1537	3085	1866	7619	805	975	831	2399	1616	6626	2807	2243	1587	982	7619
ENSMUSG00000068290	Ddrgk1	6.83107	-0.543256	-0.552791	-0.00953561	3.5e-06	8.09e-06	0.935518	3.83e-05	7.34e-05	1	970	1573	3597	2336	8476	741	885	1137	2461	1326	6550	2930	2207	1943	728	7808
ENSMUSG00000022742	Cpox	6.83065	-0.234672	-0.340222	-0.10555	0.0584004	0.00925593	0.396228	0.181648	0.0399242	0.77921	925	1542	2758	2026	7251	856	1171	1118	2308	1449	6902	3648	2104	2070	613	8435
ENSMUSG00000021096	Ppm1a	6.82828	-0.397192	-0.436792	-0.0396004	0.000728569	0.000434137	0.737376	0.00475442	0.00273162	0.964534	1079	1379	3087	2252	7797	669	927	1292	2624	1387	6899	2996	2315	2234	619	8164
ENSMUSG00000019122	Ccl9	6.8282	0.5752	0.297884	-0.277316	7.48e-05	0.049332	0.0540471	0.00062481	0.153591	0.563827	508	860	2283	1643	5294	1033	1196	1670	2883	1606	8388	3320	2218	2489	707	8734
ENSMUSG00000027423	Snx5	6.82711	0.972818	1.02752	0.0547002	1.42e-14	5.61e-15	0.655417	3.9e-13	1.55e-13	0.930091	474	716	1391	1085	3666	976	1068	1396	3196	1711	8347	4370	2147	2592	1131	10240
ENSMUSG00000037649	H2-DMa	6.82568	4.39067	4.32887	-0.0618023	1.41e-140	5.2e-133	0.657219	2.55e-137	8.82e-130	0.930848	60	88	167	93	408	1244	1514	1525	3651	1959	9893	4938	2229	3141	1213	11521
ENSMUSG00000111282	Gm47528	6.82534	-0.591302	-0.75852	-0.167217	2.01e-05	2.66e-07	0.232157	0.000190649	3.12e-06	0.705329	1177	1462	3234	2847	8720	770	701	1227	3022	1202	6922	2631	1790	2071	634	7126
ENSMUSG00000000290	Itgb2	6.82025	3.94406	3.79936	-0.144704	1.25e-98	1.68e-89	0.353162	7.08e-96	9.15e-87	0.737844	84	133	175	157	549	1390	1609	1395	3385	2010	9789	5515	2164	2793	1046	11518
ENSMUSG00000040413	Timd2	6.8174	-0.698905	-0.72308	-0.024175	7.62e-08	1.57e-07	0.85352	1.08e-06	1.91e-06	0.997567	1065	1398	3790	2899	9152	637	863	1203	2410	1211	6324	2842	2237	1870	609	7558
ENSMUSG00000033735	Spr	6.81662	-0.348128	-0.330409	0.0177188	0.00261899	0.00677138	0.878733	0.0145033	0.030621	1	922	1269	3097	2340	7628	737	1057	1152	2321	1356	6623	2984	2270	2059	797	8110
ENSMUSG00000040466	Blvrb	6.81581	0.65331	0.937406	0.284096	6.29e-06	6.05e-10	0.0448141	6.54e-05	1.03e-08	0.53201	615	776	1453	1157	4001	831	1125	1201	2835	1440	7432	3825	2350	2475	1415	10065
ENSMUSG00000035686	Thrsp	6.81105	-1.40418	0.0525029	1.45669	6.57e-06	0.872531	2.99e-06	6.82e-05	0.969576	0.00110336	574	1626	3450	3136	8786	311	589	462	880	1185	3427	2531	4069	1906	1638	10144
ENSMUSG00000051391	Ywhag	6.81027	0.38679	0.103635	-0.283155	0.000290229	0.353296	0.00757723	0.00209663	0.531104	0.257554	750	1078	1849	1695	5372	1000	1214	1387	2826	1624	8051	3490	2014	2127	719	8350
ENSMUSG00000021520	Uqcrb	6.80652	-0.431232	-0.473707	-0.0424753	0.00137589	0.000894348	0.754108	0.00834566	0.00519495	0.970233	917	1228	3427	2550	8122	728	919	1259	2288	1370	6564	2839	2115	1764	833	7551
ENSMUSG00000028743	Akr7a5	6.80618	-0.494879	-0.431044	0.0638353	0.000128255	0.00158486	0.622707	0.00100676	0.00863718	0.915854	1048	1209	3352	2438	8047	753	1006	1098	2162	1224	6243	2951	2552	1955	685	8143
ENSMUSG00000030214	Plbd1	6.80452	0.90806	0.851284	-0.0567752	3.84e-15	1.36e-12	0.613413	1.1e-13	3.05e-11	0.910697	482	701	1489	1242	3914	923	1240	1361	3005	1783	8312	3823	2300	2392	1020	9535
ENSMUSG00000011752	Pgam1	6.80115	-0.164765	-0.425137	-0.260372	0.150443	0.000440885	0.0239929	0.348836	0.00276925	0.437163	855	1257	2985	2250	7347	897	1035	1216	2603	1492	7243	3019	2045	1846	639	7549
ENSMUSG00000029311	Hsd17b11	6.79922	-0.416311	-0.502354	-0.0860429	0.000344231	4.39e-05	0.462328	0.00243967	0.000343455	0.827093	894	1415	3224	2447	7980	724	954	1211	2451	1347	6687	2842	2187	1973	663	7665
ENSMUSG00000031443	F7	6.79839	-0.611403	-0.684801	-0.0733982	2.42e-07	4.81e-08	0.538608	3.17e-06	6.39e-07	0.873618	1111	1336	3473	2722	8642	710	899	1110	2269	1331	6319	2646	2139	1937	621	7343
ENSMUSG00000027580	Helz2	6.79726	-0.115768	-0.437053	-0.321284	0.404679	0.00288048	0.0214952	0.601791	0.0145969	0.422481	1105	1312	2200	2163	6780	931	1039	1421	2386	1438	7215	3035	2108	2049	469	7661
ENSMUSG00000092550	Gm20496	6.79531	2.56029	2.60182	0.0415331	1.62e-89	7.53e-88	0.715245	7.09e-87	3.74e-85	0.955328	193	212	512	429	1346	1104	1291	1670	3044	1777	8886	4340	2737	2910	1158	11145
ENSMUSG00000052310	Slc39a1	6.79442	0.413006	0.34213	-0.0708758	7.5e-05	0.00168267	0.491207	0.000625675	0.00910995	0.845842	687	939	1932	1527	5085	882	1126	1380	2756	1572	7716	3552	2351	2501	745	9149
ENSMUSG00000031207	Msn	6.79338	2.20225	2.17518	-0.0270667	7.01e-66	4.24e-61	0.81737	1.55e-63	9.26e-59	0.990576	276	345	537	492	1650	1107	1273	1470	3355	1863	9068	4744	2381	2834	1025	10984
ENSMUSG00000066036	Ubr4	6.79303	-0.227027	-0.387503	-0.160476	0.0971129	0.00728795	0.242706	0.261461	0.0325836	0.705329	1156	1253	2351	2183	6943	803	994	1278	2445	1434	6954	3378	2224	2101	474	8177
ENSMUSG00000023951	Vegfa	6.79059	-0.824831	-0.672666	0.152165	2.59e-07	7.28e-05	0.343306	3.38e-06	0.000547273	0.729808	1285	1700	3053	2551	8589	595	815	1035	1969	1251	5665	3241	2528	2145	400	8314
ENSMUSG00000028793	Rnf19b	6.79025	1.37434	1.76707	0.392734	3.01e-27	1.33e-40	0.00108278	1.55e-25	1.25e-38	0.0833174	437	475	838	679	2429	980	1042	1118	2903	1528	7571	4580	3224	3167	1092	12063
ENSMUSG00000073424	Cyp4f15	6.78992	-0.733906	-1.11641	-0.382505	2.69e-07	2.61e-13	0.00822423	3.5e-06	6.26e-12	0.269885	1317	1240	4110	2998	9665	690	925	1192	2417	1263	6487	2237	1868	1556	466	6127
ENSMUSG00000027002	Nckap1	6.7874	-0.306975	-0.506408	-0.199433	0.0149751	0.000146457	0.116197	0.0633838	0.00102488	0.676042	988	1419	2702	2353	7462	752	958	1245	2671	1400	7026	3025	2179	2059	478	7741
ENSMUSG00000032115	Hyou1	6.78726	-0.0804699	-1.03173	-0.951265	0.680042	7.22e-07	1.89e-06	0.855364	7.89e-06	0.000756142	816	2270	2271	1876	7233	1098	1428	1135	2829	1493	7983	2413	1533	1106	404	5456
ENSMUSG00000002957	Ap2a2	6.78384	0.013639	-0.292299	-0.305938	0.899905	0.0104388	0.00492168	1	0.0441833	0.203533	888	1313	2381	1867	6449	844	1133	1385	2590	1508	7460	3120	2039	1963	575	7697
ENSMUSG00000001128	Cfp	6.78374	2.17006	2.07562	-0.0944434	8.64e-50	1.62e-43	0.483955	1.02e-47	1.7e-41	0.84165	186	369	730	533	1818	1132	1376	1482	3324	1785	9099	4352	2300	2408	1163	10223
ENSMUSG00000001424	Snd1	6.78101	-0.255121	-0.445968	-0.190847	0.0356331	0.000505289	0.118172	0.126426	0.00312475	0.677307	887	1453	2510	2383	7233	852	1082	1131	2386	1372	6823	3342	2088	1658	612	7700
ENSMUSG00000026295	Spp2	6.78031	-0.696543	-0.6621	0.0344428	3.95e-06	3.56e-05	0.820596	4.28e-05	0.000283338	0.991693	965	1357	3890	2702	8914	553	823	1218	2349	1206	6149	2478	2283	1736	740	7237
ENSMUSG00000026730	Pter	6.7773	-0.630497	-0.817744	-0.187247	6.55e-07	1.27e-09	0.143394	8.11e-06	2.07e-08	0.705329	1188	1727	3160	2340	8415	678	947	1163	2714	1008	6510	2685	1816	1962	508	6971
ENSMUSG00000030131	Mug2	6.77559	-0.937917	-0.515085	0.422831	0.0016359	0.102313	0.155401	0.00968239	0.259693	0.705329	1206	2086	2765	2093	8150	600	697	823	2382	867	5369	5930	2479	1698	217	10324
ENSMUSG00000026223	Itm2c	6.77426	1.44349	1.21679	-0.226703	5.19e-33	1.25e-22	0.0488649	3.52e-31	5.3e-21	0.546945	380	546	1075	878	2879	1088	1452	1366	3257	1731	8894	4235	2127	2329	862	9553
ENSMUSG00000035325	Sec31a	6.77333	-0.209573	-0.419413	-0.209841	0.134123	0.00451799	0.135415	0.324217	0.0216936	0.699747	1073	1437	2440	1897	6847	787	1037	1147	2650	1443	7064	3119	2331	1982	445	7877
ENSMUSG00000022419	Deptor	6.77282	-0.828626	-0.890718	-0.0620921	3.65e-06	2.89e-06	0.730066	3.99e-05	2.83e-05	0.962417	1458	1739	2850	2607	8654	498	876	1075	2218	1311	5978	3005	2211	1892	336	7444
ENSMUSG00000028657	Ppt1	6.77127	1.12148	1.03951	-0.0819666	3.05e-25	1.55e-20	0.430345	1.43e-23	5.98e-19	0.804219	443	607	1326	1012	3388	933	1266	1412	3189	1643	8443	4074	2363	2591	829	9857
ENSMUSG00000021427	Ssr1	6.7706	-0.289268	-0.393065	-0.103797	0.0188008	0.00249229	0.401421	0.0764122	0.0128534	0.782747	815	1658	2506	2134	7113	751	1082	1161	2373	1291	6658	3282	2035	1786	675	7778
ENSMUSG00000034308	Sdr42e1	6.77055	-0.723087	-0.874394	-0.151308	7.23e-09	4.56e-11	0.230291	1.18e-07	8.71e-10	0.705329	1347	1516	3567	2308	8738	696	856	1107	2158	1256	6073	2745	1941	1853	462	7001
ENSMUSG00000032114	Slc37a4	6.77053	-0.566429	-0.490283	0.0761459	0.00163073	0.0100374	0.673267	0.00965572	0.0427417	0.938362	713	1517	3497	2603	8330	606	886	1121	2103	1385	6101	2235	2740	1764	755	7494
ENSMUSG00000022462	Slc38a2	6.76924	-0.689055	-0.307928	0.381127	3.87e-06	0.0504843	0.0107327	4.2e-05	0.156301	0.309669	1030	1905	2350	2063	7348	662	787	926	1938	1109	5422	2563	2244	2320	970	8097
ENSMUSG00000021928	Ebpl	6.76633	-0.461933	-0.370396	0.0915369	0.000250681	0.00540913	0.469739	0.00183499	0.0252654	0.832646	896	1337	3131	2289	7653	714	845	1148	2249	1240	6196	2793	2529	1834	755	7911
ENSMUSG00000020122	Egfr	6.76434	-0.390384	-0.921003	-0.530619	0.0484902	1.26e-05	0.00819539	0.158055	0.000110685	0.269354	736	1631	3327	2803	8497	646	1472	1371	1956	1308	6753	2582	1853	1557	384	6376
ENSMUSG00000047230	Cldn2	6.76371	-0.423701	-0.439106	-0.0154051	0.00420824	0.00499409	0.917406	0.0217654	0.0236409	1	1008	1596	2691	2042	7337	660	954	1175	2223	1351	6363	3300	2360	2171	438	8269
ENSMUSG00000034422	Parp14	6.76187	1.34797	1.35436	0.00638689	6.47e-29	2.31e-27	0.955701	3.64e-27	1.27e-25	1	436	541	948	847	2772	899	1163	1447	3294	1675	8478	4127	2632	3005	762	10526
ENSMUSG00000000399	Ndufa9	6.76183	-0.345797	-0.378698	-0.0329013	0.00492897	0.00354051	0.790032	0.0249688	0.0175016	0.982998	857	1218	3177	2256	7508	678	958	1288	2428	1210	6562	2984	2135	1905	721	7745
ENSMUSG00000028108	Ecm1	6.76055	-0.878567	-0.943682	-0.0651151	1.53e-06	1.23e-06	0.723119	1.78e-05	1.29e-05	0.959907	1616	1464	2829	2856	8765	538	1068	898	1900	1227	5631	2968	2297	1533	384	7182
ENSMUSG00000010601	Apol7a	6.76018	-0.517805	-0.294382	0.223423	0.000145474	0.0405873	0.101651	0.00112992	0.131967	0.661547	1030	1244	2940	2249	7463	652	676	1058	2478	1273	6137	2939	2549	2437	628	8553
ENSMUSG00000051652	Lrrc3	6.75556	-0.369121	-0.519225	-0.150104	0.00906649	0.000519049	0.291236	0.0416865	0.00320023	0.705329	1176	1355	2749	1988	7268	690	1084	1023	2482	1372	6651	3002	2072	2174	444	7692
ENSMUSG00000029298	Gbp9	6.75478	3.83705	3.96047	0.12342	8.44e-112	5.55e-114	0.382191	6.95e-109	5.33e-111	0.76587	87	97	187	162	533	874	1315	1630	3495	1809	9123	5036	3112	3724	740	12612
ENSMUSG00000021281	Tnfaip2	6.7521	2.22048	2.07823	-0.142255	7.67e-36	3e-30	0.385562	5.61e-34	1.89e-28	0.769682	334	327	443	462	1566	1211	1338	1355	3327	1778	9009	5047	2131	2620	830	10628
ENSMUSG00000022562	Oplah	6.74863	-0.281223	-0.441047	-0.159824	0.0181836	0.000452552	0.181821	0.0743018	0.0028345	0.705329	1126	1192	2564	2123	7005	655	1032	1227	2380	1441	6735	2708	2071	2077	579	7435
ENSMUSG00000027763	Mbnl1	6.74854	0.565049	0.716156	0.151107	5.17e-07	1.1e-09	0.170088	6.48e-06	1.81e-08	0.705329	646	841	1432	1224	4143	719	1023	1257	2893	1541	7433	4104	2322	2408	960	9794
ENSMUSG00000016756	Cmah	6.7482	-0.970615	-1.15052	-0.179901	1.57e-07	6.06e-09	0.334792	2.13e-06	9.09e-08	0.721691	1236	2135	2717	3220	9308	492	974	1095	1868	1139	5568	2802	2015	1454	329	6600
ENSMUSG00000040936	Ulk4	6.74698	0.362041	0.154745	-0.207296	0.00105374	0.180744	0.0586899	0.00658705	0.385622	0.569472	762	976	1863	1523	5124	816	1179	1348	2853	1510	7706	3727	1827	2114	699	8367
ENSMUSG00000018442	Derl2	6.74582	-0.269306	-0.36727	-0.0979637	0.0273874	0.00436069	0.424358	0.103003	0.0210646	0.799907	797	1567	2582	2027	6973	731	1063	1163	2407	1244	6608	2986	2206	1748	672	7612
ENSMUSG00000025968	Ndufs1	6.74461	-0.614014	-0.657173	-0.0431592	9.06e-08	6.48e-08	0.709081	1.27e-06	8.4e-07	0.952572	1127	1481	3139	2325	8072	608	842	1144	2374	1211	6179	2804	2096	1925	537	7362
ENSMUSG00000000876	Pxmp4	6.74042	-0.556073	-1.19786	-0.641782	3.16e-05	6.56e-17	2.56e-06	0.000286689	2.11e-15	0.000957274	1099	1544	3441	2780	8864	763	1081	1307	2149	1294	6594	1858	1516	1630	389	5393
ENSMUSG00000033174	Mgll	6.74033	-0.899366	-0.963067	-0.0637009	3.43e-14	2.2e-14	0.594786	9.25e-13	5.77e-13	0.902179	1227	1500	3601	2936	9264	600	808	977	1877	1295	5557	2517	1856	1763	521	6657
ENSMUSG00000022450	Ndufa6	6.73541	-0.413964	-0.473124	-0.0591603	0.0016396	0.00066991	0.654831	0.00970028	0.00400803	0.929658	903	1233	3130	2324	7590	709	933	1167	2080	1327	6216	2438	1998	1765	816	7017
ENSMUSG00000046447	Camk2n1	6.7314	-0.53826	-0.409199	0.129061	1.8e-05	0.00201387	0.305441	0.000172505	0.0106568	0.705329	1127	1286	2703	2257	7373	541	886	1096	2110	1308	5941	2717	2477	1901	690	7785
ENSMUSG00000027367	Stard7	6.73083	-0.571707	-0.463966	0.107741	3.66e-07	9.14e-05	0.33991	4.66e-06	0.000671938	0.725584	961	1385	3048	2340	7734	604	847	1105	2302	1119	5977	2854	2208	2036	654	7752
ENSMUSG00000026395	Ptprc	6.73027	3.27039	3.40072	0.130327	1.86e-76	1.55e-78	0.392483	5.69e-74	5.73e-76	0.775335	105	183	216	242	746	954	1205	1419	3399	1785	8762	5123	2101	2768	1290	11282
ENSMUSG00000022512	Cldn1	6.7289	-0.547533	-0.878831	-0.331298	0.00447927	1.84e-05	0.0886272	0.0229578	0.000155871	0.649445	1083	1600	3255	2265	8203	605	934	1225	2800	1139	6703	3154	1606	1962	274	6996
ENSMUSG00000029499	Pxmp2	6.72868	-0.496538	-0.52268	-0.0261412	0.000243416	0.00026334	0.847785	0.00178666	0.00173815	0.996475	917	1162	3590	2280	7949	653	894	1094	2227	1300	6168	2704	2093	1671	735	7203
ENSMUSG00000030087	Klf15	6.72765	-0.715144	-0.585548	0.129596	1.26e-05	0.000737705	0.430845	0.000124435	0.00436445	0.804291	1150	1161	3236	2647	8194	856	823	747	2092	979	5497	2495	2065	1688	833	7081
ENSMUSG00000022906	Parp9	6.72628	0.764352	0.813907	0.0495543	1.93e-11	6.56e-12	0.65496	4.18e-10	1.37e-10	0.92975	524	724	1460	1160	3868	874	1067	1293	2996	1418	7648	3731	2537	2757	732	9757
ENSMUSG00000031838	Ifi30	6.72615	2.88041	2.84795	-0.0324562	3.79e-50	4.99e-47	0.850817	4.55e-48	5.94e-45	0.99731	106	183	437	376	1102	1263	1321	1406	2892	1694	8576	4250	1977	2553	1304	10084
ENSMUSG00000063870	Chd4	6.72446	0.387377	0.281249	-0.106129	0.00152951	0.0277787	0.380244	0.00914849	0.0982206	0.764253	854	956	1521	1326	4657	893	1093	1242	2723	1407	7358	3680	1986	2119	753	8538
ENSMUSG00000042073	Abhd14b	6.72261	-0.911805	-0.800329	0.111476	5.58e-11	5.72e-08	0.425101	1.17e-09	7.49e-07	0.800385	1283	1367	3449	2739	8838	573	724	862	2154	1172	5485	2607	2372	1760	500	7239
ENSMUSG00000027215	Cd82	6.7213	0.188466	0.379779	0.191313	0.143567	0.00495693	0.134292	0.339139	0.0235114	0.69828	688	818	2147	1548	5201	768	934	1179	2424	1341	6646	3279	2356	2078	1063	8776
ENSMUSG00000015839	Nfe2l2	6.71913	0.390214	0.20821	-0.182004	0.00266146	0.125297	0.157972	0.0147013	0.299008	0.705329	597	904	2053	1592	5146	862	1061	1554	2639	1344	7460	3299	2138	2336	608	8381
ENSMUSG00000073403	Gm10499	6.71799	1.8903	1.68267	-0.207634	1.39e-56	4.71e-43	0.0615022	2.22e-54	4.87e-41	0.577456	289	364	761	681	2095	1148	1296	1513	2919	1785	8661	3579	2494	2394	879	9346
ENSMUSG00000002103	Acp2	6.7179	0.661098	0.474531	-0.186567	4.26e-09	5.12e-05	0.091467	7.18e-08	0.000395862	0.653609	584	806	1592	1337	4319	905	1076	1372	2933	1600	7886	3853	2165	2154	644	8816
ENSMUSG00000025199	Chuk	6.71518	-0.603244	-0.526398	0.0768458	8.67e-06	0.000241443	0.572504	8.8e-05	0.00160724	0.892571	1071	1452	2821	2287	7631	518	782	1269	2162	1176	5907	2870	2277	2018	536	7701
ENSMUSG00000022098	Bmp1	6.71416	-0.758499	-1.03353	-0.275034	1.16e-07	1.28e-11	0.0573589	1.61e-06	2.6e-10	0.564992	1275	1636	3208	2532	8651	672	973	1005	2122	1111	5883	2669	1895	1531	348	6443
ENSMUSG00000026024	Als2	6.71397	-0.747018	-0.493521	0.253497	9.77e-09	0.000328218	0.0521157	1.56e-07	0.00212644	0.555877	1088	1607	2811	2236	7742	558	807	882	1896	1240	5383	3000	2384	2213	526	8123
ENSMUSG00000031328	Flna	6.71238	1.91205	1.95327	0.0412192	1.9e-39	9.4e-39	0.760858	1.59e-37	8.21e-37	0.972594	242	355	627	691	1915	1117	1216	1207	2978	1631	8149	4722	2252	2540	1006	10520
ENSMUSG00000040659	Efhd2	6.71161	1.68952	1.72792	0.0384009	2.27e-42	1.38e-41	0.740638	2.1e-40	1.35e-39	0.965673	310	431	837	604	2182	952	1224	1296	2974	1687	8133	4195	2403	2280	1109	9987
ENSMUSG00000040033	Stat2	6.70825	0.334244	0.168193	-0.166051	0.0028657	0.151375	0.135101	0.01565	0.34281	0.699006	775	1000	1728	1447	4950	838	1094	1228	2707	1506	7373	3240	2138	2272	607	8257
ENSMUSG00000004056	Akt2	6.70648	-0.352816	-0.372843	-0.0200269	0.00143303	0.0013918	0.856942	0.00864314	0.0076952	0.998456	921	1233	2675	2188	7017	753	842	1114	2332	1213	6254	2893	2195	1929	610	7627
ENSMUSG00000097675	1700101I11Rik	6.70547	-0.389796	-0.527564	-0.137768	0.00529984	0.000362967	0.327617	0.0265397	0.00232441	0.71518	923	1151	2935	2456	7465	631	1012	1181	2274	1254	6352	2249	2124	2081	558	7012
ENSMUSG00000050335	Lgals3	6.70356	5.09616	4.88039	-0.215772	6.46e-82	1.59e-74	0.300963	2.39e-79	5.34e-72	0.705329	39	54	77	65	235	1632	1239	1337	3340	1695	9243	4672	1474	2627	1164	9937
ENSMUSG00000075517	Cyp2d37-ps	6.70355	-0.928863	-0.881772	0.0470913	6.31e-07	8.63e-06	0.801426	7.85e-06	7.79e-05	0.985845	984	1493	3525	3192	9194	576	816	917	1851	1130	5290	2587	2371	1914	330	7202
ENSMUSG00000036932	Aifm1	6.69615	-0.463234	-0.571135	-0.107902	0.000106526	6.26e-06	0.370026	0.000854815	5.78e-05	0.754449	942	1357	2941	2266	7506	642	883	1153	2136	1327	6141	2613	2136	1819	536	7104
ENSMUSG00000044308	Ubr3	6.6945	-0.462797	-0.452418	0.0103796	0.00232432	0.00484524	0.945718	0.0130775	0.0230233	1	1113	1426	2319	2077	6935	669	870	1027	2454	1099	6119	3019	2268	2163	412	7862
ENSMUSG00000042305	Tmem183a	6.69422	-0.576782	-0.444755	0.132027	1.76e-06	0.000480737	0.275747	2.02e-05	0.00298831	0.705329	1047	1221	2858	2323	7449	558	790	999	2459	1125	5931	2961	2285	1752	662	7660
ENSMUSG00000049858	Suox	6.6935	-1.08567	-1.36431	-0.278637	8.13e-20	1.32e-26	0.0212338	3e-18	7.04e-25	0.420758	1348	1636	4064	2946	9994	526	718	942	2216	1105	5507	2114	1510	1434	415	5473
ENSMUSG00000070427	Il18bp	6.69342	3.24017	3.1023	-0.137866	6.22e-114	2.78e-101	0.260912	5.27e-111	2.16e-98	0.705329	112	184	329	207	832	1158	1254	1566	3312	1763	9053	4153	2329	2997	844	10323
ENSMUSG00000081534	Slc48a1	6.69177	0.864011	0.916106	0.0520951	2.97e-12	1.16e-12	0.665203	6.86e-11	2.63e-11	0.934897	468	681	1327	1075	3551	953	1075	1195	2632	1458	7313	3933	2085	2158	1020	9196
ENSMUSG00000029017	Pmpcb	6.68852	-0.401963	-0.466749	-0.064786	0.000409789	0.000102617	0.571365	0.00284552	0.000747871	0.892287	940	1185	2894	2206	7225	612	968	1109	2186	1282	6157	2651	1987	1794	671	7103
ENSMUSG00000026260	Ndufa10	6.68742	-0.411045	-0.537178	-0.126133	0.000559561	2.02e-05	0.293453	0.00377193	0.000170078	0.705329	880	1201	3130	2247	7458	708	934	1051	2214	1275	6182	2540	1948	1677	669	6834
ENSMUSG00000027792	Bche	6.68612	-0.524462	-0.709006	-0.184545	0.00736323	0.000645881	0.349002	0.034995	0.00388446	0.734803	1163	1471	2497	2296	7427	514	835	1120	2645	1325	6439	2623	2115	2089	291	7118
ENSMUSG00000097750	Gm4673	6.68597	-0.105714	-0.456753	-0.351039	0.350694	0.000134463	0.00210019	0.541976	0.000950872	0.126116	986	1095	2482	1911	6474	786	1021	1381	2294	1321	6803	2501	1824	1769	571	6665
ENSMUSG00000079293	Clec7a	6.6812	4.8136	4.76094	-0.0526641	2.43e-122	8.38e-117	0.742287	2.8e-119	9.29e-114	0.966085	38	51	124	69	282	1164	1224	1256	3835	1785	9264	5361	2052	3084	825	11322
ENSMUSG00000055538	Zcchc24	6.68081	-0.490263	-0.432096	0.0581663	0.000962351	0.00587985	0.696086	0.00608441	0.0271126	0.947961	1118	1477	2291	1952	6838	599	870	984	2119	1301	5873	2961	2506	1893	458	7818
ENSMUSG00000028194	Ddah1	6.68048	-0.677106	-0.765519	-0.0884127	1.58e-05	4.28e-06	0.575539	0.0001528	4.06e-05	0.893755	1084	1161	3316	2708	8269	607	689	1026	2263	1327	5912	2785	1899	1922	408	7014
ENSMUSG00000046949	Nqo2	6.67942	-0.656153	-0.730842	-0.074689	3.09e-07	7.65e-08	0.563228	3.97e-06	9.8e-07	0.887373	1104	1244	3162	2536	8046	563	786	1139	2299	1126	5913	2484	1968	1834	512	6798
ENSMUSG00000002289	Angptl4	6.67855	-0.331578	-1.3209	-0.989322	0.292559	9.83e-05	0.00223336	0.48874	0.000718123	0.131376	604	927	4049	3449	9029	823	1059	1335	2593	1437	7247	570	1234	1237	627	3668
ENSMUSG00000041959	S100a10	6.67818	-0.0259226	-0.409231	-0.383308	0.850954	0.00498267	0.0058386	0.984494	0.0236062	0.222793	767	1026	2234	2386	6413	731	1028	1450	2534	1322	7065	2315	1592	1790	684	6381
ENSMUSG00000035186	Ubd	6.67521	8.33264	8.23949	-0.0931497	6.59e-120	8.66e-116	0.675776	6.78e-117	8.61e-113	0.939677	2	14	2	5	23	1414	1260	1338	3481	1553	9046	4199	1590	3471	1080	10340
ENSMUSG00000024835	Coro1b	6.67486	0.876566	0.851091	-0.0254744	1.03e-14	4.99e-13	0.81696	2.86e-13	1.17e-11	0.990576	511	659	1399	976	3545	938	1047	1202	2698	1563	7448	3533	2235	2159	915	8842
ENSMUSG00000024378	Stard4	6.6732	-1.26576	-0.848249	0.417513	1.29e-12	6.92e-06	0.0190485	3.08e-11	6.33e-05	0.402295	1252	1759	3202	2864	9077	392	658	661	1820	1023	4554	3359	2329	1798	357	7843
ENSMUSG00000022500	Litaf	6.67319	0.804098	0.525494	-0.278604	1.58e-11	2.24e-05	0.0171394	3.45e-10	0.000186265	0.382128	593	818	1413	1010	3834	915	1119	1461	2851	1527	7873	3428	1845	2279	645	8197
ENSMUSG00000002396	Ocel1	6.67036	-0.413615	-0.556078	-0.142463	0.000190367	2.07e-06	0.20186	0.00143059	2.08e-05	0.705329	1075	1359	2533	2014	6981	671	927	1209	2108	1154	6069	2737	1951	1683	556	6927
ENSMUSG00000028607	Cpt2	6.66971	-0.580179	-0.963503	-0.383324	1.81e-06	1.07e-13	0.00190111	2.07e-05	2.65e-12	0.119038	1059	1355	3457	2357	8228	641	905	1258	2081	1217	6102	2063	1557	1595	512	5727
ENSMUSG00000000275	Trim25	6.66926	-0.240352	-0.304451	-0.0640988	0.0368711	0.0120736	0.578793	0.129837	0.0499941	0.894917	954	1126	2407	1950	6437	706	913	1199	2162	1239	6219	2757	1881	2223	583	7444
ENSMUSG00000040128	Pnrc1	6.66909	0.767244	-0.25663	-1.02387	7.66e-07	0.11254	5.31e-11	9.37e-06	0.276566	8.34e-08	894	796	1584	1094	4368	1036	1367	1656	3450	1562	9071	2756	1285	1323	418	5782
ENSMUSG00000021620	Acot12	6.6685	-0.602237	-0.647051	-0.0448139	4.89e-06	3.55e-06	0.735512	5.21e-05	3.42e-05	0.963786	1044	1215	3104	2419	7782	558	850	1140	1977	1231	5756	2659	2110	1754	503	7026
ENSMUSG00000016528	Mapkapk2	6.6675	0.616392	0.521565	-0.0948265	1.08e-07	1.62e-05	0.405577	1.5e-06	0.000138769	0.785588	546	866	1544	1184	4140	937	1098	1184	2493	1469	7181	3433	1905	2192	819	8349
ENSMUSG00000036093	Arl5a	6.66663	-0.423729	-0.503799	-0.0800701	0.00189788	0.000477377	0.559106	0.0109782	0.0029687	0.885573	1018	1499	2361	1969	6847	602	843	1084	2529	1195	6253	3165	1917	1933	442	7457
ENSMUSG00000051285	Pcmtd1	6.66561	-0.485564	-0.451402	0.0341614	0.00330012	0.00978722	0.836731	0.0176611	0.0418556	0.995138	1020	1348	2268	2320	6956	529	741	1090	2417	1299	6076	3028	2270	2109	397	7804
ENSMUSG00000018428	Akap1	6.66551	-0.455015	-0.558891	-0.103877	0.00218938	0.000376908	0.486691	0.0124177	0.00240567	0.843401	1118	1253	2628	2094	7093	664	909	1009	2225	1241	6048	2641	2166	2044	389	7240
ENSMUSG00000046794	Ppp1r3b	6.6626	-1.56248	-1.89815	-0.33567	1.53e-15	4.21e-19	0.0888384	4.52e-14	1.5e-17	0.649445	1616	2855	3978	2327	10776	333	720	677	2234	826	4790	1455	1147	1382	317	4301
ENSMUSG00000066900	Suds3	6.66086	-0.375094	-0.432096	-0.057002	0.000601371	0.000180784	0.604042	0.00402459	0.00123863	0.90669	986	1149	2658	2084	6877	629	801	1102	2352	1300	6184	2637	1907	1863	651	7058
ENSMUSG00000001323	Srr	6.66009	-0.672246	-0.829291	-0.157045	3.76e-08	1.65e-10	0.203138	5.58e-07	2.97e-09	0.705329	1081	1348	3243	2438	8110	613	802	1089	2262	1082	5848	2366	1892	1716	466	6440
ENSMUSG00000058997	Vwa8	6.65914	-0.660421	-0.714223	-0.0538016	6.14e-07	3.62e-07	0.686553	7.64e-06	4.13e-06	0.943867	1185	1403	2837	2225	7650	534	773	1154	2033	1205	5699	2498	2037	1842	464	6841
ENSMUSG00000003068	Stk11	6.65841	-0.329793	-0.273899	0.055894	0.00355881	0.0215957	0.622312	0.0188253	0.0801743	0.915507	963	1131	2423	1960	6477	670	912	1010	2156	1184	5932	2698	1984	1751	817	7250
ENSMUSG00000013858	Tmem259	6.65718	-0.2944	-0.317396	-0.0229954	0.00557079	0.00454855	0.82908	0.0276801	0.0218149	0.992668	1004	1182	2175	2004	6365	685	859	1060	2229	1280	6113	2684	2013	1876	677	7250
ENSMUSG00000035473	Galm	6.65502	-0.717377	-0.757298	-0.0399215	2.48e-08	2.88e-08	0.758232	3.77e-07	3.95e-07	0.971483	938	1361	3347	2576	8222	530	830	1043	2056	1149	5608	2382	1972	1744	532	6630
ENSMUSG00000006273	Atp6v1b2	6.65496	1.37092	1.22511	-0.145809	3.93e-28	1.75e-21	0.220645	2.11e-26	7.03e-20	0.705329	390	496	1043	767	2696	976	1211	1239	3017	1595	8038	4081	1863	2386	788	9118
ENSMUSG00000036478	Btg1	6.65298	0.743932	0.802475	0.0585427	2.72e-06	1.25e-06	0.706433	3.03e-05	1.31e-05	0.951506	527	605	1307	1256	3695	790	1042	1163	2780	1422	7197	3524	1764	1914	1183	8385
ENSMUSG00000039640	Mrpl12	6.65015	-0.421563	-0.426115	-0.00455199	0.00105588	0.00172902	0.971944	0.00659902	0.00932469	1	798	1201	2867	2240	7106	736	796	1101	2023	1133	5789	2456	1849	1813	754	6872
ENSMUSG00000040850	Psme4	6.64943	-0.281896	-0.335934	-0.0540372	0.0129595	0.00494718	0.634868	0.0563756	0.023469	0.921562	850	1308	2268	2028	6454	625	913	1185	2269	1185	6177	2855	2006	1970	560	7391
ENSMUSG00000071076	Jund	6.64914	0.557865	0.196491	-0.361374	7.92e-06	0.131972	0.00354341	8.09e-05	0.310356	0.172905	603	917	1653	1310	4483	920	1047	1524	2441	1501	7433	2812	1643	1773	795	7023
ENSMUSG00000028649	Macf1	6.6458	0.452673	0.353381	-0.0992919	4.51e-05	0.00228521	0.364236	0.00039619	0.0118983	0.749191	667	922	1421	1345	4355	778	1123	1213	2499	1406	7019	3448	2091	1937	716	8192
ENSMUSG00000028601	Echdc2	6.64199	-0.388621	-0.40694	-0.01832	0.00255031	0.00274547	0.887282	0.014161	0.013989	1	951	1249	2668	1887	6755	670	821	1121	2019	1230	5861	2802	2173	1996	473	7444
ENSMUSG00000025903	Lypla1	6.64083	-0.559438	-0.506764	0.0526737	3.4e-05	0.000382035	0.697518	0.000305538	0.00243408	0.948406	978	1234	2801	2261	7274	518	706	1108	2453	1105	5890	2984	2025	1893	506	7408
ENSMUSG00000057037	Cfhr1	6.64075	-0.453631	-0.548369	-0.0947372	0.000932845	0.000156016	0.491981	0.00592646	0.00108424	0.846365	917	1241	2968	2099	7225	569	795	1097	2500	1209	6170	2561	2026	1963	462	7012
ENSMUSG00000021814	Anxa7	6.63843	0.229101	0.354273	0.125172	0.0373069	0.00208664	0.24981	0.130851	0.0109754	0.705329	637	866	1717	1579	4799	642	900	1227	2456	1322	6547	3250	2248	2283	773	8554
ENSMUSG00000049723	Mmp12	6.63708	8.32485	7.89426	-0.430595	1.23e-102	5.59e-93	0.0811723	8.25e-100	3.36e-90	0.63116	5	10	7	3	25	1400	1290	1376	3882	1942	9890	5102	995	2537	835	9469
ENSMUSG00000054733	Msra	6.63252	-0.442162	-0.507928	-0.065766	0.000949923	0.000331217	0.62519	0.00601904	0.00214395	0.917489	808	1100	3045	2340	7293	609	919	1091	2140	1127	5886	2447	2037	1777	585	6846
ENSMUSG00000021670	Hmgcr	6.6295	-0.122769	0.887622	1.01039	0.484999	1.78e-06	7.09e-09	0.684001	1.81e-05	6.59e-06	683	964	1394	1159	4200	433	759	782	1905	908	4787	6124	3567	2169	729	12589
ENSMUSG00000015536	Mocs2	6.62802	-0.430292	-0.597041	-0.166749	0.000378914	3.18e-06	0.171774	0.00266126	3.1e-05	0.705329	961	1158	2864	2171	7154	553	877	1109	2347	1255	6141	2703	1889	1579	521	6692
ENSMUSG00000045658	Pid1	6.62589	-0.317968	-0.532065	-0.214097	0.021552	0.000276148	0.124057	0.0851096	0.00181645	0.687849	1061	1224	2322	1941	6548	650	961	1095	2388	1164	6258	2778	2022	1733	396	6929
ENSMUSG00000035769	Xylb	6.62144	-0.727142	-0.622609	0.104533	2.21e-07	2.74e-05	0.458137	2.92e-06	0.000223271	0.825024	1126	1354	2698	2278	7456	514	786	901	1980	1137	5318	2740	2146	1952	415	7253
ENSMUSG00000002981	Clptm1	6.62008	-0.181253	-0.362912	-0.181659	0.0805273	0.000894595	0.0811709	0.229428	0.00519495	0.63116	880	1126	2325	1884	6215	713	942	1162	2163	1250	6230	2849	1752	1777	565	6943
ENSMUSG00000030830	Itgal	6.62005	3.34884	3.16044	-0.188401	5.28e-116	1.17e-100	0.131066	4.76e-113	8.9e-98	0.692222	102	143	267	238	750	1025	1348	1289	3400	1844	8906	4615	2221	2439	731	10006
ENSMUSG00000110711	Gm45760	6.61953	-0.412086	-0.625133	-0.213047	0.00083881	1.7e-06	0.0868338	0.00538629	1.74e-05	0.64837	1007	1195	2746	2060	7008	755	901	988	1905	1292	5841	2638	1891	1582	470	6581
ENSMUSG00000025089	Gfra1	6.61651	-0.350283	-0.420104	-0.0698216	0.0114414	0.00407285	0.615583	0.0508852	0.0198304	0.911985	951	1136	2509	2003	6599	558	840	1231	2132	1225	5986	2984	2096	1792	447	7319
ENSMUSG00000052337	Immt	6.61003	-0.288737	-0.435602	-0.146865	0.0078282	0.000143524	0.178848	0.0368597	0.00100655	0.705329	804	1254	2452	2011	6521	667	954	1139	2091	1148	5999	2633	1817	1655	607	6712
ENSMUSG00000017802	Retreg3	6.60969	-0.469739	-0.453446	0.0162937	1.99e-05	9.43e-05	0.882949	0.000188948	0.000691123	1	891	1200	2674	2135	6900	639	801	1028	2047	1121	5636	2622	2062	1747	584	7015
ENSMUSG00000022235	Cmbl	6.60919	-1.02083	-1.12841	-0.107572	8.01e-12	1.45e-12	0.475245	1.8e-10	3.24e-11	0.835526	1053	1360	3762	3040	9215	487	654	943	1966	1074	5124	1829	1843	1409	487	5568
ENSMUSG00000000441	Raf1	6.60596	-0.28222	-0.265323	0.0168969	0.010682	0.0225804	0.878793	0.0479741	0.0832192	1	780	1152	2354	1998	6284	712	794	1080	2207	1078	5871	2707	1951	1937	639	7234
ENSMUSG00000025279	Dnase1l3	6.60569	1.21779	0.99281	-0.22498	5.55e-18	9.07e-12	0.0979667	1.87e-16	1.87e-10	0.657385	469	506	1020	872	2867	1002	1176	1195	2754	1573	7700	4017	1961	2230	562	8770
ENSMUSG00000024975	Pdcd4	6.6053	-0.754864	-0.657395	0.0974688	1.02e-10	9.98e-08	0.406502	2.07e-09	1.25e-06	0.786482	1035	1429	2791	2289	7544	490	780	846	2084	1100	5300	2684	1953	1776	506	6919
ENSMUSG00000031446	Cul4a	6.60518	-0.434104	-0.271066	0.163038	0.000112178	0.021876	0.147429	0.000893954	0.0810168	0.705329	875	1234	2438	1898	6445	651	677	930	2182	1148	5588	2813	2206	1859	644	7522
ENSMUSG00000022210	Dhrs4	6.60325	-0.729551	-0.906178	-0.176627	2.3e-10	1.28e-13	0.12938	4.47e-09	3.14e-12	0.692222	1031	1313	3288	2440	8072	628	740	957	1891	1207	5423	2289	1679	1472	504	5944
ENSMUSG00000025860	Xiap	6.60322	-0.382019	-0.504482	-0.122462	0.00733632	0.000811946	0.392411	0.0349048	0.00476263	0.775246	1033	1276	2126	2039	6474	585	783	1009	2462	1281	6120	2894	1944	1808	405	7051
ENSMUSG00000059811	Atl2	6.60101	-0.317008	-0.622771	-0.305763	0.00829307	9.86e-07	0.0116905	0.0387234	1.05e-05	0.3194	982	1236	2564	1882	6664	616	768	1303	2271	1310	6268	2308	1622	1709	514	6153
ENSMUSG00000051853	Arf3	6.59969	0.704968	0.652826	-0.0521422	8.18e-09	2.89e-07	0.662746	1.32e-07	3.37e-06	0.933858	590	660	1322	1113	3685	863	1049	1160	2442	1412	6926	3694	2189	2244	589	8716
ENSMUSG00000031545	Gpat4	6.59804	-0.575683	-0.714668	-0.138985	3.19e-07	2.13e-09	0.221676	4.1e-06	3.36e-08	0.705329	1000	1194	2953	2279	7426	607	757	987	2128	1220	5699	2377	1788	1565	537	6267
ENSMUSG00000030341	Tnfrsf1a	6.59794	0.630332	0.608176	-0.0221564	2.2e-08	2.15e-07	0.840687	3.36e-07	2.57e-06	0.99533	578	702	1425	1133	3838	847	1026	1162	2461	1326	6822	3442	2092	2369	643	8546
ENSMUSG00000025702	Marchf8	6.59566	-0.339438	-0.272162	0.0672759	0.00139164	0.0148804	0.527431	0.00842522	0.0594391	0.868054	814	1129	2373	2010	6326	599	878	972	2188	1112	5749	2751	1927	1800	700	7178
ENSMUSG00000005103	Wdr1	6.59524	1.14107	1.14209	0.0010144	1.15e-23	3.56e-22	0.992586	5.08e-22	1.48e-20	1	399	506	1079	886	2870	835	1151	1184	2523	1475	7168	3685	2019	2235	880	8819
ENSMUSG00000072704	Smim10l1	6.59521	-0.443984	-0.457994	-0.0140102	6.33e-05	9.16e-05	0.899992	0.000535514	0.000672923	1	974	1310	2464	1839	6587	556	825	996	2273	1146	5796	2706	1924	1820	534	6984
ENSMUSG00000022574	Naprt	6.59215	-0.322964	-0.515812	-0.192848	0.0117099	0.000140804	0.134967	0.0518952	0.000989161	0.698828	1056	960	2675	1879	6570	653	867	1027	2275	1255	6077	2272	1913	1741	522	6448
ENSMUSG00000025815	Dhtkd1	6.59197	-0.911253	-0.939431	-0.0281783	6.87e-06	1.33e-05	0.889911	7.11e-05	0.000116058	1	1394	1385	2616	2496	7891	469	687	819	2144	1122	5241	2490	2160	1638	259	6547
ENSMUSG00000009633	G0s2	6.5916	-1.40166	-2.14912	-0.747464	1.77e-07	3.02e-13	0.00618339	2.37e-06	7.2e-12	0.229678	1093	1263	6280	3553	12189	616	518	971	1814	839	4758	671	1187	1190	258	3306
ENSMUSG00000036813	Entpd8	6.58786	-0.59948	-0.759739	-0.160259	7.57e-06	8.93e-08	0.235417	7.76e-05	1.13e-06	0.705329	966	1254	2971	2321	7512	579	837	945	2163	1148	5672	2352	1946	1649	401	6348
ENSMUSG00000070473	Cldn3	6.58616	-0.637266	-0.633294	0.0039722	2.6e-07	1.28e-06	0.974533	3.38e-06	1.34e-05	1	1052	1213	2675	2289	7229	631	801	976	1799	1029	5236	2784	1988	1598	464	6834
ENSMUSG00000041261	Car8	6.58615	-0.833348	-0.736156	0.0971921	9.81e-10	3.4e-07	0.478107	1.78e-08	3.9e-06	0.837402	1003	1374	3068	2410	7855	481	776	790	2006	1066	5119	2817	2081	1488	454	6840
ENSMUSG00000018501	Ncor1	6.58571	-0.157544	-0.379107	-0.221564	0.242414	0.0076661	0.101586	0.468613	0.0339928	0.661515	962	1060	2053	1855	5930	629	883	1123	2502	1272	6409	2567	1928	1924	421	6840
ENSMUSG00000063232	Serpina11	6.5826	-0.518898	-0.684892	-0.165994	1.83e-05	9.37e-08	0.174271	0.000175147	1.18e-06	0.705329	990	1341	2925	1829	7085	652	952	902	2007	1086	5599	2505	1814	1549	475	6343
ENSMUSG00000032418	Me1	6.58092	-1.42471	-1.58346	-0.158745	1.52e-16	1.38e-17	0.360598	4.7e-15	4.61e-16	0.745865	1161	1817	3582	3740	10300	434	613	831	1293	1044	4215	1645	1689	1205	310	4849
ENSMUSG00000026712	Mrc1	6.58061	0.906878	0.667257	-0.23962	2.99e-12	7.44e-07	0.0587655	6.89e-11	8.11e-06	0.569472	512	665	1171	1043	3391	826	1039	1221	2824	1634	7544	3863	2015	1849	546	8273
ENSMUSG00000037235	Mxd4	6.58055	-0.268456	-0.376553	-0.108097	0.0133333	0.000990859	0.320988	0.0576795	0.00567917	0.710036	922	1144	2281	1803	6150	585	882	1025	2186	1320	5998	2579	1855	1813	553	6800
ENSMUSG00000038467	Chmp4b	6.57927	0.577377	0.567612	-0.00976553	2.24e-05	6.57e-05	0.941936	0.000209864	0.000497582	1	541	697	1498	1201	3937	880	1111	1110	2184	1184	6469	3014	1917	1863	945	7739
ENSMUSG00000046070	Igfals	6.5789	-1.58705	-1.51444	0.0726098	2.04e-25	1.4e-20	0.634335	9.7e-24	5.41e-19	0.921562	1450	1907	3767	3032	10156	309	551	645	1884	830	4219	1708	1617	1330	389	5044
ENSMUSG00000024120	Lrpprc	6.5774	-0.41848	-0.476276	-0.0577959	0.000716934	0.000265262	0.641908	0.0046923	0.00174924	0.92521	896	1240	2461	2003	6600	554	878	1092	2085	1099	5708	2751	1944	1807	455	6957
ENSMUSG00000019883	Echdc1	6.5762	-0.566164	-0.631901	-0.0657367	1.1e-06	2.72e-07	0.574281	1.31e-05	3.18e-06	0.893284	942	1246	2726	2225	7139	555	791	946	2178	1137	5607	2731	1837	1618	470	6656
ENSMUSG00000039063	Echdc3	6.57549	-0.606748	-0.728143	-0.121394	5.1e-06	2.48e-07	0.365609	5.41e-05	2.93e-06	0.750487	974	1107	3271	2181	7533	542	746	1003	2160	1174	5625	2293	1825	1658	479	6255
ENSMUSG00000020869	Lrrc59	6.5752	0.020821	-0.343078	-0.363899	0.868223	0.00950176	0.00393502	0.996245	0.0408239	0.182567	633	1333	2060	1627	5653	846	959	1053	2363	1306	6527	2490	1591	1628	571	6280
ENSMUSG00000067203	H2-K2	6.57472	1.74858	1.70983	-0.0387556	2.59e-49	1.34e-44	0.72554	3e-47	1.47e-42	0.960652	252	374	722	637	1985	814	961	1410	3036	1601	7822	3796	2180	2341	832	9149
ENSMUSG00000008393	Carhsp1	6.57467	-0.499373	-0.556787	-0.0574136	1.13e-05	3.65e-06	0.61638	0.000112268	3.51e-05	0.912192	931	1207	2547	2164	6849	620	836	1019	1883	1105	5463	2404	1865	1437	651	6357
ENSMUSG00000024644	Cndp2	6.57258	1.19364	1.12555	-0.0680888	2.96e-19	3.25e-16	0.594891	1.07e-17	9.97e-15	0.902201	402	545	1026	766	2739	926	1104	1153	2671	1375	7229	3608	1687	2108	929	8332
ENSMUSG00000082292	Gm12250	6.57157	4.8791	5.13341	0.254314	2.68e-183	1.76e-194	0.0443862	2.58e-179	2.54e-190	0.531683	23	61	73	64	221	776	1109	1286	3360	1412	7943	4079	2947	3096	960	11082
ENSMUSG00000027180	Fbxo3	6.57048	-0.501789	-0.487286	0.0145032	6.14e-06	3.13e-05	0.896537	6.4e-05	0.000252261	1	936	1126	2682	2057	6801	590	764	1024	1990	1102	5470	2714	1902	1739	531	6886
ENSMUSG00000049404	Rarres1	6.5702	-0.677614	-0.726697	-0.0490828	5.41e-08	3.73e-08	0.69601	7.85e-07	5.04e-07	0.94792	1076	1236	2761	2273	7346	573	746	1109	1745	1018	5191	2106	1819	1722	528	6175
ENSMUSG00000098973	Mir6236	6.569	1.08349	0.972933	-0.110553	4.08e-10	6.24e-08	0.511701	7.74e-09	8.12e-07	0.859738	322	624	1295	846	3087	822	1254	1653	2118	1083	6930	3594	1814	2018	828	8254
ENSMUSG00000041515	Irf8	6.56544	3.71134	3.76099	0.0496518	5.15e-84	7.26e-83	0.757007	2.01e-81	3.17e-80	0.971311	81	108	191	135	515	1175	1218	1085	2628	1525	7631	3911	2009	2393	1204	9517
ENSMUSG00000042726	Trafd1	6.56529	1.4592	1.41702	-0.0421807	9.48e-38	1.4e-33	0.694381	7.41e-36	9.93e-32	0.947036	332	445	873	677	2327	948	1069	1190	2683	1443	7333	3427	2075	2326	855	8683
ENSMUSG00000027495	Fam210b	6.56475	-0.620116	-0.777567	-0.157451	2.75e-07	1.24e-09	0.196083	3.57e-06	2.04e-08	0.705329	1015	1529	2724	1901	7169	590	732	882	2295	1128	5627	2542	1746	1427	457	6172
ENSMUSG00000024254	Abcg8	6.55832	-0.59697	-0.197259	0.399712	0.000254946	0.251435	0.0143202	0.00186429	0.454791	0.35461	812	1026	2824	1976	6638	515	750	866	1504	1110	4745	3351	2744	1672	515	8282
ENSMUSG00000049502	Dtx3l	6.55815	0.760334	0.722624	-0.0377107	4.16e-07	3.84e-06	0.797464	5.25e-06	3.68e-05	0.984373	558	655	1241	986	3440	653	878	1266	2776	1541	7114	3390	2249	2517	500	8656
ENSMUSG00000030237	Slco1a4	6.5575	-1.03935	-1.02116	0.0181898	1.57e-06	9.54e-06	0.933271	1.82e-05	8.55e-05	1	1182	1175	3658	2640	8655	426	598	629	2465	1044	5162	2144	2089	1639	292	6164
ENSMUSG00000070348	Ccnd1	6.55718	1.19719	1.65709	0.459897	9.6e-15	1.16e-24	0.00187138	2.67e-13	5.6e-23	0.118812	269	549	966	576	2360	831	1008	1133	1963	980	5915	4362	2450	2725	954	10491
ENSMUSG00000020826	Nos2	6.55537	10.5873	10.0183	-0.568949	6.54e-106	3.83e-95	0.03155	4.96e-103	2.4e-92	0.477293	1	1	3	0	5	1592	1352	1137	3221	1969	9271	5208	1072	2267	527	9074
ENSMUSG00000025647	Shisa5	6.55237	1.61791	1.70494	0.0870279	2e-25	2.82e-26	0.553119	9.55e-24	1.49e-24	0.882102	279	328	834	625	2066	891	985	1258	2347	1513	6994	3277	2068	2053	1178	8576
ENSMUSG00000031948	Kars	6.55198	0.292343	0.269039	-0.0233038	0.00768665	0.0190444	0.830103	0.0363035	0.0724858	0.9929	607	769	1730	1462	4568	677	971	1146	2262	1278	6334	2850	1933	1919	766	7468
ENSMUSG00000029405	G3bp2	6.55092	0.49745	0.407	-0.0904497	1.39e-05	0.000659405	0.422562	0.000135921	0.00395725	0.799119	598	773	1509	1180	4060	730	844	1361	2467	1303	6705	3012	1800	2135	695	7642
ENSMUSG00000039648	Kyat1	6.5504	-1.28566	-1.27773	0.00793484	4.49e-19	8.8e-17	0.956322	1.59e-17	2.79e-15	1	1140	1662	3421	3064	9287	454	676	779	1682	769	4360	2158	1727	1365	329	5579
ENSMUSG00000032348	Gsta4	6.544	-0.564783	-0.639045	-0.0742617	5.73e-05	1.75e-05	0.599748	0.000490959	0.000149406	0.904499	804	1042	3251	2225	7322	613	703	1044	1929	1075	5364	2210	1609	1591	631	6041
ENSMUSG00000026307	Scly	6.5437	-0.205181	-0.463506	-0.258325	0.107615	0.000573737	0.0440486	0.280436	0.00349776	0.531683	847	1068	2321	1865	6101	761	908	974	2042	1239	5924	2776	1774	1595	411	6556
ENSMUSG00000026229	Psmd1	6.54237	-0.19749	-0.305734	-0.108244	0.0577124	0.00524199	0.299536	0.179974	0.0246444	0.705329	833	1100	2143	1735	5811	635	824	1085	2218	1160	5922	2639	1690	1875	547	6751
ENSMUSG00000068749	Psma5	6.54111	0.537064	0.528894	-0.00817008	1.48e-06	5.54e-06	0.940583	1.73e-05	5.16e-05	1	494	711	1580	1200	3985	692	872	1230	2566	1297	6657	2969	2073	2014	761	7817
ENSMUSG00000027514	Zbp1	6.5394	3.36397	3.45581	0.0918376	4.91e-109	5.95e-110	0.472682	3.82e-106	5.2e-107	0.833912	112	153	177	166	608	840	1156	1410	2726	1490	7622	3969	2344	2557	986	9856
ENSMUSG00000031299	Pdha1	6.53894	-0.306507	-0.359926	-0.053419	0.00595488	0.00217191	0.632963	0.0293157	0.0113679	0.921321	766	1125	2342	1946	6179	628	822	917	2209	1168	5744	2648	1883	1769	519	6819
ENSMUSG00000006476	Nsmf	6.53854	-0.665312	-0.796849	-0.131538	2.76e-07	6.46e-09	0.313586	3.58e-06	9.67e-08	0.705329	1052	1305	2696	2176	7229	601	754	946	1871	1064	5236	2600	1723	1573	362	6258
ENSMUSG00000038845	Phb	6.53663	-0.237111	-0.339381	-0.102269	0.0614299	0.0111952	0.42224	0.18885	0.0468482	0.799032	732	966	2449	1994	6141	649	861	1079	1943	1170	5702	2322	1758	1547	702	6329
ENSMUSG00000005069	Pex5	6.53469	-0.526107	-0.672995	-0.146888	2.55e-05	3.64e-07	0.24343	0.000235943	4.16e-06	0.705329	1042	1158	2558	2035	6793	636	756	883	2059	1161	5495	2415	1775	1681	404	6275
ENSMUSG00000004730	Adgre1	6.5329	2.82226	2.5116	-0.31066	4.9e-98	8.17e-76	0.00880315	2.71e-95	2.87e-73	0.278837	134	186	381	345	1046	1047	1226	1375	3012	1708	8368	3963	1901	2100	700	8664
ENSMUSG00000015755	Tab2	6.53248	0.050251	-0.42612	-0.476371	0.655509	0.000335636	2.67e-05	0.834889	0.00216865	0.00587508	847	1054	2006	1529	5436	693	959	1119	2653	1326	6750	2459	1435	1654	443	5991
ENSMUSG00000029071	Dvl1	6.53235	-0.291385	-0.480553	-0.189168	0.0142028	0.000127857	0.113572	0.0607933	0.00090996	0.676042	924	1108	2215	1864	6111	658	828	1081	1827	1276	5670	2432	1813	1673	465	6383
ENSMUSG00000110279	Gm45552	6.53108	0.327667	0.583455	0.255788	0.0451736	0.000678198	0.113944	0.150565	0.00405316	0.676042	492	714	1696	1271	4173	734	790	988	2154	1158	5824	2803	1815	1871	1163	7652
ENSMUSG00000040918	Slc19a2	6.53093	-0.660079	-0.650015	0.0100647	0.00100226	0.00225254	0.960157	0.00630631	0.0117494	1	1064	1238	2382	2220	6904	379	787	908	2196	1115	5385	3161	2063	1504	292	7020
ENSMUSG00000031438	Rnf128	6.52924	-0.619775	-0.660443	-0.0406682	1.12e-06	9.4e-07	0.750845	1.34e-05	1e-05	0.969281	998	1335	2577	1973	6883	557	743	912	2058	1027	5297	2698	1857	1605	393	6553
ENSMUSG00000020620	Abca8b	6.52801	-0.268953	-0.701526	-0.432574	0.103449	6.22e-05	0.00952874	0.273067	0.000472715	0.290335	977	1411	1943	1733	6064	588	945	1147	2372	1136	6188	2590	1604	1524	293	6011
ENSMUSG00000030313	Dennd5b	6.51972	-0.43562	-0.514929	-0.0793098	0.00679099	0.00248156	0.623671	0.032733	0.0128027	0.916464	965	1221	2190	1894	6270	545	810	960	2130	1111	5556	2791	1938	1810	316	6855
ENSMUSG00000013997	Nit1	6.51839	-0.34173	-0.44083	-0.0991003	0.00196895	0.000153485	0.372173	0.0113257	0.00106939	0.756696	817	1037	2455	1968	6277	630	830	1035	1996	1065	5556	2450	1788	1667	531	6436
ENSMUSG00000032898	Fbxo21	6.51816	-0.646275	-0.309864	0.336411	0.00293959	0.177289	0.121864	0.0159917	0.381066	0.683891	949	749	2330	2600	6628	403	689	764	2014	1111	4981	2374	2338	2480	406	7598
ENSMUSG00000005510	Ndufs3	6.51801	-0.34821	-0.341955	0.00625437	0.00949628	0.0158086	0.963003	0.0434133	0.0624715	1	691	959	2848	1896	6394	612	722	1044	1992	1108	5478	2445	1787	1691	649	6572
ENSMUSG00000020429	Igfbp1	6.51778	1.13951	-0.594518	-1.73403	0.000760077	0.0886675	5.32e-07	0.0049399	0.235792	0.000255355	738	593	850	1265	3446	2414	963	1416	2543	832	8168	1690	975	821	239	3725
ENSMUSG00000105504	Gbp5	6.51634	5.74306	5.77695	0.0338874	1.49e-158	2.84e-156	0.825442	3.3e-155	6.82e-153	0.992455	20	31	27	45	123	970	1153	1174	3247	1501	8045	4548	2099	3007	743	10397
ENSMUSG00000025911	Adhfe1	6.51498	-0.235298	-0.432833	-0.197535	0.0838382	0.00261038	0.149235	0.235554	0.0133929	0.705329	688	998	2646	1925	6257	581	839	1175	2016	1215	5826	2207	1827	1695	508	6237
ENSMUSG00000029994	Anxa4	6.51461	0.784326	0.630816	-0.15351	8.38e-12	1.26e-07	0.171297	1.87e-10	1.56e-06	0.705329	437	606	1376	1118	3537	817	974	1238	2460	1328	6817	3121	1702	2013	713	7549
ENSMUSG00000041736	Tspo	6.5135	0.909767	0.886913	-0.0228547	6.66e-12	1.24e-10	0.859325	1.5e-10	2.27e-09	0.999362	408	534	1225	999	3166	840	984	1151	2366	1285	6626	3101	1847	1800	949	7697
ENSMUSG00000034438	Gbp8	6.51346	4.9159	4.93453	0.0186385	4.97e-163	1.49e-159	0.891878	1.3e-159	3.9e-156	1	24	43	72	89	228	944	1123	1274	3247	1473	8061	3938	2477	3027	703	10145
ENSMUSG00000030681	Mvp	6.51076	1.21717	1.18681	-0.030357	2.71e-25	1.22e-22	0.786146	1.28e-23	5.2e-21	0.981712	394	491	843	818	2546	803	993	1325	2430	1343	6894	3415	2052	2370	677	8514
ENSMUSG00000037405	Icam1	6.50963	3.02456	2.84686	-0.177698	6.84e-104	2.65e-89	0.142425	4.93e-101	1.41e-86	0.705329	126	181	279	257	843	876	1120	1566	2706	1738	8006	3836	2267	2384	646	9133
ENSMUSG00000053329	Gatd3a	6.50922	-0.508775	-0.586043	-0.0772683	4.98e-05	1e-05	0.540793	0.000432747	8.93e-05	0.874855	929	946	2953	1973	6801	585	783	959	1879	1088	5294	2411	1715	1580	519	6225
ENSMUSG00000025355	Mmp19	6.50817	-0.335667	-0.708227	-0.37256	0.00379631	8.43e-09	0.00149112	0.0199208	1.25e-07	0.10432	949	1197	2395	1812	6353	589	829	1077	2156	1258	5909	2405	1395	1564	400	5764
ENSMUSG00000039450	Dcxr	6.50783	-0.686757	-0.794971	-0.108214	6.8e-06	9.38e-07	0.482096	7.04e-05	1e-05	0.840039	813	1090	3313	2381	7597	679	739	853	1685	1010	4966	2067	1875	1335	499	5776
ENSMUSG00000044252	Osbpl1a	6.50735	-0.414827	-0.434836	-0.020009	0.00168207	0.00181805	0.880103	0.00988662	0.00974407	1	823	1023	2577	1967	6390	509	763	987	1948	1233	5440	2393	2033	1677	490	6593
ENSMUSG00000000708	Kat2b	6.50686	-0.335332	-0.283316	0.0520162	0.00228147	0.0142436	0.636526	0.0128766	0.0573251	0.922418	797	1102	2178	1830	5907	545	800	994	2048	1056	5443	2752	1882	1846	519	6999
ENSMUSG00000073838	Tufm	6.50476	-0.428631	-0.531634	-0.103003	0.000308107	2.33e-05	0.389657	0.00221083	0.000193018	0.773016	819	1075	2477	2109	6480	561	767	1006	2128	1062	5524	2368	1662	1353	640	6023
ENSMUSG00000004460	Dnajb11	6.5043	0.150108	-0.424689	-0.574797	0.243858	0.0017739	9.79e-06	0.468613	0.00954469	0.00293086	616	1139	1981	1552	5288	878	1057	1081	2269	1242	6527	2419	1362	1200	544	5525
ENSMUSG00000030513	Pcsk6	6.50421	-0.981202	-1.01504	-0.0338362	1.99e-09	5.64e-09	0.837154	3.47e-08	8.5e-08	0.995138	1179	1262	2677	2795	7913	386	706	782	1874	1051	4799	1978	1801	1591	347	5717
ENSMUSG00000029407	Uso1	6.50307	-0.206356	-0.343453	-0.137098	0.0757049	0.00505038	0.240016	0.219402	0.0238682	0.705329	664	1268	2027	1795	5754	595	864	930	2225	1215	5829	2502	1677	1644	567	6390
ENSMUSG00000040048	Ndufb10	6.50303	-0.474752	-0.515288	-0.0405361	0.000744514	0.000541907	0.774888	0.0048464	0.00332693	0.978085	782	995	2899	2025	6701	605	845	953	1656	1073	5132	2292	1646	1393	692	6023
ENSMUSG00000020182	Ddc	6.50267	-0.994575	-1.51138	-0.516803	4.68e-20	3.37e-38	3.33e-06	1.75e-18	2.88e-36	0.00120006	1109	1720	3261	2515	8605	544	668	925	1954	947	5038	1731	1130	1128	337	4326
ENSMUSG00000019312	Grb7	6.50146	-0.404367	-0.780241	-0.375874	0.0191405	2.1e-05	0.0311587	0.0775192	0.000175762	0.475137	1036	945	2645	2044	6670	584	807	964	2284	1253	5892	2574	1712	1369	279	5934
ENSMUSG00000019762	Iyd	6.5007	-0.397726	-0.382558	0.0151685	0.00267737	0.00617574	0.909127	0.0147755	0.0283004	1	828	1007	2630	1793	6258	602	728	965	2022	1060	5377	2497	2078	1773	452	6800
ENSMUSG00000021136	Smoc1	6.49797	-0.669854	-0.826205	-0.156351	5.53e-05	2.88e-06	0.350385	0.000475461	2.83e-05	0.735954	1130	1092	2603	2248	7073	502	724	964	1943	1094	5227	2135	1825	1705	303	5968
ENSMUSG00000039159	Ube2h	6.49659	-0.488141	-0.492735	-0.0045938	2.81e-05	6.2e-05	0.968718	0.000256537	0.000471184	1	987	1056	2211	2027	6281	526	716	925	2036	1123	5326	2377	1885	1595	529	6386
ENSMUSG00000028382	Ptbp3	6.49549	0.325904	0.388216	0.0623112	0.00264474	0.000609504	0.559761	0.014629	0.00369938	0.885977	607	871	1435	1150	4063	618	886	1048	2408	1178	6138	3019	1861	2056	708	7644
ENSMUSG00000076614	Ighg1	6.49443	2.9622	4.99304	2.03083	1.61e-06	5.55e-13	0.000296248	1.86e-05	1.3e-11	0.0340201	37	65	148	117	367	376	393	520	1383	604	3276	1579	627	1210	4703	8119
ENSMUSG00000038507	Parp12	6.49399	0.856219	0.959687	0.103468	4.51e-14	4.05e-16	0.345395	1.21e-12	1.23e-14	0.731692	499	557	1097	844	2997	694	920	1164	2268	1332	6378	3152	2323	2292	691	8458
ENSMUSG00000031782	Coq9	6.49159	-0.515592	-0.595452	-0.0798604	5.79e-05	1.13e-05	0.536199	0.00049545	0.000100222	0.872693	824	1165	2660	2027	6676	582	668	996	1973	1088	5307	2261	1968	1495	460	6184
ENSMUSG00000001794	Capns1	6.48761	0.48015	0.346558	-0.133592	1.85e-05	0.00306142	0.22729	0.000176805	0.0154189	0.705329	519	740	1537	1246	4042	792	1021	1096	2147	1202	6258	2967	1711	1824	670	7172
ENSMUSG00000030109	Slc6a12	6.48616	-0.765337	-0.984268	-0.218931	3.02e-07	6.33e-10	0.147132	3.89e-06	1.07e-08	0.705329	946	1192	3305	2289	7732	507	730	948	1817	1059	5061	1909	1793	1392	352	5446
ENSMUSG00000109482	Gm4756	6.4822	-0.932773	-1.0828	-0.150024	8.56e-08	5.66e-09	0.392771	1.2e-06	8.53e-08	0.775746	1183	1224	2922	2521	7850	456	729	779	1970	942	4876	2159	1743	1448	257	5607
ENSMUSG00000037062	Sh3glb1	6.47934	0.66902	0.7401	0.0710801	6.12e-08	9.3e-09	0.556116	8.8e-07	1.37e-07	0.883996	485	669	1237	967	3358	692	811	1003	2562	1330	6398	3076	1799	1907	893	7675
ENSMUSG00000074064	Mlycd	6.477	-0.423872	-0.444998	-0.0211262	0.000927151	0.000994023	0.869573	0.00589547	0.00569277	1	845	945	2743	1779	6312	530	742	987	1860	1147	5266	2244	1860	1617	553	6274
ENSMUSG00000038876	Rnf146	6.47425	-0.550199	-0.644408	-0.0942084	4.6e-07	2.32e-08	0.391788	5.77e-06	3.24e-07	0.774374	949	1169	2464	1957	6539	510	741	938	1865	1134	5188	2399	1641	1524	467	6031
ENSMUSG00000037573	Tob1	6.47369	-0.702757	-0.437969	0.264789	7.07e-05	0.0191027	0.134937	0.000592724	0.0726695	0.698828	995	1744	1702	1483	5924	513	751	707	1769	856	4596	2086	2165	1777	564	6592
ENSMUSG00000061959	Ces1e	6.47295	-1.88895	-2.05073	-0.161781	3.64e-33	1.92e-33	0.306135	2.48e-31	1.36e-31	0.705329	1212	1785	4650	3681	11328	337	480	590	1167	783	3357	1158	1252	916	297	3623
ENSMUSG00000087478	4930506C21Rik	6.47116	-0.367522	-0.420099	-0.0525773	0.00293497	0.00127676	0.671948	0.0159799	0.00712516	0.93752	803	1033	2498	1755	6089	565	603	1053	2129	1127	5477	2510	1664	1667	525	6366
ENSMUSG00000025498	Irf7	6.47031	1.55977	1.78765	0.227878	7.98e-28	1.49e-33	0.0897461	4.24e-26	1.06e-31	0.649445	269	332	632	666	1899	666	1036	1214	2124	1325	6365	2928	2618	2199	998	8743
ENSMUSG00000051483	Cbr1	6.4692	-0.399231	-0.561935	-0.162704	0.000990984	1.18e-05	0.18317	0.00624899	0.000104128	0.705329	753	1129	2504	1951	6337	674	673	920	2295	974	5536	2234	1614	1517	521	5886
ENSMUSG00000026353	Ubxn4	6.46625	0.089931	-0.311065	-0.400996	0.428601	0.00929409	0.000439644	0.627457	0.0400617	0.0443088	644	1117	1897	1437	5095	684	881	1119	2290	1321	6295	2478	1587	1470	454	5989
ENSMUSG00000017781	Pitpna	6.4633	0.637375	0.544475	-0.0928994	7.9e-08	1.08e-05	0.425233	1.12e-06	9.56e-05	0.800411	456	722	1381	1024	3583	783	892	1083	2210	1338	6306	3097	1626	1754	760	7237
ENSMUSG00000060261	Gtf2i	6.46035	-0.456009	-0.520367	-0.0643578	4.38e-05	9.88e-06	0.566283	0.000385828	8.84e-05	0.889649	992	1123	2207	1709	6031	580	733	960	1930	994	5197	2442	1741	1549	470	6202
ENSMUSG00000004071	Cdip1	6.45833	-0.090053	-0.465271	-0.375218	0.449248	0.000215346	0.00177317	0.648787	0.0014479	0.11434	710	921	2247	1808	5686	614	884	1111	1965	1345	5919	2296	1535	1335	509	5675
ENSMUSG00000000711	Rab5b	6.4582	-0.314716	-0.371741	-0.057025	0.0158828	0.00689522	0.663049	0.0665027	0.0311175	0.933941	897	996	2109	1711	5713	537	802	894	2059	1146	5438	2621	1797	1790	403	6611
ENSMUSG00000029864	Gstk1	6.45271	-0.872048	-1.01299	-0.140945	3.54e-09	1.27e-10	0.345335	6.03e-08	2.31e-09	0.731665	792	1211	3476	2485	7964	483	673	880	1700	989	4725	1675	1460	1322	530	4987
ENSMUSG00000025260	Hsd17b10	6.45218	-0.506604	-0.618466	-0.111862	0.00019649	1.79e-05	0.414881	0.00147299	0.000151887	0.792925	900	895	2786	1988	6569	522	771	959	1739	1120	5111	2020	1674	1394	571	5659
ENSMUSG00000004266	Ptpn6	6.44966	1.94054	1.88856	-0.0519796	2.43e-32	4.21e-29	0.733848	1.59e-30	2.52e-27	0.963384	205	301	632	485	1623	954	1039	1074	2383	1446	6896	3512	1529	1944	1008	7993
ENSMUSG00000039960	Rhou	6.44809	-0.210995	-0.868191	-0.657196	0.268569	1.88e-05	0.00069196	0.480263	0.000159196	0.0606233	818	1054	2285	2046	6203	498	862	1368	2040	1342	6110	1934	1507	1420	229	5090
ENSMUSG00000060002	Chpt1	6.4478	-0.714102	-0.770393	-0.0562911	2.01e-08	1.14e-08	0.66093	3.09e-07	1.65e-07	0.932849	937	1251	2382	2284	6854	444	706	838	1873	1071	4932	1957	1764	1503	448	5672
ENSMUSG00000025289	Prdx4	6.44706	-0.261916	-0.377211	-0.115295	0.0252683	0.00224348	0.32718	0.0968014	0.0117085	0.714856	707	1029	2494	1588	5818	669	804	864	1936	1104	5377	2384	1713	1475	553	6125
ENSMUSG00000040505	Abcg5	6.44606	-0.56501	-0.0820887	0.482921	0.000250701	0.613106	0.00172989	0.00183499	0.782786	0.112307	728	923	2585	1695	5931	463	691	767	1536	955	4412	2816	2712	1744	530	7802
ENSMUSG00000019370	Calm3	6.4454	0.556205	0.534307	-0.0218974	2.97e-05	0.000121841	0.867341	0.000270177	0.000871452	1	508	703	1226	1132	3569	776	980	1035	1928	1171	5890	2938	1622	1677	844	7081
ENSMUSG00000078622	Ccdc47	6.44357	-0.171812	-0.316638	-0.144827	0.110178	0.00516228	0.179408	0.285026	0.0243102	0.705329	750	1043	1895	1714	5402	584	775	1026	2161	1103	5649	2471	1668	1654	485	6278
ENSMUSG00000004270	Lpcat3	6.44141	-0.548969	-0.424707	0.124262	6.81e-05	0.00349816	0.368902	0.000573447	0.0173249	0.75342	764	1051	2504	1995	6314	489	673	909	1657	1092	4820	2226	2094	1698	481	6499
ENSMUSG00000003464	Pex19	6.4414	-0.326596	-0.343618	-0.0170216	0.00466063	0.00470057	0.883168	0.0237808	0.0224283	1	742	1028	2277	1740	5787	602	725	1014	1803	1025	5169	2269	1855	1677	522	6323
ENSMUSG00000052712	BC004004	6.44115	-0.277731	-0.382182	-0.104451	0.0163412	0.00172913	0.368921	0.0681451	0.00932469	0.75342	655	1044	2224	1904	5827	563	774	938	2116	1094	5485	2324	1612	1677	526	6139
ENSMUSG00000021559	Dapk1	6.44096	-0.607575	-0.950651	-0.343076	0.000389554	1.91e-07	0.0475779	0.00272404	2.3e-06	0.541562	1201	1442	2271	1516	6430	574	763	822	1945	1103	5207	2366	1540	1253	272	5431
ENSMUSG00000059890	Ube4a	6.43939	-0.205831	-0.416823	-0.210992	0.106293	0.00192805	0.0993324	0.2785	0.0102516	0.658618	811	1092	1952	1644	5499	610	832	1015	2123	1035	5615	2455	1704	1668	374	6201
ENSMUSG00000006418	Rnf114	6.43445	0.232813	0.334791	0.101978	0.0429731	0.00541566	0.370074	0.145263	0.0252918	0.754492	622	758	1603	1139	4122	627	809	1036	2033	1100	5605	2535	1969	1766	782	7052
ENSMUSG00000006519	Cyba	6.43402	3.37277	3.37857	0.00580346	2.79e-55	2.64e-53	0.975096	4.17e-53	4.2e-51	1	92	136	209	154	591	1086	1028	1042	2470	1420	7046	3772	1450	2057	1150	8429
ENSMUSG00000046671	Mtfr1l	6.43286	-0.429482	-0.348765	0.0807169	0.000273223	0.00500861	0.495256	0.00198622	0.0236941	0.849111	765	980	2345	1862	5952	504	742	903	1859	1016	5024	2395	1948	1634	518	6495
ENSMUSG00000000278	Scpep1	6.43175	0.470101	0.482883	0.0127829	3.77e-05	4.96e-05	0.909188	0.000335874	0.000383716	1	581	619	1294	1202	3696	673	833	953	2427	1206	6092	2962	1846	2018	620	7446
ENSMUSG00000034424	Gcsh	6.43127	-0.664109	-0.611901	0.0522084	3.22e-09	2.39e-07	0.644027	5.51e-08	2.83e-06	0.926272	800	1153	2755	1982	6690	504	669	899	1731	935	4738	2334	1621	1511	530	5996
ENSMUSG00000022912	Pros1	6.43018	0.737664	0.538932	-0.198732	6.66e-07	0.000478546	0.172443	8.22e-06	0.00297533	0.705329	491	646	1198	1021	3356	734	1010	1052	2359	1345	6500	3090	1841	2147	393	7471
ENSMUSG00000032812	Arap1	6.42874	0.429546	0.152526	-0.27702	0.000741321	0.251482	0.0282338	0.0048278	0.454836	0.457712	587	759	1354	1330	4030	822	853	1023	2188	1344	6230	2860	1816	1573	458	6707
ENSMUSG00000018927	Ccl6	6.42809	3.54529	3.21727	-0.328026	9.19e-57	2e-46	0.0886682	1.47e-54	2.34e-44	0.649445	55	145	223	183	606	1205	1021	1309	2520	1645	7700	4068	1258	2003	762	8091
ENSMUSG00000023913	Pla2g7	6.42735	3.17409	2.9447	-0.229388	2.34e-73	9.88e-62	0.132771	6.48e-71	2.17e-59	0.694173	105	140	268	229	742	1042	1110	1080	3066	1486	7784	4044	1444	2210	717	8415
ENSMUSG00000028199	Cryz	6.42522	-0.689148	-0.590601	0.0985476	1.04e-07	1.6e-05	0.449271	1.45e-06	0.000137756	0.820177	847	1057	2811	1981	6696	448	737	794	1896	880	4755	2141	1797	1651	489	6078
ENSMUSG00000028024	Enpep	6.42455	-0.905768	-1.02492	-0.119155	9.89e-10	8.33e-11	0.42537	1.79e-08	1.54e-09	0.800458	1040	1541	2414	2215	7210	469	616	838	1833	897	4653	2017	1748	1296	308	5369
ENSMUSG00000035199	Arl6ip5	6.42424	1.0321	0.789877	-0.242223	2.02e-15	4.56e-09	0.0551467	5.9e-14	6.97e-08	0.564109	401	460	1059	998	2918	739	887	1368	2487	1340	6821	2964	1506	1822	695	6987
ENSMUSG00000066441	Rdh11	6.42322	-0.60988	-0.694395	-0.0845151	0.000261428	8.83e-05	0.61515	0.00190866	0.000651897	0.911771	783	1059	2561	2331	6734	524	739	773	1815	1087	4938	2472	1781	1553	300	6106
ENSMUSG00000026924	Sec16a	6.42271	-0.298038	-0.4534	-0.155362	0.0392158	0.00296645	0.284557	0.135991	0.0149983	0.705329	911	1142	1808	1607	5468	634	798	883	1885	1079	5279	2447	1828	1595	346	6216
ENSMUSG00000046062	Ppp1r15b	6.41818	-0.381595	-0.261515	0.12008	0.00038187	0.0205248	0.264395	0.0026768	0.0770322	0.705329	838	954	2032	1707	5531	545	730	821	1707	1080	4883	2396	1747	1670	617	6430
ENSMUSG00000030629	Zfand6	6.41778	-0.173496	-0.420008	-0.246512	0.192819	0.00281789	0.0658503	0.413866	0.0143301	0.592036	771	820	2107	1875	5573	647	723	1164	1929	1059	5522	2294	1683	1467	445	5889
ENSMUSG00000000340	Dbt	6.4144	-0.692439	-0.922215	-0.229776	1.16e-07	3.27e-11	0.0820628	1.61e-06	6.36e-10	0.63381	986	1237	2634	2000	6857	421	715	924	1948	1030	5038	2243	1430	1342	347	5362
ENSMUSG00000041220	Elovl6	6.41286	-0.627201	-1.01984	-0.392638	0.00274322	5.11e-06	0.0640024	0.0150697	4.78e-05	0.586035	556	1556	2296	2671	7079	598	725	987	1632	1040	4982	2300	1619	982	280	5181
ENSMUSG00000031765	Mt1	6.40665	1.83937	2.36852	0.529147	6.97e-09	1.23e-12	0.0764273	1.14e-07	2.78e-11	0.62793	162	334	551	330	1377	539	423	982	3338	1217	6499	1671	1905	3496	1348	8420
ENSMUSG00000039952	Dag1	6.40587	-0.407547	-0.511676	-0.104129	0.00747187	0.00148591	0.496282	0.0354284	0.00815497	0.849759	985	1047	1823	1786	5641	530	781	834	1923	1074	5142	2705	1757	1466	334	6262
ENSMUSG00000074698	Csnk2a1	6.40552	-0.332061	-0.28504	0.0470214	0.00165809	0.0102112	0.656538	0.00977958	0.0433599	0.930402	763	1065	2013	1613	5454	523	663	909	1977	1055	5127	2499	1742	1640	529	6410
ENSMUSG00000039007	Cpq	6.40512	0.411408	0.241878	-0.169529	0.000323761	0.0430313	0.134092	0.00230821	0.138152	0.697918	554	683	1530	1231	3998	614	873	1018	2323	1350	6178	2540	1853	1796	519	6708
ENSMUSG00000029661	Col1a2	6.4038	2.29747	2.02088	-0.276588	5.03e-17	4.31e-13	0.276	1.62e-15	1.01e-11	0.705329	279	280	281	326	1166	1108	1162	913	2420	1553	7156	4241	1927	2087	345	8600
ENSMUSG00000024140	Epas1	6.4037	-0.40334	-0.638934	-0.235594	0.0240667	0.000745221	0.190716	0.0930266	0.00440297	0.705329	855	1165	1993	1896	5909	486	855	915	1856	1132	5244	2780	1672	1349	258	6059
ENSMUSG00000020986	Sec23a	6.4023	-0.310981	-0.507248	-0.196266	0.015339	0.000182035	0.128251	0.0646866	0.00124542	0.691174	859	1130	1817	1731	5537	542	712	922	2152	1119	5447	2352	1668	1509	379	5908
ENSMUSG00000053768	Chchd3	6.40099	-0.329618	-0.304193	0.0254249	0.00696775	0.0181627	0.835746	0.0334063	0.0697472	0.994939	636	1028	2143	1821	5628	526	713	976	1910	956	5081	2169	1657	1565	641	6032
ENSMUSG00000024132	Eci1	6.39973	-0.42909	-0.711189	-0.282098	0.00139738	6.08e-07	0.0378742	0.00845293	6.72e-06	0.506339	705	1035	2671	1984	6395	576	761	1027	1717	1057	5138	1737	1543	1350	491	5121
ENSMUSG00000014959	Gorasp2	6.39924	-0.256034	-0.42056	-0.164526	0.0222989	0.000372445	0.144451	0.0875076	0.00238034	0.705329	628	1093	2109	1792	5622	619	767	921	1958	1046	5311	2329	1566	1428	512	5835
ENSMUSG00000031431	Tsc22d3	6.39876	-0.902017	-0.612885	0.289132	1.15e-05	0.00491625	0.160832	0.000114322	0.0233338	0.705329	1009	1282	2328	1891	6510	466	725	556	1823	649	4219	1273	1586	1608	807	5274
ENSMUSG00000026880	Stom	6.39626	0.283917	0.321879	0.0379625	0.0137151	0.00756502	0.73899	0.0590479	0.0336652	0.965141	582	657	1476	1297	4012	611	873	961	2108	1074	5627	2594	1681	1785	741	6801
ENSMUSG00000038884	Shfl	6.39281	-0.313552	-0.611034	-0.297482	0.0311639	7.26e-05	0.0424921	0.114209	0.000545687	0.525694	963	1172	1782	1562	5479	653	727	977	1771	1108	5236	2258	1544	1503	327	5632
ENSMUSG00000025731	Mettl26	6.39198	-0.803318	-0.886637	-0.0833186	1.07e-09	2.42e-10	0.531452	1.93e-08	4.29e-09	0.870275	989	1033	2889	2125	7036	515	638	881	1690	819	4543	1794	1518	1187	539	5038
ENSMUSG00000034807	Colgalt1	6.39057	0.603533	0.538027	-0.0655059	1.21e-08	1.06e-06	0.527123	1.92e-07	1.12e-05	0.867969	490	673	1164	1060	3387	710	897	996	2179	1202	5984	3009	1772	1782	602	7165
ENSMUSG00000038712	Mindy1	6.38841	-0.318765	-0.403677	-0.0849115	0.0157421	0.00374637	0.521805	0.0660192	0.0184087	0.864694	774	976	2093	1741	5584	493	733	1067	1681	1106	5080	2234	1799	1599	426	6058
ENSMUSG00000039041	Adrm1	6.38837	-0.220543	-0.340577	-0.120034	0.0335327	0.00181604	0.249081	0.120788	0.00973507	0.705329	799	1011	1978	1453	5241	602	824	888	1831	1044	5189	2378	1545	1444	544	5911
ENSMUSG00000043131	Mob1a	6.38713	0.492433	0.64882	0.156386	1.76e-05	5.87e-08	0.163499	0.000168753	7.68e-07	0.705329	511	655	1292	948	3406	589	740	947	2394	1122	5792	3228	1738	2019	691	7676
ENSMUSG00000032051	Fdx1	6.38688	-0.663127	-0.524023	0.139104	1.29e-06	0.000292572	0.312203	1.53e-05	0.00191661	0.705329	742	996	2794	1960	6492	511	576	858	1614	946	4505	2167	1896	1416	535	6014
ENSMUSG00000021336	Slc17a4	6.38539	-0.195851	-0.686927	-0.491076	0.167171	4.87e-06	0.000621233	0.374547	4.57e-05	0.0568151	688	1061	2359	1693	5801	696	750	1058	2121	1059	5684	1981	1571	1327	310	5189
ENSMUSG00000031502	Col4a1	6.38314	1.51167	1.083	-0.428669	1.19e-22	7.99e-12	0.00369774	5.03e-21	1.66e-10	0.177167	376	478	638	579	2071	865	1113	1243	2352	1481	7054	3247	1688	1667	452	7054
ENSMUSG00000024913	Lrp5	6.37932	-0.0291886	-0.475304	-0.446116	0.869056	0.0109702	0.0123303	0.996843	0.0460673	0.326582	922	1000	1558	1351	4831	705	949	955	1907	1117	5633	2621	1547	1312	271	5751
ENSMUSG00000024966	Stip1	6.37831	0.163927	-0.428233	-0.592161	0.239999	0.0036439	2.66e-05	0.468613	0.0179511	0.00587508	597	890	1841	1548	4876	795	991	882	2087	1277	6032	1920	1197	1072	588	4777
ENSMUSG00000035757	Selenoo	6.37809	-0.725761	-0.503053	0.222707	1.35e-08	0.000187961	0.0824095	2.13e-07	0.00128141	0.634558	854	1050	2480	1923	6307	402	663	837	1554	893	4349	2215	1943	1581	483	6222
ENSMUSG00000002763	Pex6	6.37774	-0.589206	-0.730582	-0.141376	8.06e-08	3.3e-10	0.202624	1.14e-06	5.79e-09	0.705329	955	1041	2345	1925	6266	502	736	882	1654	997	4771	2028	1482	1383	455	5348
ENSMUSG00000038009	Dnajc22	6.37691	-0.457212	-0.601458	-0.144246	0.00046088	1.31e-05	0.272455	0.00316446	0.000114815	0.705329	842	1119	2117	1810	5888	576	783	876	1654	980	4869	2149	1762	1456	360	5727
ENSMUSG00000056999	Ide	6.37595	-0.289589	-0.46411	-0.174521	0.00936846	7.92e-05	0.119644	0.0429175	0.000591283	0.679355	717	1121	1850	1791	5479	545	776	887	1965	1079	5252	2199	1560	1519	447	5725
ENSMUSG00000030770	Parva	6.37553	-0.496396	-0.678246	-0.18185	0.000265935	2.56e-06	0.185091	0.00193764	2.53e-05	0.705329	891	1097	2334	1743	6065	479	771	885	1804	1058	4997	2188	1713	1386	337	5624
ENSMUSG00000050541	Adra1b	6.37435	-0.925578	-1.15097	-0.225389	1.31e-08	3.62e-11	0.170558	2.06e-07	6.99e-10	0.705329	1115	1130	2777	2346	7368	466	628	849	1494	970	4407	1802	1581	1279	256	4918
ENSMUSG00000003948	Mmd	6.36717	-0.652936	-0.658981	-0.00604552	5.89e-06	1.59e-05	0.966758	6.17e-05	0.000136474	1	902	918	2650	1957	6427	465	593	892	1912	882	4744	1863	1754	1534	436	5587
ENSMUSG00000029545	Acads	6.36595	-0.689932	-0.736568	-0.0466355	6.93e-09	5.2e-09	0.697931	1.13e-07	7.89e-08	0.948411	935	1056	2545	1917	6453	470	640	748	1647	1099	4604	2033	1579	1365	454	5431
ENSMUSG00000046985	Tapt1	6.36248	-0.600555	-0.136723	0.463832	1.24e-06	0.292497	0.000176067	1.47e-05	0.501125	0.0232796	792	992	1945	1715	5444	477	536	764	1629	815	4221	2516	2268	1770	539	7093
ENSMUSG00000070730	Rmdn3	6.36048	0.42809	0.491495	0.0634045	0.000357327	8.6e-05	0.590987	0.00252256	0.000636257	0.900065	492	560	1478	1159	3689	604	853	998	1991	1112	5558	2689	1986	1964	571	7210
ENSMUSG00000024866	Acy3	6.35942	-0.606136	-0.623313	-0.0171777	9.08e-06	1.62e-05	0.900599	9.19e-05	0.00013874	1	954	857	2630	1774	6215	492	709	830	1479	1020	4530	2055	1664	1320	501	5540
ENSMUSG00000025142	Aspscr1	6.35838	-0.363529	-0.37906	-0.0155319	0.00118295	0.00132968	0.890299	0.0072942	0.00739755	1	750	943	2180	1661	5534	538	649	874	1713	1109	4883	2237	1663	1406	551	5857
ENSMUSG00000028837	Psmb2	6.35664	0.342092	0.253468	-0.0886244	0.00294878	0.0352207	0.436796	0.0160308	0.118253	0.809754	524	654	1534	1243	3955	643	890	930	2059	1133	5655	2407	1605	1611	689	6312
ENSMUSG00000029173	Sepsecs	6.35631	-0.799399	-0.834876	-0.0354764	1.45e-07	2.27e-07	0.816618	1.97e-06	2.69e-06	0.990561	995	1197	2587	1837	6616	425	570	875	1676	943	4489	2188	1581	1526	296	5591
ENSMUSG00000026034	Clk1	6.35152	-0.324421	-0.245594	0.0788278	0.00684079	0.0518894	0.512316	0.03294	0.159494	0.859896	636	991	2004	1673	5304	542	710	829	1892	881	4854	2214	1542	1472	685	5913
ENSMUSG00000001729	Akt1	6.35126	0.342718	0.447517	0.104799	0.0066512	0.000704656	0.400169	0.0321614	0.00419043	0.781887	589	738	1235	990	3552	659	733	861	1933	1165	5351	2610	1710	1640	792	6752
ENSMUSG00000038298	Pdzk1	6.34835	-0.609584	-0.624715	-0.0151306	1.59e-07	3.67e-07	0.897235	2.14e-06	4.19e-06	1	826	1067	2460	1801	6154	450	789	780	1663	899	4581	2192	1596	1361	461	5610
ENSMUSG00000025369	Smarcc2	6.34787	-0.362811	-0.373921	-0.0111108	0.00113051	0.00143059	0.920809	0.00700469	0.00787987	1	851	1020	1796	1589	5256	512	784	784	1737	1012	4829	2434	1609	1490	473	6006
ENSMUSG00000021252	Erg28	6.34568	-0.38907	-0.0748115	0.314258	0.00225653	0.576056	0.013511	0.0127634	0.749492	0.344638	565	956	2097	1650	5268	418	729	778	1659	939	4523	2694	1966	1651	574	6885
ENSMUSG00000006005	Tpr	6.34548	0.487834	0.371135	-0.116698	5.91e-05	0.00338549	0.32935	0.000503898	0.0168218	0.716709	495	749	1224	1068	3536	739	804	1060	2019	1084	5706	2958	1590	1786	498	6832
ENSMUSG00000021037	Ahsa1	6.34418	0.0492447	-0.334172	-0.383417	0.689922	0.0102785	0.00203647	0.863212	0.0436073	0.123838	639	883	1939	1358	4819	708	853	978	1964	1068	5571	1937	1248	1261	611	5057
ENSMUSG00000044206	Vsig4	6.34201	1.32332	1.21798	-0.105347	3.13e-26	3.81e-21	0.376622	1.55e-24	1.51e-19	0.761182	250	410	896	733	2289	667	870	1100	2496	1410	6543	3045	1972	1850	592	7459
ENSMUSG00000026589	Sec16b	6.34095	-0.463341	-0.809058	-0.345717	0.00301023	1.09e-06	0.0284967	0.0163249	1.15e-05	0.457855	939	1137	2259	1573	5908	540	677	868	1928	1096	5109	2031	1476	1430	254	5191
ENSMUSG00000028961	Pgd	6.33898	0.985491	0.826474	-0.159016	7.03e-14	1.4e-09	0.213437	1.85e-12	2.28e-08	0.705329	338	508	952	962	2760	855	885	1076	2066	1154	6036	3012	1568	1683	639	6902
ENSMUSG00000038967	Pdk2	6.33832	-0.580106	-0.57157	0.00853576	4.29e-05	0.000137399	0.952232	0.000378698	0.000969018	1	939	963	2274	1715	5891	447	703	744	1757	993	4644	1980	1865	1511	384	5740
ENSMUSG00000020422	Tns3	6.33639	0.748057	0.664619	-0.0834377	1.38e-07	6.8e-06	0.547692	1.88e-06	6.23e-05	0.878979	517	577	897	939	2930	722	963	908	2121	1141	5855	3061	1782	1911	471	7225
ENSMUSG00000056978	Hamp2	6.33533	-3.26283	-3.16255	0.100286	1.29e-16	1.5e-13	0.789789	4.03e-15	3.66e-12	0.982998	2055	782	9531	2073	14441	155	142	320	489	445	1551	502	551	363	301	1717
ENSMUSG00000005089	Slc1a2	6.33434	-0.550501	-0.644688	-0.0941867	0.00291493	0.00101505	0.612741	0.0158828	0.0058005	0.910442	906	876	2478	1795	6055	375	529	836	2128	1173	5041	1980	1697	1586	329	5592
ENSMUSG00000037458	Azin1	6.33376	-0.413924	0.0547673	0.468691	0.000124319	0.627294	1.28e-05	0.000979332	0.795054	0.00341479	663	909	1838	1510	4920	436	600	747	1634	888	4305	2582	2013	1746	685	7026
ENSMUSG00000013846	St3gal1	6.33318	-0.428547	-0.997274	-0.568727	0.0220834	6e-07	0.00276626	0.0867904	6.65e-06	0.153631	1144	1187	1819	1516	5666	576	809	866	2148	920	5319	2047	1129	1341	210	4727
ENSMUSG00000010175	Prox1	6.33291	-0.686993	-0.368021	0.318972	0.000154493	0.0546335	0.0789759	0.00119227	0.165921	0.629382	1001	1011	1877	1655	5544	458	668	772	1350	780	4028	3048	1788	1843	295	6974
ENSMUSG00000061665	Cd2ap	6.33244	0.620477	0.705138	0.0846609	3.6e-06	4.4e-07	0.517737	3.94e-05	4.97e-06	0.862242	528	582	1037	890	3037	580	872	877	2372	1049	5750	3173	1743	2104	529	7549
ENSMUSG00000001100	Poldip2	6.33162	-0.504321	-0.410487	0.0938337	1.07e-05	0.000664999	0.414738	0.000106366	0.00398502	0.792925	693	974	2448	1664	5779	508	706	744	1675	909	4542	2248	1619	1494	536	5897
ENSMUSG00000034341	Wbp2	6.32561	-0.317754	-0.251587	0.0661665	0.00345031	0.027526	0.542974	0.0183355	0.0974943	0.876494	792	912	1939	1429	5072	488	782	805	1708	944	4727	2313	1648	1550	539	6050
ENSMUSG00000079547	H2-DMb1	6.3252	5.32171	5.23001	-0.0917001	6.78e-179	5.27e-169	0.501156	4.88e-175	2.17e-165	0.853289	14	35	57	50	156	964	1028	1124	2565	1382	7063	3563	1628	2269	797	8257
ENSMUSG00000019087	Atp6ap1	6.32474	0.320258	0.217175	-0.103083	0.0111846	0.100225	0.41043	0.0498972	0.255823	0.789841	461	734	1595	1167	3957	671	868	784	2241	1058	5622	2646	1449	1585	619	6299
ENSMUSG00000032601	Prkar2a	6.32441	-0.32596	-0.614925	-0.288965	0.0185584	2.7e-05	0.0384169	0.0755545	0.000220455	0.506547	796	1096	1929	1630	5451	562	718	949	1773	1054	5056	2177	1445	1505	296	5423
ENSMUSG00000021606	Ndufs6	6.32336	-0.342299	-0.397827	-0.0555282	0.0144603	0.00714077	0.693312	0.0616117	0.0320401	0.946647	652	861	2276	1748	5537	532	762	888	1628	945	4755	1799	1586	1323	632	5340
ENSMUSG00000036241	Ube2r2	6.32158	-0.405708	-0.233118	0.17259	0.000523202	0.0580132	0.140633	0.00355259	0.17366	0.705329	752	837	2105	1585	5279	462	682	796	1655	957	4552	2140	1762	1573	599	6074
ENSMUSG00000030826	Bcat2	6.32082	-0.494259	-0.364542	0.129718	4.46e-05	0.00423728	0.285366	0.000392043	0.0205201	0.705329	829	850	2236	1626	5541	478	662	781	1661	926	4508	2106	1806	1561	502	5975
ENSMUSG00000070811	Sult2a2	6.31918	-1.12788	-0.984201	0.143683	1.51e-08	3.44e-06	0.472325	2.36e-07	3.33e-05	0.833653	1083	1084	3504	1679	7350	373	294	792	1610	913	3982	1875	1486	1163	482	5006
ENSMUSG00000038217	Tlcd2	6.31907	-0.905947	-1.16304	-0.257096	6.24e-10	1.09e-13	0.0832264	1.16e-08	2.69e-12	0.637249	894	1003	2929	2539	7365	482	643	790	1439	909	4263	1666	1413	1123	327	4529
ENSMUSG00000038150	Ormdl3	6.3186	-0.615604	-0.969094	-0.353491	2.47e-07	2.43e-14	0.00355141	3.23e-06	6.34e-13	0.172905	781	1226	2436	1985	6428	555	716	920	1498	934	4623	1662	1328	1205	376	4571
ENSMUSG00000052656	Rnf103	6.31415	-0.759031	-0.704018	0.0550124	1.14e-08	5.55e-07	0.68085	1.81e-07	6.18e-06	0.941961	879	1118	2146	2067	6210	470	516	748	1588	976	4298	2070	1597	1537	366	5570
ENSMUSG00000037656	Slc20a2	6.31313	-0.655503	-0.712382	-0.056879	5.09e-08	2.15e-08	0.6391	7.43e-07	3.02e-07	0.923797	834	1077	2376	1870	6157	520	634	789	1519	936	4398	2043	1589	1396	370	5398
ENSMUSG00000086784	Isoc2a	6.3126	-0.412469	-0.540654	-0.128185	0.00301148	0.000236949	0.36013	0.0163286	0.00158024	0.745514	698	872	2404	1804	5778	520	674	1033	1583	913	4723	1891	1646	1324	468	5329
ENSMUSG00000029119	Man2b2	6.31244	0.339672	0.26188	-0.0777923	0.0057818	0.0417043	0.52265	0.028571	0.13503	0.865191	589	633	1288	1215	3725	668	766	863	1927	1231	5455	2586	1833	1649	484	6552
ENSMUSG00000080058	Gm11175	6.312	0.571403	0.0814648	-0.489938	6.22e-06	0.537411	9.73e-05	6.48e-05	0.714433	0.0151172	511	664	1264	1188	3627	748	865	1275	1814	1278	5980	2121	1280	1470	513	5384
ENSMUSG00000028211	Trp53inp1	6.31158	0.576277	0.19907	-0.377207	0.000104172	0.198814	0.0103536	0.000838264	0.402815	0.303594	595	596	1014	1223	3428	646	833	1173	2640	1026	6318	2375	1549	1600	422	5946
ENSMUSG00000044788	Fads6	6.31117	-0.394011	-0.215998	0.178013	0.00794277	0.166806	0.230329	0.0373499	0.366871	0.705329	797	874	1815	1598	5084	455	702	804	1484	1008	4453	2395	1881	1886	374	6536
ENSMUSG00000030447	Cyfip1	6.30905	0.539641	0.501135	-0.038506	1.44e-06	1.73e-05	0.725578	1.68e-05	0.000147417	0.960652	508	597	1226	983	3314	643	777	975	1993	1195	5583	2994	1664	1731	528	6917
ENSMUSG00000034667	Xpot	6.30813	-0.365613	-0.48913	-0.123517	0.0042926	0.000295137	0.337327	0.0221381	0.00193209	0.7235	685	1110	2031	1596	5422	532	676	915	1753	959	4835	2078	1695	1468	367	5608
ENSMUSG00000035878	Hykk	6.30476	-0.685213	-0.715693	-0.0304799	0.000491102	0.000603875	0.877435	0.00335439	0.00366753	1	940	1021	2186	1916	6063	377	537	778	1889	1048	4629	1616	1884	1644	279	5423
ENSMUSG00000016496	Cd274	6.30385	5.60489	5.66165	0.0567589	1.54e-94	8.43e-94	0.777707	8.2e-92	5.17e-91	0.978806	27	29	39	18	113	905	983	1009	2459	1339	6695	4338	2070	2683	452	9543
ENSMUSG00000056185	Snx32	6.30003	0.67312	0.647329	-0.0257911	4.69e-09	6.26e-08	0.818227	7.86e-08	8.13e-07	0.990982	434	591	1134	888	3047	716	833	938	1966	1083	5536	2740	1573	1619	706	6638
ENSMUSG00000053303	Slc22a26	6.2985	-1.64937	-1.82227	-0.172904	3.28e-13	9.37e-14	0.446063	8.23e-12	2.33e-12	0.81785	1690	1434	3066	2232	8422	226	268	672	1692	779	3637	1252	1060	1015	255	3582
ENSMUSG00000050144	Slc25a44	6.29665	-0.409956	-0.882181	-0.472225	0.000414501	9.49e-13	6.31e-05	0.00287478	2.16e-11	0.0110934	784	1164	2077	1769	5794	530	666	985	1824	1073	5078	1732	1281	1205	334	4552
ENSMUSG00000049115	Agtr1a	6.29587	-0.5989	-0.562548	0.036352	2.16e-05	0.000158663	0.79735	0.000203057	0.00110067	0.984353	838	1082	2058	1728	5706	408	657	772	1756	913	4506	2342	1676	1499	327	5844
ENSMUSG00000041355	Ssr2	6.29153	-0.246493	-0.40904	-0.162547	0.0396301	0.0012128	0.177716	0.136818	0.00679847	0.705329	632	977	2081	1476	5166	620	755	892	1598	909	4774	2073	1297	1324	558	5252
ENSMUSG00000034855	Cxcl10	6.29098	5.89867	5.52417	-0.374495	2.96e-133	1.13e-116	0.0306292	4.48e-130	1.21e-113	0.470104	31	19	27	27	104	702	999	1773	2353	1734	7561	3300	1817	1876	560	7553
ENSMUSG00000004069	Dnaja3	6.29081	-0.411499	-0.688135	-0.276637	0.000128207	1.51e-09	0.0110172	0.00100666	2.44e-08	0.313017	750	997	2273	1676	5696	516	696	889	1717	1033	4851	1864	1340	1194	459	4857
ENSMUSG00000084128	Esrp2	6.29024	-0.718714	-0.790197	-0.0714826	1.38e-06	5.55e-07	0.633367	1.62e-05	6.18e-06	0.921377	1034	1086	2129	1737	5986	448	632	727	1644	924	4375	2095	1481	1487	284	5347
ENSMUSG00000067389	Gm17080	6.28725	-0.318131	-0.771106	-0.452975	0.0107468	5.95e-09	0.000345806	0.0482127	8.94e-08	0.0374719	746	900	2280	1752	5678	619	763	807	1923	1008	5120	1648	1444	1064	396	4552
ENSMUSG00000032802	Srxn1	6.28679	0.880445	0.900721	0.0202766	7.12e-13	1.6e-12	0.864456	1.74e-11	3.58e-11	1	396	533	919	769	2617	679	713	1119	1914	1162	5587	2561	1652	1977	683	6873
ENSMUSG00000026083	Eif5b	6.28655	0.263887	0.194587	-0.0693	0.0104033	0.0705602	0.496271	0.0469345	0.201768	0.849759	558	713	1396	1148	3815	593	793	905	1949	1079	5319	2531	1484	1663	555	6233
ENSMUSG00000025509	Pnpla2	6.28654	0.516113	0.512046	-0.00406731	1.95e-05	4.9e-05	0.972663	0.00018579	0.000379848	1	490	618	1198	966	3272	531	801	968	1857	1287	5444	2292	1919	1682	616	6509
ENSMUSG00000018102	H2bc4	6.28638	-0.386742	-0.59876	-0.212018	0.001553	3.72e-06	0.08578	0.00926594	3.57e-05	0.644777	733	880	2343	1667	5623	529	631	788	2136	939	5023	2037	1248	1313	474	5072
ENSMUSG00000038459	Abhd17c	6.28619	-0.447422	-0.725983	-0.278561	0.000140395	5.59e-09	0.019039	0.00109413	8.44e-08	0.402295	828	1030	2120	1690	5668	504	621	884	1935	987	4931	2029	1407	1240	350	5026
ENSMUSG00000043207	Zmpste24	6.2831	-0.19516	-0.318121	-0.122962	0.100177	0.0109005	0.301461	0.267385	0.0458214	0.705329	683	947	1668	1553	4851	498	711	903	1962	963	5037	2290	1562	1502	393	5747
ENSMUSG00000100094	1810008I18Rik	6.28182	-0.625618	-0.794516	-0.168898	0.000106328	3.55e-06	0.299463	0.000853463	3.42e-05	0.705329	719	1028	2274	2187	6208	468	732	785	1608	890	4483	2045	1609	1294	274	5222
ENSMUSG00000038267	Slc22a23	6.28105	-0.6769	-0.353022	0.323878	6e-06	0.0249268	0.0303484	6.27e-05	0.0902513	0.469817	810	1101	2058	1497	5466	402	643	671	1519	802	4037	2759	1850	1651	340	6600
ENSMUSG00000005087	Cd44	6.27969	3.73683	3.40368	-0.333153	6.18e-102	1.4e-83	0.0225523	4.05e-99	6.2e-81	0.429861	53	73	165	198	489	887	1016	1206	2700	1518	7327	3288	1549	2043	556	7436
ENSMUSG00000027774	Gfm1	6.27936	-0.492478	-0.600751	-0.108273	2.19e-06	4.48e-08	0.302269	2.48e-05	5.99e-07	0.705329	794	979	2119	1712	5604	483	698	849	1623	901	4554	2028	1383	1306	467	5184
ENSMUSG00000003226	Ranbp2	6.279	0.313486	0.244437	-0.0690493	0.00831714	0.0490521	0.556533	0.0388135	0.152939	0.884324	606	756	1203	1001	3566	565	789	921	2088	1042	5405	2718	1404	1650	547	6319
ENSMUSG00000032420	Nt5e	6.27498	-0.878519	-1.231	-0.352484	1.67e-10	6.41e-17	0.0116261	3.31e-09	2.06e-15	0.319069	1035	1208	2467	2065	6775	384	548	902	1812	823	4469	1587	1106	1225	296	4214
ENSMUSG00000025877	Hk3	6.27385	5.31344	5.04288	-0.270565	2.26e-139	2.76e-124	0.0861889	3.82e-136	3.98e-121	0.646362	29	31	48	46	154	1068	1077	1035	2456	1410	7046	3430	1395	2091	665	7581
ENSMUSG00000037826	Ppm1k	6.27371	-0.606891	-0.331976	0.274914	0.00323927	0.127212	0.182525	0.0173742	0.302113	0.705329	856	939	1591	1869	5255	439	634	624	1804	743	4244	2626	2153	1612	258	6649
ENSMUSG00000005615	Pcyt1a	6.27371	-0.321136	-0.357289	-0.0361529	0.00358697	0.00206609	0.743828	0.0189569	0.0108872	0.966696	721	910	1835	1592	5058	549	706	779	1631	954	4619	2088	1511	1585	444	5628
ENSMUSG00000002147	Stat6	6.27193	0.742947	0.675145	-0.067802	3.01e-11	6.21e-09	0.533312	6.4e-10	9.3e-08	0.870763	366	559	1078	962	2965	647	791	934	2079	1228	5679	2645	1737	1772	547	6701
ENSMUSG00000044221	Grsf1	6.27096	-0.51304	-0.493004	0.0200354	4.05e-06	2.6e-05	0.857882	4.38e-05	0.000213199	0.998744	712	1026	2027	1746	5511	494	638	783	1598	897	4410	2181	1593	1418	416	5608
ENSMUSG00000053205	Styx	6.2691	-0.479682	-0.254248	0.225435	0.000541202	0.0814763	0.104111	0.00366446	0.22191	0.663544	743	874	1964	1592	5173	441	499	850	1839	802	4431	2424	1858	1592	425	6299
ENSMUSG00000044197	Gpr146	6.26812	-0.238761	0.363474	0.602235	0.0678843	0.00796047	3.46e-06	0.203103	0.0350845	0.00122981	535	743	1557	1373	4208	430	624	621	1582	857	4114	2636	2395	2008	564	7603
ENSMUSG00000028514	Usp24	6.26761	-0.582185	-0.495549	0.0866358	9.4e-06	0.000349718	0.511191	9.49e-05	0.00224806	0.85931	789	1043	2011	1676	5519	376	647	776	1730	878	4407	2287	1579	1565	369	5800
ENSMUSG00000041650	Pcca	6.26658	-0.650741	-0.65876	-0.00801814	1.8e-07	5.81e-07	0.949104	2.41e-06	6.45e-06	1	718	1057	2279	1915	5969	436	650	793	1633	818	4330	1964	1626	1321	394	5305
ENSMUSG00000055912	Tmem150a	6.26576	-0.792493	-1.15123	-0.358741	2.94e-09	7.29e-16	0.00823025	5.05e-08	2.16e-14	0.269885	749	1148	2911	2085	6893	532	722	668	1510	868	4300	1697	1209	1055	324	4285
ENSMUSG00000029465	Arpc3	6.26496	0.587696	0.632857	0.0451613	4.02e-05	2.28e-05	0.748135	0.000356548	0.000189139	0.967572	393	552	1308	906	3159	701	834	907	1676	1007	5125	2573	1498	1525	795	6391
ENSMUSG00000039536	Stau1	6.2645	-0.221238	-0.385573	-0.164335	0.0624889	0.00205389	0.168133	0.191249	0.0108362	0.705329	751	862	1793	1486	4892	587	643	870	1676	1047	4823	2322	1520	1306	393	5541
ENSMUSG00000059923	Grb2	6.26437	0.911032	0.81878	-0.0922516	7.99e-12	3.27e-09	0.475931	1.79e-10	5.06e-08	0.83607	417	488	895	797	2597	787	779	888	2048	1164	5666	2892	1373	1640	671	6576
ENSMUSG00000003199	Mpnd	6.26381	-0.407378	-0.468622	-0.0612439	0.000663811	0.000208026	0.611244	0.00439249	0.00140359	0.910026	708	862	2119	1696	5385	521	611	807	1650	991	4580	1931	1543	1226	530	5230
ENSMUSG00000027613	Eif6	6.26305	0.322086	0.274325	-0.0477611	0.0109297	0.0383247	0.703265	0.0489191	0.126263	0.949947	492	681	1418	1078	3669	630	713	1087	1720	976	5126	2141	1542	1566	672	5921
ENSMUSG00000054889	Dsp	6.26179	-0.82866	-0.723669	0.104991	7.98e-05	0.00115669	0.618163	0.000663099	0.0065156	0.913272	1064	1223	1660	1771	5718	396	604	699	1564	777	4040	2304	1658	1596	206	5764
ENSMUSG00000015363	Trabd	6.2609	-0.318694	-0.627012	-0.308319	0.00829282	9.43e-07	0.0115569	0.0387234	1.01e-05	0.318771	669	1117	1907	1579	5272	580	776	821	1647	959	4783	1765	1444	1061	464	4734
ENSMUSG00000071711	Mpst	6.26001	-0.893359	-1.00265	-0.109291	1.01e-13	4.09e-15	0.369242	2.64e-12	1.14e-13	0.753702	876	1180	2480	2054	6590	476	572	799	1307	798	3952	1565	1323	1099	456	4443
ENSMUSG00000025736	Jmjd8	6.25821	-0.366337	-0.51188	-0.145542	0.000518743	4.27e-06	0.171276	0.00352731	4.05e-05	0.705329	736	936	2037	1548	5257	544	724	850	1650	849	4617	2010	1335	1336	471	5152
ENSMUSG00000037894	H2az1	6.25773	0.45962	0.709924	0.250305	0.0335074	0.00175361	0.240882	0.120737	0.00944962	0.705329	416	593	1158	949	3116	686	804	712	1713	856	4771	2310	1264	1369	1146	6089
ENSMUSG00000036636	Clcn7	6.25631	0.394778	0.330254	-0.0645239	0.00147263	0.0108187	0.598543	0.00884315	0.0455372	0.904138	481	625	1507	958	3571	691	756	839	1871	1085	5242	2765	1553	1665	481	6464
ENSMUSG00000028240	Cyp7a1	6.25514	-1.9324	0.121171	2.05357	6.62e-11	0.692685	4.49e-12	1.38e-09	0.849434	1.08e-08	493	898	2744	2153	6288	377	192	212	658	205	1644	2585	1639	3110	920	8254
ENSMUSG00000024354	Slc23a1	6.25436	-0.585435	-0.587829	-0.00239346	2.24e-05	5.64e-05	0.986258	0.000210031	0.000432329	1	743	853	2251	1947	5794	502	594	726	1460	985	4267	2029	1624	1382	379	5414
ENSMUSG00000029512	Ulk1	6.25433	-0.266154	-0.419963	-0.153809	0.0786498	0.00856614	0.311664	0.225819	0.0373484	0.705329	669	1084	1677	1478	4908	468	736	879	1420	1168	4671	2066	1687	1381	346	5480
ENSMUSG00000057137	Tmem140	6.25415	1.40798	1.21738	-0.190598	3.15e-21	2.2e-15	0.180288	1.26e-19	6.31e-14	0.705329	299	277	718	764	2058	725	850	1123	2364	1182	6244	2529	1722	2022	506	6779
ENSMUSG00000019851	Perp	6.25179	-0.824278	-0.952714	-0.128436	1.99e-11	2.93e-13	0.301456	4.29e-10	6.98e-12	0.705329	932	1086	2399	1943	6360	389	580	829	1525	860	4183	1820	1319	1269	339	4747
ENSMUSG00000029826	Zc3hav1	6.25128	0.375938	0.431825	0.0558871	0.00286962	0.00103702	0.652432	0.0156655	0.00590849	0.928651	581	632	1108	979	3300	562	717	986	1891	984	5140	2698	1633	1914	485	6730
ENSMUSG00000040848	Sft2d2	6.24804	-0.40587	-0.454481	-0.0486111	0.00404001	0.0022828	0.731536	0.0210159	0.0118879	0.962645	850	897	1813	1522	5082	455	614	846	1693	974	4582	2269	1568	1503	324	5664
ENSMUSG00000038704	Aspdh	6.24749	-0.756693	-0.983277	-0.226585	1.87e-11	2.35e-16	0.0476552	4.06e-10	7.3e-15	0.541859	841	1072	2689	1812	6414	456	594	726	1632	925	4333	1724	1206	1185	378	4493
ENSMUSG00000058569	Tmed9	6.2472	0.345929	0.125035	-0.220894	0.00855812	0.364186	0.0913475	0.0397421	0.543564	0.65335	472	803	1275	1109	3659	684	875	881	1789	1023	5252	2239	1287	1312	637	5475
ENSMUSG00000031827	Cotl1	6.24625	2.10028	2.07305	-0.0272352	8.74e-29	1.21e-26	0.876181	4.86e-27	6.5e-25	1	139	260	473	395	1267	881	839	869	2185	1271	6045	3041	1324	1646	945	6956
ENSMUSG00000069662	Marcks	6.24547	1.89175	1.84959	-0.0421592	7.44e-45	1.11e-40	0.734755	7.4e-43	1.05e-38	0.96359	224	234	524	444	1426	716	786	984	2365	1368	6219	3318	1543	1865	678	7404
ENSMUSG00000024780	Cdc37l1	6.24511	-0.558341	-0.604708	-0.0463671	2.49e-05	1.57e-05	0.728005	0.00023118	0.000134937	0.961588	712	971	2237	1776	5696	492	542	807	1631	924	4396	1931	1581	1435	356	5303
ENSMUSG00000052459	Atp6v1a	6.24386	0.599295	0.409867	-0.189428	1.59e-06	0.00161842	0.122682	1.84e-05	0.00880506	0.685035	442	616	1129	1008	3195	682	781	885	2166	1134	5648	2678	1555	1689	412	6334
ENSMUSG00000037415	Ranbp10	6.2438	-0.636799	-0.563461	0.0733376	3.22e-08	3.55e-06	0.52688	4.83e-07	3.42e-05	0.867827	907	1034	1938	1551	5430	410	589	682	1619	931	4231	1923	1422	1343	517	5205
ENSMUSG00000030869	Ndufab1	6.24349	-0.559851	-0.476836	0.0830158	8.93e-06	0.000338375	0.512569	9.05e-05	0.00218439	0.860071	640	930	2285	1759	5614	455	546	754	1798	822	4375	1960	1499	1346	536	5341
ENSMUSG00000037523	Mavs	6.24296	-0.339362	-0.803149	-0.463787	0.00268081	2.28e-11	5.36e-05	0.0147803	4.5e-10	0.00997495	708	987	2152	1676	5523	530	713	862	1712	1114	4931	1827	1214	1133	339	4513
ENSMUSG00000008140	Emc10	6.24252	-0.371681	-0.581796	-0.210116	0.000405037	1.61e-07	0.0477145	0.00281524	1.95e-06	0.542106	751	928	1970	1612	5261	575	658	764	1759	925	4681	1874	1360	1241	446	4921
ENSMUSG00000020629	Adi1	6.24175	-0.615905	-0.633341	-0.0174361	5.49e-08	1.19e-07	0.878599	7.97e-07	1.48e-06	1	830	1037	2093	1652	5612	424	607	794	1577	889	4291	1997	1520	1325	393	5235
ENSMUSG00000020153	Ndufs7	6.24076	-0.452073	-0.510231	-0.058158	0.00254694	0.00129672	0.700035	0.0141478	0.00723093	0.948952	684	837	2266	1683	5470	487	695	747	1525	946	4400	1677	1382	1098	645	4802
ENSMUSG00000031967	Afg3l1	6.23986	-0.365399	-0.434025	-0.0686256	0.00204302	0.000517383	0.564769	0.0117004	0.00319132	0.8885	654	911	2093	1548	5206	408	662	890	1709	967	4636	2078	1432	1291	491	5292
ENSMUSG00000026227	2810459M11Rik	6.23984	-0.567602	-0.641872	-0.0742697	8.36e-05	2.61e-05	0.608946	0.000691233	0.000213754	0.909255	834	977	2187	1590	5588	534	597	720	1698	831	4380	2032	1595	1410	295	5332
ENSMUSG00000057561	Eif1a	6.23939	0.722152	0.460109	-0.262043	1.85e-09	0.000231565	0.0261502	3.25e-08	0.00154792	0.443124	375	600	1199	913	3087	611	790	1139	2146	1147	5833	2535	1509	1626	447	6117
ENSMUSG00000025504	Eps8l2	6.23876	0.0174051	-0.491683	-0.509088	0.909342	0.0023027	0.000953039	1	0.0119785	0.0767329	722	796	1540	1486	4544	591	804	1074	1779	1041	5289	1915	1310	1434	263	4922
ENSMUSG00000024527	Afg3l2	6.23843	-0.3773	-0.132091	0.245209	0.000518915	0.246275	0.02398	0.00352764	0.44758	0.437163	618	830	1882	1531	4861	463	583	747	1571	895	4259	2314	1656	1518	575	6063
ENSMUSG00000052595	A1cf	6.2369	-0.763491	-0.967524	-0.204033	0.000187395	8.89e-06	0.322061	0.00141104	8.01e-05	0.711239	1092	1078	1876	1874	5920	435	588	750	1495	956	4224	1808	1554	1324	183	4869
ENSMUSG00000073155	1810058I24Rik	6.23638	-0.331198	0.290235	0.621433	0.00651209	0.0225367	2.66e-07	0.0316534	0.0830795	0.000153501	602	814	1589	1188	4193	363	652	707	1339	785	3846	3092	2125	1664	587	7468
ENSMUSG00000026691	Fmo3	6.23602	-3.0897	-2.28882	0.80088	1.13e-11	1.83e-06	0.0649797	2.5e-10	1.86e-05	0.588408	1531	2065	6004	1547	11147	52	55	277	1048	407	1839	689	1346	598	288	2921
ENSMUSG00000018583	G3bp1	6.2356	0.406748	0.456194	0.049446	0.0013801	0.000599282	0.693323	0.00836901	0.00364271	0.946647	468	640	1248	959	3315	616	756	902	1833	927	5034	2439	1465	1444	759	6107
ENSMUSG00000071172	Srsf3	6.23428	0.192954	0.532156	0.339203	0.252902	0.00268333	0.0424245	0.471213	0.013716	0.525694	397	824	1219	989	3429	538	658	815	1691	837	4539	2384	1521	1480	956	6341
ENSMUSG00000021264	Yy1	6.2317	-0.252016	-0.335823	-0.0838072	0.0276085	0.00532895	0.465529	0.103618	0.0249718	0.829679	711	861	1621	1558	4751	464	638	939	1785	897	4723	2165	1401	1270	509	5345
ENSMUSG00000028820	Sfpq	6.23049	0.534162	0.317047	-0.217116	5.47e-05	0.0217609	0.0966941	0.000470739	0.0807078	0.657385	498	733	983	943	3157	683	827	942	1789	1114	5355	2589	1393	1259	575	5816
ENSMUSG00000052392	Acot4	6.22961	-1.30801	-1.1252	0.182814	2.31e-09	1.37e-06	0.403999	3.99e-08	1.43e-05	0.784641	1043	976	2948	2390	7357	327	257	761	1452	729	3526	1488	1493	1436	297	4714
ENSMUSG00000046798	Cldn12	6.22933	-0.593267	-0.649036	-0.055769	5.59e-06	2.6e-06	0.671407	5.89e-05	2.57e-05	0.937309	809	1105	2094	1518	5526	446	644	756	1640	832	4318	2110	1522	1347	315	5294
ENSMUSG00000037720	Tmem33	6.22894	-0.0886628	-0.338206	-0.249544	0.445449	0.00578031	0.0327757	0.644255	0.026722	0.479071	558	836	1808	1501	4703	560	680	835	1845	1091	5011	1838	1375	1245	517	4975
ENSMUSG00000032293	Ireb2	6.22825	-0.568712	-0.504703	0.0640089	0.000346898	0.00264877	0.688086	0.00245555	0.0135682	0.944492	845	1042	1712	1614	5213	411	622	760	1648	831	4272	2225	1617	1606	283	5731
ENSMUSG00000037722	Gnpnat1	6.22789	-0.466717	-0.253185	0.213532	0.00130187	0.0976778	0.141528	0.0079334	0.252485	0.705329	671	877	1950	1558	5056	379	471	879	1762	863	4354	2247	1726	1650	426	6049
ENSMUSG00000029860	Zyx	6.22449	1.1031	1.07375	-0.029353	7.47e-18	6.05e-16	0.811548	2.51e-16	1.8e-14	0.988708	330	386	763	792	2271	720	870	879	1893	1143	5505	3071	1621	1688	578	6958
ENSMUSG00000032602	Slc25a20	6.22355	-0.453251	-0.641974	-0.188723	0.000133356	3.16e-07	0.115191	0.00104481	3.65e-06	0.676042	712	973	2179	1590	5454	453	675	925	1536	893	4482	1798	1371	1310	397	4876
ENSMUSG00000022200	Golph3	6.22341	-0.155049	-0.289926	-0.134878	0.139291	0.00855645	0.199423	0.332149	0.0373175	0.705329	636	921	1697	1333	4587	507	668	882	1883	920	4860	2134	1420	1387	446	5387
ENSMUSG00000079355	Ackr4	6.22099	-0.613536	-0.955495	-0.341959	1.93e-06	3.39e-12	0.00893414	2.2e-05	7.35e-11	0.281399	836	967	2364	1839	6006	451	656	792	1543	1006	4448	1578	1328	1168	310	4384
ENSMUSG00000038084	Opa1	6.21994	-0.508408	-0.600185	-0.0917776	0.000104754	1.47e-05	0.486539	0.000842004	0.000127225	0.843296	772	951	2107	1587	5417	468	576	852	1648	870	4414	2091	1409	1450	319	5269
ENSMUSG00000041408	Wapl	6.2199	-0.333245	-0.31422	0.0190249	0.00303597	0.00788568	0.865934	0.0164459	0.0347974	1	799	822	1664	1448	4733	480	573	823	1681	926	4483	2211	1367	1411	502	5491
ENSMUSG00000025381	Cnpy2	6.21857	-0.32391	-0.37346	-0.0495495	0.00718592	0.00327362	0.682451	0.0343153	0.016342	0.942637	617	812	2046	1587	5062	492	721	820	1541	876	4450	1979	1515	1259	504	5257
ENSMUSG00000021737	Psmd6	6.21827	-0.182055	-0.328016	-0.145961	0.112423	0.00666549	0.20535	0.288997	0.0302275	0.705329	581	892	1895	1387	4755	450	717	842	1894	958	4861	2031	1293	1298	526	5148
ENSMUSG00000028684	Urod	6.21563	-0.44549	-0.195635	0.249855	0.00248988	0.207682	0.0905385	0.0138808	0.409926	0.650956	611	797	1949	1618	4975	430	619	693	1522	850	4114	1977	1378	1326	758	5439
ENSMUSG00000069237	Fam8a1	6.20963	-0.499865	-0.522344	-0.0224794	9.54e-05	0.000111998	0.861399	0.000775128	0.000806853	0.999635	804	939	1884	1558	5185	485	527	673	1789	945	4419	1988	1545	1392	369	5294
ENSMUSG00000020859	Spag9	6.20869	-0.419733	-0.457617	-0.0378845	0.00319401	0.00231072	0.790893	0.0171697	0.0120159	0.982998	733	1006	1676	1560	4975	490	564	830	1559	927	4370	2258	1422	1562	307	5549
ENSMUSG00000023832	Acat2	6.20798	-0.505182	-0.404258	0.100924	0.00117953	0.0138783	0.51811	0.00727869	0.0560815	0.862638	633	868	1979	1799	5279	421	646	600	1478	1042	4187	2678	1561	1269	364	5872
ENSMUSG00000029616	Erp29	6.20764	0.451715	0.360214	-0.0915004	0.000695956	0.00969637	0.487111	0.00457578	0.0415534	0.843729	463	636	1273	919	3291	662	787	829	1877	977	5132	2133	1358	1383	718	5592
ENSMUSG00000036985	Zdhhc9	6.20633	-0.541248	-0.592898	-0.0516507	0.000189546	0.000110204	0.723163	0.00142613	0.000796721	0.95991	778	953	2135	1535	5401	435	552	730	1645	994	4356	2056	1541	1417	298	5312
ENSMUSG00000030536	Iqgap1	6.20343	2.50306	2.39977	-0.103299	1.11e-59	1.08e-52	0.45287	1.92e-57	1.63e-50	0.822993	151	201	256	308	916	765	904	1059	2278	1209	6215	3267	1448	1932	640	7287
ENSMUSG00000022615	Tymp	6.20192	-1.02553	-1.69791	-0.672377	6.7e-11	2.21e-23	2.89e-05	1.39e-09	9.83e-22	0.00613252	1108	1060	2935	2189	7292	446	579	815	1512	731	4083	1272	952	912	176	3312
ENSMUSG00000041798	Gck	6.20126	-0.625701	-1.49609	-0.870386	0.00111857	5.87e-13	1e-05	0.00694266	1.37e-11	0.00293086	831	1172	2521	1900	6424	325	677	827	1780	1304	4913	1683	730	892	183	3488
ENSMUSG00000055782	Abcd2	6.19754	-0.752212	-0.361446	0.390766	1.69e-07	0.0168652	0.00662694	2.28e-06	0.0657901	0.239068	734	814	2315	1644	5507	395	508	743	1480	594	3720	2403	1661	1618	409	6091
ENSMUSG00000016382	Pls3	6.19677	-0.315809	-0.451284	-0.135475	0.0151273	0.00100428	0.299797	0.0639435	0.00574581	0.705329	715	830	1851	1524	4920	435	581	809	1803	1054	4682	2053	1462	1373	354	5242
ENSMUSG00000022010	Tsc22d1	6.19568	-1.08607	-0.932178	0.153889	1.59e-16	2.22e-11	0.246015	4.93e-15	4.39e-10	0.705329	798	1218	2429	2070	6515	371	634	612	1125	648	3390	2040	1234	983	473	4730
ENSMUSG00000018965	Ywhah	6.19482	0.804302	0.695034	-0.109268	1.53e-09	5.27e-07	0.400947	2.69e-08	5.89e-06	0.782389	329	514	1040	867	2750	665	777	969	2038	980	5429	2321	1345	1478	719	5863
ENSMUSG00000032312	Csk	6.19282	0.299044	0.300679	0.00163477	0.0101117	0.0134004	0.988654	0.0457762	0.0545326	1	520	650	1168	1067	3405	566	738	784	1797	1022	4907	2188	1479	1440	659	5766
ENSMUSG00000022488	Nckap1l	6.19087	3.06507	3.04913	-0.0159383	4.17e-77	2.96e-73	0.910994	1.33e-74	9.7e-71	1	95	118	218	200	631	799	940	895	2311	1179	6124	3501	1373	1917	742	7533
ENSMUSG00000038060	Dlec1	6.1902	-1.10413	-1.47708	-0.372948	2.62e-10	4.34e-15	0.0356307	5.09e-09	1.2e-13	0.494783	837	961	3339	2421	7558	421	495	707	1106	953	3682	1143	1052	833	374	3402
ENSMUSG00000021215	Net1	6.18862	-0.378392	-1.04665	-0.668258	0.00223554	2.61e-15	1.27e-07	0.0126571	7.44e-14	8.16e-05	778	994	1997	1724	5493	500	689	1008	1747	933	4877	1668	883	1084	276	3911
ENSMUSG00000021097	Clmn	6.18727	-0.822246	-0.498075	0.324171	2.66e-05	0.016003	0.0979251	0.000245258	0.063127	0.657385	927	1039	1777	1577	5320	322	545	644	1278	856	3645	1825	2176	1488	288	5777
ENSMUSG00000041058	Wwp1	6.18699	-0.692047	-0.739919	-0.0478715	7.15e-08	5.23e-08	0.711502	1.02e-06	6.9e-07	0.953832	759	1104	2017	1768	5648	402	575	725	1656	797	4155	1990	1461	1237	315	5003
ENSMUSG00000020919	Stat5b	6.18683	-0.215157	-0.528088	-0.31293	0.047237	3.97e-06	0.00420303	0.155838	3.8e-05	0.187536	723	941	1658	1369	4691	535	735	806	1787	905	4768	1957	1309	1170	369	4805
ENSMUSG00000039831	Arhgap29	6.18675	-0.638982	-0.688208	-0.0492259	0.000191832	0.00015055	0.775127	0.00144031	0.00105071	0.978085	793	1001	2039	1696	5529	421	477	788	1633	901	4220	1786	1654	1421	254	5115
ENSMUSG00000050103	Agmo	6.18595	-0.628628	-0.707223	-0.078595	7.08e-06	1.84e-06	0.577349	7.3e-05	1.88e-05	0.894917	802	866	2352	1638	5658	404	557	799	1759	771	4290	1868	1435	1315	330	4948
ENSMUSG00000001687	Ubl3	6.18568	0.317414	0.274843	-0.0425708	0.00196237	0.0101864	0.67361	0.0112923	0.0432828	0.938609	483	637	1302	1049	3471	550	745	819	1901	1005	5020	2438	1544	1485	513	5980
ENSMUSG00000035469	Rcbtb1	6.18516	-0.380517	-0.226939	0.153578	0.00215951	0.0815609	0.215456	0.0122603	0.222077	0.705329	708	870	1675	1389	4642	430	576	739	1663	854	4262	2237	1633	1626	382	5878
ENSMUSG00000028333	Anp32b	6.18361	0.280641	0.782048	0.501407	0.168672	0.000268638	0.0128443	0.376971	0.00176988	0.332636	432	558	1074	947	3011	540	629	645	1498	865	4177	2261	1369	1417	1169	6216
ENSMUSG00000051403	Ppp1r37	6.18332	-0.364695	-0.418428	-0.0537329	0.00716477	0.00343136	0.693036	0.034237	0.017035	0.946647	810	821	1762	1386	4779	527	597	682	1520	1002	4328	1941	1629	1343	364	5277
ENSMUSG00000028042	Zbtb7b	6.18172	-0.0697582	-0.388088	-0.31833	0.608048	0.00678392	0.0198084	0.794919	0.0306584	0.408529	768	887	1412	1165	4232	591	762	779	1614	1032	4778	1956	1440	1233	342	4971
ENSMUSG00000037366	Pafah2	6.17955	-0.477764	-0.766914	-0.289151	0.00212586	3.4e-06	0.0657487	0.0121075	3.3e-05	0.591862	632	896	2372	1734	5634	468	609	769	1696	983	4525	1820	1390	1250	260	4720
ENSMUSG00000024304	Cdh2	6.17926	-0.548759	-0.561342	-0.0125834	0.000213376	0.000337662	0.932657	0.00158514	0.00218077	1	771	868	1959	1679	5277	392	634	746	1534	882	4188	2168	1529	1378	288	5363
ENSMUSG00000027199	Gatm	6.17845	1.53846	1.39966	-0.138808	2.68e-29	3.13e-23	0.282769	1.53e-27	1.38e-21	0.705329	258	356	619	484	1717	798	903	969	1918	1061	5649	3072	1578	1682	500	6832
ENSMUSG00000007036	Abhd16a	6.17783	0.402788	0.513442	0.110655	0.000105045	2.06e-06	0.276579	0.000844109	2.07e-05	0.705329	441	566	1217	961	3185	542	724	807	1840	945	4858	2482	1656	1633	582	6353
ENSMUSG00000049090	Zadh2	6.17713	-0.788705	-0.743296	0.0454089	2.66e-13	6.51e-11	0.676667	6.73e-12	1.22e-09	0.940166	731	1091	2237	1764	5823	411	596	662	1441	743	3853	1888	1367	1227	403	4885
ENSMUSG00000068606	Gm4841	6.17698	7.04442	7.31938	0.274954	8.7e-210	1.47e-220	0.0478952	2.51e-205	4.24e-216	0.542885	12	4	13	8	37	629	759	961	2624	1115	6088	4053	2146	2236	635	9070
ENSMUSG00000051375	Pcdh1	6.17633	-0.664698	-1.14316	-0.478461	0.00387091	3.48e-06	0.0402196	0.0202532	3.36e-05	0.516677	1142	978	1850	1670	5640	410	711	715	1582	953	4371	1695	1248	1170	132	4245
ENSMUSG00000021411	Pxdc1	6.17506	-0.449306	-0.58794	-0.138634	0.000473247	1.49e-05	0.284065	0.00324473	0.000129331	0.705329	705	938	1770	1715	5128	463	667	712	1627	894	4363	2081	1392	1296	310	5079
ENSMUSG00000042228	Lyn	6.17496	1.52884	1.46029	-0.068554	1.05e-29	1.08e-25	0.590772	6.11e-28	5.59e-24	0.899878	252	243	695	569	1759	680	821	903	2206	1166	5776	2898	1476	1694	643	6711
ENSMUSG00000032412	Atp1b3	6.17355	1.27073	1.12579	-0.144948	9.34e-14	1.73e-10	0.377677	2.44e-12	3.11e-09	0.76191	252	397	782	645	2076	894	804	882	1797	1026	5403	3056	1211	1419	659	6345
ENSMUSG00000074622	Mafb	6.17255	1.06037	1.59748	0.53711	3.74e-06	3.3e-11	0.0151215	4.07e-05	6.42e-10	0.363824	391	471	387	398	1647	594	662	603	1712	978	4549	2283	2192	2261	840	7576
ENSMUSG00000040170	Fmo2	6.17048	-0.959717	-0.606798	0.352919	7.1e-10	0.000220443	0.0235892	1.3e-08	0.00148044	0.436135	887	1257	2165	1263	5572	304	421	628	1556	717	3626	2169	1583	1396	378	5526
ENSMUSG00000037287	Tbcel	6.16855	-0.348872	-0.298762	0.05011	0.00598484	0.025226	0.693337	0.029428	0.0910259	0.946647	734	784	1676	1450	4644	437	587	801	1511	920	4256	2110	1552	1521	372	5555
ENSMUSG00000009376	Met	6.16618	-0.437346	-0.340748	0.096598	0.00164538	0.0198306	0.487422	0.00972651	0.0749438	0.843852	747	926	1610	1421	4704	447	600	713	1630	786	4176	2184	1726	1421	328	5659
ENSMUSG00000055943	Emc7	6.16412	-0.363144	-0.406697	-0.0435523	0.000764552	0.000343005	0.687866	0.00495892	0.00220983	0.944427	723	879	1777	1363	4742	450	675	744	1691	791	4351	2036	1415	1198	458	5107
ENSMUSG00000028919	Arhgef19	6.16271	-0.280106	-0.467423	-0.187317	0.106196	0.0107159	0.282193	0.278373	0.0452099	0.705329	927	833	1690	1021	4471	534	670	665	1666	959	4494	2206	1339	1368	282	5195
ENSMUSG00000038301	Snx10	6.16145	1.77652	1.71531	-0.0612084	1.01e-31	4.31e-28	0.666258	6.4e-30	2.45e-26	0.935331	134	302	653	442	1531	689	780	1087	2074	1119	5749	2570	1564	1959	626	6719
ENSMUSG00000038213	Tapbpl	6.15987	1.30133	1.40789	0.106557	1.61e-28	5.06e-31	0.336446	8.84e-27	3.27e-29	0.722793	300	329	672	534	1835	603	817	826	1981	1084	5311	2483	1893	1854	639	6869
ENSMUSG00000039234	Sec24d	6.15817	-0.139805	-0.439868	-0.300063	0.296165	0.00184731	0.0258039	0.49325	0.0098825	0.441341	684	998	1406	1244	4332	464	770	694	1864	1035	4827	1793	1339	1296	357	4785
ENSMUSG00000020611	Gna13	6.15714	0.759988	0.637396	-0.122592	3.38e-11	8.69e-08	0.271731	7.16e-10	1.1e-06	0.705329	388	552	852	864	2656	617	771	932	1901	1049	5270	2570	1483	1570	488	6111
ENSMUSG00000028096	Gpr89	6.15712	-0.431919	-0.40172	0.0301987	0.00028255	0.00134102	0.800454	0.0020468	0.00745201	0.985368	605	863	1969	1551	4988	409	630	796	1505	831	4171	1949	1530	1313	429	5221
ENSMUSG00000052428	Tmco1	6.15608	-0.320931	-0.272395	0.0485363	0.00670092	0.0287256	0.68262	0.0323565	0.1009	0.942736	589	752	1949	1446	4736	468	596	659	1726	887	4336	2007	1404	1351	512	5274
ENSMUSG00000060657	Marf1	6.15469	-0.341337	-0.296491	0.0448456	0.00755479	0.0274738	0.726123	0.0357686	0.0973933	0.960742	647	753	1629	1649	4678	407	657	720	1701	839	4324	2036	1555	1424	407	5422
ENSMUSG00000001833	Septin7	6.15099	0.355346	0.208516	-0.14683	0.00165488	0.0773589	0.188815	0.00976666	0.213634	0.705329	430	701	1218	1042	3391	547	704	814	1976	1056	5097	2420	1302	1349	515	5586
ENSMUSG00000036391	Sec24a	6.15085	-0.498265	-0.584149	-0.0858842	0.00251759	0.000814187	0.604412	0.014001	0.00477426	0.906948	798	876	1705	1644	5023	411	594	783	1661	818	4267	1998	1509	1407	245	5159
ENSMUSG00000003363	Pld3	6.15022	1.27699	1.05448	-0.222514	3.79e-20	1.98e-13	0.0952003	1.43e-18	4.8e-12	0.657385	266	414	794	582	2056	787	880	803	1933	1157	5560	2600	1293	1490	600	5983
ENSMUSG00000030002	Dusp11	6.15017	-0.189166	-0.314733	-0.125566	0.0811794	0.00580279	0.248529	0.230715	0.0268044	0.705329	611	839	1683	1327	4460	466	714	797	1629	893	4499	1859	1344	1419	425	5047
ENSMUSG00000027312	Atrn	6.14961	-0.947235	-0.975446	-0.0282119	9.03e-09	2.53e-08	0.864913	1.45e-07	3.51e-07	1	934	1316	1831	1738	5819	385	561	667	1305	711	3629	1781	1495	1147	234	4657
ENSMUSG00000047963	Stbd1	6.14943	0.0606955	0.446996	0.3863	0.69192	0.00537436	0.0108921	0.864533	0.0251274	0.311152	411	636	1292	1211	3550	491	783	589	1257	875	3995	2344	2086	1693	546	6669
ENSMUSG00000025004	Cyp2c40	6.14824	-4.32764	-4.42504	-0.0974041	1.24e-29	1.05e-25	0.783714	7.22e-28	5.42e-24	0.980846	2239	2531	3613	3417	11800	34	75	159	473	116	857	101	325	182	100	708
ENSMUSG00000018920	Cxcl16	6.14822	3.34343	3.08024	-0.26319	2.84e-76	1.52e-63	0.0900465	8.54e-74	3.64e-61	0.649445	89	81	207	178	555	948	953	927	2347	1173	6348	3229	1414	1835	509	6987
ENSMUSG00000036402	Gng12	6.14793	0.337504	0.383799	0.0462951	0.00306973	0.00124245	0.679763	0.0165945	0.0069471	0.941339	475	596	1194	986	3251	543	759	837	1740	851	4730	2638	1496	1614	470	6218
ENSMUSG00000025762	Larp1b	6.1467	-0.679162	-0.674394	0.0047685	2.8e-08	1.83e-07	0.969155	4.23e-07	2.21e-06	1	735	895	2092	1789	5511	351	634	674	1496	813	3968	1725	1351	1262	416	4754
ENSMUSG00000039428	Tmem135	6.14412	-0.636188	-0.84251	-0.206322	6.29e-06	1.76e-08	0.146987	6.54e-05	2.49e-07	0.705329	793	950	2039	1765	5547	417	569	765	1539	862	4152	1805	1334	1209	255	4603
ENSMUSG00000025486	Sirt3	6.14145	-0.567345	-0.531571	0.0357734	2.43e-05	0.000179979	0.791369	0.000226197	0.00123341	0.982998	705	784	2130	1626	5245	436	597	753	1243	842	3871	1661	1539	1233	447	4880
ENSMUSG00000031591	Asah1	6.14082	0.925021	0.990494	0.0654728	3.79e-13	6.88e-14	0.594086	9.52e-12	1.73e-12	0.901876	311	444	867	717	2339	544	721	861	2101	1014	5241	2928	1480	1926	487	6821
ENSMUSG00000020220	Vps13d	6.13995	-0.358954	-0.513985	-0.155031	0.0162287	0.00111901	0.301725	0.0677544	0.00632439	0.705329	674	932	1602	1560	4768	456	664	755	1615	869	4359	2124	1449	1298	260	5131
ENSMUSG00000031626	Sorbs2	6.1393	0.5414	0.0442077	-0.497192	0.00142141	0.802816	0.00324198	0.00858562	0.928539	0.166276	425	684	1184	996	3289	674	833	1041	1667	1097	5312	2239	1437	1324	242	5242
ENSMUSG00000024772	Ehd1	6.13897	0.360861	0.359069	-0.00179291	0.0102387	0.0146728	0.989711	0.0462715	0.0587937	1	446	648	1214	903	3211	561	713	769	1701	1001	4745	2086	1255	1330	738	5409
ENSMUSG00000037058	Paip2	6.13727	-0.218865	-0.310865	-0.0920005	0.053004	0.00903526	0.417881	0.16919	0.0390981	0.794998	559	763	1726	1504	4552	457	636	812	1693	864	4462	1973	1254	1320	473	5020
ENSMUSG00000067889	Sptbn2	6.13722	-0.645313	-0.516457	0.128857	0.000115085	0.00347357	0.442429	0.000914591	0.0172179	0.814133	814	925	1698	1613	5050	380	565	669	1395	831	3840	2127	1790	1283	267	5467
ENSMUSG00000023057	Fabp2	6.13676	-0.353927	-0.355873	-0.00194544	0.0050183	0.00739802	0.98774	0.0253678	0.0329991	1	640	764	2108	1277	4789	469	546	732	1665	869	4281	1899	1499	1341	419	5158
ENSMUSG00000040583	Cyp2b13	6.13572	-2.43033	-1.954	0.476336	2.07e-13	2.78e-08	0.139943	5.28e-12	3.84e-07	0.705329	822	1537	5032	2638	10029	151	156	507	750	479	2043	1248	1626	546	152	3572
ENSMUSG00000050912	Tmem123	6.13502	0.9244	1.00285	0.0784456	1.18e-12	1.22e-13	0.532567	2.83e-11	3e-12	0.870488	295	466	804	736	2301	573	648	844	2032	1061	5158	2501	1425	1594	731	6251
ENSMUSG00000035493	Tgfbi	6.13419	0.399917	0.642752	0.242835	0.0157585	0.000207038	0.135993	0.0660784	0.00139758	0.701041	544	546	999	731	2820	622	711	624	1360	984	4301	3044	1890	1521	462	6917
ENSMUSG00000030579	Tyrobp	6.13387	3.03915	3.01231	-0.0268368	6.31e-63	2.33e-59	0.865614	1.24e-60	4.69e-57	1	57	110	283	211	661	774	806	941	2153	1222	5896	3031	1402	1691	808	6932
ENSMUSG00000073437	D330041H03Rik	6.13268	-0.687846	-0.923988	-0.236142	6.35e-10	5.2e-15	0.03648	1.18e-08	1.44e-13	0.500124	784	1039	2169	1651	5643	491	548	674	1568	776	4057	1780	1189	1012	324	4305
ENSMUSG00000033863	Klf9	6.13085	-0.45723	-0.690988	-0.233758	0.027556	0.00170817	0.263741	0.103475	0.00923409	0.705329	650	1067	1889	1486	5092	258	677	775	1689	1078	4477	1507	1525	1343	250	4625
ENSMUSG00000021900	Btd	6.13085	-0.506396	-0.728304	-0.221908	2.93e-05	1.41e-08	0.0700729	0.000267547	2.03e-07	0.605812	787	871	2026	1507	5191	458	553	749	1684	857	4301	1606	1320	1206	335	4467
ENSMUSG00000032902	Slc16a1	6.13081	-0.0571003	-0.539575	-0.482475	0.670802	0.000149561	0.000383779	0.847477	0.00104533	0.0402257	694	900	1395	1237	4226	508	710	964	1887	858	4927	1667	906	1037	485	4095
ENSMUSG00000044786	Zfp36	6.1303	0.637057	0.878008	0.240952	0.000149708	5.66e-07	0.142462	0.00116025	6.3e-06	0.705329	432	393	859	867	2551	727	729	559	1552	882	4449	2599	1903	1642	589	6733
ENSMUSG00000027346	Gpcpd1	6.12941	0.0224671	0.545007	0.52254	0.894863	0.00229874	0.00193564	1	0.0119601	0.120503	412	585	1240	1202	3439	303	560	824	1444	893	4024	2003	2118	1610	736	6467
ENSMUSG00000055413	H2-Q5	6.12927	2.01855	1.91525	-0.1033	7.2e-62	3.56e-53	0.352008	1.37e-59	5.6e-51	0.736734	163	204	517	388	1272	684	897	961	2044	1163	5749	2634	1680	1764	580	6658
ENSMUSG00000027540	Ptpn1	6.12861	1.72305	1.75133	0.0282811	5.62e-28	3.45e-27	0.847448	3.01e-26	1.88e-25	0.996363	216	314	479	379	1388	779	744	805	1970	1070	5368	3094	1324	1700	696	6814
ENSMUSG00000028599	Tnfrsf1b	6.12678	1.20886	1.01104	-0.197818	7.58e-21	3.42e-14	0.110024	2.99e-19	8.76e-13	0.671039	288	448	720	596	2052	761	793	855	1861	1144	5414	2657	1424	1524	499	6104
ENSMUSG00000045817	Zfp36l2	6.12645	0.92931	0.813544	-0.115766	2.41e-10	9.12e-08	0.416731	4.68e-09	1.15e-06	0.79409	400	359	798	822	2379	695	761	779	1811	1145	5191	2616	1557	1627	438	6238
ENSMUSG00000037622	Wdtc1	6.12262	-0.451778	-0.627174	-0.175396	0.000295612	2e-06	0.163222	0.00213338	2.03e-05	0.705329	825	914	1654	1424	4817	465	627	695	1546	871	4204	1787	1346	1242	316	4691
ENSMUSG00000028573	Fggy	6.12208	-0.555302	-0.83522	-0.279918	0.000100313	3.71e-08	0.0528354	0.000811289	5.02e-07	0.55744	708	735	2407	1738	5588	433	693	815	1378	781	4100	1657	1160	1100	348	4265
ENSMUSG00000030409	Dmpk	6.12152	1.57634	1.49012	-0.0862167	1.34e-25	8.26e-22	0.54384	6.45e-24	3.38e-20	0.876905	265	336	501	451	1553	650	923	879	1935	1103	5490	3087	1717	1667	421	6892
ENSMUSG00000034109	Golim4	6.11912	-0.367459	-0.399821	-0.032362	0.0113223	0.00895787	0.82398	0.0504409	0.0388098	0.992335	680	951	1452	1435	4518	427	613	671	1690	861	4262	2110	1396	1477	293	5276
ENSMUSG00000034845	Plvap	6.11723	0.844875	0.723803	-0.121072	6.25e-09	1.64e-06	0.392688	1.03e-07	1.68e-05	0.775634	391	493	776	777	2437	641	903	744	1740	1042	5070	2781	1597	1409	421	6208
ENSMUSG00000042628	Zfyve1	6.11465	0.0960785	-0.496438	-0.592517	0.503973	0.00106827	4.45e-05	0.701663	0.00606976	0.00854378	554	732	1421	1468	4175	517	712	972	1758	1147	5106	1753	1286	1072	262	4373
ENSMUSG00000040026	Saa3	6.11211	5.00801	4.55069	-0.457324	7.14e-75	1.93e-62	0.0333639	2.08e-72	4.41e-60	0.481562	21	59	42	52	174	1025	1142	844	2092	1356	6459	2986	1069	1589	588	6232
ENSMUSG00000058799	Nap1l1	6.112	0.376546	0.578932	0.202385	0.0259199	0.00108959	0.22532	0.0987593	0.0061787	0.705329	412	608	1071	856	2947	500	616	738	1909	838	4601	2368	1178	1301	867	5714
ENSMUSG00000042350	Arel1	6.11182	0.589797	0.594304	0.0045071	2.23e-06	4.71e-06	0.970523	2.52e-05	4.43e-05	1	399	471	987	964	2821	527	695	897	1852	952	4923	2129	1696	1733	467	6025
ENSMUSG00000060317	Acnat2	6.10927	0.00556954	-1.09056	-1.09613	0.967898	2.04e-13	1.57e-14	1	4.94e-12	1.51e-10	739	834	1673	1316	4562	495	733	1009	2456	990	5683	981	894	871	267	3013
ENSMUSG00000058230	Arhgap35	6.10887	-0.734386	-0.780474	-0.0460881	3.12e-06	2.93e-06	0.771179	3.44e-05	2.87e-05	0.977107	829	1131	1842	1477	5279	371	538	696	1418	805	3828	1905	1433	1220	239	4797
ENSMUSG00000087141	Plcxd2	6.10885	-0.506191	-0.432274	0.073917	0.00557539	0.0249761	0.686346	0.0276896	0.0903389	0.943867	665	1051	1669	1330	4715	468	521	666	1473	797	3925	2056	1722	1444	227	5449
ENSMUSG00000018669	Cdk5rap3	6.10869	-0.128999	-0.334372	-0.205373	0.273153	0.00698604	0.0824473	0.480263	0.0314535	0.634569	504	866	1607	1350	4327	502	714	800	1525	889	4430	2035	1302	1067	429	4833
ENSMUSG00000002885	Adgre5	6.10763	1.95942	1.74325	-0.216165	7.33e-56	1.72e-42	0.0588947	1.14e-53	1.74e-40	0.569719	201	207	473	428	1309	684	818	951	2102	1309	5864	2575	1538	1489	587	6189
ENSMUSG00000041698	Slco1a1	6.1071	-3.33498	-3.94468	-0.609703	1.38e-07	2.86e-08	0.316026	1.89e-06	3.93e-07	0.705478	989	1861	3724	5690	12264	36	567	120	268	192	1183	40	581	162	112	895
ENSMUSG00000033335	Dnm2	6.10671	0.371391	0.232986	-0.138406	0.000907237	0.0461111	0.210491	0.00578033	0.145672	0.705329	473	614	1157	977	3221	626	712	803	1598	984	4723	2309	1340	1355	472	5476
ENSMUSG00000026342	Slc35f5	6.10324	0.36318	0.340077	-0.0231028	0.00490858	0.0116807	0.856131	0.0248874	0.0485838	0.998387	415	580	1253	986	3234	486	620	874	1965	934	4879	2225	1447	1756	414	5842
ENSMUSG00000026201	Stk16	6.10093	-0.455122	-0.675861	-0.220739	0.000722356	2.21e-06	0.105026	0.00471922	2.21e-05	0.663732	634	812	2088	1590	5124	409	696	825	1498	728	4156	1617	1161	990	463	4231
ENSMUSG00000025044	Msr1	6.10073	1.97027	1.74305	-0.227229	1.11e-26	2.42e-20	0.18642	5.53e-25	9.17e-19	0.705329	151	278	388	478	1295	680	847	996	2410	1060	5993	3147	1443	1797	356	6743
ENSMUSG00000022971	Ifnar2	6.09715	0.541194	0.273261	-0.267933	2.8e-05	0.0425318	0.0357971	0.000256194	0.137076	0.495539	389	500	1140	1089	3118	629	831	768	1785	1012	5025	2170	1347	1394	414	5325
ENSMUSG00000023004	Tuba1b	6.0971	1.20042	1.54132	0.340907	3.74e-06	1.38e-08	0.173231	4.07e-05	1.99e-07	0.705329	207	362	647	560	1776	645	632	788	1657	838	4560	2289	1104	1196	1285	5874
ENSMUSG00000025270	Alas2	6.09606	0.40958	1.98976	1.58018	0.35105	2.89e-05	0.000300306	0.542294	0.000234557	0.0342309	195	356	696	567	1814	436	415	291	973	499	2614	1798	901	943	2523	6165
ENSMUSG00000059734	Ndufs8	6.09574	-0.245892	-0.3448	-0.0989074	0.0410614	0.00651833	0.41333	0.140782	0.0296293	0.79175	597	720	1898	1277	4492	533	553	806	1449	845	4186	1965	1271	1175	450	4861
ENSMUSG00000002346	Slc25a42	6.09555	-0.455629	-0.92223	-0.466601	0.00964859	8.78e-07	0.00895687	0.043991	9.45e-06	0.281399	765	828	1778	1802	5173	444	744	802	1188	974	4152	1319	1314	1108	232	3973
ENSMUSG00000058126	Tpm3-rs7	6.09396	1.02552	1.08824	0.062723	1.08e-17	1.88e-18	0.584582	3.6e-16	6.53e-17	0.897085	314	435	718	603	2070	622	735	799	1764	990	4910	2596	1436	1570	652	6254
ENSMUSG00000018774	Cd68	6.09334	2.6424	2.36837	-0.27403	1.29e-60	1.88e-47	0.0570955	2.29e-58	2.29e-45	0.564109	99	162	305	294	860	848	918	939	1925	1234	5864	2648	1242	1573	645	6108
ENSMUSG00000118366	9130016M20Rik	6.09219	-0.799551	-0.923253	-0.123702	4.08e-06	5.63e-07	0.479267	4.41e-05	6.27e-06	0.838285	880	1020	1804	1773	5477	341	535	738	1539	692	3845	1825	1282	1214	206	4527
ENSMUSG00000022175	Lrp10	6.09068	0.536044	0.55046	0.0144157	5.16e-07	7.2e-07	0.89001	6.46e-06	7.88e-06	1	408	541	994	864	2807	561	737	772	1683	939	4692	2408	1482	1445	539	5874
ENSMUSG00000029578	Wipi2	6.09051	-0.357148	-0.429487	-0.072339	0.0010183	0.000174958	0.507996	0.00639747	0.00120293	0.857093	647	802	1756	1399	4604	424	557	754	1560	883	4178	1859	1314	1258	400	4831
ENSMUSG00000019872	Smpdl3a	6.08842	0.812226	0.545924	-0.266302	3.6e-11	1.83e-05	0.0263689	7.6e-10	0.000155656	0.444219	324	483	988	848	2643	722	744	880	1784	999	5129	2175	1316	1464	461	5416
ENSMUSG00000022389	Tef	6.08793	-0.312024	0.916026	1.22805	0.0971319	4e-06	5.5e-11	0.261461	3.82e-05	8.34e-08	378	489	1251	1125	3243	222	462	469	959	805	2917	2851	2888	2087	596	8422
ENSMUSG00000039899	Fgl2	6.08524	4.8865	4.75091	-0.135586	1.93e-103	5.41e-96	0.437278	1.36e-100	3.71e-93	0.809895	30	20	49	80	179	707	887	1028	2305	1254	6181	3423	1408	2064	470	7365
ENSMUSG00000034245	Hdac11	6.08379	-0.706235	-0.589385	0.116851	2.28e-06	0.000188792	0.435983	2.57e-05	0.00128586	0.809246	829	909	1796	1476	5010	311	505	579	1474	901	3770	1815	1575	1190	344	4924
ENSMUSG00000041577	Prelp	6.08239	0.620897	0.265716	-0.355181	0.00106302	0.178639	0.0584062	0.00663501	0.381923	0.56875	536	524	915	818	2793	595	891	708	1892	1097	5183	2538	1447	1299	250	5534
ENSMUSG00000031485	Plpbp	6.08225	-0.40482	-0.525157	-0.120337	0.00210567	0.000158389	0.363953	0.0120091	0.00109904	0.748901	577	802	2044	1462	4885	406	666	760	1514	770	4116	1822	1361	1222	338	4743
ENSMUSG00000027466	Rbck1	6.07973	0.254279	0.461196	0.206917	0.0329277	0.000211845	0.0780734	0.11928	0.00142569	0.629382	452	536	1188	953	3129	515	602	724	1418	951	4210	2251	1529	1421	645	5846
ENSMUSG00000004798	Ulk2	6.07857	-0.541027	-0.545193	-0.00416642	3.99e-06	1.04e-05	0.97184	4.32e-05	9.25e-05	1	679	882	1886	1453	4900	376	535	737	1481	801	3930	1855	1394	1206	358	4813
ENSMUSG00000022836	Mylk	6.07763	-0.55388	-0.478069	0.0758109	0.00930365	0.0337477	0.722508	0.0426477	0.114454	0.959698	762	984	1521	1348	4615	378	619	622	1394	784	3797	2233	1756	1256	184	5429
ENSMUSG00000051043	Gprc5c	6.07658	-0.498117	-0.563571	-0.0654547	0.000234021	8.06e-05	0.630663	0.00172429	0.000600487	0.920594	723	893	1843	1334	4793	403	589	663	1415	887	3957	1931	1449	1178	292	4850
ENSMUSG00000039501	Znfx1	6.07657	0.962332	0.963042	0.000709885	6.91e-13	4.26e-12	0.995612	1.7e-11	9.16e-11	1	361	465	737	566	2129	556	708	864	1704	1108	4940	2559	1624	1739	429	6351
ENSMUSG00000074582	Arfgef2	6.07567	-0.453163	-0.484786	-0.0316225	0.0002599	0.000208716	0.799656	0.00189799	0.00140792	0.985097	782	867	1529	1341	4519	431	613	668	1492	759	3963	1938	1372	1245	335	4890
ENSMUSG00000046861	Hectd3	6.07461	-0.667726	-0.478925	0.188801	6.72e-06	0.00218874	0.204033	6.96e-05	0.0114456	0.705329	791	833	1867	1393	4884	347	488	676	1354	780	3645	1911	1696	1272	318	5197
ENSMUSG00000027006	Dnajc10	6.07408	0.457353	0.38049	-0.0768632	0.000361256	0.00444685	0.542627	0.00254344	0.0214219	0.876179	395	707	1035	789	2926	540	797	751	1781	861	4730	2393	1413	1389	452	5647
ENSMUSG00000027222	Pex16	6.07316	-0.686888	-0.680844	0.006044	1.84e-08	1.3e-07	0.960863	2.84e-07	1.6e-06	1	648	825	2175	1710	5358	402	575	644	1342	729	3692	1638	1280	1194	398	4510
ENSMUSG00000033220	Rac2	6.07269	3.23567	3.55853	0.322861	4.54e-51	1.18e-57	0.0817746	5.71e-49	2.2e-55	0.633583	48	101	192	139	480	614	642	846	1906	1130	5138	2852	1451	1586	1116	7005
ENSMUSG00000029657	Hsph1	6.0721	0.626218	-0.809717	-1.43593	0.0141728	0.00261517	4.54e-08	0.0606739	0.0134151	3.45e-05	309	755	1608	997	3669	829	1045	857	1920	1263	5914	877	434	569	467	2347
ENSMUSG00000038335	Tsr1	6.07135	-0.536971	-0.690247	-0.153276	7.11e-06	4.89e-08	0.204455	7.33e-05	6.48e-07	0.705329	659	919	1848	1595	5021	419	487	798	1487	817	4008	1676	1261	1127	347	4411
ENSMUSG00000026179	Pnkd	6.0707	-0.722411	-1.33399	-0.611577	4.95e-09	9.87e-24	1.35e-06	8.26e-08	4.5e-22	0.00057409	947	1101	1916	1624	5588	443	587	654	1646	801	4131	1365	947	822	228	3362
ENSMUSG00000040613	Apobec1	6.07041	2.10357	1.55263	-0.550941	4.88e-53	1.13e-28	1.42e-05	6.83e-51	6.66e-27	0.0036387	181	273	379	398	1231	683	986	1214	2114	1176	6173	2384	1196	1370	446	5396
ENSMUSG00000033107	Rnf125	6.07017	-0.206794	-1.13451	-0.927714	0.400012	1.59e-05	0.000223062	0.596634	0.000136459	0.0272438	902	877	1439	1359	4577	531	684	857	1983	918	4973	1399	1174	846	94	3513
ENSMUSG00000058022	Adtrp	6.06904	-1.07696	-1.17388	-0.0969237	8.07e-11	3.25e-11	0.562325	1.65e-09	6.32e-10	0.886991	903	845	2553	2028	6329	279	439	682	1356	741	3497	1202	1228	1056	312	3798
ENSMUSG00000004038	Gstm3	6.06413	1.41276	0.900047	-0.512709	1.85e-10	7.55e-05	0.0169337	3.64e-09	0.000565176	0.381028	194	298	617	898	2007	731	839	1077	1984	1128	5759	2047	1309	1771	268	5395
ENSMUSG00000036622	Atp13a2	6.06406	1.53047	1.39267	-0.137795	1.26e-28	1.09e-22	0.289763	6.96e-27	4.67e-21	0.705329	243	287	580	500	1610	746	754	789	1776	1183	5248	2769	1389	1435	546	6139
ENSMUSG00000010097	Nxf1	6.06301	0.301163	0.142125	-0.159038	0.00803716	0.23195	0.158038	0.0377179	0.427557	0.705329	466	657	1238	898	3259	535	739	761	1786	862	4683	1997	1213	1254	532	4996
ENSMUSG00000022504	Ciita	6.06294	5.97793	5.98712	0.00919404	1.01e-178	5.86e-175	0.948789	5.84e-175	4.22e-171	1	12	8	39	22	81	791	836	827	2179	1156	5789	3188	1603	2085	567	7443
ENSMUSG00000072946	Ptgr2	6.06289	-0.424724	-0.494918	-0.0701934	0.000539255	0.000132657	0.569988	0.00365385	0.000939253	0.891379	609	800	1985	1361	4755	395	587	768	1454	800	4004	1659	1397	1165	396	4617
ENSMUSG00000024843	Chka	6.06222	0.289656	-1.31564	-1.6053	0.16037	2.64e-09	8e-14	0.364263	4.14e-08	4.61e-10	658	941	1303	1052	3954	581	744	1443	2469	821	6058	1256	488	705	142	2591
ENSMUSG00000024065	Ehd3	6.06219	-0.981845	-1.12103	-0.139182	1.45e-12	3.37e-14	0.321533	3.45e-11	8.65e-13	0.710578	912	868	2256	1956	5992	321	464	700	1329	728	3542	1652	1128	847	318	3945
ENSMUSG00000031232	Magt1	6.06119	-0.247093	-0.709959	-0.462865	0.0463651	6.73e-08	0.000228832	0.153542	8.71e-07	0.0278306	656	907	1465	1468	4496	490	631	758	1819	855	4553	1845	994	1044	282	4165
ENSMUSG00000027952	Pmvk	6.06113	-0.582697	-0.537578	0.0451187	5.35e-05	0.000414633	0.755538	0.000461144	0.0026261	0.970856	629	775	1955	1654	5013	368	549	615	1378	880	3790	2000	1441	1218	309	4968
ENSMUSG00000002748	Baz1b	6.06032	0.291838	0.313494	0.0216562	0.00950565	0.00759145	0.845153	0.0434424	0.0337433	0.995583	478	655	1017	913	3063	547	645	723	1560	931	4406	2230	1459	1332	512	5533
ENSMUSG00000042349	Ikbke	6.05913	1.86335	1.50492	-0.358433	8.68e-26	1.1e-16	0.0319361	4.24e-24	3.48e-15	0.47838	118	342	464	495	1419	611	840	1055	1922	1376	5804	2613	1334	1470	438	5855
ENSMUSG00000037351	Actr1b	6.05826	-0.261976	-0.341971	-0.0799949	0.0152678	0.00258401	0.460183	0.0644332	0.0132766	0.825554	610	776	1654	1257	4297	442	605	759	1532	801	4139	1917	1356	1203	381	4857
ENSMUSG00000023977	Ubr2	6.05807	-0.381346	-0.459693	-0.0783476	0.0146889	0.00532159	0.617511	0.0624222	0.0249495	0.912548	677	847	1453	1464	4441	420	585	665	1428	922	4020	1992	1427	1314	251	4984
ENSMUSG00000005299	Letm1	6.05726	-0.651391	-0.869273	-0.217882	3.02e-08	3.24e-12	0.0675931	4.54e-07	7.05e-11	0.595629	707	891	2064	1674	5336	399	620	702	1398	725	3844	1676	1180	930	336	4122
ENSMUSG00000057265	Bbof1	6.0548	-0.651225	-0.867648	-0.216422	8.09e-06	2.19e-08	0.142263	8.25e-05	3.07e-07	0.705329	791	825	1991	1662	5269	377	588	695	1412	803	3875	1466	1330	1126	258	4180
ENSMUSG00000063904	Dpp3	6.05446	-0.278391	-0.274129	0.00426233	0.0086205	0.013727	0.967981	0.0399931	0.0555867	1	587	805	1488	1315	4195	463	569	743	1446	771	3992	2026	1288	1143	463	4920
ENSMUSG00000042010	Acacb	6.05385	-0.544191	-1.11703	-0.57284	0.0139405	2.4e-06	0.0108363	0.0598571	2.39e-05	0.310174	862	1098	1455	1585	5000	404	552	692	1434	1133	4215	1388	1216	1009	137	3750
ENSMUSG00000049401	Ogfr	6.05352	0.490971	0.60064	0.109668	2.42e-05	7.19e-07	0.335355	0.000224896	7.87e-06	0.721691	353	519	1034	885	2791	547	631	791	1669	829	4467	2223	1438	1436	626	5723
ENSMUSG00000008976	Gabpa	6.05119	-0.456807	-0.404617	0.0521893	0.000116337	0.0011706	0.660773	0.000922759	0.00658757	0.932763	594	888	1683	1396	4561	413	541	726	1525	676	3881	1970	1369	1292	357	4988
ENSMUSG00000019889	Ptprk	6.05086	-0.437186	-0.558283	-0.121097	0.00466876	0.000629361	0.435749	0.0238097	0.0037983	0.808916	685	846	1750	1369	4650	424	576	764	1533	720	4017	1974	1291	1324	235	4824
ENSMUSG00000022575	Gsdmd	6.04899	1.03262	0.986864	-0.0457518	7.49e-17	1.46e-14	0.700975	2.37e-15	3.89e-13	0.949401	288	312	845	728	2173	575	757	846	1854	959	4991	2361	1521	1585	506	5973
ENSMUSG00000049470	Aff4	6.04746	-0.348413	-0.58108	-0.232667	0.0143165	0.000111467	0.104281	0.0611347	0.000803836	0.663544	733	883	1427	1352	4395	413	613	768	1457	880	4131	1873	1203	1232	260	4568
ENSMUSG00000021497	Txndc15	6.04734	-0.512919	-0.674084	-0.161165	0.000158244	2.78e-06	0.239974	0.00121665	2.74e-05	0.705329	580	751	2081	1686	5098	408	569	756	1458	763	3954	1491	1261	1133	371	4256
ENSMUSG00000027673	Ndufb5	6.04693	-0.432443	-0.456752	-0.0243093	0.00186292	0.00187476	0.862139	0.0107998	0.0100145	1	514	787	2052	1417	4770	413	581	691	1436	781	3902	1585	1217	1075	530	4407
ENSMUSG00000058355	Abce1	6.04226	-0.247109	-0.315116	-0.0680062	0.0315019	0.00911375	0.555316	0.115142	0.0393904	0.883552	478	885	1572	1310	4245	481	556	728	1472	823	4060	1861	1203	1272	422	4758
ENSMUSG00000046814	Gchfr	6.04036	-0.77958	-0.952733	-0.173153	1.5e-09	3.6e-12	0.185225	2.65e-08	7.8e-11	0.705329	713	856	2375	1682	5626	425	543	627	1190	786	3571	1521	1201	935	330	3987
ENSMUSG00000020476	Dbnl	6.03811	1.01761	1.04118	0.0235666	8.64e-13	1.82e-12	0.863605	2.1e-11	4.04e-11	1	330	419	728	528	2005	692	661	768	1825	825	4771	2538	1313	1460	619	5930
ENSMUSG00000018459	Slc13a3	6.03584	1.76616	1.66998	-0.096181	1.39e-17	4.28e-15	0.621356	4.59e-16	1.19e-13	0.914784	229	300	447	317	1293	616	898	748	2057	1052	5371	3236	1738	1607	292	6873
ENSMUSG00000028383	Hsdl2	6.03438	-0.340333	-0.719774	-0.379441	0.00982239	2.69e-07	0.00450292	0.0446703	3.15e-06	0.194009	604	761	1816	1574	4755	375	605	915	1522	846	4263	1509	1050	1072	344	3975
ENSMUSG00000017754	Pltp	6.03436	0.507828	0.460609	-0.0472196	0.00212745	0.00761491	0.771984	0.0121117	0.0337947	0.977486	499	418	1047	800	2764	681	586	546	1788	1006	4607	2271	1469	1398	445	5583
ENSMUSG00000021474	Sfxn1	6.03082	-0.346531	-0.458901	-0.11237	0.0051552	0.000444692	0.367495	0.0259642	0.00279194	0.751985	607	650	1793	1485	4535	468	554	726	1475	773	3996	1683	1293	1157	388	4521
ENSMUSG00000054364	Rhob	6.03046	1.39605	1.03315	-0.3629	9.89e-21	1.9e-11	0.0114273	3.85e-19	3.78e-10	0.317017	191	336	719	648	1894	718	750	1121	1711	1029	5329	2199	1350	1437	420	5406
ENSMUSG00000046811	Gltpd2	6.03038	-0.301481	-0.627548	-0.326067	0.012837	9.73e-07	0.00774386	0.0559907	1.04e-05	0.261063	626	772	1810	1353	4561	474	665	775	1417	800	4131	1582	1213	1106	301	4202
ENSMUSG00000020715	Ern1	6.0296	-0.503131	-0.810354	-0.307223	0.00142681	1.31e-06	0.0539491	0.00861285	1.37e-05	0.563621	659	985	1659	1555	4858	472	525	675	1304	947	3923	1851	1173	1041	214	4279
ENSMUSG00000046806	Cyren	6.02862	1.37032	1.18818	-0.182146	5.97e-20	1.56e-14	0.203857	2.23e-18	4.12e-13	0.705329	191	270	692	707	1860	594	689	963	1919	1138	5303	2143	1513	1554	491	5701
ENSMUSG00000021792	Prxl2a	6.02823	-0.471105	-0.519696	-0.0485914	0.000109024	5.23e-05	0.692014	0.000871711	0.000403722	0.946647	519	909	1922	1380	4730	431	508	703	1425	779	3846	1605	1292	1146	412	4455
ENSMUSG00000078674	Mup18	6.02702	-5.31021	-6.09257	-0.78236	7.8e-17	7.1e-17	0.175129	2.46e-15	2.26e-15	0.705329	1361	1234	3611	7326	13532	3	89	120	55	72	339	29	69	42	51	191
ENSMUSG00000021646	Mccc2	6.02623	-0.840072	-0.763874	0.0761983	3.86e-09	4.16e-07	0.59558	6.53e-08	4.71e-06	0.902453	698	854	2281	1607	5440	299	451	666	1381	722	3519	1633	1248	1277	316	4474
ENSMUSG00000041846	Ppp4r3a	6.02619	-0.312983	-0.406802	-0.0938187	0.0121193	0.0019804	0.453925	0.0534137	0.0104951	0.823306	630	956	1468	1105	4159	379	519	783	1600	823	4104	1897	1176	1198	380	4651
ENSMUSG00000030220	Arhgdib	6.02497	3.00285	3.24248	0.239628	8.82e-31	1.52e-33	0.297331	5.43e-29	1.07e-31	0.705329	51	110	289	129	579	710	784	775	1635	936	4840	2708	1174	1517	1078	6477
ENSMUSG00000001506	Col1a1	6.02351	3.2584	2.99242	-0.265978	4.51e-15	1e-12	0.468955	1.29e-13	2.28e-11	0.831825	147	124	81	81	433	955	951	676	1688	1256	5526	3719	1545	1669	207	7140
ENSMUSG00000053460	Ggcx	6.0223	-0.474728	-0.726158	-0.25143	0.00117737	2.8e-06	0.088598	0.00726692	2.76e-05	0.649445	708	906	1580	1482	4676	483	591	661	1361	790	3886	1695	1274	1121	229	4319
ENSMUSG00000053110	Yap1	6.02025	-0.266676	-0.521923	-0.255247	0.0615922	0.000530802	0.0754558	0.189234	0.00326362	0.624265	613	832	1441	1398	4284	476	586	754	1438	861	4115	1749	1285	1228	246	4508
ENSMUSG00000036585	Fgf1	6.02012	-1.04565	-1.26211	-0.216453	6.03e-14	2.36e-17	0.125565	1.6e-12	7.74e-16	0.690797	793	1194	2360	1665	6012	252	547	658	1313	667	3437	1423	1020	878	276	3597
ENSMUSG00000064254	Ethe1	6.01815	-0.762309	-1.0462	-0.283895	1.18e-08	2.22e-13	0.0368023	1.87e-07	5.36e-12	0.501866	590	948	2234	1874	5646	470	484	632	1301	747	3634	1276	982	953	366	3577
ENSMUSG00000027822	Slc33a1	6.01754	-0.420516	-0.642317	-0.221801	0.000457967	4.09e-07	0.067025	0.00314671	4.64e-06	0.595616	615	901	1650	1442	4608	434	614	627	1460	848	3983	1815	1159	1101	288	4363
ENSMUSG00000030201	Lrp6	6.01678	-0.404005	-0.678362	-0.274357	0.00900909	3.48e-05	0.0786992	0.041449	0.000277913	0.629382	673	877	1508	1491	4549	366	639	760	1388	874	4027	1739	1307	1063	234	4343
ENSMUSG00000018932	Map2k3	6.01621	-0.472896	-0.266907	0.205989	0.000144293	0.041296	0.0987168	0.00112225	0.133928	0.657555	586	744	1791	1261	4382	388	557	660	1335	638	3578	1833	1287	1138	561	4819
ENSMUSG00000026926	Pmpca	6.01464	-0.32411	-0.275893	0.0482175	0.00567423	0.025089	0.681544	0.0280972	0.0906789	0.942151	517	804	1717	1201	4239	415	547	753	1372	735	3822	1843	1345	1105	474	4767
ENSMUSG00000029470	P2rx4	6.01412	1.01408	1.0434	0.0293158	2.01e-16	3.28e-16	0.804574	6.2e-15	1.01e-14	0.987221	243	375	866	620	2104	560	754	813	1633	922	4682	2631	1407	1544	509	6091
ENSMUSG00000037373	Ctbp1	6.01381	0.219319	0.497513	0.278194	0.160662	0.00241197	0.0721247	0.364695	0.0124771	0.613934	356	611	1160	883	3010	474	547	685	1487	803	3996	2135	1260	1230	788	5413
ENSMUSG00000060675	Plaat3	6.01306	2.523	2.53182	0.00882156	1.24e-52	1.85e-50	0.952491	1.72e-50	2.53e-48	1	83	143	343	264	833	701	751	834	1980	1006	5272	2608	1286	1663	736	6293
ENSMUSG00000087679	Tmem250-ps	6.00958	-0.751427	-0.834009	-0.0825824	4.91e-12	4.03e-13	0.453325	1.12e-10	9.5e-12	0.823112	811	919	1819	1502	5051	425	540	593	1179	711	3448	1605	1101	1030	352	4088
ENSMUSG00000032479	Map4	6.00918	0.453992	0.331712	-0.12228	0.000409447	0.0132813	0.333912	0.00284383	0.0541164	0.721274	401	574	918	971	2864	512	654	829	1610	958	4563	2461	1357	1267	372	5457
ENSMUSG00000108546	Gm44662	6.00824	-2.90802	-2.61799	0.290023	6.21e-17	2.4e-12	0.387756	1.98e-15	5.3e-11	0.771564	1484	644	6660	1765	10553	140	170	321	465	354	1450	511	578	456	311	1856
ENSMUSG00000058056	Palld	6.00689	0.102624	-0.59372	-0.696343	0.548936	0.00102332	5.8e-05	0.742737	0.00584431	0.0104548	583	769	1276	1168	3796	629	817	836	1425	852	4559	1923	922	975	200	4020
ENSMUSG00000032536	Trak1	6.00651	-0.412193	-0.430792	-0.0185987	0.00292669	0.00316593	0.893627	0.0159408	0.0158621	1	586	862	1463	1437	4348	457	557	653	1146	851	3664	1680	1460	1224	322	4686
ENSMUSG00000068083	Cyp2d40	6.00622	-0.746563	-1.1509	-0.404336	1.15e-07	2.22e-14	0.00479975	1.59e-06	5.79e-13	0.201632	736	961	1783	1960	5440	384	524	698	1364	788	3758	1146	1166	864	269	3445
ENSMUSG00000024858	Grk2	6.00582	0.925939	1.01755	0.0916139	6.83e-09	9.51e-10	0.554246	1.12e-07	1.58e-08	0.882927	291	491	689	553	2024	594	686	768	1551	866	4465	2439	1243	1240	738	5660
ENSMUSG00000022383	Ppara	6.00573	-0.702811	-0.380536	0.322275	0.000669969	0.0809216	0.118941	0.00442714	0.220733	0.678159	676	806	1637	1516	4635	305	532	595	1183	693	3308	1887	1886	1454	207	5434
ENSMUSG00000079227	Ccr5	6.00506	4.01034	3.69561	-0.314731	2.58e-92	1.53e-77	0.0506796	1.24e-89	5.44e-75	0.553539	53	70	106	86	315	818	865	921	2267	1132	6003	3113	1225	1713	402	6453
ENSMUSG00000060147	Serpinb6a	6.00359	0.436503	0.389981	-0.0465219	6.3e-05	0.000609901	0.664334	0.00053337	0.00370101	0.93459	397	520	1095	865	2877	476	624	784	1736	919	4539	2072	1317	1259	541	5189
ENSMUSG00000019977	Hbs1l	6.00278	-0.628435	-0.587723	0.0407127	2.79e-08	8.24e-07	0.720953	4.22e-07	8.91e-06	0.95892	634	885	1801	1474	4794	335	513	671	1381	721	3621	1669	1279	1146	378	4472
ENSMUSG00000005054	Cstb	5.9994	1.09382	0.971872	-0.121949	4.83e-15	1.89e-11	0.365794	1.38e-13	3.78e-10	0.750659	233	384	916	542	2075	615	692	902	1707	940	4856	2217	1194	1417	588	5416
ENSMUSG00000032336	Nptn	5.99796	0.436165	0.554078	0.117913	0.00011589	2.6e-06	0.287108	0.000919468	2.57e-05	0.705329	366	564	1017	771	2718	485	667	731	1536	815	4234	2241	1379	1332	587	5539
ENSMUSG00000109881	Gm45507	5.99556	-0.563058	-0.329516	0.233543	0.000167714	0.0365835	0.119245	0.00128024	0.121681	0.678836	586	756	1701	1451	4494	300	471	558	1420	847	3596	1556	1538	1407	398	4899
ENSMUSG00000019961	Tmpo	5.99421	0.534132	0.779035	0.244903	0.000181607	1.73e-07	0.0792881	0.00137356	2.09e-06	0.629382	389	483	860	692	2424	517	590	650	1596	812	4165	2484	1256	1289	723	5752
ENSMUSG00000040479	Dgkz	5.99315	0.582451	0.64495	0.0624995	8.6e-07	1.63e-07	0.588292	1.04e-05	1.98e-06	0.898959	370	464	933	771	2538	562	647	718	1382	951	4260	2347	1370	1341	546	5604
ENSMUSG00000063888	Rpl7l1	5.9917	-0.176085	-0.382683	-0.206599	0.112157	0.00105184	0.0639523	0.288877	0.00598609	0.586035	550	730	1612	1177	4069	446	599	792	1541	748	4126	1669	1185	1025	420	4299
ENSMUSG00000032607	Amt	5.99012	-0.609198	-1.10866	-0.499457	1.7e-05	2.4e-13	0.000534762	0.000163685	5.78e-12	0.0508712	696	911	2130	1513	5250	457	579	715	1426	699	3876	1348	914	1073	203	3538
ENSMUSG00000001229	Dpp9	5.98957	-0.256027	-0.767092	-0.511066	0.0359265	3.19e-09	3.67e-05	0.127123	4.95e-08	0.00754854	674	921	1556	1133	4284	485	651	785	1541	766	4228	1644	919	977	271	3811
ENSMUSG00000028527	Ak4	5.98954	-0.597823	-0.389409	0.208415	9.38e-05	0.0157533	0.174406	0.00076365	0.0623129	0.705329	524	837	1925	1368	4654	342	501	664	1168	735	3410	1648	1739	1093	377	4857
ENSMUSG00000038170	Pde4dip	5.98919	-0.196647	-0.514931	-0.318284	0.175487	0.00077841	0.0293715	0.38829	0.00457989	0.461489	619	848	1410	1169	4046	522	605	631	1513	875	4146	1800	1220	1119	237	4376
ENSMUSG00000048217	Nags	5.98914	-0.38526	-0.563615	-0.178356	0.00264942	3.12e-05	0.16695	0.0146493	0.000251602	0.705329	743	736	1670	1185	4334	400	594	686	1471	778	3929	1761	1153	1177	291	4382
ENSMUSG00000021482	Prxl2c	5.98861	-0.39333	-0.471653	-0.0783231	0.00241641	0.000564488	0.548126	0.0135349	0.00344793	0.879198	573	760	1673	1413	4419	388	479	811	1448	748	3874	1609	1313	1190	347	4459
ENSMUSG00000013622	Atraid	5.98637	-0.366288	-0.275051	0.0912368	0.00472527	0.0438913	0.483124	0.0240553	0.140242	0.841018	534	640	1826	1286	4286	384	570	655	1400	710	3719	1763	1210	1133	518	4624
ENSMUSG00000027601	Mtfr1	5.98622	-0.471313	-0.380687	0.0906259	3.19e-05	0.00139258	0.425863	0.000288743	0.00769695	0.800588	570	756	1847	1263	4436	387	499	656	1400	714	3656	1721	1209	1263	436	4629
ENSMUSG00000022663	Atg3	5.98547	-0.461298	-0.409971	0.0513275	0.000123189	0.00119214	0.670703	0.000970962	0.00669532	0.937232	582	753	1744	1350	4429	365	479	726	1469	699	3738	1636	1286	1210	419	4551
ENSMUSG00000030403	Vasp	5.98168	1.72473	1.78281	0.0580804	2.34e-28	2.06e-28	0.690417	1.28e-26	1.19e-26	0.946205	180	244	378	461	1263	603	781	873	1594	889	4740	2588	1251	1508	698	6045
ENSMUSG00000024725	Ostf1	5.9802	0.787834	0.904709	0.116875	3.61e-08	1.26e-09	0.400986	5.37e-07	2.06e-08	0.782389	247	381	976	718	2322	509	677	762	1659	812	4419	2306	1212	1492	648	5658
ENSMUSG00000025314	Ptprj	5.97952	0.419922	0.397248	-0.0226738	0.000767212	0.00226762	0.853321	0.00497355	0.0118153	0.997525	450	535	984	791	2760	464	623	736	1682	922	4427	2524	1271	1369	386	5550
ENSMUSG00000020022	Ndufa12	5.97891	-0.328793	-0.519588	-0.190795	0.0260517	0.000890345	0.200699	0.0991196	0.00517405	0.705329	519	727	1830	1360	4436	465	574	797	1169	766	3771	1447	1144	897	480	3968
ENSMUSG00000007041	Clic1	5.97862	1.85861	1.92478	0.0661657	6.49e-29	4.29e-29	0.669336	3.65e-27	2.55e-27	0.936342	138	242	466	345	1191	684	677	809	1673	938	4781	2539	1196	1466	767	5968
ENSMUSG00000034248	Slc25a37	5.97837	0.526909	1.51735	0.990445	0.0787468	1.96e-06	0.000787305	0.225905	1.99e-05	0.0652105	238	358	719	654	1969	362	565	474	1085	662	3148	1782	1193	1216	1577	5768
ENSMUSG00000060601	Nr1h2	5.97796	0.245343	0.298899	0.0535562	0.0246975	0.00873434	0.61899	0.0949807	0.0379726	0.913604	441	568	1170	852	3031	449	648	717	1564	796	4174	1894	1445	1323	505	5167
ENSMUSG00000028849	Map7d1	5.9776	1.04069	0.65611	-0.384579	4.71e-15	1.81e-06	0.00283701	1.35e-13	1.84e-05	0.155112	348	462	689	582	2081	653	768	886	1725	991	5023	2238	1181	1263	368	5050
ENSMUSG00000019579	Mydgf	5.97528	-0.238523	-0.478501	-0.239978	0.0503712	0.000201727	0.0509482	0.162709	0.00136492	0.55512	442	876	1629	1277	4224	457	594	713	1553	748	4065	1599	1110	1030	396	4135
ENSMUSG00000021025	Nfkbia	5.97422	1.35505	1.16873	-0.186312	4.1e-21	3.44e-15	0.174839	1.63e-19	9.64e-14	0.705329	238	275	665	569	1747	479	754	955	1584	1229	5001	2016	1282	1364	586	5248
ENSMUSG00000027709	Mccc1	5.97338	-0.508956	-0.663918	-0.154962	1.27e-05	7.09e-08	0.188036	0.000124775	9.13e-07	0.705329	671	793	1738	1404	4606	369	593	663	1427	715	3767	1540	1192	1097	317	4146
ENSMUSG00000036046	5031439G07Rik	5.97221	0.671774	0.517771	-0.154003	1.1e-08	2.29e-05	0.179908	1.76e-07	0.000190138	0.705329	401	443	907	737	2488	585	616	763	1627	999	4590	2190	1182	1316	464	5152
ENSMUSG00000030662	Ipo5	5.97002	0.217697	0.322587	0.10489	0.0557438	0.00662833	0.350074	0.175521	0.0300685	0.735752	443	573	1059	913	2988	410	650	685	1416	879	4040	2089	1322	1265	548	5224
ENSMUSG00000028470	Hint2	5.9676	-0.390154	-0.386495	0.00365875	0.00182476	0.00336722	0.976798	0.0106106	0.0167541	1	566	655	1782	1321	4324	423	543	623	1235	814	3638	1544	1226	1208	431	4409
ENSMUSG00000029106	Add1	5.9668	0.191177	0.339765	0.148588	0.123652	0.00886246	0.22608	0.30861	0.03846	0.705329	419	537	1131	953	3040	489	634	601	1470	758	3952	2097	1223	1292	596	5208
ENSMUSG00000048833	Slc39a9	5.96601	-0.17117	-0.358714	-0.187544	0.180942	0.00774171	0.144062	0.395022	0.0342776	0.705329	566	723	1590	1076	3955	447	530	762	1571	784	4094	1726	1239	1243	291	4499
ENSMUSG00000058715	Fcer1g	5.96382	2.72032	2.67017	-0.0501473	1.73e-51	1.43e-47	0.754355	2.27e-49	1.76e-45	0.970233	83	97	320	227	727	708	741	839	1802	1053	5143	2571	1160	1590	699	6020
ENSMUSG00000018474	Chd3	5.96315	-0.351691	-0.352284	-0.000593228	0.00668544	0.00975888	0.996365	0.0322945	0.0417654	1	613	848	1304	1216	3981	443	557	634	1175	798	3607	2050	1249	1162	315	4776
ENSMUSG00000038121	Fam210a	5.96048	-0.953149	-1.00459	-0.0514449	7.34e-09	9.84e-09	0.756738	1.2e-07	1.44e-07	0.971116	701	915	2088	1821	5525	282	456	665	1291	621	3315	1726	1177	986	210	4099
ENSMUSG00000018446	C1qbp	5.95925	-0.411766	-0.356054	0.0557121	0.000800306	0.00589517	0.65168	0.00516294	0.0271702	0.928595	487	788	1664	1332	4271	361	550	641	1234	806	3592	1676	1140	1149	477	4442
ENSMUSG00000034403	Pja1	5.9585	-0.216478	-0.397413	-0.180935	0.0994613	0.00410029	0.170617	0.266092	0.0199371	0.705329	535	672	1544	1325	4076	429	618	801	1404	682	3934	1638	1285	1148	314	4385
ENSMUSG00000021133	Susd6	5.95833	0.626443	0.59019	-0.0362527	5.12e-07	5.4e-06	0.766167	6.41e-06	5.04e-05	0.974322	297	460	983	823	2563	518	650	784	1635	858	4445	2222	1315	1558	396	5491
ENSMUSG00000055053	Nfic	5.95337	-0.20193	-0.652872	-0.450941	0.401002	0.0103847	0.0631631	0.597647	0.0439865	0.581665	727	929	1093	1076	3825	395	681	693	1098	1134	4001	1706	1208	1077	147	4138
ENSMUSG00000031969	Acad8	5.95173	-0.530556	-0.701001	-0.170445	1.09e-05	3.91e-08	0.162072	0.00010865	5.27e-07	0.705329	553	868	1891	1393	4705	428	475	655	1358	763	3679	1576	1125	1080	298	4079
ENSMUSG00000035133	Arhgap5	5.95137	-0.229424	-0.731147	-0.501723	0.173728	4.38e-05	0.00328097	0.385194	0.000343059	0.16717	559	979	1340	1258	4136	400	570	769	1757	842	4338	1657	1054	1024	186	3921
ENSMUSG00000022708	Zbtb20	5.94968	-0.606642	-0.721729	-0.115087	0.00208289	0.000552878	0.561646	0.0118956	0.00338347	0.886236	719	803	1579	1523	4624	397	516	545	1314	794	3566	1736	1214	1295	160	4405
ENSMUSG00000019960	Dusp6	5.94805	-0.572669	-0.792324	-0.219655	8.62e-05	3.02e-07	0.136027	0.000709742	3.5e-06	0.701041	624	824	1709	1605	4762	401	480	745	1248	745	3619	1477	1097	1185	237	3996
ENSMUSG00000050390	C77080	5.94774	-0.615449	-0.693208	-0.0777593	0.00180636	0.000914201	0.69502	0.01051	0.00529029	0.947484	722	901	1536	1376	4535	315	547	612	1134	880	3488	1662	1484	1072	185	4403
ENSMUSG00000020775	Mrpl38	5.9455	-0.306113	-0.500072	-0.193959	0.0119212	0.000101013	0.114342	0.0527261	0.000736742	0.676042	577	705	1687	1226	4195	405	614	713	1285	779	3796	1469	1160	933	425	3987
ENSMUSG00000015143	Actn1	5.94347	1.11512	1.03696	-0.0781589	1.12e-15	5.96e-13	0.558454	3.32e-14	1.39e-11	0.885307	280	364	637	574	1855	606	788	640	1668	925	4627	2466	1453	1417	396	5732
ENSMUSG00000026466	Tor1aip1	5.94327	0.31569	0.43363	0.11794	0.0132481	0.0011126	0.346434	0.05738	0.00629431	0.732459	497	468	1005	770	2740	415	546	711	1632	847	4151	2278	1422	1434	409	5543
ENSMUSG00000021973	Micu2	5.94217	0.471655	0.541973	0.0703179	4.53e-05	6.7e-06	0.534119	0.000397617	6.15e-05	0.870882	350	472	996	831	2649	437	681	732	1576	787	4213	2062	1487	1480	428	5457
ENSMUSG00000038619	Ensa	5.93783	0.43065	0.379312	-0.0513381	0.000280586	0.00217481	0.660012	0.00203462	0.011379	0.932405	343	557	971	879	2750	460	628	695	1691	868	4342	2049	1114	1270	520	4953
ENSMUSG00000029922	Mkrn1	5.93777	0.456239	1.17847	0.722233	0.100282	5.95e-05	0.00827202	0.267566	0.000453464	0.270332	309	335	809	730	2183	436	567	525	1240	579	3347	1795	1062	1134	1312	5303
ENSMUSG00000025155	Dus1l	5.93637	-0.515653	-0.59227	-0.076617	9.71e-06	1.48e-06	0.514998	9.76e-05	1.53e-05	0.861038	581	759	1857	1329	4526	389	571	680	1202	660	3502	1586	1070	1036	394	4086
ENSMUSG00000039886	Tmem120a	5.93621	-0.305856	-0.437281	-0.131425	0.0367256	0.00471268	0.372947	0.129477	0.0224823	0.757609	497	610	1788	1370	4265	453	488	697	1336	792	3766	1304	1111	1139	446	4000
ENSMUSG00000024687	Osbp	5.93613	-0.11186	-0.331842	-0.219982	0.34388	0.00759178	0.063603	0.534455	0.0337433	0.584596	511	774	1323	1116	3724	490	684	596	1389	775	3934	1741	1103	1107	345	4296
ENSMUSG00000030707	Coro1a	5.93604	3.01614	3.74774	0.731599	3.08e-25	1.47e-34	0.00415611	1.44e-23	1.09e-32	0.187181	56	99	150	111	416	476	570	696	1408	770	3920	2464	1213	1319	1465	6461
ENSMUSG00000065979	Cpped1	5.93424	-0.384292	-0.422677	-0.0383845	0.00143953	0.000873043	0.751368	0.00867438	0.00508273	0.969281	546	737	1638	1282	4203	358	479	704	1528	713	3782	1806	1202	1125	337	4470
ENSMUSG00000090213	Tmem189	5.93419	0.774071	0.836523	0.0624513	5.49e-06	2.48e-06	0.707427	5.79e-05	2.46e-05	0.952101	301	419	721	735	2176	538	711	658	1372	899	4178	1511	1370	1320	716	4917
ENSMUSG00000040940	Arhgef1	5.93404	0.471096	0.70704	0.235945	0.000312246	2.17e-07	0.0646611	0.00223607	2.58e-06	0.587673	415	491	785	683	2374	435	562	643	1487	869	3996	2218	1350	1285	638	5491
ENSMUSG00000020003	Pex7	5.93289	-0.524098	-0.49485	0.0292487	5.07e-05	0.000281061	0.821972	0.000439168	0.00184624	0.9919	526	763	1893	1324	4506	383	476	619	1324	722	3524	1723	1304	1153	309	4489
ENSMUSG00000041638	Gcn1	5.93125	-0.266023	-0.434972	-0.168949	0.0930031	0.00919571	0.287897	0.253688	0.039703	0.705329	678	777	1233	1118	3806	494	614	574	1305	746	3733	1916	1227	1101	241	4485
ENSMUSG00000038403	Hjv	5.92973	-0.386582	-0.895725	-0.509143	0.0242906	9.47e-07	0.00344885	0.0936533	1.01e-05	0.171709	624	808	1618	1471	4521	399	485	767	1499	904	4054	1510	1190	814	178	3692
ENSMUSG00000020300	Cpeb4	5.92917	-0.228006	-0.700239	-0.472233	0.130737	1.2e-05	0.00197036	0.319298	0.000105918	0.121354	726	791	1080	1302	3899	419	558	735	1548	882	4142	1641	930	991	243	3805
ENSMUSG00000026203	Dnajb2	5.92786	-0.259683	-0.591747	-0.332064	0.0197913	5.35e-07	0.00325077	0.0795627	5.98e-06	0.16643	626	761	1430	1204	4021	422	562	700	1492	801	3977	1382	928	965	411	3686
ENSMUSG00000050017	Pitpnb	5.92699	-0.537672	-0.637387	-0.0997152	2.76e-06	1.37e-07	0.388895	3.07e-05	1.68e-06	0.772484	591	788	1768	1390	4537	408	522	588	1277	738	3533	1609	1193	1031	307	4140
ENSMUSG00000020154	Ptprb	5.92531	-0.832728	-0.986117	-0.153389	5.26e-06	4.06e-07	0.405363	5.57e-05	4.61e-06	0.785405	814	915	1676	1565	4970	267	486	587	1326	760	3426	1759	1137	926	177	3999
ENSMUSG00000031549	Ido2	5.92515	-0.703415	-0.964856	-0.261441	0.000280958	2.91e-06	0.181341	0.0020368	2.85e-05	0.705329	726	836	1747	1621	4930	324	531	665	1183	785	3488	1443	1364	878	165	3850
ENSMUSG00000027651	Rprd1b	5.92336	0.694959	0.357398	-0.337561	8.48e-08	0.00808209	0.00806563	1.19e-06	0.0355282	0.267006	386	506	898	667	2457	646	640	784	1552	936	4558	2025	1095	1254	348	4722
ENSMUSG00000041417	Pik3r1	5.92162	-0.671288	-0.189923	0.481365	8.18e-06	0.229311	0.00136423	8.34e-05	0.424049	0.0975745	552	1117	1244	996	3909	299	433	557	1097	623	3009	1898	1302	1446	442	5088
ENSMUSG00000028434	Epb41l4b	5.92091	-0.935192	-0.702315	0.232877	6.78e-12	9.98e-07	0.0889934	1.53e-10	1.06e-05	0.649445	656	867	1965	1535	5023	280	465	551	1046	638	2980	1585	1418	1060	308	4371
ENSMUSG00000059498	Fcgr3	5.91852	3.06165	2.84865	-0.213003	8.45e-67	2.69e-56	0.16751	1.95e-64	4.75e-54	0.705329	65	111	225	169	570	712	733	800	2123	1066	5434	2521	994	1457	629	5601
ENSMUSG00000031167	Rbm3	5.91848	0.835462	1.48317	0.647704	2.9e-05	1.72e-12	0.000829665	0.000264722	3.82e-11	0.0681318	216	433	612	453	1714	483	531	612	1000	772	3398	2265	1429	1420	984	6098
ENSMUSG00000041625	Ggact	5.91783	-0.709084	-0.785853	-0.076769	7.75e-09	1.48e-09	0.536414	1.26e-07	2.39e-08	0.872794	623	826	1957	1461	4867	329	522	652	1226	639	3368	1437	1182	972	319	3910
ENSMUSG00000021211	Akr1c12	5.91693	-0.410899	-0.203698	0.207201	0.00251858	0.154054	0.127915	0.0140038	0.346412	0.691174	499	611	1616	1336	4062	346	485	649	1347	640	3467	1596	1430	1325	401	4752
ENSMUSG00000046756	Mrps7	5.91661	-0.429462	-0.500671	-0.0712088	0.00192316	0.000623348	0.609963	0.0110955	0.00376832	0.909722	492	710	1927	1261	4390	395	529	705	1272	661	3562	1512	1103	927	458	4000
ENSMUSG00000004937	Sgta	5.91646	-0.273778	-0.314285	-0.0405076	0.0128381	0.00651919	0.713613	0.0559907	0.0296293	0.954686	536	702	1433	1202	3873	462	539	580	1236	795	3612	1736	1157	1071	405	4369
ENSMUSG00000045092	S1pr1	5.91621	-0.682574	-0.510045	0.172529	1.1e-06	0.000543896	0.219442	1.31e-05	0.00333612	0.705329	702	773	1855	1115	4445	391	394	536	1382	598	3301	2053	1209	1071	319	4652
ENSMUSG00000028455	Stoml2	5.91607	-0.253423	-0.355885	-0.102462	0.0280822	0.00337892	0.377075	0.105163	0.0168008	0.761442	519	676	1521	1217	3933	451	594	686	1223	689	3643	1626	1058	1082	424	4190
ENSMUSG00000045282	Tmem86b	5.91491	-0.835481	-0.929456	-0.0939751	6.26e-11	6.98e-12	0.467542	1.3e-09	1.46e-10	0.831314	669	827	2031	1618	5145	336	509	540	1127	719	3231	1412	1172	897	291	3772
ENSMUSG00000066363	Serpina3f	5.91289	6.12578	5.93624	-0.189547	1.45e-183	3.98e-169	0.182365	2.09e-179	1.91e-165	0.705329	10	21	32	5	68	657	865	842	2140	1102	5606	2539	1258	1630	570	5997
ENSMUSG00000045991	Onecut2	5.91028	-0.753125	-0.823615	-0.0704906	0.000182052	0.000116022	0.727657	0.00137657	0.00083418	0.961588	658	1124	1479	1375	4636	280	433	680	1234	741	3368	1740	1184	1125	167	4216
ENSMUSG00000030225	Dera	5.90849	-0.502717	-0.524041	-0.021324	4.64e-05	5.73e-05	0.863913	0.000406337	0.000439068	1	561	684	1748	1392	4385	401	468	634	1329	665	3497	1407	1157	1061	415	4040
ENSMUSG00000067279	Ppp1r3c	5.9082	-0.884553	-1.33744	-0.452883	0.000621532	1.47e-06	0.0836973	0.00414508	1.52e-05	0.639927	1144	840	1410	1528	4922	486	430	522	1568	446	3452	1324	906	966	116	3312
ENSMUSG00000059089	Fcgr4	5.90708	4.14026	3.91184	-0.228414	2.56e-76	4.09e-67	0.213337	7.76e-74	1.07e-64	0.705329	19	49	133	87	288	858	684	809	1963	1073	5387	2422	1104	1509	616	5651
ENSMUSG00000025609	Mkln1	5.90666	-0.274164	-0.34319	-0.0690263	0.0267379	0.008368	0.578227	0.100929	0.0366119	0.894917	559	618	1403	1323	3903	426	544	653	1287	745	3655	1670	1328	1047	336	4381
ENSMUSG00000037234	Hook3	5.90583	-0.468293	-0.627922	-0.15963	0.00741598	0.00069558	0.364398	0.0352155	0.00414072	0.749333	700	765	1260	1438	4163	366	440	713	1411	748	3678	1661	1195	1169	202	4227
ENSMUSG00000027940	Tpm3	5.9054	1.00418	0.995866	-0.00831031	5.5e-15	7.6e-14	0.946315	1.57e-13	1.9e-12	1	311	350	591	612	1864	551	688	659	1514	947	4359	2318	1275	1339	505	5437
ENSMUSG00000059456	Ptk2b	5.90441	0.973087	0.977259	0.0041717	3.91e-16	2.99e-15	0.970955	1.19e-14	8.42e-14	1	319	373	661	538	1891	547	678	672	1532	911	4340	2285	1355	1299	501	5440
ENSMUSG00000007872	Id3	5.90414	0.500918	-0.14252	-0.643439	0.00813276	0.471464	0.000677529	0.0380735	0.652933	0.060275	546	475	1055	759	2835	377	790	1075	1645	914	4801	1851	1021	1007	216	4095
ENSMUSG00000033781	Asb13	5.90335	-0.194523	-0.370289	-0.175767	0.0939172	0.00245233	0.131827	0.255555	0.0126677	0.692222	517	670	1423	1228	3838	422	515	680	1594	724	3935	1692	1012	1196	332	4232
ENSMUSG00000030036	Mogs	5.90253	-0.326608	-0.43099	-0.104381	0.00461664	0.000392439	0.368782	0.0235772	0.00249485	0.753366	560	752	1462	1178	3952	419	544	630	1343	706	3642	1536	1106	897	455	3994
ENSMUSG00000027007	Itprid2	5.89987	-0.225514	-0.482192	-0.256678	0.0550031	0.00010011	0.0301003	0.173724	0.000730708	0.467714	581	704	1389	1202	3876	423	485	744	1307	874	3833	1602	1093	1020	313	4028
ENSMUSG00000055322	Tns1	5.89603	-0.495818	-0.812119	-0.316301	0.000471631	6.84e-08	0.0274664	0.00323442	8.84e-07	0.451622	699	901	1372	1310	4282	353	601	586	1234	844	3618	1491	1082	927	238	3738
ENSMUSG00000053168	9030619P08Rik	5.8954	-0.452572	-0.723883	-0.27131	0.00186608	2.78e-06	0.0653209	0.0108138	2.74e-05	0.589312	693	667	1850	1157	4367	321	487	766	1344	799	3717	1246	956	1062	345	3609
ENSMUSG00000025630	Hprt	5.893	0.259915	0.353331	0.0934156	0.0208572	0.00260565	0.399129	0.0829543	0.0133782	0.78129	379	544	1074	824	2821	432	585	577	1487	844	3925	1958	1240	1266	510	4974
ENSMUSG00000052160	Pld4	5.8928	2.99774	2.96465	-0.0330848	2.34e-53	3.92e-50	0.846056	3.29e-51	5.28e-48	0.995742	52	144	223	130	549	686	708	818	1614	1030	4856	2557	1193	1401	683	5834
ENSMUSG00000015478	Rnf5	5.89222	-0.57932	-0.467912	0.111408	3.4e-06	0.0003705	0.374888	3.73e-05	0.00236949	0.75974	548	755	1742	1282	4327	336	505	572	1205	666	3284	1447	1143	1014	482	4086
ENSMUSG00000027531	Impa1	5.892	-0.338768	-0.484147	-0.145379	0.00138032	1.41e-05	0.17284	0.00836901	0.000122241	0.705329	559	753	1587	1125	4024	420	525	624	1409	707	3685	1576	1084	1087	334	4081
ENSMUSG00000019832	Rab32	5.89174	0.433212	0.408943	-0.024269	0.00236806	0.0059507	0.862631	0.0133052	0.0273911	1	414	527	1062	592	2595	488	639	608	1614	796	4145	2269	1222	1366	353	5210
ENSMUSG00000050777	Tmem37	5.89024	-0.210585	-0.413975	-0.203391	0.0636336	0.000539099	0.0751914	0.193805	0.00331039	0.622613	482	718	1590	1101	3891	464	512	692	1419	713	3800	1549	1130	965	371	4015
ENSMUSG00000011958	Bnip2	5.88982	0.279927	0.303576	0.0236494	0.011937	0.00894439	0.82938	0.05278	0.0387624	0.992703	367	547	1169	782	2865	467	576	645	1479	800	3967	2065	1168	1242	463	4938
ENSMUSG00000025204	Ndufb8	5.88776	-0.498846	-0.537082	-0.0382359	0.000326425	0.000252192	0.784798	0.00232417	0.00167223	0.981091	459	774	1720	1415	4368	420	502	583	1140	713	3358	1363	1086	956	456	3861
ENSMUSG00000037965	Zc3h7a	5.88733	0.692443	0.672584	-0.0198592	5.89e-09	5.28e-08	0.863431	9.71e-08	6.96e-07	1	379	456	750	605	2190	487	618	698	1614	852	4269	2176	1239	1402	420	5237
ENSMUSG00000036083	Slc17a3	5.88688	-0.599115	-0.750082	-0.150967	1.05e-06	7.69e-09	0.223731	1.25e-05	1.14e-07	0.705329	566	854	1686	1457	4563	340	495	675	1320	650	3480	1432	1136	987	287	3842
ENSMUSG00000092545	Gm20319	5.88614	-0.762452	-0.649598	0.112854	8.04e-08	1.49e-05	0.429766	1.13e-06	0.000128817	0.804036	599	767	2080	1311	4757	280	467	609	1147	659	3162	1490	1302	1082	311	4185
ENSMUSG00000019873	Reep3	5.88391	-0.510867	-0.731721	-0.220853	2.78e-05	1.41e-08	0.0731267	0.00025445	2.02e-07	0.617762	621	854	1497	1346	4318	378	458	711	1183	779	3509	1587	1049	926	279	3841
ENSMUSG00000025317	Car5a	5.88241	-1.00504	-1.0819	-0.0768546	3.53e-14	1.61e-14	0.56696	9.5e-13	4.25e-13	0.88997	759	861	2102	1581	5303	328	398	502	1165	669	3062	1313	1139	872	249	3573
ENSMUSG00000035295	Wdr38	5.88232	0.250701	0.547127	0.296427	0.177506	0.00506821	0.107364	0.391245	0.0239326	0.663784	306	481	1104	859	2750	457	463	648	1340	725	3633	1714	1130	1131	803	4778
ENSMUSG00000004936	Map2k1	5.8811	0.378013	0.218066	-0.159947	0.0007783	0.0632446	0.14991	0.00503789	0.185261	0.705329	340	516	1099	897	2852	470	657	676	1553	834	4190	1862	1137	1242	393	4634
ENSMUSG00000021948	Prkcd	5.87713	2.82815	2.70174	-0.126412	1.23e-65	7.86e-58	0.38242	2.72e-63	1.48e-55	0.765965	104	94	226	192	616	728	668	755	1739	1075	4965	2657	1222	1341	555	5775
ENSMUSG00000021266	Wars	5.8749	1.84278	1.7773	-0.0654729	2.28e-42	1.67e-37	0.5989	2.1e-40	1.39e-35	0.904165	155	254	414	310	1133	637	754	692	1607	932	4622	2356	1357	1356	518	5587
ENSMUSG00000009894	Snap47	5.87311	-0.33502	-0.356477	-0.0214563	0.00703963	0.00638326	0.863442	0.033706	0.0290941	1	493	703	1542	1192	3930	436	453	634	1209	750	3482	1557	1303	1106	329	4295
ENSMUSG00000020123	Avpr1a	5.87061	-0.397504	-0.656583	-0.259079	0.00996622	5.78e-05	0.0956307	0.0452388	0.000441961	0.657385	637	812	1475	1131	4055	405	500	610	1534	688	3737	1949	977	949	209	4084
ENSMUSG00000071253	Slc25a16	5.86942	-0.78774	-0.770284	0.0174567	1.57e-08	1.7e-07	0.900987	2.45e-07	2.05e-06	1	679	776	1820	1441	4716	325	439	544	1244	639	3191	1499	1239	1057	239	4034
ENSMUSG00000034714	Ttyh2	5.8689	-0.195879	-0.462318	-0.266439	0.155986	0.00148794	0.0549897	0.357717	0.00816301	0.564109	573	686	1418	1066	3743	519	603	606	1274	674	3676	1799	1035	1018	256	4108
ENSMUSG00000002741	Ykt6	5.86802	-0.283157	-0.194986	0.088171	0.00939989	0.0876446	0.418323	0.0430204	0.233784	0.795417	502	715	1349	1072	3638	356	564	603	1347	626	3496	1890	1171	1080	402	4543
ENSMUSG00000042396	Rbm7	5.86746	0.456001	0.584982	0.128981	6.9e-05	9.4e-07	0.249273	0.00057976	1e-05	0.705329	328	461	988	716	2493	407	596	678	1592	714	3987	2030	1216	1415	501	5162
ENSMUSG00000001366	Fbxo9	5.86703	-0.603171	-0.53093	0.0722406	2.79e-08	3.27e-06	0.508964	4.22e-07	3.17e-05	0.857816	610	757	1658	1230	4255	379	442	566	1123	683	3193	1480	1086	1119	385	4070
ENSMUSG00000024986	Hhex	5.86234	-2.29643	-1.15056	1.14587	4.61e-32	1.14e-08	2.35e-09	2.97e-30	1.66e-07	2.6e-06	597	1842	2430	1505	6374	147	221	275	594	298	1535	1512	1252	1142	280	4186
ENSMUSG00000021377	Dek	5.86206	0.265814	0.77237	0.506557	0.193523	0.000330353	0.0121533	0.414946	0.00213932	0.325772	317	450	887	808	2462	358	456	626	1334	675	3449	1873	1007	1201	931	5012
ENSMUSG00000040354	Mars1	5.86119	-0.482365	-0.551807	-0.0694421	1.52e-05	2.69e-06	0.537277	0.000147791	2.65e-05	0.873267	550	775	1447	1345	4117	391	537	570	1255	631	3384	1472	949	1039	401	3861
ENSMUSG00000087579	Hectd2os	5.86036	-1.10776	-1.43504	-0.327283	5.19e-09	1.91e-12	0.0882623	8.63e-08	4.23e-11	0.649445	849	906	2119	1722	5596	256	356	534	1368	682	3196	1136	969	863	142	3110
ENSMUSG00000008845	Cd163	5.86001	1.38183	1.09697	-0.284856	1.11e-12	4.16e-08	0.126746	2.67e-11	5.59e-07	0.691174	238	289	545	520	1592	319	775	928	1604	1266	4892	2321	1456	1134	310	5221
ENSMUSG00000026896	Ifih1	5.8576	0.419132	0.523494	0.104362	0.00158431	0.000154	0.42233	0.00941955	0.00107246	0.799032	380	487	798	797	2462	371	538	821	1429	768	3927	2158	1398	1390	368	5314
ENSMUSG00000074151	Nlrc5	5.85147	1.8594	1.91302	0.0536191	5.86e-47	5.57e-47	0.649337	6.3e-45	6.6e-45	0.927932	149	241	363	311	1064	541	652	735	1691	929	4548	2300	1593	1608	427	5928
ENSMUSG00000033545	Znrf1	5.84888	0.595764	0.434294	-0.16147	1.28e-06	0.000693752	0.180595	1.51e-05	0.0041324	0.705329	352	400	899	790	2441	507	601	741	1349	930	4128	1864	1138	1340	371	4713
ENSMUSG00000025404	R3hdm2	5.84881	-0.374567	-0.462442	-0.0878749	0.017168	0.00527562	0.577455	0.0709501	0.024777	0.894917	668	722	1184	1163	3737	401	495	582	1224	752	3454	1740	1262	1060	223	4285
ENSMUSG00000032679	Cd59a	5.84866	-0.395829	-0.408431	-0.0126019	0.00526645	0.00630888	0.929538	0.0264322	0.0287949	1	512	559	1671	1324	4066	378	447	593	1332	729	3479	1457	1270	1127	320	4174
ENSMUSG00000022003	Slc25a30	5.84747	-1.30819	-2.28053	-0.97234	2.8e-07	5.27e-16	0.000202832	3.63e-06	1.58e-14	0.0257631	641	2071	2323	1078	6113	304	356	741	902	586	2889	694	466	641	115	1916
ENSMUSG00000075703	Selenoi	5.84677	-0.698795	-1.03144	-0.332644	2.05e-05	3.65e-09	0.0452395	0.000193489	5.64e-08	0.534858	713	844	1613	1480	4650	352	478	658	1353	574	3415	1523	925	937	163	3548
ENSMUSG00000022707	Gbe1	5.84659	-0.44429	-0.34272	0.101571	0.00112776	0.0169	0.457773	0.00699003	0.0658724	0.824757	483	643	1537	1344	4007	347	508	619	1126	660	3260	1612	1409	1050	326	4397
ENSMUSG00000060739	Nsa2	5.84632	0.177289	0.394341	0.217052	0.215962	0.00860065	0.126	0.448238	0.0374706	0.690797	318	515	1115	887	2835	430	479	640	1400	676	3625	1868	1157	1131	626	4782
ENSMUSG00000044147	Arf6	5.84569	0.654477	0.567281	-0.0871954	4.37e-08	5.03e-06	0.454434	6.43e-07	4.72e-05	0.823362	334	493	790	620	2237	530	656	676	1396	796	4054	1922	1152	1204	468	4746
ENSMUSG00000079507	H2-Q1	5.84546	1.81212	1.76014	-0.051976	1.62e-49	2.2e-44	0.643989	1.88e-47	2.38e-42	0.926272	147	199	482	342	1170	573	637	818	1560	973	4561	2115	1446	1353	516	5430
ENSMUSG00000020326	Ccng1	5.845	0.673762	0.528285	-0.145478	1.33e-09	4.81e-06	0.178975	2.38e-08	4.52e-05	0.705329	313	453	820	712	2298	504	589	687	1737	809	4326	1914	1134	1266	415	4729
ENSMUSG00000002847	Pla1a	5.84353	0.634249	0.568663	-0.0655866	5.01e-06	8.51e-05	0.630121	5.33e-05	0.0006302	0.92029	245	401	1042	757	2445	423	652	703	1660	800	4238	1855	1323	1362	385	4925
ENSMUSG00000038388	Mpp6	5.84342	-0.345532	-0.218594	0.126938	0.00486111	0.0896078	0.301582	0.0246814	0.237526	0.705329	423	736	1467	1120	3746	341	546	612	1152	647	3298	1536	1207	1166	425	4334
ENSMUSG00000050856	Atp5k	5.84293	-0.444569	-0.528157	-0.0835883	0.0075383	0.00271135	0.618361	0.0357023	0.0138346	0.913409	462	620	1942	1248	4272	446	535	553	1088	657	3279	1234	996	912	475	3617
ENSMUSG00000021400	Wrnip1	5.84246	-0.617808	-0.991476	-0.373668	3.45e-08	9.6e-17	0.00107793	5.15e-07	3.04e-15	0.0833174	727	741	1697	1365	4530	363	522	639	1264	645	3433	1238	877	796	300	3211
ENSMUSG00000035104	Eva1a	5.84094	-0.416657	-0.11605	0.300606	0.00152381	0.399738	0.0220676	0.00911629	0.580046	0.428046	428	676	1438	1198	3740	319	440	535	1170	724	3188	1517	1388	1313	418	4636
ENSMUSG00000009646	Pla2g12b	5.84081	-0.224919	-0.453166	-0.228247	0.0411756	9.45e-05	0.0397026	0.141073	0.000692087	0.514491	488	663	1472	1175	3798	408	490	718	1337	737	3690	1520	1025	1009	326	3880
ENSMUSG00000062960	Kdr	5.83916	-0.462939	-0.420163	0.0427766	0.00271981	0.00980036	0.782259	0.0149696	0.0418932	0.980596	608	701	1325	1242	3876	374	455	561	1231	696	3317	1938	1351	974	233	4496
ENSMUSG00000031007	Atp6ap2	5.83772	0.540259	0.402023	-0.138236	5.86e-05	0.00410005	0.295115	0.000500549	0.0199371	0.705329	365	485	860	718	2428	446	545	774	1586	849	4200	2236	1010	1316	327	4889
ENSMUSG00000008575	Nfib	5.83767	-0.844422	-0.681065	0.163357	1.13e-08	1.26e-05	0.27105	1.79e-07	0.000110498	0.705329	677	943	1533	1260	4413	285	395	516	1161	637	2994	1692	1209	1116	229	4246
ENSMUSG00000048612	Myof	5.83756	4.63436	4.39986	-0.234506	3.92e-89	2.39e-79	0.196818	1.69e-86	9.2e-77	0.705329	26	38	63	56	183	728	771	772	1925	1040	5236	3210	1053	1534	350	6147
ENSMUSG00000000682	Cd52	5.83746	4.42458	4.79319	0.368613	9.03e-36	2.69e-39	0.200874	6.59e-34	2.39e-37	0.705329	10	49	80	42	181	608	560	648	1529	919	4264	2231	834	1469	1164	5698
ENSMUSG00000101438	Gm19412	5.83486	1.5606	1.47337	-0.0872284	1.51e-23	4.87e-20	0.552409	6.63e-22	1.81e-18	0.88203	239	243	407	395	1284	576	727	705	1393	988	4389	2373	1391	1430	360	5554
ENSMUSG00000035376	Hacd2	5.83329	-0.37873	-0.40668	-0.0279501	0.00343043	0.00284948	0.829786	0.0182461	0.0144576	0.992888	453	731	1529	1221	3934	336	432	680	1327	709	3484	1545	1229	1053	318	4145
ENSMUSG00000071713	Csf2rb	5.83247	2.97348	2.8478	-0.125679	5.86e-63	6.41e-56	0.416374	1.16e-60	1.11e-53	0.793755	57	110	205	187	559	694	685	769	1741	977	4866	2859	1182	1510	410	5961
ENSMUSG00000003184	Irf3	5.83199	-0.240109	-0.441492	-0.201383	0.0323941	0.000187767	0.0748616	0.117684	0.00128039	0.621668	502	697	1404	1116	3719	479	525	646	1240	641	3531	1463	1005	971	364	3803
ENSMUSG00000002475	Abhd3	5.83197	-0.603713	-0.803366	-0.199653	6.14e-07	3.76e-10	0.103463	7.64e-06	6.53e-09	0.663544	652	716	1720	1321	4409	380	480	563	1355	605	3383	1286	1051	957	275	3569
ENSMUSG00000021109	Hif1a	5.8316	0.638948	0.676043	0.037095	1.99e-06	1.33e-06	0.776786	2.26e-05	1.38e-05	0.978462	385	421	704	620	2130	430	590	719	1441	812	3992	2287	1083	1450	393	5213
ENSMUSG00000022757	Tfg	5.83132	-0.168982	-0.407911	-0.238928	0.148783	0.000940425	0.0424603	0.34652	0.00542028	0.525694	495	753	1372	958	3578	438	606	604	1400	639	3687	1606	994	889	358	3847
ENSMUSG00000041130	Zfp598	5.82735	-0.250093	-0.342331	-0.0922374	0.0337887	0.00568441	0.434844	0.121437	0.0263505	0.807963	510	728	1275	1085	3598	355	520	685	1178	758	3496	1693	1140	1041	303	4177
ENSMUSG00000047153	Khnyn	5.82721	0.170686	-0.307928	-0.478614	0.205116	0.029808	0.000402087	0.43326	0.103929	0.0416898	513	458	1140	1092	3203	442	646	674	1498	900	4160	1486	1075	914	276	3751
ENSMUSG00000004035	Gstm7	5.82714	-0.478942	-0.785267	-0.306324	0.000103351	2e-09	0.0144074	0.000833051	3.16e-08	0.356157	501	741	1807	1330	4379	370	459	661	1347	713	3550	1353	1014	823	293	3483
ENSMUSG00000027618	Nfs1	5.827	-0.309552	-0.359932	-0.0503803	0.00837264	0.00356891	0.669557	0.0390065	0.0176238	0.93642	458	648	1503	1197	3806	412	496	623	1191	678	3400	1464	1101	984	410	3959
ENSMUSG00000031441	Atp11a	5.82564	0.683738	0.288642	-0.395096	0.000403219	0.151117	0.038421	0.00280395	0.342599	0.506547	463	437	607	716	2223	463	650	773	1642	950	4478	1911	1224	1177	206	4518
ENSMUSG00000029577	Ube3b	5.82516	-0.402622	-0.438226	-0.0356036	0.000555162	0.000349629	0.761114	0.00374578	0.00224798	0.972789	567	683	1434	1166	3850	389	504	552	1302	643	3390	1562	1190	1075	291	4118
ENSMUSG00000030909	Anks4b	5.82412	-0.967952	-0.685599	0.282352	6.26e-10	3.23e-05	0.072053	1.16e-08	0.000259649	0.613934	562	941	1730	1445	4678	246	410	508	907	652	2723	1610	1327	1081	246	4264
ENSMUSG00000024737	Slc15a3	5.82378	3.10102	2.86809	-0.232935	1.42e-78	1.43e-65	0.100869	4.71e-76	3.58e-63	0.660787	69	111	175	155	510	691	827	826	1680	903	4927	2603	1302	1393	376	5674
ENSMUSG00000028399	Ptprd	5.82279	-0.49753	-0.686041	-0.188511	0.0123791	0.00113958	0.3465	0.0543017	0.00642927	0.732535	715	774	1344	1128	3961	333	477	583	1343	735	3471	1488	1166	1154	148	3956
ENSMUSG00000020283	Pex13	5.82012	-0.348073	-0.474997	-0.126924	0.00539318	0.000320444	0.313676	0.0269323	0.00207898	0.705329	503	676	1529	1186	3894	297	494	688	1419	688	3586	1429	1046	1052	338	3865
ENSMUSG00000058624	Gda	5.81897	0.494225	0.600546	0.106322	0.000169179	1.14e-05	0.407488	0.00128937	0.000100433	0.787235	399	397	825	681	2302	407	548	691	1428	780	3854	1953	1435	1464	347	5199
ENSMUSG00000017774	Myo1c	5.81785	0.329992	0.258843	-0.0711491	0.00979022	0.0522317	0.572478	0.0445592	0.160435	0.892571	411	575	832	752	2570	474	645	676	1282	684	3761	1995	1085	1111	402	4593
ENSMUSG00000071014	Ndufb6	5.8173	-0.476715	-0.464825	0.01189	0.000542668	0.00140524	0.931763	0.00367352	0.007758	1	479	679	1737	1177	4072	306	516	604	1178	664	3268	1496	968	894	462	3820
ENSMUSG00000020120	Plek	5.81533	3.94181	4.033	0.0911868	3.83e-92	1.1e-92	0.55886	1.81e-89	6.49e-90	0.885459	32	69	82	75	258	528	700	698	1906	956	4788	2981	1081	1656	566	6284
ENSMUSG00000033845	Mrpl15	5.81339	-0.586086	-0.541645	0.0444401	1.03e-05	0.000111865	0.739908	0.00010296	0.000806103	0.965464	551	644	1716	1295	4206	372	391	577	1157	652	3149	1280	1155	962	400	3797
ENSMUSG00000026177	Slc11a1	5.81332	2.93794	2.78464	-0.153308	3.8e-82	2.11e-71	0.246078	1.42e-79	6.39e-69	0.705329	61	106	205	195	567	656	691	773	1765	983	4868	2513	1161	1434	474	5582
ENSMUSG00000029684	Wasl	5.81304	-0.291632	-0.44086	-0.149229	0.0397086	0.00316813	0.294565	0.136958	0.0158704	0.705329	553	677	1355	1108	3693	392	439	687	1215	759	3492	1779	1108	1027	231	4145
ENSMUSG00000029036	Atad3a	5.81197	-0.61142	-0.557053	0.054367	2.13e-07	6.97e-06	0.646614	2.82e-06	6.37e-05	0.926982	604	736	1535	1236	4111	372	455	517	1191	587	3122	1483	1242	970	307	4002
ENSMUSG00000029664	Tfpi2	5.81086	-0.634247	-1.06915	-0.434903	4.65e-05	1.26e-10	0.00597992	0.000407303	2.29e-09	0.225633	596	781	1773	1509	4659	345	517	603	1318	658	3441	1351	901	894	159	3305
ENSMUSG00000035877	Zhx3	5.81083	-0.493961	-0.779308	-0.285347	0.000523913	2.43e-07	0.0475008	0.00355659	2.87e-06	0.541299	595	711	1591	1319	4216	419	458	667	1205	635	3384	1545	1007	918	203	3673
ENSMUSG00000026675	Hsd17b7	5.81079	-0.886671	-0.444657	0.442014	9.69e-07	0.0195856	0.0145526	1.17e-05	0.074191	0.356383	626	874	1305	1334	4139	241	403	440	1093	576	2753	2261	1258	1190	212	4921
ENSMUSG00000037410	Tbc1d2b	5.8097	0.318586	0.34536	0.0267748	0.0087019	0.00633633	0.822605	0.0402671	0.0288985	0.992235	369	533	848	821	2571	481	571	600	1272	758	3682	2109	1206	1186	368	4869
ENSMUSG00000058446	Znrf2	5.80936	-0.35723	-0.251835	0.105395	0.00256579	0.0425735	0.373298	0.0142388	0.137141	0.758117	583	684	1230	1019	3516	317	478	599	1327	620	3341	1836	1098	1151	332	4417
ENSMUSG00000030935	Acsm3	5.80729	-0.865794	-0.693717	0.172077	9.33e-09	1.31e-05	0.256037	1.5e-07	0.000114621	0.705329	625	753	1819	1367	4564	232	375	599	1027	661	2894	1451	1173	1113	274	4011
ENSMUSG00000003161	Sri	5.80527	0.545904	0.680262	0.134358	0.000120587	4.4e-06	0.334093	0.000952533	4.16e-05	0.721396	286	376	866	763	2291	451	635	592	1391	667	3736	1834	1111	1257	587	4789
ENSMUSG00000020115	Tbk1	5.80491	0.705772	0.689175	-0.0165967	3.7e-08	2.3e-07	0.893993	5.49e-07	2.73e-06	1	326	422	770	581	2099	422	540	782	1547	792	4083	1937	1245	1481	350	5013
ENSMUSG00000101397	Mug-ps1	5.80394	-1.25407	-1.21312	0.0409556	1.29e-06	1.13e-05	0.8747	1.53e-05	0.000100222	1	492	824	2200	2273	5789	239	476	479	627	631	2452	1457	1294	658	160	3569
ENSMUSG00000021981	Cab39l	5.80039	-0.458857	-0.485022	-0.0261647	0.000208567	0.000197639	0.833471	0.00155222	0.00133915	0.994287	499	723	1453	1261	3936	341	459	597	1334	613	3344	1401	1185	1076	297	3959
ENSMUSG00000058239	Usf2	5.79881	-0.364377	-0.239044	0.125333	0.00107153	0.0405779	0.261014	0.00668087	0.131951	0.705329	522	650	1355	1050	3577	317	490	571	1178	676	3232	1483	1170	1105	414	4172
ENSMUSG00000110488	Gm45724	5.79855	-0.592061	-1.04808	-0.456017	0.00237969	4.82e-07	0.0212393	0.01335	5.42e-06	0.420758	442	861	1753	1597	4653	304	731	617	923	662	3237	1046	1028	777	224	3075
ENSMUSG00000047945	Marcksl1	5.79727	2.10566	2.17367	0.0680075	1.29e-51	5.22e-52	0.589278	1.7e-49	7.59e-50	0.899347	109	144	318	334	905	559	647	683	1572	897	4358	2289	1321	1430	557	5597
ENSMUSG00000057228	Aadat	5.79654	-0.660297	-0.867387	-0.20709	2.2e-06	4.74e-09	0.14282	2.49e-05	7.22e-08	0.705329	485	803	2067	1261	4616	351	462	549	1133	705	3200	1212	1019	922	266	3419
ENSMUSG00000040699	Limd2	5.79472	0.992255	1.41698	0.424726	1.39e-06	4.71e-11	0.0325389	1.63e-05	8.96e-10	0.47838	251	223	660	461	1595	413	540	573	1285	784	3595	1888	1230	1101	905	5124
ENSMUSG00000033955	Tnks1bp1	5.79421	-0.57249	-0.235736	0.336754	2.53e-05	0.0979226	0.0131214	0.000233911	0.252959	0.337087	528	731	1365	1116	3740	269	401	562	1060	664	2956	1730	1412	1213	304	4659
ENSMUSG00000047454	Gphn	5.79317	-0.221477	-0.378293	-0.156816	0.0886003	0.00570335	0.229362	0.245041	0.0264213	0.705329	547	594	1320	1085	3546	384	490	621	1354	715	3564	1679	1120	1034	245	4078
ENSMUSG00000034785	Dio1	5.79187	0.788199	0.394374	-0.393825	6.77e-05	0.055476	0.0438793	0.00057066	0.167864	0.531436	360	309	769	758	2196	430	727	932	1261	873	4223	1302	759	1041	554	3656
ENSMUSG00000058835	Abi1	5.7901	0.476251	0.454058	-0.0221928	1.91e-05	8.95e-05	0.838542	0.000181601	0.000659178	0.99533	328	476	832	750	2386	397	606	625	1456	809	3893	1980	1109	1215	408	4712
ENSMUSG00000024395	Lims2	5.78804	-0.143288	-0.536502	-0.393214	0.382684	0.00200275	0.01766	0.577936	0.0106038	0.389169	480	558	1360	1269	3667	360	572	733	1061	899	3625	1091	1167	894	284	3436
ENSMUSG00000024927	Rela	5.78707	0.345323	0.0192378	-0.326085	0.0038266	0.877661	0.00594635	0.0200542	0.973438	0.225227	412	567	1013	714	2706	394	564	812	1401	872	4043	1578	1060	1018	332	3988
ENSMUSG00000025139	Tollip	5.78519	-0.300099	-0.224962	0.0751371	0.00672983	0.0521022	0.496792	0.0324654	0.160072	0.850046	525	651	1272	999	3447	373	472	571	1188	657	3261	1770	1105	1160	312	4347
ENSMUSG00000032737	Inppl1	5.78278	0.443348	0.237754	-0.205594	0.00132966	0.0988975	0.131547	0.00809077	0.254462	0.692222	375	534	781	775	2465	472	643	618	1296	861	3890	1835	1208	1114	286	4443
ENSMUSG00000072941	Sod3	5.78092	1.23893	0.884027	-0.354902	8.86e-12	2.31e-06	0.0430245	1.98e-10	2.3e-05	0.528168	243	331	494	573	1641	563	798	693	1442	909	4405	2289	1220	1085	242	4836
ENSMUSG00000052837	Junb	5.78042	2.44537	2.2512	-0.194161	2.89e-28	2.42e-23	0.336091	1.56e-26	1.08e-21	0.722563	143	89	209	302	743	633	745	735	1358	1072	4543	2430	1504	1232	333	5499
ENSMUSG00000004677	Myo9b	5.78016	0.980357	1.04372	0.0633637	2.4e-13	5.23e-14	0.621376	6.11e-12	1.33e-12	0.914784	302	315	581	498	1696	509	604	692	1321	753	3879	2236	1207	1458	389	5290
ENSMUSG00000031072	LTO1	5.77962	0.840964	1.20714	0.366175	3.03e-08	2.38e-14	0.0124001	4.55e-07	6.2e-13	0.327609	211	411	692	417	1731	478	564	608	1203	622	3475	2298	1243	1356	612	5509
ENSMUSG00000047260	Emc6	5.77874	-0.536521	-0.451751	0.0847699	2.59e-05	0.000767262	0.50903	0.000239034	0.00451983	0.857877	450	716	1613	1208	3987	386	439	522	1101	592	3040	1362	1101	934	421	3818
ENSMUSG00000018008	Cyth4	5.77864	2.94595	2.97762	0.0316691	6.43e-81	4.48e-79	0.810887	2.26e-78	1.7e-76	0.988708	74	100	167	163	504	558	687	757	1602	880	4484	2594	1127	1337	602	5660
ENSMUSG00000029322	Plac8	5.77336	3.07768	3.15955	0.0818762	3.19e-50	2.07e-50	0.647817	3.86e-48	2.8e-48	0.927465	57	89	182	136	464	646	689	680	1378	855	4248	2288	943	1455	733	5419
ENSMUSG00000021395	Spin1	5.7729	-0.223089	-0.373276	-0.150186	0.0416955	0.00119231	0.172169	0.142489	0.00669532	0.705329	489	682	1316	1001	3488	343	473	638	1287	762	3503	1617	1014	915	328	3874
ENSMUSG00000028518	Prkaa2	5.77134	-0.716144	-0.60246	0.113684	0.000206798	0.0031451	0.556885	0.00154174	0.0157723	0.884546	649	916	1289	1088	3942	284	379	586	1096	611	2956	1689	1239	1114	169	4211
ENSMUSG00000032596	Uba7	5.77117	1.73806	1.9195	0.181439	6.16e-40	1.64e-45	0.1325	5.29e-38	1.84e-43	0.693499	154	171	385	356	1066	517	610	670	1373	823	3993	2294	1255	1463	573	5585
ENSMUSG00000030545	Pex11a	5.77063	-0.288875	-0.506273	-0.217398	0.0760925	0.00329307	0.185356	0.220298	0.0164306	0.705329	482	590	1422	1260	3754	304	483	797	1144	715	3443	1057	1088	1059	318	3522
ENSMUSG00000025405	Inhbc	5.77013	-0.800258	-0.939156	-0.138898	7.67e-07	4.73e-08	0.395357	9.38e-06	6.3e-07	0.778228	591	1082	1638	1089	4400	282	531	476	1014	652	2955	1504	1015	792	211	3522
ENSMUSG00000067149	Jchain	5.76948	1.8566	3.26594	1.40933	0.000116371	4.59e-10	0.00195808	0.000922774	7.92e-09	0.121115	63	151	259	143	616	262	375	445	865	578	2525	1368	541	886	2172	4967
ENSMUSG00000050721	Plekho2	5.76898	2.71763	2.66856	-0.0490685	1.03e-60	3.62e-56	0.735386	1.85e-58	6.32e-54	0.963723	89	108	190	211	598	674	622	658	1621	917	4492	2455	1142	1365	523	5485
ENSMUSG00000039934	Gsap	5.76851	0.379078	0.512616	0.133538	0.00293994	0.000112314	0.285328	0.0159917	0.00080893	0.705329	322	392	987	762	2463	451	514	650	1334	636	3585	2210	1255	1236	363	5064
ENSMUSG00000028954	Nub1	5.76744	0.51363	0.609215	0.0955851	5.11e-05	3.86e-06	0.439573	0.000442203	3.69e-05	0.811779	349	437	803	615	2204	472	502	583	1438	730	3725	1897	1257	1455	356	4965
ENSMUSG00000032440	Tgfbr2	5.76706	1.42663	1.34985	-0.0767744	5.34e-23	1.34e-19	0.573882	2.29e-21	4.89e-18	0.893222	196	250	465	467	1378	548	575	619	1602	956	4300	2413	1096	1327	393	5229
ENSMUSG00000023186	Vwa5a	5.76655	0.894789	0.828415	-0.0663744	1.23e-13	3.49e-11	0.56766	3.17e-12	6.74e-10	0.890193	278	382	656	546	1862	412	644	705	1608	763	4132	2066	1279	1235	353	4933
ENSMUSG00000037822	Smim14	5.76628	-0.358591	-0.304799	0.0537918	0.00244141	0.0142419	0.650774	0.0136503	0.0573251	0.928227	468	671	1342	1085	3566	357	494	562	1099	635	3147	1476	989	941	457	3863
ENSMUSG00000000568	Hnrnpd	5.76604	-0.137429	0.464786	0.602215	0.254697	0.000217336	4.22e-07	0.472054	0.00146025	0.000221262	408	501	980	845	2734	317	396	505	1055	630	2903	1933	1312	1256	607	5108
ENSMUSG00000063286	Gm8995	5.76449	3.69217	3.76941	0.0772402	8.39e-118	5.66e-118	0.548094	7.8e-115	6.8e-115	0.879198	44	51	107	101	303	475	704	731	1826	888	4624	2533	1164	1513	598	5808
ENSMUSG00000034165	Ccnd3	5.76371	0.637579	0.957011	0.319432	0.00711468	0.000117635	0.169474	0.0340258	0.000843883	0.705329	256	361	734	625	1976	419	553	562	1229	693	3456	1386	963	1014	934	4297
ENSMUSG00000051339	2900026A02Rik	5.76308	-0.426899	-0.535432	-0.108533	0.0138512	0.00348118	0.533668	0.0595182	0.0172527	0.870763	547	711	1159	1310	3727	320	545	566	882	811	3124	1612	1185	914	222	3933
ENSMUSG00000030671	Pde3b	5.76247	-0.509476	-0.549713	-0.0402375	0.000378411	0.000276438	0.779991	0.00265838	0.00181794	0.9796	561	790	1289	1157	3797	381	429	455	1285	656	3206	1525	1191	975	233	3924
ENSMUSG00000044254	Pcsk9	5.76247	-0.776516	-0.174018	0.602497	0.000216384	0.43048	0.00402044	0.00160501	0.612597	0.184825	584	912	1043	990	3529	291	372	421	974	498	2556	2461	1557	1090	205	5313
ENSMUSG00000026576	Atp1b1	5.76034	-0.614094	-0.315441	0.298653	2.83e-05	0.0405974	0.0420974	0.000258623	0.131985	0.524605	470	722	1435	1186	3813	451	349	419	1131	466	2816	1778	1029	1072	397	4276
ENSMUSG00000053565	Eif3k	5.75989	0.31696	0.482535	0.165576	0.0442846	0.00344703	0.287613	0.148425	0.0171011	0.705329	321	414	1026	738	2499	419	574	618	1159	635	3405	1667	1040	1059	629	4395
ENSMUSG00000026509	Capn2	5.75977	-0.127086	-0.368266	-0.24118	0.294581	0.00387673	0.0475915	0.49132	0.0189523	0.541562	463	599	1268	1074	3404	457	508	547	1257	754	3523	1524	1056	968	267	3815
ENSMUSG00000030748	Il4ra	5.75904	0.587666	0.286422	-0.301244	9.24e-07	0.0216261	0.0104397	1.12e-05	0.0802769	0.305808	365	441	779	729	2314	494	645	634	1481	807	4061	1817	1062	1029	313	4221
ENSMUSG00000034993	Vat1	5.75832	1.03303	0.93481	-0.0982219	7.63e-15	1.07e-11	0.44198	2.15e-13	2.19e-10	0.813721	237	330	660	529	1756	537	627	611	1454	833	4062	2206	1041	1307	371	4925
ENSMUSG00000009741	Ubp1	5.75733	-0.277255	-0.0399452	0.237309	0.00944171	0.719945	0.0255883	0.0431844	0.871927	0.4406	485	588	1233	930	3236	344	437	528	1180	634	3123	1639	1237	1079	428	4383
ENSMUSG00000029456	Acad10	5.7567	-0.530091	-0.650992	-0.120901	9.76e-06	2.66e-07	0.317752	9.81e-05	3.12e-06	0.707003	541	746	1526	1172	3985	360	422	531	1117	733	3163	1359	1097	887	275	3618
ENSMUSG00000020988	L2hgdh	5.75615	-0.699383	-0.484719	0.214664	2.13e-07	0.00062662	0.11242	2.82e-06	0.00378493	0.675488	578	711	1513	1195	3997	246	400	547	1133	598	2924	1533	1265	1052	284	4134
ENSMUSG00000028082	Sh3d19	5.75216	-0.422012	-0.407425	0.014587	0.0043592	0.00893632	0.92167	0.0224294	0.0387339	1	560	719	1196	1088	3563	330	494	498	1195	665	3182	1555	1218	1113	223	4109
ENSMUSG00000001576	Ergic1	5.75141	-0.469837	-0.651168	-0.181331	0.000181418	8.93e-07	0.152378	0.00137249	9.6e-06	0.705329	531	702	1438	1245	3916	368	541	545	1092	632	3178	1347	1077	917	248	3589
ENSMUSG00000020794	Ube2g1	5.75031	-0.429645	-0.326412	0.103232	0.000439012	0.0109629	0.399159	0.00303019	0.046048	0.781296	543	597	1367	1100	3607	290	397	592	1236	663	3178	1572	1073	1135	325	4105
ENSMUSG00000024357	Sil1	5.75018	-0.253415	-0.391798	-0.138383	0.0407077	0.00264336	0.265854	0.139802	0.0135453	0.705329	438	682	1370	1053	3543	321	538	572	1293	711	3435	1536	1133	926	278	3873
ENSMUSG00000003546	Klc4	5.74918	-0.229096	-0.419915	-0.190819	0.0411657	0.000380103	0.0910771	0.141056	0.00242284	0.652411	477	623	1331	1082	3513	337	486	679	1253	698	3453	1372	1039	917	327	3655
ENSMUSG00000060733	Ipmk	5.74473	-0.24406	-0.480694	-0.236635	0.0986003	0.0020685	0.111565	0.264279	0.0108979	0.674013	516	594	1201	1217	3528	284	522	577	1362	813	3558	1360	1125	932	253	3670
ENSMUSG00000054693	Adam10	5.74223	0.936533	1.06214	0.125611	2.18e-11	2.6e-13	0.350079	4.67e-10	6.23e-12	0.735752	276	305	559	544	1684	472	571	494	1546	775	3858	2373	1250	1201	428	5252
ENSMUSG00000014905	Dnajb9	5.74198	0.426411	-0.25273	-0.679142	0.00583455	0.119654	1.27e-05	0.0287971	0.289042	0.00340777	323	425	1336	829	2913	566	683	645	1467	788	4149	1477	813	691	312	3293
ENSMUSG00000025224	Gbf1	5.74174	-0.21556	-0.395466	-0.179906	0.13561	0.00931227	0.214351	0.326634	0.0401221	0.705329	570	617	1102	1034	3323	393	540	556	1287	634	3410	1624	1089	990	219	3922
ENSMUSG00000033355	Rtp4	5.73877	1.37239	1.40868	0.0362877	8.56e-25	1.72e-24	0.772623	3.93e-23	8.16e-23	0.977486	230	221	482	407	1340	417	560	829	1320	891	4017	1879	1449	1289	453	5070
ENSMUSG00000027074	Slc43a3	5.7353	0.524416	0.66354	0.139124	7.18e-06	4.62e-08	0.220427	7.4e-05	6.17e-07	0.705329	351	362	750	665	2128	413	523	557	1383	743	3619	2003	1326	1119	428	4876
ENSMUSG00000079491	H2-T10	5.73432	1.96839	1.99785	0.0294609	3.76e-40	4.36e-39	0.82841	3.25e-38	3.84e-37	0.992668	108	207	354	271	940	562	617	764	1377	765	4085	1870	1208	1348	589	5015
ENSMUSG00000033149	Phldb2	5.73325	-0.620788	-0.382746	0.238042	6.12e-05	0.0187705	0.124539	0.000519926	0.071699	0.689005	631	705	1384	936	3656	277	422	541	1093	535	2868	1536	1236	1242	242	4256
ENSMUSG00000026944	Abca2	5.73215	-0.411528	-0.625917	-0.214389	0.0120609	0.000307989	0.194119	0.0532135	0.00200485	0.705329	681	652	1082	1144	3559	382	460	427	1258	769	3296	1505	1015	894	218	3632
ENSMUSG00000024807	Syvn1	5.73187	0.122334	-0.562806	-0.68514	0.447964	0.000956687	2.7e-05	0.647288	0.005503	0.00589842	454	712	1147	775	3088	611	647	530	1254	726	3768	1284	864	640	272	3060
ENSMUSG00000038160	Atg5	5.73163	-0.393348	-0.380009	0.013339	0.00215543	0.00484095	0.917471	0.0122444	0.0230067	1	512	505	1496	1155	3668	332	446	560	1292	581	3211	1608	988	1011	325	3932
ENSMUSG00000059824	Dbp	5.7306	0.902	3.6817	2.7797	0.0193856	4.93e-17	7.17e-13	0.0782538	1.59e-15	2.3e-09	67	61	213	255	596	40	207	161	244	536	1188	2798	3505	2301	992	9596
ENSMUSG00000020078	Vps26a	5.73029	0.33162	0.283844	-0.0477766	0.00300541	0.0148604	0.664273	0.0163049	0.059384	0.93459	301	491	981	779	2552	405	497	669	1393	717	3681	1709	1048	1157	394	4308
ENSMUSG00000024712	Rfk	5.73005	-0.262491	-0.336917	-0.0744259	0.022129	0.00524117	0.518427	0.0868882	0.0246444	0.862668	477	651	1315	951	3394	339	510	583	1284	593	3309	1507	926	875	401	3709
ENSMUSG00000000168	Dlat	5.72732	-0.53827	-0.623312	-0.0850424	6.84e-06	7.87e-07	0.481247	7.08e-05	8.54e-06	0.839487	576	609	1459	1253	3897	342	380	583	1159	642	3106	1554	899	868	302	3623
ENSMUSG00000090935	Synj2bp	5.7272	-0.550607	-0.604321	-0.0537139	4.47e-07	1.4e-07	0.625358	5.62e-06	1.72e-06	0.917548	551	742	1426	1125	3844	296	450	547	1168	632	3093	1431	942	993	284	3650
ENSMUSG00000023030	Slc11a2	5.72381	0.554472	-0.0246081	-0.57908	0.000141399	0.8716	6.42e-05	0.00110154	0.968841	0.0111558	389	541	788	667	2385	420	537	858	1510	924	4249	1581	858	976	234	3649
ENSMUSG00000008305	Tle1	5.72308	-0.583355	-0.645052	-0.0616971	1.68e-06	5.12e-07	0.61598	1.95e-05	5.73e-06	0.912167	507	633	1625	1280	4045	373	451	531	1031	576	2962	1398	1023	874	290	3585
ENSMUSG00000029528	Pxn	5.7229	0.358653	0.0985602	-0.260093	0.0101545	0.498851	0.060101	0.0459416	0.67889	0.573247	374	485	883	811	2553	523	540	650	1111	809	3633	1824	956	1049	281	4110
ENSMUSG00000025464	Paox	5.72252	-0.48676	-0.64683	-0.160071	0.000977387	3.47e-05	0.282164	0.00617	0.000277093	0.705329	522	681	1450	1223	3876	261	434	569	1329	715	3308	1432	1096	864	227	3619
ENSMUSG00000027957	Slc35a3	5.72135	-0.356827	-0.426441	-0.0696141	0.00375657	0.000993101	0.573316	0.0197518	0.00568975	0.892947	517	674	1167	1126	3484	338	399	605	1253	659	3254	1537	1074	964	268	3843
ENSMUSG00000041757	Plekha6	5.72039	-0.616206	-0.430348	0.185858	5.81e-05	0.00761474	0.225969	0.000497308	0.0337947	0.705329	637	691	1199	1097	3624	293	459	449	1039	603	2843	1472	1324	1061	243	4100
ENSMUSG00000031271	Serpina7	5.71989	-0.638133	-0.90996	-0.271826	0.00374227	0.000103158	0.221085	0.0196874	0.000751052	0.705329	676	1022	1156	987	3841	293	430	557	1354	587	3221	1241	1140	864	132	3377
ENSMUSG00000026398	Nr5a2	5.71904	-0.447232	-0.613975	-0.166744	0.0280697	0.00439054	0.41571	0.10513	0.021184	0.793328	484	705	1310	1289	3788	318	442	625	989	756	3130	1643	981	1097	139	3860
ENSMUSG00000001542	Ell2	5.71407	-0.454606	-0.543763	-0.089157	0.000380861	5.74e-05	0.490056	0.00267233	0.000439625	0.844983	440	710	1381	1222	3753	338	426	580	1137	635	3116	1411	946	723	389	3469
ENSMUSG00000020790	Ankfy1	5.71324	0.47792	0.389558	-0.0883622	0.000153311	0.00304229	0.475661	0.00118473	0.0153333	0.835902	338	401	792	776	2307	409	578	660	1388	692	3727	1902	1015	1234	315	4466
ENSMUSG00000002699	Lcp2	5.71306	3.37715	3.29799	-0.0791671	1.51e-104	2.46e-96	0.539047	1.11e-101	1.77e-93	0.873618	43	74	146	121	384	583	664	708	1555	960	4470	2402	1116	1269	523	5310
ENSMUSG00000035936	Aldh5a1	5.71296	-1.00262	-1.18103	-0.178416	8.85e-11	7.51e-13	0.253959	1.8e-09	1.73e-11	0.705329	754	829	1683	1381	4647	259	408	522	985	564	2738	1206	896	867	158	3127
ENSMUSG00000004285	Atp6v1f	5.71276	0.407066	0.388335	-0.0187313	0.00310016	0.00693598	0.890334	0.0167214	0.0312672	1	302	401	1000	722	2425	418	512	661	1203	752	3546	1598	976	1013	520	4107
ENSMUSG00000071054	Safb	5.71125	-0.418627	-0.356087	0.0625397	0.000452255	0.00449821	0.601835	0.00311266	0.0216094	0.905793	465	745	1264	991	3465	367	422	562	963	625	2939	1474	975	897	405	3751
ENSMUSG00000018846	Pank3	5.71089	-0.484149	-0.325831	0.158317	0.00283923	0.0563084	0.329128	0.0155143	0.16988	0.716524	593	699	1096	996	3384	264	428	472	1242	643	3049	1792	1163	1109	225	4289
ENSMUSG00000032366	Tpm1	5.70966	0.4852	0.455786	-0.0294139	2.25e-05	0.000129041	0.79271	0.000210606	0.000917258	0.982998	308	460	754	714	2236	428	598	645	1252	660	3583	1752	1096	1156	390	4394
ENSMUSG00000026638	Irf6	5.70883	-0.869304	-1.52239	-0.653082	1.07e-09	4.72e-23	8.19e-06	1.93e-08	2.06e-21	0.00255559	669	818	1776	1600	4863	284	420	622	1226	574	3126	1019	692	641	145	2497
ENSMUSG00000081512	Gm15821	5.70806	1.91775	1.95184	0.0340938	1.53e-55	1.48e-54	0.757343	2.32e-53	2.46e-52	0.971398	136	163	336	318	953	431	651	730	1438	878	4128	2020	1414	1380	434	5248
ENSMUSG00000036026	Tmem63b	5.70634	-0.514491	-0.591791	-0.0773006	3.69e-05	6.7e-06	0.538786	0.000329249	6.15e-05	0.873618	540	624	1390	1232	3786	411	413	582	991	544	2941	1332	964	932	300	3528
ENSMUSG00000020087	Tysnd1	5.70622	-0.298112	-0.531381	-0.233269	0.0157909	4.53e-05	0.0610368	0.0662045	0.000353725	0.577017	554	665	1224	982	3425	418	540	517	1085	633	3193	1234	1026	852	294	3406
ENSMUSG00000021262	Evl	5.70559	4.18487	4.10078	-0.0840873	4.77e-85	1.78e-79	0.624115	1.91e-82	6.95e-77	0.916569	24	53	74	66	217	646	690	648	1546	926	4456	2278	884	1399	599	5160
ENSMUSG00000026421	Csrp1	5.70511	2.06358	2.11581	0.0522356	6.44e-43	1.21e-42	0.701863	6.12e-41	1.22e-40	0.949638	111	207	277	241	836	527	649	632	1496	774	4078	2167	1085	1345	550	5147
ENSMUSG00000027303	Ptpra	5.70442	0.30207	0.320731	0.0186609	0.00836598	0.00721674	0.868557	0.0389881	0.0323105	1	301	445	934	837	2517	369	541	646	1309	659	3524	1693	1155	1123	384	4355
ENSMUSG00000000957	Mmp14	5.70259	1.01068	0.723091	-0.287585	7.25e-07	0.000614858	0.147681	8.92e-06	0.00372481	0.705329	340	366	552	399	1657	515	644	626	1532	800	4117	2331	922	1191	220	4664
ENSMUSG00000027439	Gzf1	5.70224	-0.234507	-0.391012	-0.156505	0.0705931	0.00417589	0.229552	0.208631	0.0202568	0.705329	427	612	1415	994	3448	350	444	627	1242	673	3336	1428	1031	1045	245	3749
ENSMUSG00000019969	Psen1	5.69873	0.43868	0.364124	-0.0745563	0.000167582	0.00269884	0.514633	0.00127957	0.0137854	0.860769	330	376	919	744	2369	451	523	572	1411	712	3669	1738	1071	1148	352	4309
ENSMUSG00000032035	Ets1	5.69784	0.720401	0.812469	0.0920685	3.09e-05	6.68e-06	0.585567	0.00028019	6.14e-05	0.897648	283	421	542	571	1817	435	509	593	1299	752	3588	1770	1008	898	637	4313
ENSMUSG00000022867	Usp25	5.6969	0.640521	0.781606	0.141084	2.88e-08	6.95e-11	0.205644	4.34e-07	1.3e-09	0.705329	328	372	655	550	1905	385	507	585	1399	720	3596	1971	1175	1132	466	4744
ENSMUSG00000038145	Snrk	5.69534	-0.450078	-0.498146	-0.0480678	0.000227076	0.000105227	0.695502	0.00167741	0.000764191	0.947685	458	663	1247	1283	3651	340	426	538	1155	619	3078	1500	1051	903	270	3724
ENSMUSG00000036151	Tm6sf2	5.69408	-0.453635	-0.722199	-0.268564	0.000690296	3.44e-07	0.047187	0.00454479	3.94e-06	0.540067	514	618	1568	1168	3868	376	362	589	1349	604	3280	1194	882	933	253	3262
ENSMUSG00000026209	Dnpep	5.694	-0.24965	-0.359592	-0.109941	0.0288665	0.00277258	0.338527	0.107361	0.0141071	0.724509	461	667	1244	917	3289	387	494	521	1167	619	3188	1389	904	845	392	3530
ENSMUSG00000037731	Themis2	5.69325	3.35017	3.30647	-0.0436966	7.95e-90	2.03e-84	0.754151	3.58e-87	9.46e-82	0.970233	45	48	167	133	393	597	627	678	1611	884	4397	2295	1171	1393	484	5343
ENSMUSG00000005982	Naa60	5.69251	-0.610778	-0.539165	0.0716135	3.68e-07	1.97e-05	0.553567	4.68e-06	0.00016608	0.882489	557	612	1523	1135	3827	283	413	492	1131	603	2922	1429	1104	868	306	3707
ENSMUSG00000024030	Abcg1	5.69157	2.75964	2.52253	-0.237111	1.66e-63	1.38e-51	0.100061	3.38e-61	1.95e-49	0.660141	84	103	212	190	589	647	662	712	1607	865	4493	2414	967	1121	442	4944
ENSMUSG00000023952	Gtpbp2	5.69111	0.599059	0.586529	-0.0125298	1.04e-06	4.27e-06	0.916507	1.24e-05	4.05e-05	1	342	364	691	641	2038	435	495	659	1168	807	3564	1693	1117	1072	446	4328
ENSMUSG00000022201	Zfr	5.69104	0.000847437	-0.527899	-0.528747	0.994898	0.000163254	7.78e-05	1	0.00113007	0.012675	442	609	1240	914	3205	440	429	652	1515	745	3781	1438	744	892	219	3293
ENSMUSG00000022769	Sdf2l1	5.69083	0.715284	0.0563368	-0.658947	0.00020595	0.779091	0.000598929	0.00153591	0.913722	0.0556888	252	641	696	584	2173	627	715	662	1376	670	4050	1391	746	718	366	3221
ENSMUSG00000025156	Gps1	5.69065	-0.286743	-0.347605	-0.0608619	0.0210835	0.00793015	0.626375	0.0836489	0.0349776	0.918256	428	595	1296	1079	3398	318	450	630	1122	638	3158	1475	857	854	407	3593
ENSMUSG00000027322	Siglec1	5.68993	1.51081	1.23017	-0.280644	3.98e-17	2.66e-11	0.100299	1.29e-15	5.22e-10	0.660396	219	237	374	441	1271	463	643	698	1372	1088	4264	2109	1296	1082	254	4741
ENSMUSG00000019943	Atp2b1	5.68943	0.63366	0.577697	-0.0559629	1.29e-05	0.000130977	0.693303	0.000126492	0.000928497	0.946647	302	416	758	571	2047	473	513	586	1433	721	3726	2053	1054	1305	271	4683
ENSMUSG00000054469	Lclat1	5.68754	-0.452566	-0.494592	-0.0420267	0.00144261	0.000953756	0.768391	0.00868818	0.00548943	0.975628	480	682	1324	1132	3618	284	440	569	1143	649	3085	1425	1156	973	221	3775
ENSMUSG00000034858	Fam214a	5.68694	-0.509655	-0.585454	-0.0757989	0.0051921	0.00240913	0.679402	0.0261273	0.012465	0.941276	607	481	1329	1316	3733	270	473	481	1132	713	3069	1211	1119	1065	213	3608
ENSMUSG00000042605	Atxn2	5.68612	-0.525667	-0.541167	-0.0154997	0.000735277	0.000987246	0.921039	0.00479277	0.00566183	1	584	727	1233	1028	3572	274	425	522	1086	691	2998	1445	1026	1109	202	3782
ENSMUSG00000025068	Gsto1	5.68214	-0.510874	-0.403234	0.10764	0.000642861	0.0106065	0.474181	0.00426758	0.0447944	0.835133	515	465	1538	1174	3692	318	381	540	1106	574	2919	1203	1120	949	375	3647
ENSMUSG00000033306	Lpp	5.6821	-0.375034	-0.520806	-0.145772	0.0239766	0.0029903	0.382537	0.0927654	0.0151082	0.76603	550	670	1149	1064	3433	295	469	526	1292	659	3241	1500	958	1104	176	3738
ENSMUSG00000089671	Gm16537	5.68088	-1.04681	-1.41015	-0.36334	2.34e-13	3.49e-20	0.0126739	5.96e-12	1.3e-18	0.330426	579	938	1866	1557	4940	255	479	530	879	510	2653	1074	801	597	188	2660
ENSMUSG00000002111	Spi1	5.68068	3.2675	3.22004	-0.047456	8.43e-64	9.07e-60	0.774418	1.74e-61	1.87e-57	0.978085	33	80	175	124	412	636	672	637	1409	859	4213	2395	1052	1224	538	5209
ENSMUSG00000032633	Flcn	5.68065	0.232234	0.401764	0.16953	0.12738	0.0116605	0.259363	0.314388	0.0485137	0.705329	338	419	882	810	2449	301	430	548	1404	772	3455	1608	1476	1249	308	4641
ENSMUSG00000048706	Lurap1l	5.6793	-0.123989	-0.472857	-0.348868	0.443777	0.00574176	0.0327995	0.642623	0.0265693	0.479175	281	620	1389	1178	3468	335	494	729	1203	690	3451	1244	883	810	322	3259
ENSMUSG00000052593	Adam17	5.67913	1.2363	1.11649	-0.119805	4.2e-20	9.81e-16	0.349123	1.58e-18	2.88e-14	0.734803	245	279	529	386	1439	494	576	593	1616	789	4068	2049	1040	1257	352	4698
ENSMUSG00000025812	Pard3	5.67809	-0.599546	-0.566084	0.0334627	3.95e-06	3.48e-05	0.797849	4.28e-05	0.000277634	0.984393	509	673	1428	1191	3801	294	421	500	1075	604	2894	1439	1097	974	230	3740
ENSMUSG00000031505	Naxd	5.67733	-0.314292	-0.323911	-0.00961857	0.00471085	0.00549507	0.931292	0.0240116	0.025588	1	421	614	1360	997	3392	330	437	541	1224	609	3141	1439	1071	921	325	3756
ENSMUSG00000032076	Cadm1	5.67676	0.756095	0.656108	-0.0999874	2.27e-09	5.8e-07	0.415273	3.93e-08	6.45e-06	0.792945	283	358	721	571	1933	454	543	567	1504	764	3832	2031	1015	1169	321	4536
ENSMUSG00000051786	Tubgcp6	5.67566	-0.537652	-0.419363	0.118288	4.93e-06	0.000694281	0.317436	5.25e-05	0.0041347	0.706809	521	591	1453	1052	3617	286	413	498	1175	549	2921	1350	1049	915	369	3683
ENSMUSG00000029304	Spp1	5.67363	0.677438	0.364415	-0.313022	0.000161304	0.0511761	0.07748	0.00123819	0.157883	0.629382	210	364	1046	663	2283	567	576	745	1261	601	3750	1899	929	922	313	4063
ENSMUSG00000031600	Vps37a	5.6733	-0.358144	-0.421398	-0.0632542	0.00583611	0.00204777	0.627467	0.0287999	0.0108084	0.918637	548	620	1162	1010	3340	348	415	530	1333	551	3177	1499	1061	937	249	3746
ENSMUSG00000075704	Txnrd2	5.67308	-0.602894	-0.481607	0.121288	6.46e-07	0.000154129	0.319665	8.01e-06	0.00107309	0.708826	568	610	1387	1087	3652	315	426	521	922	544	2728	1228	1039	936	368	3571
ENSMUSG00000032788	Pdxk	5.67285	-0.368106	-0.31851	0.0495954	0.00357957	0.0163078	0.69507	0.0189247	0.0641103	0.947484	467	667	1060	1104	3298	289	489	515	1041	653	2987	1514	1066	1034	280	3894
ENSMUSG00000038068	Rnf144b	5.67211	-0.466087	-1.06663	-0.600545	0.00109585	2.6e-12	3.74e-05	0.00681518	5.72e-11	0.00758367	515	777	1511	1178	3981	377	495	592	1155	649	3268	1236	742	747	146	2871
ENSMUSG00000024695	Zfp91	5.67014	-0.364371	-0.246805	0.117566	0.00102932	0.0335512	0.289259	0.00645545	0.113975	0.705329	483	650	1181	925	3239	297	411	479	1146	673	3006	1634	1042	969	329	3974
ENSMUSG00000036181	H1f2	5.66909	0.639844	0.485468	-0.154376	3.49e-05	0.00257713	0.309115	0.000313537	0.0132483	0.705329	276	420	813	584	2093	450	542	523	1790	632	3937	1493	960	1351	333	4137
ENSMUSG00000031889	D230025D16Rik	5.66872	-0.318861	-0.635074	-0.316213	0.0312027	5.11e-05	0.0346891	0.114305	0.0003948	0.489827	353	622	1584	1185	3744	318	505	562	1166	729	3280	1251	980	741	268	3240
ENSMUSG00000022957	Itsn1	5.66789	0.431216	0.169228	-0.261987	0.00154586	0.23376	0.0516628	0.00923289	0.430208	0.555877	319	533	843	660	2355	448	608	588	1349	688	3681	1862	906	989	273	4030
ENSMUSG00000048307	Ankrd46	5.66673	-0.524475	-0.534787	-0.0103123	8.51e-06	1.59e-05	0.93071	8.65e-05	0.000137029	1	484	678	1426	1089	3677	323	365	493	1206	616	3003	1374	1017	947	271	3609
ENSMUSG00000049940	Pgrmc2	5.6665	-0.596866	-0.686874	-0.0900085	5.94e-06	7.96e-07	0.49841	6.22e-05	8.63e-06	0.851228	577	661	1314	1221	3773	374	344	502	1060	619	2899	1293	1028	864	240	3425
ENSMUSG00000099590	C330022C24Rik	5.6638	-0.807186	-0.748084	0.0591018	7e-10	6.34e-08	0.65523	1.29e-08	8.23e-07	0.92995	468	720	1744	1271	4203	296	360	503	963	545	2667	1183	958	771	356	3268
ENSMUSG00000039997	Ifi203	5.66085	1.49573	1.45655	-0.039184	9.74e-36	4.52e-32	0.725365	7.09e-34	3.06e-30	0.960652	168	221	437	393	1219	459	596	694	1400	778	3927	1878	1054	1210	487	4629
ENSMUSG00000071633	Gm4952	5.66078	-1.31816	-1.33885	-0.0206944	7.79e-11	6.02e-10	0.919041	1.6e-09	1.02e-08	1	801	936	1596	1499	4832	213	286	454	1010	463	2426	1077	980	825	118	3000
ENSMUSG00000023939	Mrpl14	5.65858	-0.31876	-0.427428	-0.108668	0.0213477	0.00344075	0.436213	0.0844882	0.0170758	0.809368	399	556	1403	1124	3482	397	449	566	995	593	3000	1217	934	805	388	3344
ENSMUSG00000028779	Pef1	5.65775	0.312785	0.286537	-0.0262483	0.00814879	0.0201939	0.821841	0.0381362	0.0759982	0.991873	334	423	937	718	2412	367	577	584	1218	655	3401	1474	976	1121	420	3991
ENSMUSG00000056204	Pgpep1	5.65721	-0.281206	-0.520446	-0.23924	0.0204634	4.72e-05	0.0503536	0.0817176	0.000366778	0.551651	507	641	1064	1087	3299	392	473	536	1115	641	3157	1220	1000	874	257	3351
ENSMUSG00000064372	mt-Tp	5.65643	-0.96438	-0.886804	0.077576	3.66e-16	1.25e-12	0.518009	1.12e-14	2.82e-11	0.862571	594	743	1704	1273	4314	277	386	443	897	504	2507	1071	875	812	346	3104
ENSMUSG00000011096	Akt1s1	5.65586	-0.232887	-0.499443	-0.266556	0.0420453	3.57e-05	0.0210739	0.143405	0.000284748	0.419499	533	538	1238	975	3284	351	543	562	1154	610	3220	1266	863	838	308	3275
ENSMUSG00000028552	Eps15	5.65527	0.164032	0.328927	0.164894	0.127547	0.00326573	0.118553	0.314493	0.0163055	0.677509	355	461	892	748	2456	364	495	537	1233	581	3210	1816	1150	1133	360	4459
ENSMUSG00000019951	Uhrf1bp1l	5.65502	-0.604195	-0.494105	0.11009	3.43e-06	0.000300604	0.399005	3.76e-05	0.00196343	0.781147	556	748	1292	947	3543	315	338	511	1107	544	2815	1625	951	1002	250	3828
ENSMUSG00000034902	Pip5k1c	5.65463	0.508316	0.454525	-0.053791	0.000777765	0.00392032	0.716941	0.00503555	0.0191589	0.956379	385	447	661	544	2037	457	502	537	1341	707	3544	1946	1100	1116	281	4443
ENSMUSG00000036073	Galt	5.65329	-0.705726	-0.863914	-0.158189	1.35e-08	5.2e-11	0.209442	2.13e-07	9.86e-10	0.705329	553	646	1653	1248	4100	331	400	461	913	678	2783	1281	858	756	261	3156
ENSMUSG00000024131	Slc3a1	5.65234	0.01782	-0.953177	-0.970997	0.915359	9.73e-08	1.59e-08	1	1.22e-06	1.31e-05	471	472	1422	1062	3427	496	462	857	1186	737	3738	856	740	703	167	2466
ENSMUSG00000031154	Otud5	5.65169	0.188848	0.348864	0.160016	0.150969	0.0110985	0.21769	0.349718	0.0464772	0.705329	369	434	846	746	2395	348	492	563	990	714	3107	1647	1114	924	491	4176
ENSMUSG00000049577	Zfpm1	5.65158	-0.347816	-0.453428	-0.105611	0.0255413	0.00585196	0.500766	0.0975621	0.0270056	0.853222	512	682	1035	1014	3243	428	462	508	878	596	2872	1191	910	714	415	3230
ENSMUSG00000076617	Ighm	5.64837	-0.0417771	2.43062	2.47239	0.944891	0.000285295	6.52e-05	1	0.00187149	0.0112451	73	282	580	257	1192	140	177	289	376	219	1201	841	360	428	2595	4224
ENSMUSG00000033732	Sf3b3	5.64828	0.416042	0.398163	-0.0178788	0.000686833	0.0018331	0.88205	0.00452509	0.00981739	1	263	447	919	662	2291	412	486	604	1245	690	3437	1740	945	988	438	4111
ENSMUSG00000046312	Myorg	5.64811	-0.662272	-0.661165	0.00110763	0.00018128	0.000407864	0.99502	0.00137216	0.00258437	1	637	710	1281	1038	3666	299	440	368	1147	587	2841	1460	1065	969	168	3662
ENSMUSG00000048271	Rbm33	5.6481	-0.538402	-0.710136	-0.171733	0.000167148	2.69e-06	0.234279	0.00127727	2.66e-05	0.705329	565	531	1370	1307	3773	324	409	510	1044	674	2961	1449	935	782	222	3388
ENSMUSG00000040029	Ipo8	5.64705	-0.554973	-0.584426	-0.0294532	8.58e-05	8.73e-05	0.835778	0.000706869	0.000645005	0.994939	529	672	1270	1153	3624	294	441	489	1088	586	2898	1561	1101	793	211	3666
ENSMUSG00000025871	4833439L19Rik	5.64625	-0.2701	-0.285319	-0.015219	0.0108426	0.0101102	0.885991	0.0485788	0.0430009	1	435	578	1283	926	3222	344	454	517	1093	630	3038	1549	972	933	306	3760
ENSMUSG00000029482	Aacs	5.64396	-1.93814	-1.17092	0.767217	2.76e-19	2.23e-07	0.000332873	9.98e-18	2.65e-06	0.0369028	538	1455	1664	1522	5179	158	283	245	465	388	1539	1631	1076	542	254	3503
ENSMUSG00000027433	Xrn2	5.64217	0.158158	0.398033	0.239875	0.170462	0.00090401	0.0339439	0.379823	0.00524079	0.485557	370	461	817	713	2361	334	445	539	1244	599	3161	1910	1231	1162	334	4637
ENSMUSG00000041870	Ankrd13a	5.64123	0.480991	0.575156	0.0941651	0.000879205	0.000140234	0.507208	0.00562161	0.00098636	0.856553	280	400	820	606	2106	327	474	583	1288	763	3435	1621	891	1060	544	4116
ENSMUSG00000026617	Bpnt1	5.64009	-0.174893	-0.442215	-0.267322	0.139797	0.000389134	0.024841	0.333182	0.00247494	0.437163	413	663	1178	939	3193	387	446	584	1141	680	3238	1340	928	919	236	3423
ENSMUSG00000021495	Fam193b	5.63977	-0.405108	-0.393124	0.0119843	0.000223329	0.000626813	0.913326	0.00165354	0.00378531	1	477	624	1254	1000	3355	329	472	475	1056	579	2911	1425	1015	956	280	3676
ENSMUSG00000021518	Ptdss1	5.63858	-0.255448	-0.34118	-0.0857328	0.0303068	0.0058669	0.468719	0.111566	0.0270679	0.831786	485	505	1359	886	3235	367	440	513	1093	652	3065	1419	941	939	298	3597
ENSMUSG00000024045	Akap8	5.63856	-0.360688	-0.0261183	0.33457	0.00296423	0.836856	0.00567186	0.0161088	0.947726	0.219329	399	613	1250	809	3071	262	359	493	1070	623	2807	1592	1062	1062	420	4136
ENSMUSG00000079426	Arpc4	5.63811	0.784383	0.832673	0.04829	2.75e-08	1.38e-08	0.724325	4.17e-07	1.99e-07	0.960402	259	325	759	451	1794	505	526	519	1256	654	3460	1870	1028	1058	463	4419
ENSMUSG00000001665	Gstt3	5.63645	-1.60485	-1.76229	-0.157437	3.07e-17	7.88e-18	0.41223	9.98e-16	2.66e-16	0.791255	627	763	2533	2019	5942	179	264	368	884	514	2209	660	734	553	233	2180
ENSMUSG00000021772	Nkiras1	5.63628	-0.318367	-0.290443	0.027924	0.00541343	0.0155637	0.807813	0.0270147	0.0617321	0.98809	390	604	1377	924	3295	323	415	514	1196	582	3030	1428	987	919	344	3678
ENSMUSG00000035901	Dennd5a	5.63606	0.530685	0.425414	-0.105272	1.97e-05	0.00101363	0.387652	0.000187055	0.00579357	0.771557	248	469	744	680	2141	426	488	627	1239	749	3529	1792	925	1055	358	4130
ENSMUSG00000005320	Fgfr4	5.63605	-0.850315	-0.938208	-0.0878922	7.63e-08	2.26e-08	0.581742	1.08e-06	3.16e-07	0.895686	738	795	1326	1067	3926	274	425	388	1056	557	2700	1282	997	749	188	3216
ENSMUSG00000075415	Fnbp1	5.63594	1.00786	1.06547	0.0576092	6.79e-15	1.84e-15	0.640566	1.92e-13	5.3e-14	0.924522	276	312	477	423	1488	374	559	617	1295	784	3629	1940	1180	1232	374	4726
ENSMUSG00000033400	Agl	5.63541	-0.526204	-0.452639	0.0735647	0.00027898	0.0029591	0.612449	0.00202399	0.014969	0.910186	506	634	1332	1031	3503	270	426	593	917	562	2768	1549	1101	949	222	3821
ENSMUSG00000019944	Rhobtb1	5.63537	-0.210766	-0.701895	-0.491129	0.0507538	9.05e-10	7.73e-06	0.163601	1.51e-08	0.00247681	454	667	1281	968	3370	343	499	557	1290	718	3407	1055	777	748	283	2863
ENSMUSG00000015575	Atp6v0e	5.63524	0.787113	0.766099	-0.0210143	3.9e-08	2.74e-07	0.88024	5.77e-07	3.19e-06	1	200	332	746	597	1875	447	501	658	1268	684	3558	1635	920	1085	501	4141
ENSMUSG00000006494	Pdk1	5.63411	-0.899678	-0.91933	-0.0196525	3.41e-10	1.38e-09	0.891975	6.53e-09	2.24e-08	1	581	855	1419	1261	4116	286	358	419	1000	557	2620	1049	1116	754	225	3144
ENSMUSG00000039221	Rpl22l1	5.63395	0.31428	0.649493	0.335212	0.0822436	0.000615729	0.0603802	0.232342	0.00372931	0.574768	224	424	841	715	2204	344	486	539	1165	533	3067	1565	953	1030	664	4212
ENSMUSG00000020076	Ddx50	5.63372	-0.193305	-0.328476	-0.135171	0.0859102	0.00543718	0.231367	0.23981	0.0253759	0.705329	374	619	1166	1008	3167	366	452	574	1179	586	3157	1381	959	923	289	3552
ENSMUSG00000057672	Pkn1	5.63276	0.777523	0.714939	-0.0625841	1.45e-09	8.25e-08	0.614943	2.58e-08	1.05e-06	0.911771	271	414	606	486	1777	465	567	546	1293	707	3578	1883	1069	1063	355	4370
ENSMUSG00000031799	Tpm4	5.63227	1.26608	1.17241	-0.0936742	1.11e-16	1.15e-13	0.520823	3.47e-15	2.84e-12	0.864439	153	308	484	454	1399	472	525	728	1395	712	3832	1906	848	1098	486	4338
ENSMUSG00000021457	Syk	5.63168	3.11849	2.97557	-0.142922	3.32e-61	5.49e-54	0.379806	6.21e-59	8.98e-52	0.763853	58	98	144	125	425	593	621	620	1574	875	4283	2096	853	1126	571	4646
ENSMUSG00000060012	Kif13b	5.63102	-0.203573	-0.50203	-0.298457	0.200456	0.00276581	0.0619385	0.425816	0.0140801	0.577456	542	663	1058	821	3084	378	493	524	1190	643	3228	1508	960	849	174	3491
ENSMUSG00000021116	Eif2s1	5.63083	0.361138	0.278654	-0.0824847	0.00237409	0.0245844	0.48116	0.0133237	0.0892131	0.839487	271	482	871	725	2349	395	493	566	1394	656	3504	1689	905	1039	369	4002
ENSMUSG00000027465	Tbc1d20	5.6307	0.299696	0.298088	-0.00160847	0.00509129	0.00739442	0.987774	0.0256963	0.0329882	1	356	437	836	694	2323	376	468	582	1207	707	3340	1733	977	1076	355	4141
ENSMUSG00000057143	Trim12c	5.63023	0.7587	0.903197	0.144497	1.56e-08	8.93e-11	0.263736	2.43e-07	1.65e-09	0.705329	304	367	550	448	1669	355	474	677	1256	687	3449	1920	1170	1306	362	4758
ENSMUSG00000028466	Creb3	5.6266	0.319914	0.444448	0.124534	0.0111538	0.000724716	0.314915	0.0497982	0.00429642	0.705329	321	368	955	646	2290	347	418	632	1229	653	3279	1518	1045	1168	442	4173
ENSMUSG00000026614	Slc30a10	5.62547	-1.14543	-2.18902	-1.04359	1.59e-07	1.04e-19	3.75e-06	2.15e-06	3.83e-18	0.00130378	879	1102	1683	1267	4931	228	412	575	1186	437	2838	816	480	450	62	1808
ENSMUSG00000031826	Usp10	5.62543	-0.312808	-0.58076	-0.267953	0.0117285	9.29e-06	0.0325517	0.0519492	8.34e-05	0.47838	455	629	1215	1079	3378	362	506	554	922	664	3008	1366	903	716	265	3250
ENSMUSG00000031762	Mt2	5.6249	3.18639	3.60086	0.414471	4.91e-14	2.59e-16	0.265012	1.31e-12	8.04e-15	0.705329	22	95	130	108	355	293	236	660	2285	787	4261	868	940	2355	778	4941
ENSMUSG00000100039	Gm28959	5.62378	-0.83075	-0.754413	0.0763362	2.7e-07	9.89e-06	0.638399	3.51e-06	8.84e-05	0.923477	580	656	1642	1143	4021	241	451	383	969	559	2603	1279	1076	935	193	3483
ENSMUSG00000029163	Emilin1	5.62361	1.17756	0.959011	-0.218545	9.16e-11	3.24e-07	0.211808	1.86e-09	3.73e-06	0.705329	286	289	414	418	1407	484	681	580	1158	853	3756	2051	1095	1054	266	4466
ENSMUSG00000108431	Gm42375	5.62311	-1.37538	-0.535495	0.839887	1.34e-05	0.107555	0.00764477	0.000130919	0.269197	0.259239	552	438	1909	1595	4494	169	90	395	814	544	2012	991	1306	802	512	3611
ENSMUSG00000018401	Mtmr4	5.62235	-0.0871255	-0.755311	-0.668185	0.479782	8.1e-09	1.01e-07	0.678702	1.2e-07	6.78e-05	552	516	1196	932	3196	405	587	595	1192	675	3454	1109	739	703	216	2767
ENSMUSG00000035673	Sbno2	5.62043	0.891058	0.815921	-0.0751369	2.12e-10	2.03e-08	0.579104	4.14e-09	2.86e-07	0.894917	280	385	509	446	1620	503	560	578	1241	670	3552	1736	1130	1079	361	4306
ENSMUSG00000059182	Skap2	5.62025	0.959238	0.946853	-0.0123844	2.41e-14	3.69e-13	0.918199	6.54e-13	8.72e-12	1	239	290	533	541	1603	442	522	613	1425	657	3659	1926	950	1170	408	4454
ENSMUSG00000031556	Tm2d2	5.61798	-0.374639	-0.454453	-0.0798136	0.00145528	0.000244115	0.501019	0.00875719	0.00162353	0.853222	414	549	1453	1036	3452	334	433	505	1095	600	2967	1298	893	850	333	3374
ENSMUSG00000107659	Gm44170	5.61791	-0.266137	-0.486329	-0.220192	0.0334281	0.000228826	0.0810925	0.120534	0.00153174	0.63116	427	650	1142	1009	3228	390	509	523	953	608	2983	1357	830	705	334	3226
ENSMUSG00000000738	Spg7	5.61698	-0.269022	-0.330965	-0.0619426	0.0154706	0.00453644	0.578641	0.0651175	0.0217677	0.894917	443	546	1171	1005	3165	329	418	589	1028	622	2986	1300	917	933	331	3481
ENSMUSG00000091705	H2-Q2	5.61471	1.70201	1.57963	-0.122376	3.57e-48	1.26e-39	0.252542	4.02e-46	1.14e-37	0.705329	156	201	417	289	1063	474	619	666	1382	804	3945	1735	1221	1173	386	4515
ENSMUSG00000024513	Mbd2	5.61352	0.361388	0.565621	0.204233	0.00653121	4.5e-05	0.117135	0.0317249	0.000351602	0.676317	310	413	755	619	2097	377	451	585	1120	582	3115	1561	1048	1005	537	4151
ENSMUSG00000040746	Rnf167	5.61292	-0.406886	-0.249588	0.157298	0.00260068	0.0787441	0.245444	0.0144185	0.216452	0.705329	467	489	1250	1034	3240	288	354	550	993	607	2792	1250	1055	909	400	3614
ENSMUSG00000006638	Abhd1	5.61282	-0.521326	-0.806543	-0.285216	3.23e-05	1.32e-09	0.0251008	0.000291914	2.16e-08	0.437163	496	615	1464	1187	3762	325	414	579	958	636	2912	1034	876	805	246	2961
ENSMUSG00000016344	Ppdpf	5.61198	-0.72577	-0.936289	-0.210519	8.18e-10	8.74e-14	0.0804851	1.49e-08	2.18e-12	0.629382	511	678	1700	1187	4076	297	370	522	999	584	2772	1124	731	704	300	2859
ENSMUSG00000020640	Itsn2	5.61063	0.274671	0.331967	0.0572959	0.0144019	0.00447914	0.602812	0.0614265	0.0215429	0.906152	344	454	772	704	2274	376	438	566	1319	596	3295	1707	1015	1101	351	4174
ENSMUSG00000026811	St6galnac6	5.60635	-0.509878	-0.862726	-0.352848	1.96e-05	1.01e-11	0.00365607	0.000185819	2.06e-10	0.175975	541	638	1433	1099	3711	320	423	498	1211	611	3063	1077	776	856	210	2919
ENSMUSG00000079523	Tmsb10	5.60625	3.11017	3.28562	0.175456	1.7e-28	5.78e-30	0.475591	9.33e-27	3.56e-28	0.835881	38	99	152	101	390	583	655	506	1061	776	3581	1807	909	1042	838	4596
ENSMUSG00000029775	Klhdc10	5.60589	-0.193602	-0.303857	-0.110255	0.0911881	0.011509	0.33653	0.250017	0.0480078	0.722921	462	576	1097	873	3008	293	458	546	1184	651	3132	1445	972	906	263	3586
ENSMUSG00000023272	Creld2	5.60307	0.647808	-0.200593	-0.848401	0.00591482	0.414753	0.000336878	0.0291334	0.596281	0.0370618	232	685	738	546	2201	574	829	527	1316	635	3881	1026	604	594	358	2582
ENSMUSG00000079316	Rab9	5.60113	-0.199142	-0.343359	-0.144217	0.108105	0.00848957	0.247082	0.281293	0.0370819	0.705329	402	489	1229	1033	3153	347	389	620	1155	593	3104	1275	873	880	329	3357
ENSMUSG00000027342	Pcna	5.59668	0.697467	1.10142	0.403949	0.00342961	1.07e-05	0.0832376	0.0182461	9.49e-05	0.637249	158	370	669	493	1690	351	428	561	1089	623	3052	1616	814	918	827	4175
ENSMUSG00000005107	Slc2a9	5.59581	-0.617085	-0.463253	0.153832	1.29e-05	0.00182842	0.278472	0.000127	0.00979417	0.705329	472	591	1471	1040	3574	291	394	513	877	507	2582	1347	1141	978	232	3698
ENSMUSG00000006589	Aprt	5.59533	0.261761	0.39805	0.136289	0.0368711	0.00234666	0.270046	0.129837	0.012183	0.705329	284	385	892	756	2317	363	458	578	1089	603	3091	1501	1029	1027	463	4020
ENSMUSG00000066151	Fkbp15	5.59459	0.263797	0.332807	0.0690102	0.0233823	0.00598037	0.545721	0.0908439	0.0275125	0.87781	346	412	773	743	2274	343	510	501	1180	663	3197	1696	1050	1121	322	4189
ENSMUSG00000024228	Nudt12	5.59296	-0.458744	-0.560231	-0.101487	0.00245358	0.00045617	0.505318	0.0137058	0.00285282	0.855272	492	623	1323	988	3426	295	448	511	1098	548	2900	1161	1061	988	189	3399
ENSMUSG00000022656	Nectin3	5.589	-0.82695	-0.720062	0.106888	2.47e-08	4.21e-06	0.473732	3.76e-07	3.99e-05	0.834775	555	719	1504	1059	3837	255	297	508	1082	459	2601	1218	1029	931	215	3393
ENSMUSG00000027287	Snap23	5.5879	0.718798	0.353775	-0.365022	6.03e-10	0.00340989	0.00130809	1.12e-08	0.0169372	0.0943487	281	333	768	624	2006	421	508	668	1479	754	3830	1613	899	909	285	3706
ENSMUSG00000028991	Mtor	5.58692	-0.369816	-0.282899	0.0869168	0.00221927	0.0253077	0.471939	0.0125773	0.0912862	0.833324	457	599	1093	950	3099	313	402	499	953	604	2771	1526	1052	961	249	3788
ENSMUSG00000062014	Gmfb	5.58673	0.285106	0.42631	0.141204	0.0106258	0.00023752	0.196239	0.0477666	0.00158368	0.705329	290	402	812	742	2246	339	415	578	1236	616	3184	1742	1073	1079	369	4263
ENSMUSG00000028412	Slc44a1	5.58663	-0.443647	-0.700441	-0.256795	0.00498597	2.82e-05	0.107195	0.0252293	0.000229411	0.663784	538	609	1147	1133	3427	305	401	574	1108	599	2987	1223	999	824	164	3210
ENSMUSG00000110588	Gm45774	5.58662	2.89043	3.37184	0.481412	1.64e-11	5.16e-14	0.208664	3.57e-10	1.31e-12	0.705329	47	132	120	74	373	288	211	606	2120	772	3997	790	931	2251	808	4780
ENSMUSG00000023044	Csad	5.58652	-0.81489	-0.981398	-0.166508	1.48e-05	9.39e-07	0.380672	0.000143568	1e-05	0.764748	634	755	834	1560	3783	330	460	373	916	476	2555	1275	767	750	202	2994
ENSMUSG00000050002	Idnk	5.58618	0.602879	0.624359	0.0214801	1.45e-07	1.57e-07	0.846958	1.97e-06	1.91e-06	0.996017	291	312	713	609	1925	387	498	614	1178	658	3335	1540	1143	1022	403	4108
ENSMUSG00000040374	Pex2	5.58572	-0.236064	-0.366664	-0.130601	0.0363948	0.00198771	0.249533	0.128544	0.0105281	0.705329	421	595	1196	866	3078	344	419	606	1037	567	2973	1235	868	859	330	3292
ENSMUSG00000022809	Nr1i2	5.58517	-0.128589	-0.622345	-0.493756	0.347507	1.77e-05	0.000372141	0.538669	0.000150792	0.0397281	403	506	1294	1043	3246	364	396	670	1066	781	3277	1108	804	744	243	2899
ENSMUSG00000034781	Gna11	5.58465	-0.253976	-0.339918	-0.0859419	0.0283054	0.00513551	0.45917	0.105793	0.0241912	0.825359	430	620	1109	884	3043	345	475	510	1017	576	2923	1327	1042	829	273	3471
ENSMUSG00000028572	Hook1	5.58428	-0.741836	-0.746628	-0.00479126	7.32e-07	2.36e-06	0.974659	9e-06	2.35e-05	1	549	841	1153	1077	3620	292	413	412	1013	486	2616	1363	962	850	186	3361
ENSMUSG00000026482	Rgl1	5.57745	1.26836	1.12111	-0.147247	1.61e-19	1.02e-14	0.270384	5.89e-18	2.76e-13	0.705329	174	261	480	450	1365	504	554	519	1374	788	3739	1972	934	1038	363	4307
ENSMUSG00000022338	Eny2	5.57644	-0.43986	-0.403561	0.0362985	0.000186346	0.00109047	0.759079	0.00140571	0.00618124	0.971942	380	658	1293	977	3308	310	433	491	1021	502	2757	1259	975	855	324	3413
ENSMUSG00000029650	Slc46a3	5.57551	-0.702545	-0.540939	0.161605	1.45e-08	3.22e-05	0.195233	2.27e-07	0.000258421	0.705329	455	647	1384	1137	3623	295	380	445	938	461	2519	1240	1099	780	305	3424
ENSMUSG00000042572	Ube2q1	5.57488	0.251631	0.300598	0.048967	0.0197971	0.00746226	0.64431	0.0795749	0.0332548	0.926279	345	396	838	703	2282	355	457	562	1134	630	3138	1581	1050	928	387	3946
ENSMUSG00000024589	Nedd4l	5.57478	0.288825	-0.877452	-1.16628	0.054665	4.02e-08	3.76e-14	0.172922	5.41e-07	2.71e-10	375	612	945	859	2791	432	597	781	1311	799	3920	879	636	659	121	2295
ENSMUSG00000000605	Clcn4	5.57063	-0.317631	-0.319639	-0.00200811	0.00887993	0.0121536	0.986822	0.0409922	0.050246	1	481	570	1017	943	3011	269	412	543	1224	508	2956	1452	917	850	304	3523
ENSMUSG00000048120	Entpd1	5.57048	3.13082	2.75184	-0.37898	1.06e-84	3.33e-64	0.00563889	4.18e-82	8.13e-62	0.218756	60	91	154	133	438	513	674	696	1604	966	4453	1957	866	1265	317	4405
ENSMUSG00000061981	Flot2	5.56621	-0.326177	-0.200066	0.126112	0.00471326	0.0972717	0.27383	0.0240196	0.251661	0.705329	456	516	1085	925	2982	267	458	466	1022	564	2777	1407	1045	950	306	3708
ENSMUSG00000022831	Hcls1	5.5629	3.09938	3.26281	0.163435	5.29e-59	5.16e-62	0.316934	8.97e-57	1.16e-59	0.706595	60	74	133	106	373	530	534	596	1199	761	3620	2047	970	1169	653	4839
ENSMUSG00000030498	Gas2	5.56229	-0.701784	-1.03981	-0.338026	2.69e-06	7.07e-11	0.0263476	3.01e-05	1.32e-09	0.444219	456	567	1632	1443	4098	307	366	514	961	599	2747	928	718	802	216	2664
ENSMUSG00000087334	AW495222	5.56134	-1.20849	-1.16701	0.0414755	8.17e-18	4.99e-15	0.770504	2.74e-16	1.38e-13	0.976785	607	781	1754	1362	4504	203	279	417	967	460	2326	993	897	735	204	2829
ENSMUSG00000029084	Cd38	5.55908	2.00508	1.81423	-0.190845	2.51e-43	3.96e-34	0.150202	2.39e-41	2.86e-32	0.705329	131	166	270	277	844	506	496	702	1597	744	4045	1970	891	1100	398	4359
ENSMUSG00000053175	Bcl3	5.55697	1.77161	0.88747	-0.88414	1.37e-14	0.000146632	6.39e-05	3.78e-13	0.00102586	0.0111558	192	301	298	284	1075	396	801	1043	956	1091	4287	1133	843	844	251	3071
ENSMUSG00000026491	Ahctf1	5.55639	-0.611958	-1.10559	-0.493635	1.16e-05	1.34e-13	0.000532396	0.000114799	3.28e-12	0.0508712	655	708	1142	1117	3622	279	389	511	1320	521	3020	1138	578	611	220	2547
ENSMUSG00000024014	Pim1	5.55202	1.89424	1.98136	0.0871262	5.51e-21	1.58e-21	0.641168	2.19e-19	6.38e-20	0.924684	158	85	298	309	850	502	484	581	1110	835	3512	2266	1177	1084	404	4931
ENSMUSG00000037049	Smpd1	5.55067	-0.253567	-0.357564	-0.103997	0.0212777	0.00195759	0.346521	0.0842803	0.0103833	0.732535	424	534	1196	890	3044	325	436	506	1098	568	2933	1268	952	877	264	3361
ENSMUSG00000027698	Nceh1	5.55016	0.816459	0.685853	-0.130607	1.61e-08	4.8e-06	0.352536	2.5e-07	4.52e-05	0.736987	225	295	631	613	1764	424	435	671	1147	788	3465	1518	1102	1158	277	4055
ENSMUSG00000020075	Ddx21	5.54852	0.53576	0.683101	0.14734	4.57e-06	1.85e-08	0.193947	4.91e-05	2.62e-07	0.705329	245	402	687	533	1867	347	446	529	1251	623	3196	1579	1015	1105	439	4138
ENSMUSG00000045316	Fahd1	5.5483	-1.04641	-0.803081	0.243333	2.38e-18	1.7e-10	0.0443222	8.12e-17	3.07e-09	0.531683	554	757	1614	1055	3980	221	315	364	920	462	2282	1101	884	814	314	3113
ENSMUSG00000039000	Ube3c	5.5477	-0.506181	-0.408538	0.0976427	9.59e-06	0.000652681	0.394977	9.66e-05	0.00392262	0.77797	463	622	1219	924	3228	238	369	518	1039	535	2699	1358	934	883	295	3470
ENSMUSG00000027562	Car2	5.54638	1.58493	3.75597	2.17104	0.00866935	3.06e-08	0.000209519	0.0401487	4.19e-07	0.0263719	45	123	146	101	415	202	258	198	575	222	1455	755	294	686	2422	4157
ENSMUSG00000040782	Cop1	5.54606	-0.417376	-0.501691	-0.0843153	0.000246146	2.83e-05	0.462273	0.00180532	0.000229908	0.827047	477	559	1167	1020	3223	272	377	505	1188	553	2895	1247	845	840	286	3218
ENSMUSG00000040370	Etfrf1	5.54545	-0.670912	-0.811187	-0.140275	1.48e-07	1.97e-09	0.278322	2.01e-06	3.13e-08	0.705329	521	567	1543	1115	3746	242	387	518	1041	524	2712	1098	831	779	245	2953
ENSMUSG00000002768	Mea1	5.54291	-0.334748	-0.319989	0.0147591	0.00340847	0.00758333	0.897618	0.0181533	0.0337161	1	411	549	1162	939	3061	288	470	469	975	553	2755	1221	953	869	323	3366
ENSMUSG00000029640	Usp12	5.54215	0.721626	0.674637	-0.0469883	5.11e-08	9.28e-07	0.714796	7.45e-07	9.94e-06	0.955005	220	397	689	471	1777	427	474	537	1266	674	3378	1842	949	1077	309	4177
ENSMUSG00000028538	St3gal3	5.54213	-0.393933	-0.184451	0.209482	0.00044697	0.114874	0.0614238	0.0030807	0.280676	0.577456	388	549	1200	905	3042	263	415	462	965	535	2640	1561	1007	929	302	3799
ENSMUSG00000037270	4932438A13Rik	5.54053	-0.254544	-0.699697	-0.445153	0.102026	2.27e-05	0.00471565	0.270598	0.000188299	0.199369	452	783	933	872	3040	257	439	564	1373	624	3257	1179	715	783	201	2878
ENSMUSG00000028163	Nfkb1	5.54019	0.960012	0.989907	0.0298955	1.66e-15	2.03e-15	0.794877	4.88e-14	5.85e-14	0.983645	216	293	591	413	1513	440	450	562	1305	655	3412	1843	1001	1121	367	4332
ENSMUSG00000027746	Ufm1	5.53952	-0.229455	-0.377913	-0.148457	0.0644908	0.00382567	0.2341	0.195672	0.018733	0.705329	372	596	1150	902	3020	277	432	582	1197	530	3018	1162	935	833	286	3216
ENSMUSG00000026970	Rbms1	5.53945	0.353734	0.469344	0.115611	0.00337019	0.000181981	0.326548	0.017976	0.00124535	0.714344	319	413	672	629	2033	333	412	550	1150	660	3105	1846	1052	1035	311	4244
ENSMUSG00000061292	Cyp3a59	5.53897	-1.15982	-0.953682	0.206138	3.43e-08	1.84e-05	0.327685	5.12e-07	0.000155931	0.715202	623	599	1627	1395	4244	214	350	294	934	446	2238	1251	1083	842	129	3305
ENSMUSG00000027035	Cers6	5.53887	2.06311	1.84706	-0.216052	4.58e-25	1.44e-19	0.241045	2.13e-23	5.23e-18	0.705329	168	101	313	226	808	469	551	572	1658	844	4094	2100	915	1240	276	4531
ENSMUSG00000025854	Fam20c	5.53852	-0.471981	-0.521325	-0.0493433	0.00063883	0.000341849	0.722477	0.00424473	0.00220337	0.959698	492	691	1008	957	3148	307	448	393	1037	540	2725	1464	951	701	239	3355
ENSMUSG00000024397	Aif1	5.53796	3.63589	3.62332	-0.0125709	1.4e-73	1.79e-70	0.939408	3.95e-71	5.27e-68	1	38	59	78	95	270	555	550	701	1274	734	3814	1903	895	1171	584	4553
ENSMUSG00000035754	Wdr18	5.53643	-0.430617	-0.368603	0.0620147	0.000144656	0.0019076	0.585948	0.00112418	0.0101673	0.897797	434	538	1198	985	3155	294	429	490	918	506	2637	1261	922	826	336	3345
ENSMUSG00000089943	Ugt1a5	5.5355	-0.933136	-0.990338	-0.0572019	9.07e-07	9.37e-07	0.765114	1.1e-05	1e-05	0.973792	592	584	1579	1315	4070	255	277	435	886	599	2452	1077	1010	783	143	3013
ENSMUSG00000050627	Gpd1l	5.5336	-0.35668	-0.355998	0.000682028	0.00568292	0.00858661	0.995788	0.0281306	0.0374207	1	425	576	1028	1017	3046	271	368	508	1013	636	2796	1291	1044	859	252	3446
ENSMUSG00000025241	Fyco1	5.53335	-0.671604	-0.504424	0.167179	6.46e-05	0.00438153	0.320861	0.000545855	0.0211475	0.709894	576	631	1151	930	3288	240	385	400	982	517	2524	1364	1097	978	175	3614
ENSMUSG00000018363	Smurf2	5.53253	-0.423757	-0.442337	-0.0185801	0.00174446	0.00187544	0.891162	0.0102055	0.0100162	1	470	673	1153	797	3093	296	390	525	1000	515	2726	1399	939	908	210	3456
ENSMUSG00000022629	Kif21a	5.53131	-0.327551	-0.561407	-0.233856	0.0384248	0.000780506	0.142093	0.133828	0.00458941	0.705329	430	591	1110	1042	3173	285	418	519	1123	626	2971	1198	967	890	160	3215
ENSMUSG00000079037	Prnp	5.53121	0.4997	0.547456	0.047756	7.82e-06	2.38e-06	0.660423	8e-05	2.37e-05	0.932659	259	379	710	601	1949	375	484	494	1213	624	3190	1493	1050	1097	356	3996
ENSMUSG00000025076	Casp7	5.53089	0.318493	0.474295	0.155802	0.00774235	0.000136825	0.183441	0.0365229	0.000965447	0.705329	280	335	870	664	2149	336	416	558	1123	596	3029	1559	1043	1161	352	4115
ENSMUSG00000000915	Hip1r	5.52919	0.461145	0.356772	-0.104374	0.000616246	0.011038	0.430257	0.00411268	0.0462711	0.804159	286	507	625	554	1972	371	518	570	1034	685	3178	1467	973	918	344	3702
ENSMUSG00000020873	Slc35b1	5.52917	-0.0271073	-0.475259	-0.448151	0.856632	0.00272086	0.00310262	0.987939	0.0138807	0.163193	289	702	1061	810	2862	389	524	573	1105	556	3147	1255	699	641	288	2883
ENSMUSG00000028630	Dyrk2	5.52888	-0.573263	-0.670333	-0.0970702	0.000262855	5.42e-05	0.539366	0.00191811	0.000416951	0.873831	542	621	1037	1139	3339	249	378	474	1075	568	2744	1210	906	916	175	3207
ENSMUSG00000031503	Col4a2	5.52852	1.10098	0.834899	-0.266081	5.54e-07	0.000239578	0.212448	6.92e-06	0.00159556	0.705329	240	345	345	461	1391	496	595	537	1109	787	3524	2114	1010	918	194	4236
[truncated: 6,143 more rows]

## Sheet: Mouse spleen counts
ENSEMBL	Gene symbol	logCPM	log2FC Spleen Uninfected v L. donovani	log2FC Spleen Uninfected v L. infantum	log2FC Spleen L. infantum v L. donovani	PV Spleen Uninfected v L. donovani	PV Spleen Uninfected v L.infantum	PV Spleen L.infantum v L. donovani	FDR Spleen Uninfected v L. donovani	FDR Spleen Uninfected v L. infantum	FDR Spleen L. infantum v L. donovani	M1US	M2US	M3US	M5US	Cumulative Uninfected counts	M1DS	M2DS	M3DS	M4DS	M5DS	Cumulative L. donovani infected counts	M1IS	M2IS	M3IS	M5IS	Cumulative L. infantum infected counts
ENSMUSG00000076609	Igkc	12.6424	0.66565	0.395472	-0.270178	0.0030969	0.0918094	0.225904	0.0238711	0.286078	0.816185	52448	30106	66712	54018	203284	146550	85073	65269	163532	93248	553672	135298	44910	270191	90317	540716
ENSMUSG00000076614	Ighg1	12.4942	4.51757	3.98186	-0.535711	2.50632e-40	2.39473e-32	0.060543	1.23248e-37	9.08036e-30	0.816185	4055	2860	3827	6640	17382	178193	121024	61419	228401	108848	697885	153779	35872	328264	85423	603338
ENSMUSG00000004207	Psap	11.9751	1.4586	1.4061	-0.0525044	5.10215e-14	2.28597e-12	0.778482	4.46042e-12	1.96033e-10	1	20756	14094	22382	19941	77173	96317	50214	50889	104357	66260	368037	171292	35730	164370	54996	426388
ENSMUSG00000024610	Cd74	11.943	0.652731	0.633474	-0.019257	0.000166558	0.000472561	0.910465	0.0021887	0.00555148	1	30715	20544	35379	31469	118107	89086	43234	48077	86269	53736	320402	124231	36789	146830	55081	362931
ENSMUSG00000076617	Ighm	11.926	-0.983883	-0.855835	0.128048	1.73332e-05	0.000448503	0.576616	0.000315872	0.00531849	0.963214	66846	36579	74501	60849	238775	59293	30938	32066	44416	35697	202410	47879	31417	123916	43574	246786
ENSMUSG00000060802	B2m	11.577	0.868964	0.840037	-0.0289271	3.62322e-07	2.37111e-06	0.863079	1.04328e-05	6.52304e-05	1	18875	14232	24796	24003	81906	73470	33136	36711	70660	45585	259562	101482	29407	111462	45206	287557
ENSMUSG00000073411	H2-D1	11.5075	0.815574	0.802353	-0.0132213	1.00487e-06	3.98558e-06	0.935739	2.61149e-05	0.000102228	1	19040	14107	24092	22709	79948	68228	32577	34856	64260	42988	242909	97516	28347	108431	41177	275471
ENSMUSG00000024661	Fth1	11.492	0.799892	0.848842	0.0489501	2.7855e-05	2.06617e-05	0.794206	0.000477219	0.000410781	1	18312	15286	24328	20348	78274	68050	31743	33891	63021	40577	237282	126450	25505	108112	34772	294839
ENSMUSG00000036594	H2-Aa	11.4709	0.574325	0.656499	0.0821737	0.000528765	0.000155557	0.61586	0.00576187	0.00223038	0.976192	21217	14884	26685	24099	86885	58866	28253	34312	62736	38872	223039	94765	28205	104177	40988	268135
ENSMUSG00000060586	H2-Eb1	11.3334	0.932406	0.972817	0.0404114	2.87982e-08	2.82865e-08	0.806025	1.05388e-06	1.23652e-06	1	16247	11467	20165	17768	65647	60826	27320	32540	59065	37328	217079	96582	25943	97778	36217	256520
ENSMUSG00000069516	Lyz2	11.3012	0.725187	0.533375	-0.191812	0.000532939	0.0145007	0.35401	0.00579367	0.0813487	0.858419	17580	12349	22042	24175	76146	61061	33494	24074	65859	34979	219467	83752	16253	107951	29460	237416
ENSMUSG00000021939	Ctsb	11.2597	0.846802	0.789719	-0.0570828	1.11723e-06	1.31221e-05	0.73843	2.87267e-05	0.000281898	1	17237	11463	20454	17878	67032	55641	24437	29447	63401	38081	211007	91163	21424	86410	34009	233006
[truncated: 6,046 more rows]
