# Supplementary material for: Tissue Specific Dual RNA-Seq Defines Host–Parasite Interplay in Murine Visceral Leishmaniasis Caused by Leishmania donovani and Leishmania infantum
Source: Microbiol Spectr. 2022 Apr 6;10(2):e00679-22. doi: 10.1128/spectrum.00679-22 (PMC9045295; doi:10.1128/spectrum.00679-22)
Supplement: SUPPLEMENTAL FILE 6 — Supplemental material. Download SPECTRUM00679-22_Supp_6_seq13.xlsx, XLSX file, 1 MB [file spectrum00679-22_supp_6_seq13.xlsx]

## Sheet: String_mappingFig8A
#queryIndex	queryItem	stringId	preferredName	annotation
1	1300017J02Rik	10090.ENSMUSP00000035163	Ica	Inhibitor of carbonic anhydrase; Inhibitor for carbonic anhydrase 2 (CA2). Does not bind iron ions
4	4930438A08Rik	10090.ENSMUSP00000104462	ENSMUSG00000069873	RIKEN cDNA 4930438A08 gene
6	Adgre4	10090.ENSMUSP00000025004	Emr4	Adhesion G protein-coupled receptor E4; May mediate the cellular interaction between myeloid cells and B-cells; Belongs to the G-protein coupled receptor 2 family. Adhesion G-protein coupled receptor (ADGR) subfamily
7	Adm	10090.ENSMUSP00000140890	Adm	ADM; AM and PAMP are potent hypotensive and vasodilatator agents
8	Agtr1a	10090.ENSMUSP00000070958	Agtr1a	Type-1A angiotensin II receptor; Receptor for angiotensin II. Mediates its action by association with G proteins that activate a phosphatidylinositol- calcium second messenger system
9	Akr1c6	10090.ENSMUSP00000021630	Akr1c6	Estradiol 17 beta-dehydrogenase 5; Active toward androgens, estrogens, and xenobiotic substrates. Also exhibits low 20 alpha-HSD activity. Shows a- stereospecificity in hydrogen transfer between cofactors and substrates (A-specific). Preferentially catalyzes the reduction of 4-androstenedione, 5-alpha-androstane-3,17-dione, androsterone and dehydroepiandrosterone to testosterone, dihydrotestoster…
10	Aldh3b2	10090.ENSMUSP00000115356	Aldh3b2	Aldehyde dehydrogenase family 3 member B2; Oxidizes medium and long chain aldehydes into non-toxic fatty acids; Belongs to the aldehyde dehydrogenase family
11	Aldob	10090.ENSMUSP00000029987	Aldob	Aldolase B, fructose-bisphosphate
12	Alox5	10090.ENSMUSP00000026795	Alox5	Arachidonate 5-lipoxygenase; Catalyzes the first step in leukotriene biosynthesis, and thereby plays a role in inflammatory processes; Belongs to the lipoxygenase family
13	Ambp	10090.ENSMUSP00000030041	Ambp	Protein AMBP; Inter-alpha-trypsin inhibitor inhibits trypsin, plasmin, and lysosomal granulocytic elastase. Inhibits calcium oxalate crystallization (By similarity); In the N-terminal section; belongs to the calycin superfamily. Lipocalin family
14	Anxa1	10090.ENSMUSP00000025561	Anxa1	Annexin A1; Plays important roles in the innate immune response as effector of glucocorticoid-mediated responses and regulator of the inflammatory process. Has anti-inflammatory activity. Plays a role in glucocorticoid-mediated down- regulation of the early phase of the inflammatory response. Promotes resolution of inflammation and wound healing. Functions at least in part by activating the formy…
15	Apbb2	10090.ENSMUSP00000125211	Apbb2	Amyloid-beta A4 precursor protein-binding family B member 2; May modulate the internalization of amyloid-beta precursor protein
16	Apoa1	10090.ENSMUSP00000034588	Apoa1	Apolipoprotein A-I; Participates in the reverse transport of cholesterol from tissues to the liver for excretion by promoting cholesterol efflux from tissues and by acting as a cofactor for the lecithin cholesterol acyltransferase (LCAT). As part of the SPAP complex, activates spermatozoa motility; Belongs to the apolipoprotein A1/A4/E family
17	Apoa5	10090.ENSMUSP00000113413	Apoa5	Apolipoprotein A-V; Minor apolipoprotein mainly associated with HDL and to a lesser extent with VLDL. May also be associated with chylomicrons. Important determinant of plasma triglyceride (TG) levels by both being a potent stimulator of apo-CII lipoprotein lipase (LPL) TG hydrolysis and a inhibitor of the hepatic VLDL-TG production rate (without affecting the VLDL-apoB production rate). Activate…
18	Apoc1	10090.ENSMUSP00000104091	Apoc1	Apolipoprotein C-I; Inhibitor of lipoprotein binding to the low density lipoprotein (LDL) receptor, LDL receptor-related protein, and very low density lipoprotein (VLDL) receptor. Associates with high density lipoproteins (HDL) and the triacylglycerol-rich lipoproteins in the plasma and makes up about 10% of the protein of the VLDL and 2% of that of HDL. Appears to interfere directly with fatty a…
19	Arhgap24	10090.ENSMUSP00000092138	Arhgap24	Rho GTPase-activating protein 24; Rho GTPase-activating protein involved in cell polarity, cell morphology and cytoskeletal organization. Acts as a GTPase activator for the Rac-type GTPase by converting it to an inactive GDP-bound state. Controls actin remodeling by inactivating Rac downstream of Rho leading to suppress leading edge protrusion and promotes cell retraction to achieve cellular pola…
20	Arhgef37	10090.ENSMUSP00000130560	Arhgef37	Rho guanine nucleotide exchange factor 37; May act as a guanine nucleotide exchange factor (GEF)
21	Atoh8	10090.ENSMUSP00000036981	Atoh8	Protein atonal homolog 8; Transcription factor that binds a palindromic (canonical) core consensus DNA sequence 5'-CANNTG- 3' known as an E-box element, possibly as a heterodimer with other bHLH proteins (By similarity). Regulates endothelial cell proliferation, migration and tube-like structures formation (By similarity). Modulates endothelial cell differentiation through NOS3 (By similarity). M…
22	Atp8b4	10090.ENSMUSP00000047302	Atp8b4	ATPase, class I, type 8B, member 4; Belongs to the cation transport ATPase (P-type) (TC 3.A.3) family. Type IV subfamily
24	Axin2	10090.ENSMUSP00000051331	Axin2	Axin-2; Inhibitor of the Wnt signaling pathway. Down-regulates beta-catenin. Probably facilitate the phosphorylation of beta- catenin and APC by GSK3B (By similarity)
25	B430306N03Rik	10090.ENSMUSP00000054890	Crkr	Triggering receptor expressed on myeloid cells-like 6; RIKEN cDNA B430306N03 gene
26	Bbs5	10090.ENSMUSP00000074494	Bbs5	Bardet-Biedl syndrome 5 protein homolog; The BBSome complex is thought to function as a coat complex required for sorting of specific membrane proteins to the primary cilia. The BBSome complex is required for ciliogenesis but is dispensable for centriolar satellite function. This ciliogenic function is mediated in part by the Rab8 GDP/GTP exchange factor, which localizes to the basal body and con…
27	Bex6	10090.ENSMUSP00000097570	Bex6	Protein BEX6; Brain expressed gene 6
28	Bhmt	10090.ENSMUSP00000096912	Bhmt	Betaine-homocysteine methyltransferase; Involved in the regulation of homocysteine metabolism. Converts betaine and homocysteine to dimethylglycine and methionine, respectively. This reaction is also required for the irreversible oxidation of choline
29	Bmp2	10090.ENSMUSP00000028836	Bmp2	Bone morphogenetic protein 2; Induces cartilage and bone formation. Stimulates the differentiation of myoblasts into osteoblasts via the EIF2AK3- EIF2A- ATF4 pathway. BMP2 activation of EIF2AK3 stimulates phosphorylation of EIF2A which leads to increased expression of ATF4 which plays a central role in osteoblast differentiation. In addition stimulates TMEM119, which upregulates the expression of…
30	Bst2	10090.ENSMUSP00000051921	Bst2	Bone marrow stromal antigen 2; IFN-induced antiviral host restriction factor which efficiently blocks the release of diverse mammalian enveloped viruses by directly tethering nascent virions to the membranes of infected cells. Acts as a direct physical tether, holding virions to the cell membrane and linking virions to each other. The tethered virions can be internalized by endocytosis and subseq…
31	Cacna1b	10090.ENSMUSP00000037416	Cacna1b	Voltage-dependent N-type calcium channel subunit alpha-1B; Voltage-sensitive calcium channels (VSCC) mediate the entry of calcium ions into excitable cells and are also involved in a variety of calcium-dependent processes, including muscle contraction, hormone or neurotransmitter release, gene expression, cell motility, cell division and cell death. The isoform alpha-1B gives rise to N-type calci…
32	Cacna1d	10090.ENSMUSP00000107869	Cacna1d	Voltage-dependent L-type calcium channel subunit alpha-1D; Voltage-sensitive calcium channels (VSCC) mediate the entry of calcium ions into excitable cells and are also involved in a variety of calcium-dependent processes, including muscle contraction, hormone or neurotransmitter release, gene expression, cell motility, cell division and cell death. The isoform alpha-1D gives rise to L-type calci…
33	Car3	10090.ENSMUSP00000029076	Car3	Carbonic anhydrase 3; Reversible hydration of carbon dioxide
34	Cass4	10090.ENSMUSP00000104764	Cass4	Cas scaffolding protein family member 4; Docking protein that plays a role in tyrosine kinase- based signaling related to cell adhesion and cell spreading. Regulates PTK2/FAK1 activity, focal adhesion integrity, and cell spreading (By similarity)
35	Cc2d2a	10090.ENSMUSP00000048320	Cc2d2a	Coiled-coil and C2 domain-containing protein 2A; Component of the tectonic-like complex, a complex localized at the transition zone of primary cilia and acting as a barrier that prevents diffusion of transmembrane proteins between the cilia and plasma membranes. Required for ciliogenesis and sonic hedgehog/SHH signaling
36	Ccr2	10090.ENSMUSP00000132453	Ccr2	C-C chemokine receptor type 2; Receptor for the CCL2, CCL7 and CCL12 chemokines. Receptor for the beta-defensin DEFB106A/DEFB106B (By similarity). Transduces a signal by increasing intracellular calcium ion levels. Upon CCL2 ligation, mediates chemotaxis and migration induction through the activation of the PI3K cascade, the small G protein Rac and lamellipodium protrusion (By similarity)
37	Ccr4	10090.ENSMUSP00000062677	Ccr4	C-C chemokine receptor type 4; High affinity receptor for the C-C type chemokines CCL17/TARC and CCL22/MDC. The activity of this receptor is mediated by G(i) proteins which activate a phosphatidylinositol- calcium second messenger system. Could play a role in lipopolysaccharide (LPS)-induced endotoxic shock. In the CNS, could mediate hippocampal-neuron survival
38	Cd2	10090.ENSMUSP00000029456	Cd2	T-cell surface antigen CD2; CD2 interacts with lymphocyte function-associated antigen (LFA-3) and CD48/BCM1 to mediate adhesion between T-cells and other cell types. CD2 is implicated in the triggering of T- cells, the cytoplasmic domain is implicated in the signaling function
39	Cd300ld	10090.ENSMUSP00000047022	Cd300ld	CMRF35-like molecule 5; Acts as an activating receptor in myeloid cells and mast cells; Belongs to the CD300 family
40	Cd96	10090.ENSMUSP00000023336	Cd96	T-cell surface protein tactile; May be involved in adhesive interactions of activated T and NK cells during the late phase of the immune response. Promotes NK cell-target adhesion by interacting with PVR present on target cells. May function at a time after T and NK cells have penetrated the endothelium using integrins and selectins, when they are actively engaging diseased cells and moving withi…
41	Cdkl1	10090.ENSMUSP00000021377	Cdkl1	Cyclin-dependent kinase-like 1 (CDC2-related kinase)
42	Cdo1	10090.ENSMUSP00000046517	Cdo1	Cysteine dioxygenase 1, cytosolic
43	Cdon	10090.ENSMUSP00000113977	Cdon	Cell adhesion molecule-related/down-regulated by oncogenes; Component of a cell-surface receptor complex that mediates cell-cell interactions between muscle precursor cells. Promotes differentiation of myogenic cells. Required for response to NTN3 and activation of NFATC3
44	Ces1b	10090.ENSMUSP00000105210	Ces1b	Carboxylic ester hydrolase; Carboxylesterase 1B; Belongs to the type-B carboxylesterase/lipase family
45	Ces1c	10090.ENSMUSP00000034189	Ces1c	Carboxylesterase 1C; Involved in the detoxification of xenobiotics and in the activation of ester and amide prodrugs. Involved in the extracellular metabolism of lung surfactant; Belongs to the type-B carboxylesterase/lipase family
46	Cldn12	10090.ENSMUSP00000061928	Cldn12	Claudin-12; Plays a major role in tight junction-specific obliteration of the intercellular space, through calcium- independent cell-adhesion activity
47	Clec2i	10090.ENSMUSP00000123804	Clec2i	C-type lectin domain family 2 member I; Inhibits osteoclast formation. Receptor for KLRB1F. Enhances T-cell activation. Plays a role in splenocyte activation, T-cell responses and IL-2 production
48	Clstn3	10090.ENSMUSP00000008297	Clstn3	Calsyntenin-3; May modulate calcium-mediated postsynaptic signals. Complex formation with APBA2 and APP, stabilizes APP metabolism and enhances APBA2-mediated suppression of beta-APP40 secretion, due to the retardation of intracellular APP maturation
49	Cobll1	10090.ENSMUSP00000099787	Cobll1	Cordon-bleu protein-like 1; Cobl-like 1
50	Coro2a	10090.ENSMUSP00000103385	Coro2a	Coronin-2A; Coronin, actin binding protein 2A
51	Cpe	10090.ENSMUSP00000048555	Cpe	Carboxypeptidase E; Removes residual C-terminal Arg or Lys remaining after initial endoprotease cleavage during prohormone processing. Processes proinsulin
52	Creld2	10090.ENSMUSP00000024042	Creld2	Cysteine-rich with EGF-like domain protein 2; May regulate transport of alpha4-beta2 neuronal acetylcholine receptor
53	Crispld1	10090.ENSMUSP00000092686	Crispld1	Cysteine-rich secretory protein LCCL domain containing 1
54	Ctsf	10090.ENSMUSP00000112481	Ctsf	Cathepsin F; Thiol protease which is believed to participate in intracellular degradation and turnover of proteins. Has also been implicated in tumor invasion and metastasis
55	Cxcr5	10090.ENSMUSP00000137518	Cxcr5	C-X-C chemokine receptor type 5; Cytokine receptor that binds to B-lymphocyte chemoattractant (BLC). Involved in B-cell migration into B-cell follicles of spleen and Peyer patches but not into those of mesenteric or peripheral lymph nodes
56	Cyp2d26	10090.ENSMUSP00000006094	Cyp2d26	Cytochrome P450 2D26; Cytochromes P450 are a group of heme-thiolate monooxygenases. In liver microsomes, this enzyme is involved in an NADPH-dependent electron transport pathway. It oxidizes a variety of structurally unrelated compounds, including steroids, fatty acids, and xenobiotics
57	Cyp2e1	10090.ENSMUSP00000026552	Cyp2e1	Cytochrome P450 2E1; Metabolizes several precarcinogens, drugs, and solvents to reactive metabolites
58	Cyp2f2	10090.ENSMUSP00000003100	Cyp2f2	Cytochrome P450 2F2; Involved in the regio- and stereoselective transformation of naphthalene to trans-1R-hydroxy-2R-glutathionyl- 1,2-dihydronaphthalene in the presence of glutathione and glutathione S-transferases. It specifically catalyzes the production of a very reactive and potentially toxic intermediate, the 2R,2S arene oxide, that is associated with necrosis of the unciliated bronchiolar …
59	Cyp3a11	10090.ENSMUSP00000037665	Cyp3a11	Cytochrome P450 3A11; Catalyzes erythromycin N-demethylation, nifedipine oxidation and testosterone 6 beta-hydroxylation; Belongs to the cytochrome P450 family
60	Dact1	10090.ENSMUSP00000117169	Dact1	Dapper homolog 1; Involved in regulation of intracellular signaling pathways during development. Specifically thought to play a role in canonical and/or non-canonical Wnt signaling pathways through interaction with DSH (Dishevelled) family proteins. The activation/inhibition of Wnt signaling may depend on the phosphorylation status. Proposed to regulate the degradation of CTNNB1/beta-catenin, the…
61	Ddit4	10090.ENSMUSP00000020308	Ddit4	DNA damage-inducible transcript 4 protein; Regulates cell growth, proliferation and survival via inhibition of the activity of the mammalian target of rapamycin complex 1 (mTORC1). Inhibition of mTORC1 is mediated by a pathway that involves DDIT4/REDD1, AKT1, the TSC1-TSC2 complex and the GTPase RHEB. Plays an important role in responses to cellular energy levels and cellular stress, including re…
62	Dll1	10090.ENSMUSP00000014917	Dll1	Delta-like protein 1; Transmembrane ligand protein of NOTCH1, NOTCH2 and NOTCH3 receptors that binds the extracellular domain (ECD) of Notch receptor in a cis and trans fashion manner. Following transinteraction, ligand cells produce mechanical force that depends of a clathrin-mediated endocytosis, requiring ligand ubiquitination, EPN1 interaction, and actin polymerisation; these events promote N…
63	Dmrtb1	10090.ENSMUSP00000064220	Dmrtb1	Doublesex- and mab-3-related transcription factor B1; DMRT-like family B with proline-rich C-terminal, 1; Belongs to the DMRT family
64	Dnm1	10090.ENSMUSP00000088618	Dnm1	Dynamin-1; Microtubule-associated force-producing protein involved in producing microtubule bundles and able to bind and hydrolyze GTP. Most probably involved in vesicular trafficking processes. Involved in receptor-mediated endocytosis (By similarity)
65	Dtx1	10090.ENSMUSP00000031607	Dtx1	E3 ubiquitin-protein ligase DTX1; Regulator of Notch signaling, a signaling pathway involved in cell-cell communications that regulates a broad spectrum of cell-fate determinations. Mainly acts as a positive regulator of Notch, but it also acts as a negative regulator, depending on the developmental and cell context. Mediates the antineural activity of Notch, possibly by inhibiting the transcript…
66	Dusp2	10090.ENSMUSP00000028846	Dusp2	Dual specificity protein phosphatase 2; Regulates mitogenic signal transduction by dephosphorylating both Thr and Tyr residues on MAP kinases ERK1 and ERK2; Belongs to the protein-tyrosine phosphatase family. Non-receptor class dual specificity subfamily
67	Ebf1	10090.ENSMUSP00000080020	Ebf1	Transcription factor COE1; Transcriptional activator which recognizes variations of the palindromic sequence 5'-ATTCCCNNGGGAATT-3'; Belongs to the COE family
68	Efna1	10090.ENSMUSP00000029566	Efna1	Ephrin-A1; Cell surface GPI-bound ligand for Eph receptors, a family of receptor tyrosine kinases which are crucial for migration, repulsion and adhesion during neuronal, vascular and epithelial development. Binds promiscuously Eph receptors residing on adjacent cells, leading to contact-dependent bidirectional signaling into neighboring cells. Plays an important role in angiogenesis and tumor ne…
69	Elovl2	10090.ENSMUSP00000021793	Elovl2	Elongation of very long chain fatty acids protein 2; Catalyzes the first and rate-limiting reaction of the four that constitute the long-chain fatty acids elongation cycle. This endoplasmic reticulum-bound enzymatic process, allows the addition of 2 carbons to the chain of long- and very long-chain fatty acids/VLCFAs per cycle. Acts specifically toward polyunsaturated acyl-CoA with the higher act…
70	Enho	10090.ENSMUSP00000137902	Enho	Adropin; Involved in the regulation of glucose homeostasis and lipid metabolism
71	Enpp2	10090.ENSMUSP00000132640	Enpp2	Ectonucleotide pyrophosphatase/phosphodiesterase family member 2; Hydrolyzes lysophospholipids to produce lysophosphatidic acid (LPA) in extracellular fluids. Major substrate is lysophosphatidylcholine. Also can act on sphingosylphosphphorylcholine producing sphingosine-1-phosphate, a modulator of cell motility. Can hydrolyze, in vitro, bis-pNPP, to some extent pNP-TMP, and barely ATP. Involved i…
72	Entpd1	10090.ENSMUSP00000107850	Entpd1	Ectonucleoside triphosphate diphosphohydrolase 1; In the nervous system, could hydrolyze ATP and other nucleotides to regulate purinergic neurotransmission. Could also be implicated in the prevention of platelet aggregation by hydrolyzing platelet-activating ADP to AMP. Hydrolyzes ATP and ADP equally well
73	Epha2	10090.ENSMUSP00000006614	Epha2	Ephrin type-A receptor 2; Receptor tyrosine kinase which binds promiscuously membrane-bound ephrin-A family ligands residing on adjacent cells, leading to contact-dependent bidirectional signaling into neighboring cells. The signaling pathway downstream of the receptor is referred to as forward signaling while the signaling pathway downstream of the ephrin ligand is referred to as reverse signali…
74	Epha3	10090.ENSMUSP00000066554	Epha3	Ephrin type-A receptor 3; Receptor tyrosine kinase which binds promiscuously membrane-bound ephrin family ligands residing on adjacent cells, leading to contact-dependent bidirectional signaling into neighboring cells. The signaling pathway downstream of the receptor is referred to as forward signaling while the signaling pathway downstream of the ephrin ligand is referred to as reverse signaling…
75	Errfi1	10090.ENSMUSP00000030811	Errfi1	ERBB receptor feedback inhibitor 1; Negative regulator of EGFR signaling in skin morphogenesis. Acts as a negative regulator for several EGFR family members, including ERBB2, ERBB3 and ERBB4. Inhibits EGFR catalytic activity by interfering with its dimerization. Inhibits autophosphorylation of EGFR, ERBB2 and ERBB4. Important for normal keratinocyte proliferation and differentiation. Plays a role…
76	Evc	10090.ENSMUSP00000031005	Evc	Ellis-van Creveld syndrome protein homolog; Component of the EvC complex that positively regulates ciliary Hedgehog (Hh) signaling. Involved in endochondral growth and skeletal development
77	Evc2	10090.ENSMUSP00000055130	Evc2	Limbin; Component of the EvC complex that positively regulates ciliary Hedgehog (Hh) signaling. Plays a critical role in bone formation and skeletal development. May be involved in early embryonic morphogenesis
78	F2	10090.ENSMUSP00000028681	F2	Prothrombin; Thrombin, which cleaves bonds after Arg and Lys, converts fibrinogen to fibrin and activates factors V, VII, VIII, XIII, and, in complex with thrombomodulin, protein C. Functions in blood homeostasis, inflammation and wound healing (By similarity)
79	Fabp7	10090.ENSMUSP00000020024	Fabp7	Fatty acid-binding protein, brain; B-FABP could be involved in the transport of a so far unknown hydrophobic ligand with potential morphogenic activity during CNS development. It is required for the establishment of the radial glial fiber system in developing brain, a system that is necessary for the migration of immature neurons to establish cortical layers; Belongs to the calycin superfamily. F…
80	Fam124a	10090.ENSMUSP00000047681	Fam124a	Family with sequence similarity 124, member A
81	Fam171a2	10090.ENSMUSP00000038486	Fam171a2	Protein FAM171A2; Family with sequence similarity 171, member A2; Belongs to the FAM171 family
82	Fam217b	10090.ENSMUSP00000091805	Fam217b	Family with sequence similarity 217, member B
83	Fat4	10090.ENSMUSP00000061836	Fat4	Protocadherin Fat 4; Cadherins are cell-cell interaction molecules. FAT4 plays a role in the maintenance of planar cell polarity as well as in inhibition of YAP1-mediated neuroprogenitor cell proliferation and differentiation
84	Fbp1	10090.ENSMUSP00000090564	Fbp1	Fructose-1,6-bisphosphatase 1; Catalyzes the hydrolysis of fructose 1,6-bisphosphate to fructose 6-phosphate in the presence of divalent cations, acting as a rate-limiting enzyme in gluconeogenesis. Plays a role in regulating glucose sensing and insulin secretion of pancreatic beta-cells. Appears to modulate glycerol gluconeogenesis in liver. Important regulator of appetite and adiposity; increas…
85	Fgb	10090.ENSMUSP00000039472	Fgb	Fibrinogen beta chain; Cleaved by the protease thrombin to yield monomers which, together with fibrinogen alpha (FGA) and fibrinogen gamma (FGG), polymerize to form an insoluble fibrin matrix. Fibrin has a major function in hemostasis as one of the primary components of blood clots. In addition, functions during the early stages of wound repair to stabilize the lesion and guide cell migration dur…
86	Fkbp11	10090.ENSMUSP00000003445	Fkbp11	Peptidyl-prolyl cis-trans isomerase FKBP11; PPIases accelerate the folding of proteins during protein synthesis; Belongs to the FKBP-type PPIase family
87	Fndc5	10090.ENSMUSP00000099660	Fndc5	Fibronectin type III domain-containing protein 5; Irisin: mediates beneficial effects of muscular exercise. Induces browning of white adipose tissue by stimulating UCP1 expression, at least in part, via the nuclear receptor PPARA
88	Fndc7	10090.ENSMUSP00000099680	Fndc7	Fibronectin type III domain containing 7
89	Fry	10090.ENSMUSP00000084454	Fry	Protein furry homolog; Plays a crucial role in the structural integrity of mitotic centrosomes and in the maintenance of spindle bipolarity by promoting PLK1 activity at the spindle poles in early mitosis. May function as a scaffold promoting the interaction between AURKA and PLK1, thereby enhancing AURKA-mediated PLK1 phosphorylation
90	Fut7	10090.ENSMUSP00000109917	Fut7	Alpha-(1,3)-fucosyltransferase 7; Catalyzes alpha-1,3 glycosidic linkages involved in the expression of sialyl Lewis X antigens; Belongs to the glycosyltransferase 10 family
91	Garnl3	10090.ENSMUSP00000099874	Garnl3	GTPase-activating Rap/Ran-GAP domain-like protein 3; GTPase activating RANGAP domain-like 3
92	Gas6	10090.ENSMUSP00000033828	Gas6	Growth arrest-specific protein 6; Ligand for tyrosine-protein kinase receptors AXL, TYRO3 and MER whose signaling is implicated in cell growth and survival, cell adhesion and cell migration. GAS6/AXL signaling plays a role in various processes such as endothelial cell survival during acidification by preventing apoptosis, optimal cytokine signaling during human natural killer cell development, he…
93	Gfap	10090.ENSMUSP00000064691	Gfap	Glial fibrillary acidic protein; GFAP, a class-III intermediate filament, is a cell- specific marker that, during the development of the central nervous system, distinguishes astrocytes from other glial cells
94	Gfi1	10090.ENSMUSP00000135884	Gfi1	Zinc finger protein Gfi-1; Transcription repressor essential for hematopoiesis. Functions in a cell-context and development-specific manner. Binds to 5'-TAAATCAC[AT]GCA-3' in the promoter region of a large number of genes. Component of several complexes, including the EHMT2- GFI1-HDAC1, AJUBA-GFI1-HDAC1 and RCOR-GFI-KDM1A-HDAC complexes, that suppress, via histone deacetylase (HDAC) recruitment, …
95	Gfra4	10090.ENSMUSP00000028787	Gfra4	GDNF family receptor alpha-4; Receptor for persephin. Mediates the GDNF-induced autophosphorylation and activation of the RET receptor. May be important in C-cell development and, in the postnatal development of the adrenal medulla; Belongs to the GDNFR family
96	Ghr	10090.ENSMUSP00000069457	Ghr	Growth hormone receptor; Receptor for pituitary gland growth hormone involved in regulating postnatal body growth. On ligand binding, couples to, and activates the JAK2/STAT5 pathway (By similarity)
98	Gm10419	10090.ENSMUSP00000098504	Gm10419	Predicted gene 10419
101	Gm1965	10090.ENSMUSP00000123775	Gm1965	Predicted gene 1965
114	Gp1ba	10090.ENSMUSP00000057563	Gp1ba	Platelet glycoprotein Ib alpha chain; GP-Ib, a surface membrane protein of platelets, participates in the formation of platelet plugs by binding to the A1 domain of vWF, which is already bound to the subendothelium
115	Gpd1	10090.ENSMUSP00000023760	Gpd1	Glycerol-3-phosphate dehydrogenase 1 (soluble)
116	Gpr153	10090.ENSMUSP00000101276	Gpr153	Probable G-protein coupled receptor 153; Orphan receptor
117	Gpr68	10090.ENSMUSP00000105693	Gpr68	Ovarian cancer G-protein coupled receptor 1; Proton-sensing receptor involved in pH homeostasis. May represents an osteoblastic pH sensor regulating cell-mediated responses to acidosis in bone. Mediates its action by association with G proteins that stimulates inositol phosphate (IP) production or Ca(2+) mobilization. The receptor is almost silent at pH 7.8 but fully activated at pH 6.8. Function…
118	Gsta4	10090.ENSMUSP00000034903	Gsta4	Glutathione S-transferase A4; Conjugation of reduced glutathione to a wide number of exogenous and endogenous hydrophobic electrophiles
119	H2-T3	10090.ENSMUSP00000099736	H2-T3	H-2 class I histocompatibility antigen, TLA(B) alpha chain; Involved in the presentation of foreign antigens to the immune system; Belongs to the MHC class I family
120	Hic1	10090.ENSMUSP00000053483	Hic1	Hypermethylated in cancer 1 protein; Transcriptional repressor. Recognizes and binds to the consensus sequence '5-[CG]NG[CG]GGGCA[CA]CC-3'. May act as a tumor suppressor. May be involved in development of head, face, limbs and ventral body wall. Involved in down-regulation of SIRT1 and thereby is involved in regulation of p53/TP53-dependent apoptotic DNA-damage responses. The specific target gene…
121	Hp	10090.ENSMUSP00000074436	Hp	Haptoglobin; As a result of hemolysis, hemoglobin is found to accumulate in the kidney and is secreted in the urine. Haptoglobin captures, and combines with free plasma hemoglobin to allow hepatic recycling of heme iron and to prevent kidney damage. Haptoglobin also acts as an antioxidant, has antibacterial activity and plays a role in modulating many aspects of the acute phase response. Hemoglob…
122	Hpse	10090.ENSMUSP00000044072	Hpse	Heparanase; Endoglycosidase that cleaves heparan sulfate proteoglycans (HSPGs) into heparan sulfate side chains and core proteoglycans. Participates in extracellular matrix (ECM) degradation and remodeling. Selectively cleaves the linkage between a glucuronic acid unit and an N-sulfo glucosamine unit carrying either a 3-O-sulfo or a 6-O-sulfo group. Can also cleave the linkage between a glucuroni…
123	Hs3st1	10090.ENSMUSP00000051055	Hs3st1	Heparan sulfate glucosamine 3-O-sulfotransferase 1; Sulfotransferase that utilizes 3'-phospho-5'-adenylyl sulfate (PAPS) to catalyze the transfer of a sulfo group to position 3 of glucosamine residues in heparan. Catalyzes the rate limiting step in the biosynthesis of heparan sulfate (HSact). This modification is a crucial step in the biosynthesis of anticoagulant heparan sulfate as it completes …
124	Hspa12a	10090.ENSMUSP00000066860	Hspa12a	Heat shock protein 12A
125	Hspa12b	10090.ENSMUSP00000096950	Hspa12b	Heat shock protein 12B
126	Id4	10090.ENSMUSP00000021810	Id4	DNA-binding protein inhibitor ID-4; Transcriptional regulator (lacking a basic DNA binding domain) which negatively regulates the basic helix-loop-helix (bHLH) transcription factors by forming heterodimers and inhibiting their DNA binding and transcriptional activity. Implicated in regulating a variety of cellular processes, including cellular growth, senescence, differentiation, apoptosis, angio…
127	Ier5l	10090.ENSMUSP00000132594	Ier5l	Immediate early response 5-like; Belongs to the IER family
136	Ighv1-63	10090.ENSMUSP00000080496	Ighv1-73	Immunoglobulin heavy variable 1-73
139	Ighv1-83	10090.ENSMUSP00000100331	Ighv1-83	Immunoglobulin heavy variable 1-83
154	Igkv4-54	10090.ENSMUSP00000136516	Igkv4-54	Immunoglobulin kappa chain variable 4-54
165	Igsf9	10090.ENSMUSP00000106866	Igsf9	Protein turtle homolog A; Functions in dendrite outgrowth and synapse maturation
166	Il15ra	10090.ENSMUSP00000077878	Il15ra	Interleukin-15 receptor subunit alpha; High-affinity receptor for interleukin-15. Can signal both in cis and trans where IL15R from one subset of cells presents IL15 to neighboring IL2RG-expressing cells. Signal transduction involves SYK (By similarity)
167	Impa2	10090.ENSMUSP00000025403	Impa2	Inositol monophosphatase 2; Can use myo-inositol monophosphates, scylloinositol 1,4- diphosphate, glucose-1-phosphate, beta-glycerophosphate, and 2'- AMP as substrates. Has been implicated as the pharmacological target for lithium Li(+) action in brain (By similarity)
168	Itga2b	10090.ENSMUSP00000099375	Itga2b	Integrin alpha-IIb; Integrin alpha-IIb/beta-3 is a receptor for fibronectin, fibrinogen, plasminogen, prothrombin, thrombospondin and vitronectin. It recognizes the sequence R-G-D in a wide array of ligands. It recognizes the sequence H-H-L-G-G-G-A-K-Q-A-G-D-V in fibrinogen gamma chain. Following activation integrin alpha- IIb/beta-3 brings about platelet/platelet interaction through binding of s…
169	Itga3	10090.ENSMUSP00000001548	Itga3	Integrin alpha-3; Integrin alpha-3/beta-1 is a receptor for fibronectin, laminin, collagen, epiligrin, thrombospondin and CSPG4. Integrin alpha-3/beta-1 provides a docking site for FAP (seprase) at invadopodia plasma membranes in a collagen-dependent manner and hence may participate in the adhesion, formation of invadopodia and matrix degradation processes, promoting cell invasion. Alpha- 3/beta-…
170	Itih5	10090.ENSMUSP00000026886	Itih5	Inter-alpha-trypsin inhibitor heavy chain H5; May act as a tumor suppressor
171	Kazald1	10090.ENSMUSP00000107579	Kazald1	Kazal-type serine protease inhibitor domain-containing protein 1; Involved in the proliferation of osteoblasts during bone formation and bone regeneration. Promotes matrix assembly
172	Kcnj10	10090.ENSMUSP00000054356	Kcnj10	ATP-sensitive inward rectifier potassium channel 10; May be responsible for potassium buffering action of glial cells in the brain. Inward rectifier potassium channels are characterized by a greater tendency to allow potassium to flow into the cell rather than out of it. Their voltage dependence is regulated by the concentration of extracellular potassium; as external potassium is raised, the vol…
173	Klf12	10090.ENSMUSP00000094844	Klf12	Krueppel-like factor 12; Confers strong transcriptional repression to the AP-2- alpha gene. Binds to a regulatory element (A32) in the AP-2-alpha gene promoter
174	Klhl29	10090.ENSMUSP00000020958	Klhl29	Kelch-like 29
175	Klra3	10090.ENSMUSP00000107629	Klra3	Killer cell lectin-like receptor 3; Receptor on natural killer (NK) cells for class I MHC
176	Klri2	10090.ENSMUSP00000052805	Klri2	Killer cell lectin-like receptor subfamily I member 2; Lectin-like receptor for natural killer (NK) cells. Heterodimer formation with KLRE1 mediates NK cell cytolytic activity
177	Ldb2	10090.ENSMUSP00000067737	Ldb2	LIM domain-binding protein 2; Binds to the LIM domain of a wide variety of LIM domain- containing transcription factors; Belongs to the LDB family
178	Mal	10090.ENSMUSP00000028854	Mal	Myelin and lymphocyte protein; Could be an important component in vesicular trafficking cycling between the Golgi complex and the apical plasma membrane. Plays a role in the maintenance of the myelin sheath and in axon- glia and glia-glia interactions; Belongs to the MAL family
179	Map2k6	10090.ENSMUSP00000020949	Map2k6	Dual specificity mitogen-activated protein kinase kinase 6; Dual specificity protein kinase which acts as an essential component of the MAP kinase signal transduction pathway. With MAP3K3/MKK3, catalyzes the concomitant phosphorylation of a threonine and a tyrosine residue in the MAP kinases p38 MAPK11, MAPK12, MAPK13 and MAPK14 and plays an important role in the regulation of cellular responses …
180	Mapk8ip1	10090.ENSMUSP00000050773	Mapk8ip1	C-Jun-amino-terminal kinase-interacting protein 1; The JNK-interacting protein (JIP) group of scaffold proteins selectively mediates JNK signaling by aggregating specific components of the MAPK cascade to form a functional JNK signaling module. Required for JNK activation in response to excitotoxic stress. Cytoplasmic MAPK8IP1 causes inhibition of JNK- regulated activity by retaining JNK in the c…
181	Mark1	10090.ENSMUSP00000027929	Mark1	Serine/threonine-protein kinase MARK1; Serine/threonine-protein kinase involved in cell polarity and microtubule dynamics regulation. Phosphorylates DCX, MAP2, MAP4 and MAPT/TAU. Involved in cell polarity by phosphorylating the microtubule-associated proteins MAP2, MAP4 and MAPT/TAU at KXGS motifs, causing detachment from microtubules, and their disassembly. Involved in the regulation of neuronal…
182	Matn2	10090.ENSMUSP00000128202	Matn2	Matrilin-2; Involved in matrix assembly
183	Mcemp1	10090.ENSMUSP00000014118	Mcemp1	Mast cell expressed membrane protein 1
184	Me1	10090.ENSMUSP00000034989	Me1	Malic enzyme 1, NADP(+)-dependent, cytosolic
185	Mefv	10090.ENSMUSP00000097795	Mefv	Pyrin; Involved in the regulation of innate immunity and the inflammatory response in response to IFNG/IFN-gamma. Organizes autophagic machinery by serving as a platform for the assembly of ULK1, Beclin 1/BECN1, ATG16L1, and ATG8 family members and recognizes specific autophagy targets, thus coordinating target recognition with assembly of the autophagic apparatus and initiation of autophagy. Act…
186	Mmp23	10090.ENSMUSP00000030937	Mmp23	Matrix metalloproteinase-23; Protease. May regulate the surface expression of some potassium channels by retaining them in the endoplasmic reticulum (By similarity); Belongs to the peptidase M10A family
187	Mmp9	10090.ENSMUSP00000017881	Mmp9	Matrix metalloproteinase-9; Could play a role in bone osteoclastic resorption. Cleaves type IV and type V collagen into large C-terminal three quarter fragments and shorter N-terminal one quarter fragments (By similarity); Belongs to the peptidase M10A family
188	Mpzl1	10090.ENSMUSP00000107062	Mpzl1	Myelin protein zero-like protein 1; Cell surface receptor, which is involved in signal transduction processes. Recruits PTPN11/SHP-2 to the cell membrane and is a putative substrate of PTPN11/SHP-2. Is a major receptor for concanavalin-A (ConA) and is involved in cellular signaling induced by ConA, which probably includes Src family tyrosine- protein kinases. Isoform 2 seems to have a dominant ne…
189	Msx1	10090.ENSMUSP00000058354	Msx1	Homeobox protein MSX-1; Acts as a transcriptional repressor. May play a role in limb-pattern formation. Acts in cranofacial development and specifically in odontogenesis; Belongs to the Msh homeobox family
190	NA	10090.ENSMUSP00000011178	Slc5a1	Sodium/glucose cotransporter 1; Actively transports glucose into cells by Na(+) cotransport with a Na(+) to glucose coupling ratio of 2:1. Efficient substrate transport in mammalian kidney is provided by the concerted action of a low affinity high capacity and a high affinity low capacity Na(+)/glucose cotransporter arranged in series along kidney proximal tubules
191	Nat8f2	10090.ENSMUSP00000044587	Cml2	Probable N-acetyltransferase CML2; May play a role in regulation of gastrulation
192	Ncald	10090.ENSMUSP00000087611	Ncald	Neurocalcin-delta; May be involved in the calcium-dependent regulation of rhodopsin phosphorylation. Binds three calcium ions (By similarity)
193	Ndn	10090.ENSMUSP00000045369	Ndn	Necdin; Growth suppressor that facilitates the entry of the cell into cell cycle arrest. Functionally similar to the retinoblastoma protein it binds to and represses the activity of cell-cycle- promoting proteins such as SV40 large T antigen, adenovirus E1A, and the transcription factor E2F. Necdin also interacts with p53 and works in an additive manner to inhibit cell growth. Functions also as t…
194	Nkd1	10090.ENSMUSP00000034086	Nkd1	Protein naked cuticle homolog 1; Cell autonomous antagonist of the canonical Wnt signaling pathway. May activate a second Wnt signaling pathway that controls planar cell polarity. Required for spermatogenesis
195	Nkd2	10090.ENSMUSP00000022051	Nkd2	Protein naked cuticle homolog 2; Cell autonomous antagonist of the canonical Wnt signaling pathway. May activate a second Wnt signaling pathway that controls planar cell polarity. Required for processing of TGFA and for targeting of TGFA to the basolateral membrane of polarized epithelial cells (By similarity); Belongs to the NKD family
196	Nkx2-5	10090.ENSMUSP00000015723	Nkx2-5	Homeobox protein Nkx-2.5; Implicated in commitment to and/or differentiation of the myocardial lineage. Acts as a transcriptional activator of ANF in cooperation with GATA4. Binds to the core DNA motif of NPPA promoter. It is transcriptionally controlled by PBX1 and acts as a transcriptional repressor of CDKN2B. Together with PBX1, it is required for spleen development through a mechanism that in…
197	Nlrp3	10090.ENSMUSP00000098707	Nlrp3	NACHT, LRR and PYD domains-containing protein 3; As the sensor component of the NLRP3 inflammasome, plays a crucial role in innate immunity and inflammation. In response to pathogens and other damage-associated signals, initiates the formation of the inflammasome polymeric complex, made of NLRP3, PYCARD and CASP1 (or possibly CASP4/CASP11). Recruitment of proCASP1 to the inflammasome promotes its…
198	Npnt	10090.ENSMUSP00000040071	Npnt	Nephronectin; Functional ligand of integrin alpha-8/beta-1 in kidney development. Regulates the expression of GDNF with integrin alpha- 8/beta-1 which is essential for kidney development. May also play a role in the development and function of various tissues, regulating cell adhesion, spreading and survival through the binding of several integrins
199	Nr3c2	10090.ENSMUSP00000105538	Nr3c2	Mineralocorticoid receptor; Receptor for both mineralocorticoids (MC) such as aldosterone and glucocorticoids (GC) such as corticosterone or cortisol. Binds to mineralocorticoid response elements (MRE) and transactivates target genes. The effect of MC is to increase ion and water transport and thus raise extracellular fluid volume and blood pressure and lower potassium levels; Belongs to the nucl…
200	Ntn5	10090.ENSMUSP00000103371	Ntn5	Netrin-5; Netrin 5
201	Nxph4	10090.ENSMUSP00000092900	Nxph4	Neurexophilin; May be signaling molecules that resemble neuropeptides
202	Olfml1	10090.ENSMUSP00000114029	Olfml1	Olfactomedin-like 1
203	P2ry10	10090.ENSMUSP00000061296	P2ry10	Putative P2Y purinoceptor 10; Putative receptor for purines coupled to G-proteins
204	Pah	10090.ENSMUSP00000020241	Pah	Phenylalanine-4-hydroxylase; Phenylalanine hydroxylase
205	Pemt	10090.ENSMUSP00000099753	Pemt	Phosphatidylethanolamine N-methyltransferase; Catalyzes the three sequential steps of the methylation pathway of phosphatidylcholine biosynthesis, the SAM-dependent methylation of phosphatidylethanolamine (PE) to phosphatidylmonomethylethanolamine (PMME), PMME to phosphatidyldimethylethanolamine (PDME), and PDME to phosphatidylcholine (PC); Belongs to the class VI-like SAM-binding methyltransfera…
206	Pfn2	10090.ENSMUSP00000068890	Pfn2	Profilin-2; Binds to actin and affects the structure of the cytoskeleton. At high concentrations, profilin prevents the polymerization of actin, whereas it enhances it at low concentrations. By binding to PIP2, it inhibits the formation of IP3 and DG
207	Pgam1	10090.ENSMUSP00000011896	Pgam1	Phosphoglycerate mutase 1; Interconversion of 3- and 2-phosphoglycerate with 2,3- bisphosphoglycerate as the primer of the reaction. Can also catalyze the reaction of EC 5.4.2.4 (synthase), but with a reduced activity
208	Pik3r6	10090.ENSMUSP00000099673	Pik3r6	Phosphoinositide 3-kinase regulatory subunit 6; Regulatory subunit of the PI3K gamma complex. Acts as an adapter to drive activation of PIK3CG by beta-gamma G protein dimers. The PIK3CG:PIK3R6 heterodimer is much less sensitive to beta-gamma G proteins than PIK3CG:PIK3R5 and its membrane recruitment and beta-gamma G protein dimer-dependent activation requires HRAS bound to PIK3CG. Recruits of the…
209	Pitpnm3	10090.ENSMUSP00000074737	Pitpnm3	Membrane-associated phosphatidylinositol transfer protein 3; Catalyzes the transfer of phosphatidylinositol and phosphatidylcholine between membranes (in vitro). Binds calcium ions (By similarity); Belongs to the PtdIns transfer protein family. PI transfer class IIA subfamily
210	Plac8	10090.ENSMUSP00000031264	Plac8	Placenta-specific 8; Belongs to the cornifelin family
211	Plin2	10090.ENSMUSP00000000466	Plin2	Perilipin-2; May be involved in development and maintenance of adipose tissue
212	Pmp22	10090.ENSMUSP00000018361	Pmp22	Peripheral myelin protein 22; Might be involved in growth regulation, and in myelinization in the peripheral nervous system
213	Pon1	10090.ENSMUSP00000002663	Pon1	Serum paraoxonase/arylesterase 1; Hydrolyzes the toxic metabolites of a variety of organophosphorus insecticides. Capable of hydrolyzing a broad spectrum of organophosphate substrates and lactones, and a number of aromatic carboxylic acid esters. Mediates an enzymatic protection of low density lipoproteins against oxidative modification; Belongs to the paraoxonase family
214	Ppm1l	10090.ENSMUSP00000029355	Ppm1l	Protein phosphatase 1L; Acts as a suppressor of the SAPK signaling pathways by associating with and dephosphorylating MAP3K7/TAK1 and MAP3K5, and by attenuating the association between MAP3K7/TAK1 and MAP2K4 or MAP2K6
215	Ppp2r3a	10090.ENSMUSP00000075327	Ppp2r3a	Protein phosphatase 2, regulatory subunit B'', alpha
216	Prex2	10090.ENSMUSP00000027056	Prex2	Phosphatidylinositol 3,4,5-trisphosphate-dependent Rac exchanger 2 protein; Functions as a RAC1 guanine nucleotide exchange factor (GEF), activating Rac proteins by exchanging bound GDP for free GTP. Its activity is synergistically activated by phosphatidylinositol 3,4,5-trisphosphate and the beta gamma subunits of heterotrimeric G protein. Mediates the activation of RAC1 in a PI3K-dependent mann…
217	Prickle2	10090.ENSMUSP00000109073	Prickle2	Prickle-like protein 2; Prickle homolog 2 (Drosophila)
218	Proz	10090.ENSMUSP00000033822	Proz	Vitamin K-dependent protein Z; Appears to assist hemostasis by binding thrombin and promoting its association with phospholipid vesicles. Inhibits activity of the coagulation protease factor Xa in the presence of SERPINA10, calcium and phospholipids (By similarity); Belongs to the peptidase S1 family
219	Psrc1	10090.ENSMUSP00000099689	Psrc1	Proline/serine-rich coiled-coil protein 1; Required for normal progression through mitosis. Required for normal congress of chromosomes at the metaphase plate, and for normal rate of chromosomal segregation during anaphase. Plays a role in the regulation of mitotic spindle dynamics. Increases the rate of turnover of microtubules on metaphase spindles, and contributes to the generation of normal t…
221	Rasd2	10090.ENSMUSP00000118070	Rasd2	GTP-binding protein Rhes; GTPase signaling protein that binds to and hydrolyzes GTP. Regulates signaling pathways involving G-proteins-coupled receptor and heterotrimeric proteins such as GNB1, GNB2 and GNB3. May be involved in selected striatal competencies, mainly locomotor activity and motor coordination; Belongs to the small GTPase superfamily. RasD family
222	Rbp4	10090.ENSMUSP00000025951	Rbp4	Retinol-binding protein 4; Retinol-binding protein that mediates retinol transport in blood plasma. Delivers retinol from the liver stores to the peripheral tissues. Transfers the bound all-trans retinol to STRA6, that then facilitates retinol transport across the cell membrane
223	Rdh7	10090.ENSMUSP00000039252	Rdh7	Retinol dehydrogenase 7; Acts on androgens and retinols, i.e. has steroid 3- alpha- and 17-beta-dehydrogenase and cis/trans-retinol catalytic activities
224	Retnlg	10090.ENSMUSP00000070238	Retnlg	Resistin-like gamma; Probable hormone (Probable). Promotes chemotaxis in myeloid cells; Belongs to the resistin/FIZZ family
225	Retreg1	10090.ENSMUSP00000022881	Fam134b	Reticulophagy regulator 1; Endoplasmic reticulum-anchored autophagy receptor that mediates ER delivery into lysosomes through sequestration into autophagosomes. Promotes membrane remodeling and ER scission via its membrane bending capacity and targets the fragments into autophagosomes via interaction with ATG8 family proteins. Required for long-term survival of nociceptive and autonomic ganglion …
226	Rhof	10090.ENSMUSP00000031401	Rhof	Rho-related GTP-binding protein RhoF; Plasma membrane-associated small GTPase which cycles between an active GTP-bound and an inactive GDP-bound state. Causes the formation of thin, actin-rich surface projections called filopodia. Functions cooperatively with CDC42 and Rac to generate additional structures, increasing the diversity of actin- based morphology (By similarity)
227	Rph3al	10090.ENSMUSP00000113869	Rph3al	Rab effector Noc2; Rab GTPase effector involved in the late steps of regulated exocytosis, both in endocrine and exocrine cells. Regulates the exocytosis of dense-core vesicles in neuroendocrine cells through interaction with RAB27A. Acts as a potential RAB3B effector protein in epithelial cells
229	Rtn4rl1	10090.ENSMUSP00000099572	Rtn4rl1	Reticulon-4 receptor-like 1; Cell surface receptor that plays a functionally redundant role in postnatal brain development and in regulating axon regeneration in the adult central nervous system. Contributes to normal axon migration across the brain midline and normal formation of the corpus callosum. Protects motoneurons against apoptosis; protection against apoptosis is probably mediated by MAG…
230	S100a16	10090.ENSMUSP00000096510	S100a16	Protein S100-A16; Calcium-binding protein. Binds one calcium ion per monomer. Can promote differentiation of adipocytes (in vitro). Overexpression in 3T3-L1 preadipocytes increases their proliferation, enhances adipogenesis and reduces insulin-stimulated glucose uptake
231	S1pr4	10090.ENSMUSP00000050412	S1pr4	Sphingosine 1-phosphate receptor 4; Receptor for the lysosphingolipid sphingosine 1- phosphate (S1P). S1P is a bioactive lysophospholipid that elicits diverse physiological effect on most types of cells and tissues. May be involved in cell migration processes that are specific for lymphocytes (By similarity)
232	Scara3	10090.ENSMUSP00000046525	Scara3	Scavenger receptor class A member 3; Seems to protect cells by scavenging oxidative molecules or harmful products of oxidation
233	Scd1	10090.ENSMUSP00000036936	Scd1	Acyl-CoA desaturase 1; Stearyl-CoA desaturase that utilizes O(2) and electrons from reduced cytochrome b5 to introduce the first double bond into saturated fatty acyl-CoA substrates. Catalyzes the insertion of a cis double bond at the delta-9 position into fatty acyl-CoA substrates including palmitoyl-CoA and stearoyl-CoA. Gives rise to a mixture of 16:1 and 18:1 unsaturated fatty acids. Plays an…
235	Sema5a	10090.ENSMUSP00000069024	Sema5a	Semaphorin-5A; Bifunctional axonal guidance cue regulated by sulfated proteoglycans; attractive effects result from interactions with heparan sulfate proteoglycans (HSPGs), while the inhibitory effects depend on interactions with chondroitin sulfate proteoglycans (CSPGs). Ligand for receptor PLXNB3. In glioma cells, SEMA5A stimulation of PLXNB3 results in the disassembly of F-actin stress fibers,…
236	Sh2d5	10090.ENSMUSP00000101450	Sh2d5	SH2 domain-containing protein 5; May be involved in synaptic plasticity regulation through the control of Rac-GTP levels
237	She	10090.ENSMUSP00000059658	She	Src homology 2 domain-containing transforming protein E
238	Shisa2	10090.ENSMUSP00000059391	Shisa2	Protein shisa-2 homolog; Plays an essential role in the maturation of presomitic mesoderm cells by individual attenuation of both FGF and WNT signaling; Belongs to the shisa family
239	Slc11a1	10090.ENSMUSP00000027368	Slc11a1	Natural resistance-associated macrophage protein 1; Divalent transition metal (iron and manganese) transporter involved in iron metabolism and host resistance to certain pathogens. Macrophage-specific membrane transport function. Controls natural resistance to infection with intracellular parasites. Pathogen resistance involves sequestration of Fe(2+) and Mn(2+), cofactors of both prokaryotic and…
240	Slc16a2	10090.ENSMUSP00000037629	Slc16a2	Monocarboxylate transporter 8; Very active and specific thyroid hormone transporter. Stimulates cellular uptake of thyroxine (T4), triiodothyronine (T3), reverse triiodothyronine (rT3) and diidothyronine. Does not transport Leu, Phe, Trp or Tyr; Belongs to the major facilitator superfamily. Monocarboxylate porter (TC 2.A.1.13) family
241	Slc25a47	10090.ENSMUSP00000050329	Slc25a47	Solute carrier family 25 member 47; Uncoupling protein which may catalyze the physiological 'proton leak' in liver
242	Slc31a2	10090.ENSMUSP00000081578	Slc31a2	Probable low affinity copper uptake protein 2; Involved in low-affinity copper uptake
243	Slc38a3	10090.ENSMUSP00000130414	Slc38a3	Sodium-coupled neutral amino acid transporter 3; Sodium-dependent amino acid/proton antiporter. Mediates electrogenic cotransport of glutamine and sodium ions in exchange for protons. Also recognizes histidine, asparagine and alanine. May mediate amino acid transport in either direction under physiological conditions. May play a role in nitrogen metabolism and synaptic transmission
244	Slc6a4	10090.ENSMUSP00000021195	Slc6a4	Sodium-dependent serotonin transporter; Serotonin transporter whose primary function in the central nervous system involves the regulation of serotonergic signaling via transport of serotonin molecules from the synaptic cleft back into the pre-synaptic terminal for re-utilization. Plays a key role in mediating regulation of the availability of serotonin to other receptors of serotonergic systems.…
245	Slc9a3r2	10090.ENSMUSP00000002572	Slc9a3r2	Na(+)/H(+) exchange regulatory cofactor NHE-RF2; Scaffold protein that connects plasma membrane proteins with members of the ezrin/moesin/radixin family and thereby helps to link them to the actin cytoskeleton and to regulate their surface expression. Necessary for cAMP-mediated phosphorylation and inhibition of SLC9A3. May also act as scaffold protein in the nucleus (By similarity)
246	Slc9a7	10090.ENSMUSP00000072274	Slc9a7	Sodium/hydrogen exchanger 7; Mediates electroneutral exchange of protons for Na(+) and K(+) across endomembranes. May contribute to Golgi volume and cation homeostasis (By similarity); Belongs to the monovalent cation:proton antiporter 1 (CPA1) transporter (TC 2.A.36) family
247	Slco1b2	10090.ENSMUSP00000044326	Slco1b2	Solute carrier organic anion transporter family member 1B2; Mediates the Na(+)-independent uptake of organic anions such as taurochlate, bromosulfophthalein and steroid conjugates such as estrone-3-sulfate, 17-beta-glucuronosyl estradiol, dehydroepiandrosterone sulfate and prostaglandin E2; Belongs to the organo anion transporter (TC 2.A.60) family
248	Snx24	10090.ENSMUSP00000131423	Snx24	Sorting nexin-24; May be involved in several stages of intracellular trafficking
249	Snx31	10090.ENSMUSP00000013755	Snx31	Sorting nexin-31; May be involved in protein trafficking
250	Sparcl1	10090.ENSMUSP00000031249	Sparcl1	SPARC-like 1; Belongs to the SPARC family
251	Spib	10090.ENSMUSP00000096084	Spib	Transcription factor Spi-B; Sequence specific transcriptional activator which binds to the PU-box, a purine-rich DNA sequence (5'-GAGGAA-3') that can act as a lymphoid-specific enhancer. Promotes development of plasmacytoid dendritic cells (pDCs), also known as type 2 DC precursors (pre-DC2) or natural interferon (IFN)-producing cells. These cells have the capacity to produce large amounts of int…
252	Steap4	10090.ENSMUSP00000111081	Steap4	Metalloreductase STEAP4; Metalloreductase that has the ability to reduce both Fe(3+) to Fe(2+) and Cu(2+) to Cu(1+). Uses NADP(+) as acceptor (By similarity). Plays a role in systemic metabolic homeostasis, integrating inflammatory and metabolic responses. Associated with obesity and insulin- resistance (By similarity). Involved in inflammatory arthritis, through the regulation of inflammatory cy…
253	Sult1a1	10090.ENSMUSP00000101981	Sult1a1	Sulfotransferase 1A1; Sulfotransferase that utilizes 3'-phospho-5'-adenylyl sulfate (PAPS) as sulfonate donor to catalyze the sulfate conjugation of catecholamines, phenolic drugs and neurotransmitters. Has also estrogen sulfotransferase activity. responsible for the sulfonation and activation of minoxidil. Is Mediates the metabolic activation of carcinogenic N- hydroxyarylamines to DNA binding p…
254	Tat	10090.ENSMUSP00000001720	Tat	Tyrosine aminotransferase; Transaminase involved in tyrosine breakdown. Converts tyrosine to p-hydroxyphenylpyruvate. Can catalyze the reverse reaction, using glutamic acid, with 2-oxoglutarate as cosubstrate (in vitro). Has much lower affinity and transaminase activity for phenylalanine; Belongs to the class-I pyridoxal-phosphate-dependent aminotransferase family
255	Tcaf1	10090.ENSMUSP00000036379	Fam115a	TRPM8 channel-associated factor 1; Positively regulates the plasma membrane cation channel TRPM8 activity. Involved in the recruitment of TRPM8 to the cell surface. Promotes prostate cancer cell migration inhibition in a TRPM8-dependent manner
256	Tcf7l2	10090.ENSMUSP00000107283	Tcf7l2	Transcription factor 7-like 2; Participates in the Wnt signaling pathway and modulates MYC expression by binding to its promoter in a sequence-specific manner. Acts as repressor in the absence of CTNNB1, and as activator in its presence. Activates transcription from promoters with several copies of the Tcf motif CCTTTGATC in the presence of CTNNB1. TLE1, TLE2, TLE3 and TLE4 repress transactivatio…
257	Thbs1	10090.ENSMUSP00000044903	Thbs1	Thrombospondin-1; Adhesive glycoprotein that mediates cell-to-cell and cell-to-matrix interactions. Binds heparin. May play a role in dentinogenesis and/or maintenance of dentin and dental pulp. Ligand for CD36 mediating antiangiogenic properties (By similarity). Plays a role in ER stress response, via its interaction with the activating transcription factor 6 alpha (ATF6) which produces adaptive…
258	Thsd1	10090.ENSMUSP00000067701	Thsd1	Thrombospondin type-1 domain-containing protein 1; Thrombospondin, type I, domain 1
259	Tifab	10090.ENSMUSP00000131162	Tifab	TRAF-interacting protein with FHA domain-containing protein B; Inhibits TIFA-mediated TRAF6 activation possibly by inducing a conformational change in TIFA
260	Tmem140	10090.ENSMUSP00000074482	Tmem140	Transmembrane protein 140
261	Tmem215	10090.ENSMUSP00000052129	Tmem215	Transmembrane protein 215
262	Tmem40	10090.ENSMUSP00000108568	Tmem40	Transmembrane protein 40
263	Tnf	10090.ENSMUSP00000025263	Tnf	Tumor necrosis factor; Cytokine that binds to TNFRSF1A/TNFR1 and TNFRSF1B/TNFBR. It is mainly secreted by macrophages and can induce cell death of certain tumor cell lines. It is potent pyrogen causing fever by direct action or by stimulation of interleukin-1 secretion and is implicated in the induction of cachexia, Under certain conditions it can stimulate cell proliferation and induce cell diff…
264	Tnfrsf13c	10090.ENSMUSP00000105161	Tnfrsf13c	Tumor necrosis factor receptor superfamily, member 13c
265	Tnfrsf17	10090.ENSMUSP00000023140	Tnfrsf17	Tumor necrosis factor receptor superfamily member 17; Receptor for TNFSF13B/BLyS/BAFF and TNFSF13/APRIL. Promotes B-cell survival and plays a role in the regulation of humoral immunity. Activates NF-kappa-B and JNK (By similarity)
266	Tnfrsf22	10090.ENSMUSP00000075018	Tnfrsf22	Tumor necrosis factor receptor superfamily member 22; Receptor for the cytotoxic ligand TNFSF10/TRAIL. Lacks a cytoplasmic death domain and hence is not capable of inducing apoptosis. Protects cells against TRAIL mediated apoptosis possibly through ligand competition. Cannot induce the NF-kappa-B pathway
267	Tppp	10090.ENSMUSP00000022057	Tppp	Tubulin polymerization-promoting protein; May play a role in the polymerization of tubulin into microtubules, microtubule bundling and the stabilization of existing microtubules, thus maintaining the integrity of the microtubule network. May play a role in mitotic spindle assembly and nuclear envelope breakdown
271	Trim30b	10090.ENSMUSP00000102444	Trim30b	Tripartite motif-containing 30B
272	Tsc22d3	10090.ENSMUSP00000108620	Tsc22d3	TSC22 domain family protein 3; Protects T-cells from IL2 deprivation-induced apoptosis through the inhibition of FOXO3A transcriptional activity that leads to the down-regulation of the pro-apoptotic factor BCL2L11. In macrophages, plays a role in the anti-inflammatory and immunosuppressive effects of glucocorticoids and IL10. In T-cells, inhibits anti-CD3-induced NFKB1 nuclear translocation. In …
273	Tspan18	10090.ENSMUSP00000106896	Tspan18	Tetraspanin-18; Tetraspanin 18
274	Tspoap1	10090.ENSMUSP00000048063	Bzrap1	Benzodiazepine receptor associated protein 1
275	Ttr	10090.ENSMUSP00000074783	Ttr	Transthyretin; Thyroid hormone-binding protein. Probably transports thyroxine from the bloodstream to the brain
276	Tubb1	10090.ENSMUSP00000016399	Tubb1	Tubulin beta-1 chain; Tubulin is the major constituent of microtubules. It binds two moles of GTP, one at an exchangeable site on the beta chain and one at a non-exchangeable site on the alpha chain (By similarity); Belongs to the tubulin family
277	Vldlr	10090.ENSMUSP00000127329	Vldlr	Very low-density lipoprotein receptor; Binds VLDL and transports it into cells by endocytosis. In order to be internalized, the receptor-ligand complexes must first cluster into clathrin-coated pits. Binding to Reelin induces tyrosine phosphorylation of Dab1 and modulation of Tau phosphorylation
278	Wdr62	10090.ENSMUSP00000103825	Wdr62	WD repeat-containing protein 62; Required for cerebral cortical development. Plays a role in neuronal proliferation and migration (By similarity). Plays a role in mother-centriole-dependent centriole duplication; the function seems also to involve CEP152, CDK5RAP2 and CEP63 through a stepwise assembled complex at the centrosome that recruits CDK2 required for centriole duplication (By similarity)
279	Wfdc21	10090.ENSMUSP00000064479	Wdnml1	Protein Wfdc21; May promote activation of the metalloproteinase MMP2
280	Xkr5	10090.ENSMUSP00000093089	Xkr5	XK-related protein 5; X Kell blood group precursor-related family, member 5
281	Zfp383	10090.ENSMUSP00000074417	Zfp383	MCG144734, isoform CRA_a; Zinc finger protein 420
282	Zfp503	10090.ENSMUSP00000046641	Zfp503	Zinc finger protein 503; May function as a transcriptional repressor
283	Zfp651	10090.ENSMUSP00000091286	Zfp651	Zinc finger protein 651
284	Zfp963	10090.ENSMUSP00000119087	Zfp963	Zinc finger protein 963
285	Zscan2	10090.ENSMUSP00000042321	Zscan2	Zinc finger and SCAN domain-containing protein 2; May be involved in transcriptional regulation during the post-meiotic stages of spermatogenesis
286	Zyx	10090.ENSMUSP00000126622	Zyx	Zyxin; Adhesion plaque protein. Binds alpha-actinin and the CRP protein. Important for targeting TES and ENA/VASP family members to focal adhesions and for the formation of actin-rich structures. May be a component of a signal transduction pathway that mediates adhesion-stimulated changes in gene expression (By similarity)

## Sheet: String_mappingFig8B
#queryIndex	queryItem	stringId	preferredName	annotation
1	Tapbpl	10090.ENSMUSP00000047105	Tapbpl	Tapasin-related protein; Component of the antigen processing and presentation pathway, which binds to MHC class I coupled with beta2- microglobulin/B2M. Association between TAPBPR and MHC class I occurs in the absence of a functional peptide-loading complex (PLC). Expression seems to slow down and down-regulate MHC class I surface expression
2	Furin	10090.ENSMUSP00000113370	Furin	Furin; Furin is likely to represent the ubiquitous endoprotease activity within constitutive secretory pathways and capable of cleavage at the RX(K/R)R consensus motif; Belongs to the peptidase S8 family. Furin subfamily
3	Tor3a	10090.ENSMUSP00000078572	Tor3a	Torsin-3A; Torsin family 3, member A
4	Rasa4	10090.ENSMUSP00000037869	Rasa4	Ras GTPase-activating protein 4; Ca(2+)-dependent Ras GTPase-activating protein, that switches off the Ras-MAPK pathway following a stimulus that elevates intracellular calcium. Functions as an adaptor for Cdc42 and Rac1 during FcR-mediated phagocytosis. Isoform 2 activates the Ras pathway and promotes RANKL shedding by modulating the expression of MMP14
5	Sema4a	10090.ENSMUSP00000029700	Sema4a	Semaphorin-4A; Cell surface receptor for PLXNB1, PLXNB2, PLXNB3 and PLXND1 that plays an important role in cell-cell signaling. Plays a role in priming antigen-specific T-cells, promotes differentiation of Th1 T-helper cells, and thereby contributes to adaptive immunity. Promotes phosphorylation of TIMD2. Inhibits angiogenesis. Promotes axon growth cone collapse. Inhibits axonal extension by prov…
6	Hmga1	10090.ENSMUSP00000113068	Hmga1	High mobility group protein HMG-I/HMG-Y; HMG-I/Y bind preferentially to the minor groove of A+T rich regions in double-stranded DNA. It is suggested that these proteins could function in nucleosome phasing and in the 3'-end processing of mRNA transcripts. They are also involved in the transcription regulation of genes containing, or in close proximity to A+T-rich regions; Belongs to the HMGA fami…
7	Adamts10	10090.ENSMUSP00000084905	Adamts10	A disintegrin and metalloproteinase with thrombospondin motifs 10; Metalloprotease that participate in microfibrils assembly. Microfibrils are extracellular matrix components occurring independently or along with elastin in the formation of elastic tissues (By similarity)
8	Pgd	10090.ENSMUSP00000081141	Pgd	6-phosphogluconate dehydrogenase, decarboxylating; Catalyzes the oxidative decarboxylation of 6- phosphogluconate to ribulose 5-phosphate and CO(2), with concomitant reduction of NADP to NADPH
9	Psmb8	10090.ENSMUSP00000025196	Psmb8	Proteasome subunit beta type-8; The proteasome is a multicatalytic proteinase complex which is characterized by its ability to cleave peptides with Arg, Phe, Tyr, Leu, and Glu adjacent to the leaving group at neutral or slightly basic pH. The proteasome has an ATP-dependent proteolytic activity. This subunit is involved in antigen processing to generate class I binding peptides. May be involved i…
10	Ggnbp1	10090.ENSMUSP00000051800	Ggnbp1	Gametogenetin-binding protein 1; Induces mitochondrial fragmentation, possibly by promoting DNM1L-dependent fission and may play a role in mitochondrial morphogenesis during spermatogenesis
11	Agtrap	10090.ENSMUSP00000030865	Agtrap	Type-1 angiotensin II receptor-associated protein; Appears to be a negative regulator of type-1 angiotensin II receptor-mediated signaling by regulating receptor internalisation as well as mechanism of receptor desensitization such as phosphorylation. Induces also a decrease in angiotensin II-stimulated transcriptional activity. May play a role of negative regulator in cardiomyocyte hypertrophy i…
12	H2-Q6	10090.ENSMUSP00000134550	H2-Q6	H-2 class I histocompatibility antigen, Q8 alpha chain; Involved in the presentation of foreign antigens to the immune system
13	Cstb	10090.ENSMUSP00000005185	Cstb	Cystatin-B; This is an intracellular thiol proteinase inhibitor
14	Gramd1a	10090.ENSMUSP00000001280	Gramd1a	GRAM domain-containing protein 1A; May play a role in tumor progression
16	Def8	10090.ENSMUSP00000070579	Def8	Differentially expressed in FDCP 8; Positively regulates lysosome peripheral distribution and ruffled border formation in osteoclasts. Involved in bone resorption
17	Dnaja4	10090.ENSMUSP00000070413	Dnaja4	DnaJ (Hsp40) homolog, subfamily A, member 4
18	Lrrc25	10090.ENSMUSP00000049686	Lrrc25	Leucine-rich repeat-containing protein 25; May be involved in the activation of cells of innate and acquired immunity
19	Il1b	10090.ENSMUSP00000028881	Il1b	Interleukin-1 beta; Potent proinflammatory cytokine. Initially discovered as the major endogenous pyrogen, induces prostaglandin synthesis, neutrophil influx and activation, T-cell activation and cytokine production, B-cell activation and antibody production, and fibroblast proliferation and collagen production; Belongs to the IL-1 family
20	Ccrl2	10090.ENSMUSP00000107519	Ccrl2	C-C chemokine receptor-like 2; Receptor for CCL19 and chemerin/RARRES2. Does not appear to be a signaling receptor, but may have a role in modulating chemokine-triggered immune responses by capturing and internalizing CCL19 or by presenting RARRES2 ligand to CMKLR1, a functional signaling receptor. Plays a critical role for the development of Th2 responses (By similarity)
22	Mapk11	10090.ENSMUSP00000086204	Mapk11	Mitogen-activated protein kinase 11; Serine/threonine kinase which acts as an essential component of the MAP kinase signal transduction pathway. MAPK11 is one of the four p38 MAPKs which play an important role in the cascades of cellular responses evoked by extracellular stimuli such as proinflammatory cytokines or physical stress leading to direct activation of transcription factors. Accordingly…
23	Slfn9	10090.ENSMUSP00000044435	Slfn9	Schlafen 9
26	Ptprb	10090.ENSMUSP00000089805	Ptprb	Receptor-type tyrosine-protein phosphatase beta; Plays an important role in blood vessel remodeling and angiogenesis. Not necessary for the initial formation of blood vessels, but is essential for their maintenance and remodeling. Can induce dephosphorylation of TEK/TIE2, CDH5/VE-cadherin and KDR/VEGFR-2. Regulates angiopoietin-TIE2 signaling in endothelial cells. Acts as a negative regulator of …
27	Synpo2	10090.ENSMUSP00000102034	Synpo2	Synaptopodin-2; Has an actin-binding and actin-bundling activity. Can induce the formation of F-actin networks. At the sarcomeric Z lines is proposed to act as adapter protein that links nascent myofibers to the sarcolemma via ZYX and may play a role in early assembly and stabilization of the Z lines. Involved in autophagosome formation. May play a role in chaperone- assisted selective autophagy …
28	Rgs1	10090.ENSMUSP00000140624	Rgs1	Regulator of G-protein signaling 1; Regulates G protein-coupled receptor signaling cascades, including signaling downstream of the N-formylpeptide chemoattractant receptors and leukotriene receptors. Inhibits B cell chemotaxis toward CXCL12. Inhibits signal transduction by increasing the GTPase activity of G protein alpha subunits thereby driving them into their inactive GDP-bound form (By simila…
29	Aig1	10090.ENSMUSP00000019942	Aig1	Androgen-induced gene 1 protein; May play a role in androgen-regulated growth of hair follicles; Belongs to the AIG1 family
30	Khdrbs3	10090.ENSMUSP00000022954	Khdrbs3	KH domain-containing, RNA-binding, signal transduction-associated protein 3; RNA-binding protein that plays a role in the regulation of alternative splicing and influences mRNA splice site selection and exon inclusion. Binds preferentially to the 5'-[AU]UAAA-3' motif in vitro. Binds optimally to RNA containing 5'-[AU]UAA-3' as a bipartite motif spaced by more than 15 nucleotides (By similarity). …
31	Tagln	10090.ENSMUSP00000034590	Tagln	Transgelin; Actin cross-linking/gelling protein
32	Cbx7	10090.ENSMUSP00000105245	Cbx7	Chromobox protein homolog 7; Component of a Polycomb group (PcG) multiprotein PRC1- like complex, a complex class required to maintain the transcriptionally repressive state of many genes, including Hox genes, throughout development. PcG PRC1 complex acts via chromatin remodeling and modification of histones; it mediates monoubiquitination of histone H2A 'Lys-119', rendering chromatin heritably c…
33	Spns2	10090.ENSMUSP00000044418	Spns2	Protein spinster homolog 2; Sphingolipid transporter required for migration of myocardial precursors. Transports sphingosine 1-phosphate (S1P), a secreted lipid mediator that plays critical roles in cardiovascular, immunological, and neural development and function. Mediates the export of S1P from cells in the extraembryonic yolk syncytial layer (YSL), thereby regulating myocardial precursor migr…
34	Macf1	10090.ENSMUSP00000119600	Macf1	Microtubule-actin cross-linking factor 1; Isoform 2: F-actin-binding protein which plays a role in cross-linking actin to other cytoskeletal proteins and also binds to microtubules. Plays an important role in ERBB2-dependent stabilization of microtubules at the cell cortex (By similarity). Acts as a positive regulator of Wnt receptor signaling pathway and is involved in the translocation of AXIN1…
35	Batf3	10090.ENSMUSP00000027943	Batf3	Basic leucine zipper transcriptional factor ATF-like 3; AP-1 family transcription factor that controls the differentiation of CD8(+) thymic conventional dendritic cells in the immune system. Acts via the formation of a heterodimer with JUN family proteins that recognizes and binds DNA sequence 5'- TGA[CG]TCA-3' and regulates expression of target genes. Required for development of CD8-alpha(+) cla…
36	Tle2	10090.ENSMUSP00000121125	Tle2	Transducin-like enhancer protein 2; Transcriptional corepressor that binds to a number of transcription factors. Inhibits the transcriptional activation mediated by CTNNB1 and TCF family members in Wnt signaling. The effects of full-length TLE family members may be modulated by association with dominant-negative AES (By similarity)
37	Jag1	10090.ENSMUSP00000028735	Jag1	Protein jagged-1; Ligand for multiple Notch receptors and involved in the mediation of Notch signaling. May be involved in cell-fate decisions during hematopoiesis. Seems to be involved in early and late stages of mammalian cardiovascular development. Inhibits myoblast differentiation (By similarity). May regulate fibroblast growth factor-induced angiogenesis
38	Pde7a	10090.ENSMUSP00000096800	Pde7a	High affinity cAMP-specific 3',5'-cyclic phosphodiesterase 7A; Hydrolyzes the second messenger cAMP, which is a key regulator of many important physiological processes. May have a role in muscle signal transduction (By similarity)
39	Cd33	10090.ENSMUSP00000004728	Cd33	Myeloid cell surface antigen CD33; Putative adhesion molecule of myelomonocytic-derived cells that mediates sialic-acid dependent binding to cells. Preferentially binds to alpha-2,6-linked sialic acid (By similarity). The sialic acid recognition site may be masked by cis interactions with sialic acids on the same cell surface
40	Paqr4	10090.ENSMUSP00000024702	Paqr4	Progestin and adipoQ receptor family member IV
42	Slc25a23	10090.ENSMUSP00000040198	Slc25a23	Calcium-binding mitochondrial carrier protein SCaMC-3; Calcium-dependent mitochondrial solute carrier. Mitochondrial solute carriers shuttle metabolites, nucleotides, and cofactors through the mitochondrial inner membrane. May act as a ATP-Mg/Pi exchanger that mediates the transport of Mg-ATP in exchange for phosphate, catalyzing the net uptake or efflux of adenine nucleotides into or from the mi…
43	Cd19	10090.ENSMUSP00000032968	Cd19	B-lymphocyte antigen CD19; Assembles with the antigen receptor of B-lymphocytes in order to decrease the threshold for antigen receptor-dependent stimulation
44	Card6	10090.ENSMUSP00000112833	Card6	Caspase recruitment domain family, member 6
45	Gprasp1	10090.ENSMUSP00000108769	Gprasp1	G-protein coupled receptor-associated sorting protein 1; Modulates lysosomal sorting and functional down- regulation of a variety of G-protein coupled receptors. Targets receptors for degradation in lysosomes via its interaction with BECN2
46	Fos	10090.ENSMUSP00000021674	Fos	Proto-oncogene c-Fos; Nuclear phosphoprotein which forms a tight but non- covalently linked complex with the JUN/AP-1 transcription factor. On TGF-beta activation, forms a multimeric SMAD3/SMAD4/JUN/FOS complex, at the AP1/SMAD-binding site to regulate TGF-beta- mediated signaling (By similarity). Has a critical function in regulating the development of cells destined to form and maintain the ske…
48	Kifc2	10090.ENSMUSP00000004294	Kifc2	Kinesin-like protein KIFC2; May play a role in microtubule-dependent retrograde axonal transport. May function as the motor for the transport of multivesicular body (MVB)-like organelles in dendrites; Belongs to the TRAFAC class myosin-kinesin ATPase superfamily. Kinesin family
49	P2ry10b	10090.ENSMUSP00000065588	P2ry10b	Purinergic receptor P2Y, G-protein-coupled 10B; RIKEN cDNA A630033H20 gene
50	Hspb1	10090.ENSMUSP00000005077	Hspb1	Heat shock protein beta-1; Small heat shock protein which functions as a molecular chaperone probably maintaining denatured proteins in a folding- competent state. Plays a role in stress resistance and actin organization. Through its molecular chaperone activity may regulate numerous biological processes including the phosphorylation and the axonal transport of neurofilament proteins (By similari…
51	N4bp3	10090.ENSMUSP00000001080	N4bp3	NEDD4-binding protein 3; Plays a role in axon and dendrite arborization during cranial nerve development. May also be important for neural crest migration and early development of other anterior structures including eye, brain and cranial cartilage
52	Xkr8	10090.ENSMUSP00000041205	Xkr8	XK-related protein 8; Promotes phosphatidylserine exposure on apoptotic cell surface, possibly by mediating phospholipid scrambling. Phosphatidylserine is a specific marker only present at the surface of apoptotic cells and acts as a specific signal for engulfment. Has no effect on calcium-induced exposure of phosphatidylserine. Activated upon caspase cleavage, suggesting that it does not act pri…
54	Klhl8	10090.ENSMUSP00000031254	Klhl8	Kelch-like protein 8; Substrate-specific adapter of a BCR (BTB-CUL3-RBX1) E3 ubiquitin ligase complex required for The BCR(KLHL8) ubiquitin ligase complex mediates ubiquitination and degradation of RAPSN
55	Grcc10	10090.ENSMUSP00000004389	Grcc10	Protein C10; In brain, may be required for corpus callusum development; Belongs to the UPF0456 family
56	Npr1	10090.ENSMUSP00000029540	Npr1	Atrial natriuretic peptide receptor 1; Receptor for the atrial natriuretic peptide NPPA/ANP and the brain natriuretic peptide NPPB/BNP which are potent vasoactive hormones playing a key role in cardiovascular homeostasis. Has guanylate cyclase activity upon binding of the ligand
58	Ccr9	10090.ENSMUSP00000127024	Ccr9	C-C chemokine receptor type 9; Receptor for chemokine SCYA25/TECK. Subsequently transduces a signal by increasing the intracellular calcium ions level
59	Ltbp2	10090.ENSMUSP00000002073	Ltbp2	Latent-transforming growth factor beta-binding protein 2; May play an integral structural role in elastic-fiber architectural organization and/or assembly. May be involved in the assembly, secretion and targeting of TGF- beta to sites at which it is stored and/or activated. May play critical roles in controlling and directing the activity of TGF-beta. May have a structural role in the extracellul…
60	Bok	10090.ENSMUSP00000027499	Bok	Bcl-2-related ovarian killer protein; Apoptosis regulator that functions through different apoptotic signaling pathways. Plays a roles as pro-apoptotic protein that positively regulates intrinsic apoptotic process in a BAX- and BAK1-dependent manner or in a BAX- and BAK1-independent manner. In response to endoplasmic reticulum stress promotes mitochondrial apoptosis through downstream BAX/BAK1 ac…
61	Sh2d1b1	10090.ENSMUSP00000125121	Sh2d1b2	SH2 domain-containing protein 1B2; Cytoplasmic adapter regulating receptors of the signaling lymphocytic activation molecule (SLAM) family. In SLAM signaling may cooperate with Sh2d1a/SAP. Plays a role in regulation of effector functions of natural killer (NK) cells by controlling signal transduction through Cd244/2b4. However, conflicting results are reported which may reflect the use of differe…
63	Chst10	10090.ENSMUSP00000027249	Chst10	Carbohydrate sulfotransferase 10; Catalyzes the transfer of sulfate to position 3 of terminal glucuronic acid of both protein- and lipid-linked oligosaccharides. Participates in biosynthesis of HNK-1 carbohydrate structure, a sulfated glucuronyl-lactosaminyl residue carried by many neural recognition molecules, which is involved in cell interactions during ontogenetic development and in synaptic …
64	Havcr2	10090.ENSMUSP00000020668	Havcr2	Hepatitis A virus cellular receptor 2 homolog; Cell surface receptor implicated in modulating innate and adaptive immune responses. Generally accepted to have an inhibiting function. Reports on stimulating functions suggest that the activity may be influenced by the cellular context and/or the respective ligand. Regulates macrophage activation. Inhibits T-helper type 1 lymphocyte (Th1)-mediated a…
65	Eml1	10090.ENSMUSP00000105486	Eml1	Echinoderm microtubule-associated protein-like 1; Modulates the assembly and organization of the microtubule cytoskeleton, and probably plays a role in regulating the orientation of the mitotic spindle and the orientation of the plane of cell division. Required for normal proliferation of neuronal progenitor cells in the developing brain and for normal brain development. Does not affect neuron mi…
67	Cyp21a1	10090.ENSMUSP00000025223	Cyp21a1	Steroid 21-hydroxylase; Specifically catalyzes the 21-hydroxylation of steroids. Required for the adrenal synthesis of mineralocorticoids and glucocorticoids
69	Prr33	10090.ENSMUSP00000061994	Prr33	Proline-rich protein 33; Proline rich 33
70	Acot1	10090.ENSMUSP00000126448	Acot1	Acyl-coenzyme A thioesterase 1; Acyl-CoA thioesterases are a group of enzymes that catalyze the hydrolysis of acyl-CoAs to the free fatty acid and coenzyme A (CoASH), providing the potential to regulate intracellular levels of acyl-CoAs, free fatty acids and CoASH. True acyl-CoA thioesterase being highly specific for saturated C12-C20 acyl-CoAs, with only a very low activity with decanoyl-CoA as …
72	Oas1g	10090.ENSMUSP00000083555	Oas1g	2'-5' oligoadenylate synthetase 1G
73	Nanos1	10090.ENSMUSP00000096874	Nanos1	Nanos homolog 1; May act as a translational repressor which regulates translation of specific mRNAs by forming a complex with PUM2 that associates with the 3'-UTR of mRNA targets. Capable of interfering with the proadhesive and anti-invasive functions of E-cadherin. Up-regulates the production of MMP14 to promote tumor cell invasion (By similarity). Not essential for normal development
75	Klre1	10090.ENSMUSP00000055779	Klre1	Killer cell lectin-like receptor subfamily E member 1; Lectin-like receptor for natural killer (NK) cells. Can either inhibit or activate NK cell cytotoxic activity, depending on its binding partner. Heterodimer formation with KLRI1 mediates NK cell inhibition whereas heterodimer formation with KLRI2 mediates NK cell activation. Plays a role in allogeneic recognition by the immune system
76	Btnl9	10090.ENSMUSP00000066598	Btnl9	Butyrophilin-like 9; Belongs to the immunoglobulin superfamily. BTN/MOG family
77	Pcp4l1	10090.ENSMUSP00000106964	Pcp4l1	Purkinje cell protein 4-like 1; Belongs to the PCP4 family
78	Cib2	10090.ENSMUSP00000038527	Cib2	Calcium and integrin-binding family member 2; Calcium-binding protein critical for proper photoreceptor cell maintenance and function. Plays a role in intracellular calcium homeostasis by decreasing ATP-induced calcium release. May be involved in the mechanotransduction process (By similarity)
79	P2ry2	10090.ENSMUSP00000036765	P2ry2	P2Y purinoceptor 2; Receptor for ATP and UTP coupled to G-proteins that activate a phosphatidylinositol-calcium second messenger system. The affinity range is UTP = ATP > ATP-gamma-S >> 2-methylthio-ATP = ADP
80	Wnt5a	10090.ENSMUSP00000064878	Wnt5a	Protein Wnt-5a; Ligand for members of the frizzled family of seven transmembrane receptors. Can activate or inhibit canonical Wnt signaling, depending on receptor context. In the presence of FZD4, activates beta-catenin signaling. In the presence of ROR2, inhibits the canonical Wnt pathway by promoting beta-catenin degradation through a GSK3-independent pathway which involves down-regulation of b…
81	Ankrd33b	10090.ENSMUSP00000118984	Ankrd33b	Ankyrin repeat domain 33B
82	Mmp12	10090.ENSMUSP00000005950	Mmp12	Macrophage metalloelastase; May be involved in tissue injury and remodeling. Has significant elastolytic activity. Can accept large and small amino acids at the P1' site, but has a preference for leucine. Aromatic or hydrophobic residues are preferred at the P1 site, with small hydrophobic residues (preferably alanine) occupying P3 (By similarity); Belongs to the peptidase M10A family
83	Rem1	10090.ENSMUSP00000000369	Rem1	GTP-binding protein REM 1; Promotes endothelial cell sprouting and actin cytoskeletal reorganization (By similarity). May be involved in angiogenesis. May function in Ca(2+) signaling; Belongs to the small GTPase superfamily. RGK family
84	Serpina3n	10090.ENSMUSP00000021506	Serpina3n	Serine (or cysteine) peptidase inhibitor, clade A, member 3N
85	Rhobtb3	10090.ENSMUSP00000022078	Rhobtb3	Rho-related BTB domain-containing protein 3; Rab9-regulated ATPase required for endosome to Golgi transport. Involved in transport vesicle docking at the Golgi complex, possibly by participating in release M6PRBP1/TIP47 from vesicles to permit their efficient docking and fusion at the Golgi. Specifically binds Rab9, but not other Rab proteins. Has low intrinsic ATPase activity due to autoinhibiti…
87	Rnf150	10090.ENSMUSP00000077610	Rnf150	Ring finger protein 150
89	Tmod4	10090.ENSMUSP00000005769	Tmod4	Tropomodulin-4; Blocks the elongation and depolymerization of the actin filaments at the pointed end. The Tmod/TM complex contributes to the formation of the short actin protofilament, which in turn defines the geometry of the membrane skeleton (By similarity)
91	Sox17	10090.ENSMUSP00000027035	Sox17	Transcription factor SOX-17; Acts as transcription regulator that binds target promoter DNA and bends the DNA. Binds to the sequences 5'- AACAAT-'3 or 5'-AACAAAG-3'. Modulates transcriptional regulation via WNT3A. Inhibits Wnt signaling. Promotes degradation of activated CTNNB1. Plays a key role in the regulation of embryonic development. Required for normal looping of the embryonic heart tube. R…
92	Scn4a	10090.ENSMUSP00000021056	Scn4a	Sodium channel protein type 4 subunit alpha; This protein mediates the voltage-dependent sodium ion permeability of excitable membranes. Assuming opened or closed conformations in response to the voltage difference across the membrane, the protein forms a sodium-selective channel through which Na(+) ions may pass in accordance with their electrochemical gradient. This sodium channel may be presen…
94	Ankrd13d	10090.ENSMUSP00000053783	Ankrd13d	Ankyrin repeat domain-containing protein 13D; Ubiquitin-binding protein that specifically recognizes and binds 'Lys-63'-linked ubiquitin. Does not bind 'Lys-48'-linked ubiquitin. Positively regulates the internalization of ligand- activated EGFR by binding to the Ub moiety of ubiquitinated EGFR at the cell membrane (By similarity)
96	Pcgf2	10090.ENSMUSP00000018681	Pcgf2	Polycomb group RING finger protein 2; Transcriptional repressor. Binds specifically to the DNA sequence 5'-GACTNGACT-3'. Has tumor suppressor activity. May play a role in control of cell proliferation and/or neural cell development (Probable). Regulates proliferation of early T progenitor cells by maintaining expression of HES1. Also plays a role in antero-posterior specification of the axial ske…
98	Tespa1	10090.ENSMUSP00000047284	Tespa1	Protein TESPA1; May play a role in the regulation of inositol 1,4,5- trisphosphate receptor-mediated Ca(2+) release and mitochondrial Ca(2+) uptake via the mitochondria-associated endoplasmic reticulum membrane (MAM) compartment (By similarity). Required for the development and maturation of T-cells, its function being essential for the late stages of thymocyte development. Plays a role in T-cell…
100	Gpr137c	10090.ENSMUSP00000120015	Gpr137c	G protein-coupled receptor 137C
101	Kctd19	10090.ENSMUSP00000050687	Kctd19	BTB/POZ domain-containing protein KCTD19; Potassium channel tetramerisation domain containing 19
104	Nexn	10090.ENSMUSP00000037120	Nexn	Nexilin; Involved in regulating cell migration through association with the actin cytoskeleton. Has an essential role in the maintenance of Z line and sarcomere integrity
105	Prelp	10090.ENSMUSP00000048803	Prelp	Prolargin; May anchor basement membranes to the underlying connective tissue
106	Kirrel3	10090.ENSMUSP00000140219	Kirrel3	Kin of IRRE-like protein 3; Synaptic adhesion molecule required for the formation of target-specific synapses. Required for formation of target-specific synapses at hippocampal mossy fiber synapses. Required for formation of mossy fiber filopodia, the synaptic structures connecting dentate granule and GABA neurons. Probably acts as a homophilic adhesion molecule that promotes trans-cellular inter…
109	Lurap1l	10090.ENSMUSP00000062628	Lurap1l	Leucine rich adaptor protein 1-like
111	Sfn	10090.ENSMUSP00000050374	Sfn	14-3-3 protein sigma; Adapter protein implicated in the regulation of a large spectrum of both general and specialized signaling pathways. Binds to a large number of partners, usually by recognition of a phosphoserine or phosphothreonine motif. Binding generally results in the modulation of the activity of the binding partner. When bound to KRT17, regulates protein synthesis and epithelial cell g…
112	Lepr	10090.ENSMUSP00000037385	Lepr	Leptin receptor; Receptor for hormone LEP/leptin (Probable). On ligand binding, mediates LEP central and peripheral effects through the activation of different signaling pathways such as JAK2/STAT3 and MAPK cascade/FOS. In the hypothalamus, LEP acts as an appetite-regulating factor that induces a decrease in food intake and an increase in energy consumption by inducing anorexinogenic factors and …
113	Mustn1	10090.ENSMUSP00000048427	Mustn1	Musculoskeletal embryonic nuclear protein 1; May be involved in the development and regeneration of the musculoskeletal system
115	Aldh1a2	10090.ENSMUSP00000034723	Aldh1a2	Retinal dehydrogenase 2; Recognizes as substrates free retinal and cellular retinol-binding protein-bound retinal. Does metabolize octanal and decanal but does not metabolize citral, benzaldehyde, acetaldehyde and propanal efficiently (By similarity)
116	Ptprg	10090.ENSMUSP00000022264	Ptprg	Receptor-type tyrosine-protein phosphatase gamma; Possesses tyrosine phosphatase activity
118	Mfsd7a	10090.ENSMUSP00000031455	Mfsd7a	Major facilitator superfamily domain containing 7A
121	Ocstamp	10090.ENSMUSP00000029213	Ocstamp	Osteoclast stimulatory transmembrane protein; Probable cell surface receptor that plays a role in cellular fusion and cell differentiation. Cooperates with DCSTAMP in modulating cell-cell fusion in both osteoclasts and foreign body giant cells (FBGCs). Involved in osteoclast bone resorption. Promotes osteoclast differentiation and may play a role in the multinucleated osteoclast maturation
123	Spats2	10090.ENSMUSP00000070549	Spats2	Spermatogenesis associated, serine-rich 2; Belongs to the SPATS2 family
125	Upb1	10090.ENSMUSP00000049342	Upb1	Beta-ureidopropionase; Converts N-carbamoyl-beta-aminoisobutyrate and N- carbamoyl-beta-alanine (3-ureidopropanoate) to, respectively, beta-aminoisobutyrate and beta-alanine, ammonia and carbon dioxide; Belongs to the carbon-nitrogen hydrolase superfamily. BUP family
126	Dlg2	10090.ENSMUSP00000102814	Dlg2	Disks large homolog 2; Required for perception of chronic pain through NMDA receptor signaling. Regulates surface expression of NMDA receptors in dorsal horn neurons of the spinal cord. Interacts with the cytoplasmic tail of NMDA receptor subunits as well as inward rectifying potassium channels. Involved in regulation of synaptic stability at cholinergic synapses. Part of the postsynaptic protein…
127	Catsperg1	10090.ENSMUSP00000129837	Catsperg1	Catsper channel auxiliary subunit gamma 1; Belongs to the CATSPERG family
130	Car9	10090.ENSMUSP00000030183	Car9	Carbonic anhydrase 9; Reversible hydration of carbon dioxide. Participates in pH regulation (By similarity)
131	Hgf	10090.ENSMUSP00000030683	Hgf	Hepatocyte growth factor; Potent mitogen for mature parenchymal hepatocyte cells, seems to be a hepatotrophic factor, and acts as a growth factor for a broad spectrum of tissues and cell types. Activating ligand for the receptor tyrosine kinase MET by binding to it and promoting its dimerization; Belongs to the peptidase S1 family. Plasminogen subfamily
132	Serpina1a	10090.ENSMUSP00000082132	Serpina1a	Alpha-1-antitrypsin 1-1; Inhibitor of serine proteases. Its primary target is elastase, but it also has a moderate affinity for plasmin and thrombin; Belongs to the serpin family
133	Ifnlr1	10090.ENSMUSP00000074009	Ifnlr1	Interferon lambda receptor 1; The IFNLR1/IL10RB dimer is a receptor for the cytokine ligands IFNL2 and IFNL3 and mediates their antiviral activity. The ligand/receptor complex stimulate the activation of the JAK/STAT signaling pathway leading to the expression of IFN-stimulated genes (ISG), which contribute to the antiviral state. Determines the cell type specificity of the lambda interferon acti…
134	Fsd2	10090.ENSMUSP00000047775	Fsd2	Fibronectin type III and SPRY domain containing 2
136	Trim2	10090.ENSMUSP00000069922	Trim2	Tripartite motif-containing protein 2; UBE2D1-dependent E3 ubiquitin-protein ligase that mediates the ubiquitination of NEFL and of phosphorylated BCL2L11. Plays a neuroprotective function. May play a role in neuronal rapid ischemic tolerance
137	BC106179	10090.ENSMUSP00000056509	BC106179	cDNA sequence BC106179
139	Rdh5	10090.ENSMUSP00000026406	Rdh5	11-cis retinol dehydrogenase; Stereospecific 11-cis retinol dehydrogenase, which catalyzes the final step in the biosynthesis of 11-cis retinaldehyde, the universal chromophore of visual pigments. Also able to oxidize 9-cis-retinol and 13-cis-retinol, but not all- trans-retinol. Active in the presence of NAD as cofactor but not in the presence of NADP; Belongs to the short-chain dehydrogenases/re…
140	Evi2	10090.ENSMUSP00000125936	Evi2a	Protein EVI2A; May complex with itself or/and other proteins within the membrane, to function as part of a cell-surface receptor
141	Meis2	10090.ENSMUSP00000028639	Meis2	Homeobox protein Meis2; Involved in transcriptional regulation. Binds to HOX or PBX proteins to form dimers, or to a DNA-bound dimer of PBX and HOX proteins and thought to have a role in stabilization of the homeoprotein-DNA complex. Isoform Meis2B is required for the activity of a PDX1:PBX1b:MEIS2b complex in pancreatic acinar cells involved in the transcriptional activation of the ELA1 enhancer…
142	Spo11	10090.ENSMUSP00000059056	Spo11	Meiotic recombination protein SPO11; Isoform 1: Component of a topoisomerase 6 complex specifically required for meiotic recombination. Together with TOP6BL, mediates DNA cleavage that forms the double-strand breaks (DSB) that initiate meiotic recombination. The complex promotes relaxation of negative and positive supercoiled DNA and DNA decatenation through cleavage and ligation cycles. Essentia…
143	1700094D03Rik	10090.ENSMUSP00000124028	Gm7664	Uncharacterized protein C1orf43 homolog; RIKEN cDNA 4933434E20 gene
145	Prob1	10090.ENSMUSP00000140465	Prob1	Proline rich basic protein 1
147	Cacna2d4	10090.ENSMUSP00000044660	Cacna2d4	Voltage-dependent calcium channel subunit alpha-2/delta-4; The alpha-2/delta subunit of voltage-dependent calcium channels regulates calcium current density and activation/inactivation kinetics of the calcium channel
148	Clec4a4	10090.ENSMUSP00000078351	Clec4a4	C-type lectin domain family 4, member a4
151	Thsd7b	10090.ENSMUSP00000073220	Thsd7b	Thrombospondin type-1 domain-containing protein 7B; Thrombospondin, type I, domain containing 7B
152	Apon	10090.ENSMUSP00000059142	Apon	Apolipoprotein N, isoform CRA_a; Apolipoprotein N
153	Vmn2r84	10090.ENSMUSP00000092079	Vmn2r84	Vomeronasal 2, receptor 84
154	Dnase1l2	10090.ENSMUSP00000085862	Dnase1l2	Deoxyribonuclease-1-like 2; Divalent cation-dependent acid DNA endonuclease involved in the breakdown of the nucleus during corneocyte formation of epidermal keratinocytes. May play an immune role by eliminating harmful DNA released into the extracellular environment by damaged epidermal cells (By similarity)
156	Sec31b	10090.ENSMUSP00000064900	Sec31b	Protein transport protein Sec31B; As a component of the coat protein complex II (COPII), may function in vesicle budding and cargo export from the endoplasmic reticulum
161	Aox1	10090.ENSMUSP00000001027	Aox1	Aldehyde oxidase 1; Oxidase with broad substrate specificity, oxidizing aromatic azaheterocycles, such as N1-methylnicotinamide, N- methylphthalazinium and phthalazine, as well as aldehydes, such as benzaldehyde, retinal, pyridoxal, and vanillin. Plays a role in the metabolism of xenobiotics and drugs containing aromatic azaheterocyclic substituents. Participates in the bioactivation of prodrugs …
166	Nfatc4	10090.ENSMUSP00000024179	Nfatc4	Nuclear factor of activated T-cells, cytoplasmic 4; Plays a role in the inducible expression of cytokine genes in T-cells, especially in the induction of the IL-2 and IL- 4. Transcriptionally repressed by estrogen receptors; this inhibition is further enhanced by estrogen. Increases the transcriptional activity of PPARG and has a direct role in adipocyte differentiation. May play an important rol…
167	Gpr83	10090.ENSMUSP00000034408	Gpr83	Probable G-protein coupled receptor 83; Orphan receptor. Could be a neuropeptide Y receptor
168	Aldh5a1	10090.ENSMUSP00000040591	Aldh5a1	Succinate-semialdehyde dehydrogenase, mitochondrial; Catalyzes one step in the degradation of the inhibitory neurotransmitter gamma-aminobutyric acid (GABA); Belongs to the aldehyde dehydrogenase family
169	Pla2r1	10090.ENSMUSP00000108144	Pla2r1	Secretory phospholipase A2 receptor; Receptor for secretory phospholipase A2 (sPLA2). Acts as a receptor for phosholipases sPLA2-IB/PLA2G1B, sPLA2-X/PLA2G10 and, with lower affinity, sPLA2-IIA/PLA2G2A. Also able to bind to snake PA2-like toxins. Although its precise function remains unclear, binding of sPLA2 to its receptor participates in both positive and negative regulation of sPLA2 functions …
171	Slc22a21	10090.ENSMUSP00000075814	Slc22a21	Solute carrier family 22 member 21; Sodium-ion independent, medium affinity carnitine transporter. Also transports organic cations such as tetraethylammonium (TEA) without the involvement of sodium. Relative uptake activity ratio of carnitine to TEA is 746
172	Gm10644	10090.ENSMUSP00000096195	Gm10644	Predicted gene 10644
173	Csmd1	10090.ENSMUSP00000080751	Csmd1	CUB and Sushi multiple domains 1; Belongs to the CSMD family
174	Gjb2	10090.ENSMUSP00000054343	Gjb2	Gap junction beta-2 protein; One gap junction consists of a cluster of closely packed pairs of transmembrane channels, the connexons, through which materials of low MW diffuse from one cell to a neighboring cell; Belongs to the connexin family. Beta-type (group I) subfamily
175	Eva1a	10090.ENSMUSP00000037422	Eva1a	Protein eva-1 homolog A; Acts as a regulator of programmed cell death, mediating both autophagy and apoptosis
177	Acsl6	10090.ENSMUSP00000104533	Acsl6	Long-chain-fatty-acid--CoA ligase 6; Activation of long-chain fatty acids for both synthesis of cellular lipids, and degradation via beta-oxidation. Plays an important role in fatty acid metabolism in brain and the acyl-CoAs produced may be utilized exclusively for the synthesis of the brain lipid (By similarity)
178	Ildr2	10090.ENSMUSP00000107047	Ildr2	Immunoglobulin-like domain-containing receptor 2; May be involved in lipid homeostasis and ER stress pathways
180	Cyp2j6	10090.ENSMUSP00000030303	Cyp2j6	Cytochrome P450, family 2, subfamily j, polypeptide 6
181	AI182371	10090.ENSMUSP00000037754	AI182371	Expressed sequence AI182371
184	Nek3	10090.ENSMUSP00000033865	Nek3	Serine/threonine-protein kinase Nek3; Protein kinase which influences neuronal morphogenesis and polarity through effects on microtubules. Regulates microtubule acetylation in neurons. Contributes to prolactin- mediated phosphorylation of PXN and VAV2; Belongs to the protein kinase superfamily. NEK Ser/Thr protein kinase family. NIMA subfamily

## Sheet: String_mappingFig8C
#queryIndex	queryItem	stringId	preferredName	annotation
2	1700029J07Rik	10090.ENSMUSP00000092961	ENSMUSG00000071103	UPF0602 protein C4orf47 homolog; RIKEN cDNA 1700029J07 gene
6	4930404N11Rik	10090.ENSMUSP00000020456	ENSMUSG00000020234	Uncharacterized protein C19orf71 homolog; RIKEN cDNA 4930404N11 gene
8	4930597O21Rik	10090.ENSMUSP00000087261	ENSMUSG00000053442	RIKEN cDNA 4930597O21 gene
12	AA467197	10090.ENSMUSP00000040781	AA467197	Normal mucosa of esophagus-specific gene 1 protein; Expressed sequence AA467197
13	Abca13	10090.ENSMUSP00000040465	Abca13	ATP-binding cassette, sub-family A (ABC1), member 13
14	Abca8a	10090.ENSMUSP00000097860	Abca8a	ATP-binding cassette sub-family A member 8-A; ATP-dependent lipophilic drug transporter
15	Abcb11	10090.ENSMUSP00000099771	Abcb11	Bile salt export pump; Involved in the ATP-dependent secretion of bile salts into the canaliculus of hepatocytes
16	Abcg1	10090.ENSMUSP00000024829	Abcg1	ATP-binding cassette sub-family G member 1; Transporter involved in macrophage lipid homeostasis. Is an active component of the macrophage lipid export complex. Could also be involved in intracellular lipid transport processes. The role in cellular lipid homeostasis may not be limited to macrophages
17	Abhd14b	10090.ENSMUSP00000038755	Abhd14b	Protein ABHD14B; Has hydrolase activity towards p-nitrophenyl butyrate (in vitro). May activate transcription (By similarity)
18	Abi3bp	10090.ENSMUSP00000036257	Abi3bp	ABI gene family, member 3 (NESH) binding protein
19	Ace	10090.ENSMUSP00000001963	Ace	Angiotensin-converting enzyme; Converts angiotensin I to angiotensin II by release of the terminal His-Leu, this results in an increase of the vasoconstrictor activity of angiotensin. Also able to inactivate bradykinin, a potent vasodilator. Has also a glycosidase activity which releases GPI-anchored proteins from the membrane by cleaving the mannose linkage in the GPI moiety. This GPIase activit…
20	Acod1	10090.ENSMUSP00000022722	Irg1	Cis-aconitate decarboxylase; Involved in the inhibition of the inflammatory response. Acts as a negative regulator of the Toll-like receptors (TLRs)- mediated inflammatory innate response by stimulating the tumor necrosis factor alpha-induced protein TNFAIP3 expression via reactive oxygen species (ROS) in LPS-tolerized macrophages. Involved in antimicrobial response of innate immune cells; ACOD1-…
21	Adam23	10090.ENSMUSP00000138362	Adam23	Disintegrin and metalloproteinase domain-containing protein 23; May play a role in cell-cell and cell-matrix interactions. This is a non-catalytic metalloprotease-like protein (By similarity)
22	Adamts6	10090.ENSMUSP00000064570	Adamts6	A disintegrin-like and metallopeptidase (reprolysin type) with thrombospondin type 1 motif, 6
23	Adamtsl2	10090.ENSMUSP00000088774	Adamtsl2	ADAMTS-like 2
24	Adcy1	10090.ENSMUSP00000020706	Adcy1	Adenylate cyclase type 1; Catalyzes the formation of the signaling molecule cAMP in response to G-protein signaling. Mediates responses to increased cellular Ca(2+)/calmodulin levels. May be involved in regulatory processes in the central nervous system. May play a role in memory and learning. Plays a role in the regulation of the circadian rhythm of daytime contrast sensitivity probably by modul…
25	Add3	10090.ENSMUSP00000107370	Add3	Gamma-adducin; Membrane-cytoskeleton-associated protein that promotes the assembly of the spectrin-actin network. Plays a role in actin filament capping. Binds to calmodulin; Belongs to the aldolase class II family. Adducin subfamily
26	Adgrg3	10090.ENSMUSP00000051079	Gpr97	Adhesion G protein-coupled receptor G3; Orphan receptor that regulates migration of lymphatic endothelial cells via the small GTPases RhoA and CDC42 (By similarity). Regulates B-cell development. Seems to signal through G-alpha(q)-proteins (By similarity); Belongs to the G-protein coupled receptor 2 family. Adhesion G-protein coupled receptor (ADGR) subfamily
27	Adgrg7	10090.ENSMUSP00000023437	Gpr128	Adhesion G-protein coupled receptor G7; Orphan receptor; Belongs to the G-protein coupled receptor 2 family. Adhesion G-protein coupled receptor (ADGR) subfamily
28	Adh1	10090.ENSMUSP00000004232	Adh1	Alcohol dehydrogenase 1 (class I); Belongs to the zinc-containing alcohol dehydrogenase family. Class-I subfamily
29	Adora2b	10090.ENSMUSP00000018644	Adora2b	Adenosine receptor A2b; Receptor for adenosine. The activity of this receptor is mediated by G proteins which activate adenylyl cyclase
30	Ahnak	10090.ENSMUSP00000090633	Ahnak	AHNAK nucleoprotein (desmoyokin)
31	Ahsg	10090.ENSMUSP00000023583	Ahsg	Alpha-2-HS-glycoprotein; Probably involved in differentiation; Belongs to the fetuin family
33	Aif1	10090.ENSMUSP00000025257	Aif1	Allograft inflammatory factor 1; Actin-binding protein that enhances membrane ruffling and RAC activation. Enhances the actin-bundling activity of LCP1. Binds calcium. Plays a role in RAC signaling and in phagocytosis. May play a role in macrophage activation and function. Promotes the proliferation of vascular smooth muscle cells and of T- lymphocytes. Enhances lymphocyte migration. Plays a role…
34	Ajuba	10090.ENSMUSP00000056977	Ajuba	LIM domain-containing protein ajuba; Adapter or scaffold protein which participates in the assembly of numerous protein complexes and is involved in several cellular processes such as cell fate determination, cytoskeletal organization, repression of gene transcription, mitosis, cell-cell adhesion, cell differentiation, proliferation and migration. Contributes to the linking and/or strengthening o…
35	Ak4	10090.ENSMUSP00000102559	Ak4	Adenylate kinase 4, mitochondrial; Involved in maintaining the homeostasis of cellular nucleotides by catalyzing the interconversion of nucleoside phosphates. Efficiently phosphorylates AMP and dAMP using ATP as phosphate donor, but phosphorylates only AMP when using GTP as phosphate donor. Also displays broad nucleoside diphosphate kinase activity; Belongs to the adenylate kinase family. AK3 sub…
36	Alb	10090.ENSMUSP00000031314	Alb	Serum albumin; Serum albumin, the main protein of plasma, has a good binding capacity for water, Ca(2+), Na(+), K(+), fatty acids, hormones, bilirubin and drugs. Its main function is the regulation of the colloidal osmotic pressure of blood. Major zinc transporter in plasma, typically binds about 80% of all plasma zinc; Belongs to the ALB/AFP/VDB family
37	Aldh1a3	10090.ENSMUSP00000015278	Aldh1a3	Aldehyde dehydrogenase family 1 member A3; NAD-dependent aldehyde dehydrogenase that catalyzes the formation of retinoic acid. Has high activity with all-trans retinal, and has much lower in vitro activity with acetaldehyde (By similarity). Required for the biosynthesis of normal levels of retinoic acid in the embryonic ocular and nasal regions; retinoic acid is required for normal embryonic deve…
38	Aldh1a7	10090.ENSMUSP00000025656	Aldh1a7	Aldehyde dehydrogenase, cytosolic 1; Can oxidize benzaldehyde, propionaldehyde and acetaldehyde (By similarity). No detectable activity with retinal
39	Aldh1b1	10090.ENSMUSP00000041260	Aldh1b1	Aldehyde dehydrogenase X, mitochondrial; ALDHs play a major role in the detoxification of alcohol-derived acetaldehyde. They are involved in the metabolism of corticosteroids, biogenic amines, neurotransmitters, and lipid peroxidation (By similarity)
40	Amt	10090.ENSMUSP00000035230	Amt	Aminomethyltransferase, mitochondrial; The glycine cleavage system catalyzes the degradation of glycine; Belongs to the GcvT family
41	Angptl3	10090.ENSMUSP00000030280	Angptl3	Angiopoietin-related protein 3; Acts in part as a hepatokine that is involved in regulation of lipid and glucose metabolism. Proposed to play a role in the trafficking of energy substrates to either storage or oxidative tissues in response to food intake. Has a stimulatory effect on plasma triglycerides (TG), which is achieved by suppressing plasma TG clearance via inhibition of LPL activity; the…
42	Ank	10090.ENSMUSP00000022875	Ank	Progressive ankylosis protein; Regulates intra- and extracellular levels of inorganic pyrophosphate (PPi), probably functioning as PPi transporter; Belongs to the ANKH family
43	Ano1	10090.ENSMUSP00000112616	Ano1	Anoctamin-1; Calcium-activated chloride channel (CaCC) which plays an important role in transepithelial anion transport and smooth muscle contraction. Required for the normal functioning of the interstitial cells of Cajal (ICCs) which generate electrical pacemaker activity in gastrointestinal smooth muscles. Acts as a major contributor to basal and stimulated chloride conductance in airway epithe…
44	Anpep	10090.ENSMUSP00000103015	Anpep	Aminopeptidase N; Broad specificity aminopeptidase which plays a role in the final digestion of peptides generated from hydrolysis of proteins by gastric and pancreatic proteases. Also involved in the processing of various peptides including peptide hormones, such as angiotensin III and IV, neuropeptides, and chemokines (By similarity). May also be involved the cleavage of peptides bound to major…
45	Anxa3	10090.ENSMUSP00000031447	Anxa3	Annexin A3; Inhibitor of phospholipase A2, also possesses anti- coagulant properties
46	Anxa4	10090.ENSMUSP00000109305	Anxa4	Annexin A4; Calcium/phospholipid-binding protein which promotes membrane fusion and is involved in exocytosis
47	Aoah	10090.ENSMUSP00000021757	Aoah	Acyloxyacyl hydrolase; Removes the secondary (acyloxyacyl-linked) fatty acyl chains from the lipid A region of bacterial lipopolysaccharides (LPS). By breaking down LPS, terminates the host response to bacterial infection and prevents prolonged and damaging inflammatory responses. In peritoneal macrophages, seems to be important for recovery from a state of immune tolerance following infection by…
48	Apbb1	10090.ENSMUSP00000140116	Apbb1	Amyloid-beta A4 precursor protein-binding family B member 1; Adapter protein that forms a transcriptionally active complex with the gamma-secretase-derived amyloid precursor protein (APP) intracellular domain. Plays a central role in the response to DNA damage by translocating to the nucleus and inducing apoptosis. May act by specifically recognizing and binding histone H2AX phosphorylated on 'Ty…
49	Aplnr	10090.ENSMUSP00000053638	Aplnr	Apelin receptor; Receptor for apelin receptor early endogenous ligand (APELA) and apelin (APLN) hormones coupled to G proteins that inhibit adenylate cyclase activity. Plays a key role in early development such as gastrulation and heart morphogenesis by acting as a receptor for APELA hormone. Plays also a role in various processes in adults such as regulation of blood vessel formation, blood pres…
50	Apoa4	10090.ENSMUSP00000034585	Apoa4	Apolipoprotein A-IV; May have a role in chylomicrons and VLDL secretion and catabolism. Required for efficient activation of lipoprotein lipase by ApoC-II; potent activator of LCAT. Apoa-IV is a major component of HDL and chylomicrons; Belongs to the apolipoprotein A1/A4/E family
51	Apob	10090.ENSMUSP00000036044	Apob	Apolipoprotein B-100; Apolipoprotein B is a major protein constituent of chylomicrons (apo B-48), LDL (apo B-100) and VLDL (apo B-100). Apo B-100 functions as a recognition signal for the cellular binding and internalization of LDL particles by the apoB/E receptor
52	Apoh	10090.ENSMUSP00000000049	Apoh	Beta-2-glycoprotein 1; Binds to various kinds of negatively charged substances such as heparin, phospholipids, and dextran sulfate. May prevent activation of the intrinsic blood coagulation cascade by binding to phospholipids on the surface of damaged cells
53	Apol10a	10090.ENSMUSP00000060650	Apol10a	RIKEN cDNA 9030421J09; Apolipoprotein L 10A
54	Apol10b	10090.ENSMUSP00000086890	Apol10b	RIKEN cDNA 9130218O11; Apolipoprotein L 10B
56	Apol11a	10090.ENSMUSP00000132565	Apol11a	Apolipoprotein L 11a
57	Apol11b	10090.ENSMUSP00000129476	Apol11b	Apolipoprotein L 11b
58	Apol6	10090.ENSMUSP00000118257	Apol6	Apolipoprotein L 6
59	Apol7c	10090.ENSMUSP00000050745	Apol7c	MCG131135, isoform CRA_b; Apolipoprotein L 7c
60	Arhgap20	10090.ENSMUSP00000065633	Arhgap20	Rho GTPase-activating protein 20; GTPase activator for the Rho-type GTPases by converting them to an inactive GDP-bound state
61	Arhgap42	10090.ENSMUSP00000091419	Arhgap42	Rho GTPase-activating protein 42; May influence blood pressure by functioning as a GTPase- activating protein for RHOA in vascular smooth muscle
62	Arhgef18	10090.ENSMUSP00000004684	Arhgef18	Rho guanine nucleotide exchange factor 18; Acts as guanine nucleotide exchange factor (GEF) for RhoA GTPases. May play a role in actin cytoskeleton reorganization in different tissues since its activation induces formation of actin stress fibers. Also act as a GEF for RAC1, inducing production of reactive oxygen species (ROS). Does not act as a GEF for CDC42. The G protein beta-gamma (Gbetagamma)…
63	Arl11	10090.ENSMUSP00000055447	Arl11	ADP-ribosylation factor-like protein 11; May play a role in apoptosis. May act as a tumor suppressor (By similarity)
64	Arl4d	10090.ENSMUSP00000035918	Arl4d	ADP-ribosylation factor-like protein 4D; Small GTP-binding protein which cycles between an inactive GDP-bound and an active GTP-bound form, and the rate of cycling is regulated by guanine nucleotide exchange factors (GEF) and GTPase-activating proteins (GAP). GTP-binding protein that does not act as an allosteric activator of the cholera toxin catalytic subunit. Recruits CYTH1, CYTH2, CYTH3 and C…
65	Asic1	10090.ENSMUSP00000023758	Asic1	Acid-sensing ion channel 1; Proton-gated sodium channel; it is activated by a drop of the extracellular pH and then becomes rapidly desensitized. Generates a biphasic current with a fast inactivating and a slow sustained phase. Has high selectivity for sodium ions and can also transport lithium ions with high efficiency. Can also transport potassium ions, but with lower efficiency. It is nearly i…
66	Atf3	10090.ENSMUSP00000027941	Atf3	Cyclic AMP-dependent transcription factor ATF-3; This protein binds the cAMP response element (CRE) (consensus: 5'-GTGACGT[AC][AG]-3'), a sequence present in many viral and cellular promoters. Represses transcription from promoters with ATF sites. It may repress transcription by stabilizing the binding of inhibitory cofactors at the promoter (By similarity); Belongs to the bZIP family. ATF subfam…
67	Atp1a2	10090.ENSMUSP00000083077	Atp1a2	Sodium/potassium-transporting ATPase subunit alpha-2; This is the catalytic component of the active enzyme, which catalyzes the hydrolysis of ATP coupled with the exchange of sodium and potassium ions across the plasma membrane. This action creates the electrochemical gradient of sodium and potassium ions, providing the energy for active transport of various nutrients (By similarity)
68	Atp1a3	10090.ENSMUSP00000099922	Atp1a3	Sodium/potassium-transporting ATPase subunit alpha-3; This is the catalytic component of the active enzyme, which catalyzes the hydrolysis of ATP coupled with the exchange of sodium and potassium ions across the plasma membrane. This action creates the electrochemical gradient of sodium and potassium ions, providing the energy for active transport of various nutrients (By similarity); Belongs to …
69	Atp1b1	10090.ENSMUSP00000027863	Atp1b1	Sodium/potassium-transporting ATPase subunit beta-1; This is the non-catalytic component of the active enzyme, which catalyzes the hydrolysis of ATP coupled with the exchange of Na(+) and K(+) ions across the plasma membrane. The beta subunit regulates, through assembly of alpha/beta heterodimers, the number of sodium pumps transported to the plasma membrane
70	Atp6v0d2	10090.ENSMUSP00000029900	Atp6v0d2	V-type proton ATPase subunit d 2; Subunit of the integral membrane V0 complex of vacuolar ATPase. Vacuolar ATPase is responsible for acidifying a variety of intracellular compartments in eukaryotic cells, thus providing most of the energy required for transport processes in the vacuolar system (By similarity). May play a role in coupling of proton transport and ATP hydrolysis. Regulator of osteoc…
71	AW112010	10090.ENSMUSP00000097268	AW112010	Expressed sequence AW112010
72	Azgp1	10090.ENSMUSP00000038559	Azgp1	Zinc-alpha-2-glycoprotein; Stimulates lipid degradation in adipocytes and causes the extensive fat losses associated with some advanced cancers
75	Bak1	10090.ENSMUSP00000077757	Bak1	Bcl-2 homologous antagonist/killer; In the presence of an appropriate stimulus, accelerates programmed cell death by binding to, and antagonizing the anti- apoptotic action of BCL2; Belongs to the Bcl-2 family
76	Bambi	10090.ENSMUSP00000025075	Bambi	BMP and activin membrane-bound inhibitor homolog; Negatively regulates TGF-beta signaling
77	Batf2	10090.ENSMUSP00000045744	Batf2	Basic leucine zipper transcriptional factor ATF-like 2; AP-1 family transcription factor that controls the differentiation of lineage-specific cells in the immune system. Selectively suppresses CYR61/CCN1 transcription and hence blocks the downstream cell proliferation signals produced by CYR61 and inhibits CYR61-induced anchorage-independent growth and invasion in several cancer types. Possibly …
79	Bcat1	10090.ENSMUSP00000032402	Bcat1	Branched-chain-amino-acid aminotransferase, cytosolic; Catalyzes the first reaction in the catabolism of the essential branched chain amino acids leucine, isoleucine, and valine
80	Bcl2a1b	10090.ENSMUSP00000065612	Bcl2a1b	B cell leukemia/lymphoma 2 related protein A1b
81	Bcl2l14	10090.ENSMUSP00000107591	Bcl2l14	Apoptosis facilitator Bcl-2-like protein 14; Plays a role in apoptosis; Belongs to the Bcl-2 family
82	Bhlha15	10090.ENSMUSP00000055493	Bhlha15	Class A basic helix-loop-helix protein 15; Plays a role in controlling the transcriptional activity of MyoD, ensuring that expanding myoblast populations remain undifferentiated. Repression may occur through muscle-specific E-box occupancy by homodimers. May also negatively regulate bHLH-mediated transcription through an N-terminal repressor domain. Serves as a key regulator of acinar cell functi…
83	Blk	10090.ENSMUSP00000014597	Blk	Tyrosine-protein kinase Blk; Non-receptor tyrosine kinase involved in B-lymphocyte development, differentiation and signaling. B-cell receptor (BCR) signaling requires a tight regulation of several protein tyrosine kinases and phosphatases, and associated coreceptors. Binding of antigen to the B-cell antigen receptor (BCR) triggers signaling that ultimately leads to B-cell activation. Signaling t…
84	Bmf	10090.ENSMUSP00000087686	Bmf	Bcl-2-modifying factor; May play a role in apoptosis; Belongs to the Bcl-2 family
85	Btnl4	10090.ENSMUSP00000064161	Btnl4	Butyrophilin, subfamily 3, member A3; Butyrophilin-like 4
86	C130074G19Rik	10090.ENSMUSP00000041904	ENSMUSG00000039349	Uncharacterized protein C1orf115 homolog; RIKEN cDNA C130074G19 gene
87	C1qa	10090.ENSMUSP00000048836	C1qa	Complement C1q subcomponent subunit A; C1q associates with the proenzymes C1r and C1s to yield C1, the first component of the serum complement system. The collagen-like regions of C1q interact with the Ca(2+)-dependent C1r(2)C1s(2) proenzyme complex, and efficient activation of C1 takes place on interaction of the globular heads of C1q with the Fc regions of IgG or IgM antibody present in immune …
88	C1qb	10090.ENSMUSP00000040246	C1qb	Complement C1q subcomponent subunit B; C1q associates with the proenzymes C1r and C1s to yield C1, the first component of the serum complement system. The collagen-like regions of C1q interact with the Ca(2+)-dependent C1r(2)C1s(2) proenzyme complex, and efficient activation of C1 takes place on interaction of the globular heads of C1q with the Fc regions of IgG or IgM antibody present in immune …
89	C1qc	10090.ENSMUSP00000036747	C1qc	Complement C1q subcomponent subunit C; C1q associates with the proenzymes C1r and C1s to yield C1, the first component of the serum complement system. The collagen-like regions of C1q interact with the Ca(2+)-dependent C1r(2)C1s(2) proenzyme complex, and efficient activation of C1 takes place on interaction of the globular heads of C1q with the Fc regions of IgG or IgM antibody present in immune …
90	C1qtnf7	10090.ENSMUSP00000113520	C1qtnf7	C1q and tumor necrosis factor related protein 7
91	C1rl	10090.ENSMUSP00000042883	C1rl	Complement C1r subcomponent-like protein; Mediates the proteolytic cleavage of HP/haptoglobin in the endoplasmic reticulum
92	C5ar1	10090.ENSMUSP00000129972	C5ar1	C5a anaphylatoxin chemotactic receptor 1; Receptor for the chemotactic and inflammatory peptide anaphylatoxin C5a. The ligand interacts with at least two sites on the receptor: a high-affinity site on the extracellular N- terminus, and a second site in the transmembrane region which activates downstream signaling events. Receptor activation stimulates chemotaxis, granule enzyme release, intracell…
93	C6	10090.ENSMUSP00000125693	C6	Complement component 6
94	Cabp4	10090.ENSMUSP00000025761	Cabp4	Calcium-binding protein 4; Involved in normal synaptic function through regulation of Ca(2+) influx and neurotransmitter release in photoreceptor synaptic terminals and in auditory transmission. Modulator of CACNA1D and CACNA1F, suppressing the calcium-dependent inactivation and shifting the activation range to more hyperpolarized voltages
95	Cacna1g	10090.ENSMUSP00000098127	Cacna1g	Voltage-dependent T-type calcium channel subunit alpha; Voltage-sensitive calcium channels (VSCC) mediate the entry of calcium ions into excitable cells and are also involved in a variety of calcium-dependent processes, including muscle contraction, hormone or neurotransmitter release, gene expression, cell motility, cell division and cell death. This channel gives rise to T-type calcium currents…
96	Cacna1i	10090.ENSMUSP00000125063	Cacna1i	Voltage-dependent T-type calcium channel subunit alpha; Voltage-sensitive calcium channels (VSCC) mediate the entry of calcium ions into excitable cells and are also involved in a variety of calcium-dependent processes, including muscle contraction, hormone or neurotransmitter release, gene expression, cell motility, cell division and cell death. This channel gives rise to T-type calcium currents…
97	Calhm6	10090.ENSMUSP00000051575	Fam26f	Calcium homeostasis modulator protein 6; Pore-forming subunit of a voltage-gated ion channel
98	Camp	10090.ENSMUSP00000107653	Camp	Cathelicidin antimicrobial peptide; Acts as a potent antimicrobial peptide
99	Card9	10090.ENSMUSP00000097876	Card9	Caspase recruitment domain-containing protein 9; Adapter protein that plays a key role in innate immune response to a number of intracellular pathogens, such as C.albicans and L.monocytogenes. Is at the crossroads of ITAM- tyrosine kinase and the Toll-like receptors (TLR) and NOD2 signaling pathways. Probably controls various innate immune response pathways depending on the intracellular pathogen…
100	Carns1	10090.ENSMUSP00000131624	Carns1	Carnosine synthase 1; Catalyzes the synthesis of carnosine and homocarnosine. Carnosine is synthesized more efficiently than homocarnosine
101	Casp7	10090.ENSMUSP00000026062	Casp7	Caspase-7; Involved in the activation cascade of caspases responsible for apoptosis execution. Cleaves and activates sterol regulatory element binding proteins (SREBPs). Overexpression promotes programmed cell death (By similarity)
102	Cbr2	10090.ENSMUSP00000026148	Cbr2	Carbonyl reductase [NADPH] 2; May function in the pulmonary metabolism of endogenous carbonyl compounds, such as aliphatic aldehydes and ketones derived from lipid peroxidation, 3-ketosteroids and fatty aldehydes, as well as in xenobiotic metabolism
103	Ccdc112	10090.ENSMUSP00000072614	Ccdc112	Coiled-coil domain containing 112
104	Ccdc148	10090.ENSMUSP00000076871	Ccdc148	Coiled-coil domain containing 148
105	Ccl2	10090.ENSMUSP00000000193	Ccl2	C-C motif chemokine 2; Chemotactic factor that attracts monocytes, but not neutrophils; Belongs to the intercrine beta (chemokine CC) family
106	Ccl24	10090.ENSMUSP00000004936	Ccl24	C-C motif chemokine 24; Chemotactic for resting T-lymphocytes, and eosinophils. Has lower chemotactic activity for neutrophils but none for monocytes and activated lymphocytes. Binds to CCR3 (By similarity); Belongs to the intercrine beta (chemokine CC) family
107	Ccl4	10090.ENSMUSP00000019074	Ccl4	C-C motif chemokine 4; Monokine with inflammatory and chemokinetic properties
108	Ccl6	10090.ENSMUSP00000019071	Ccl6	C-C motif chemokine 6; CCL6(22-95) and CCL6(23-95) are potent chemoattractants; Belongs to the intercrine beta (chemokine CC) family
109	Ccl8	10090.ENSMUSP00000009329	Ccl8	C-C motif chemokine 8; Chemotactic factor that attracts monocytes. This protein can bind heparin (By similarity)
110	Ccl9	10090.ENSMUSP00000019266	Ccl9	C-C motif chemokine 9; Monokine with inflammatory, pyrogenic and chemokinetic properties. Circulates at high concentrations in the blood of healthy animals. Binding to a high-affinity receptor activates calcium release in neutrophils. It also inhibits colony formation of bone marrow myeloid immature progenitors; Belongs to the intercrine beta (chemokine CC) family
111	Ccn1	10090.ENSMUSP00000029270	Ccna2	Cyclin-A2; Cyclin which controls both the G1/S and the G2/M transition phases of the cell cycle. Functions through the formation of specific serine/threonine kinase holoenzyme complexes with the cyclin-dependent protein kinases CDK1 and CDK2. The cyclin subunit confers the substrate specificity of these complexes and differentially interacts with and activates CDK1 and CDK2 throughout the cell cy…
112	Ccr5	10090.ENSMUSP00000107069	Ccr5	C-C chemokine receptor type 5; Receptor for a number of inflammatory CC-chemokines including MIP-1-alpha, MIP-1-beta and RANTES and subsequently transduces a signal by increasing the intracellular calcium ion level. May play a role in the control of granulocytic lineage proliferation or differentiation (By similarity)
113	Ccr7	10090.ENSMUSP00000099423	Ccr7	C-C chemokine receptor type 7; Receptor for the MIP-3-beta chemokine
114	Cd160	10090.ENSMUSP00000102689	Cd160	CD160 antigen; Receptor showing broad specificity for both classical and non-classical MHC class I molecules
115	Cd177	10090.ENSMUSP00000064934	Cd177	CD177 antigen; In association with beta-2 integrin heterodimer ITGAM/CD11b and ITGB2/CD18, mediates activation of TNF-alpha primed neutrophils including degranulation and superoxide production (By similarity). In addition, by preventing beta-2 integrin internalization and attenuating chemokine signaling favors adhesion over migration (By similarity). Heterophilic interaction with PECAM1 on endoth…
116	Cd200r1	10090.ENSMUSP00000053822	Cd200r1	Cell surface glycoprotein CD200 receptor 1; Inhibitory receptor for the CD200/OX2 cell surface glycoprotein. Limits inflammation by inhibiting the expression of proinflammatory molecules including TNF-alpha, interferons, and inducible nitric oxide synthase (iNOS) in response to selected stimuli
117	Cd200r4	10090.ENSMUSP00000135299	Cd200r4	Cell surface glycoprotein CD200 receptor 4; Involved in the recruitment or surface expression of the TYROBP receptor; Belongs to the CD200R family
118	Cd207	10090.ENSMUSP00000040746	Cd207	C-type lectin domain family 4 member K; Calcium-dependent lectin displaying mannose-binding specificity. Induces the formation of Birbeck granules (BGs); is a potent regulator of membrane superimposition and zippering. Binds to sulfated as well as mannosylated glycans, keratan sulfate (KS) and beta-glucans. Facilitates uptake of antigens and is involved in the routing and/or processing of antigen…
119	Cd209a	10090.ENSMUSP00000012847	Cd209a	CD209 antigen-like protein A; Probable pathogen-recognition receptor. May mediate the endocytosis of pathogens which are subsequently degraded in lysosomal compartments. May recognize in a calcium-dependent manner high mannose N-linked oligosaccharides in a variety of pathogen antigens
120	Cd209b	10090.ENSMUSP00000081104	Cd209b	CD209 antigen-like protein B; Probable pathogen-recognition receptor. May mediate the endocytosis of pathogens which are subsequently degraded in lysosomal compartments. May recognize in a calcium-dependent manner high mannose N-linked oligosaccharides in a variety of pathogen antigens. Is a receptor for ICAM3, probably by binding to mannose-like carbohydrates
121	Cd274	10090.ENSMUSP00000016640	Cd274	Programmed cell death 1 ligand 1; Involved in the costimulatory signal essential for T- cell proliferation and IFNG production in a PDCD1-independent manner. Interaction with PDCD1 inhibits T-cell proliferation by blocking cell cycle progression and cytokine production; Belongs to the immunoglobulin superfamily. BTN/MOG family
122	Cd300lb	10090.ENSMUSP00000073913	Cd300lb	CMRF35-like molecule 7; Acts as an activating immune receptor in mast cells through its interaction with ITAM-bearing adapter TYROBP
123	Cd300lg	10090.ENSMUSP00000102782	Cd300lg	CMRF35-like molecule 9; Receptor which may mediate L-selectin-dependent lymphocyte rollings. Binds SELL in a calcium dependent manner. Binds lymphocyte; Belongs to the CD300 family
124	Cd40lg	10090.ENSMUSP00000033466	Cd40lg	CD40 ligand; Cytokine that binds to CD40/TNFRSF5. Costimulates T-cell proliferation and cytokine production. Its cross-linking on T- cells generates a costimulatory signal which enhances the production of IL4 and IL10 in conjunction with the TCR/CD3 ligation and CD28 costimulation. Induces the activation of NF- kappa-B and kinases MAPK8 and PAK2 in T-cells (By similarity). Mediates B-cell prolife…
125	Cd55	10090.ENSMUSP00000027650	Cd55	Complement decay-accelerating factor, GPI-anchored; This protein recognizes C4b and C3b fragments that condense with cell-surface hydroxyl or amino groups when nascent C4b and C3b are locally generated during C4 and c3 activation. Interaction of daf with cell-associated C4b and C3b polypeptides interferes with their ability to catalyze the conversion of C2 and factor B to enzymatically active C2a…
127	Cd5l	10090.ENSMUSP00000015998	Cd5l	CD5 antigen-like; Secreted protein that acts as a key regulator of lipid synthesis: mainly expressed by macrophages in lymphoid and inflammed tissues and regulates mechanisms in inflammatory responses, such as infection or atherosclerosis. Able to inhibit lipid droplet size in adipocytes. Following incorporation into mature adipocytes via CD36-mediated endocytosis, associates with cytosolic FASN,…
128	Cd79a	10090.ENSMUSP00000003469	Cd79a	B-cell antigen receptor complex-associated protein alpha chain; Required in cooperation with CD79B for initiation of the signal transduction cascade activated by binding of antigen to the B-cell antigen receptor complex (BCR) which leads to internalization of the complex, trafficking to late endosomes and antigen presentation. Also required for BCR surface expression and for efficient differentia…
129	Cd79b	10090.ENSMUSP00000048239	Cd79b	B-cell antigen receptor complex-associated protein beta chain; Required in cooperation with CD79A for initiation of the signal transduction cascade activated by the B-cell antigen receptor complex (BCR) which leads to internalization of the complex, trafficking to late endosomes and antigen presentation. Enhances phosphorylation of CD79A, possibly by recruiting kinases which phosphorylate CD79A o…
130	Cdh2	10090.ENSMUSP00000025166	Cdh2	Cadherin-2; Cadherins are calcium-dependent cell adhesion proteins. They preferentially interact with themselves in a homophilic manner in connecting cells; cadherins may thus contribute to the sorting of heterogeneous cell types. Acts as a regulator of neural stem cells quiescence by mediating anchorage of neural stem cells to ependymocytes in the adult subependymal zone: upon cleavage by MMP24,…
131	Cdk18	10090.ENSMUSP00000027697	Cdk18	Cyclin-dependent kinase 18; May play a role in signal transduction cascades in terminally differentiated cells
132	Cdkn1a	10090.ENSMUSP00000023829	Cdkn1a	Cyclin-dependent kinase inhibitor 1; May be involved in p53/TP53 mediated inhibition of cellular proliferation in response to DNA damage. Binds to and inhibits cyclin-dependent kinase activity, preventing phosphorylation of critical cyclin-dependent kinase substrates and blocking cell cycle progression. Functions in the nuclear localization and assembly of cyclin D-CDK4 complex and promotes its k…
133	Cdkn2a	10090.ENSMUSP00000102748	Cdkn2a	Tumor suppressor ARF; Capable of inducing cell cycle arrest in G1 and G2 phases. Acts as a tumor suppressor. Binds to MDM2 and blocks its nucleocytoplasmic shuttling by sequestering it in the nucleolus. This inhibits the oncogenic action of MDM2 by blocking MDM2- induced degradation of p53 and enhancing p53-dependent transactivation and apoptosis. Also induces G2 arrest and apoptosis in a p53-ind…
134	Cebpb	10090.ENSMUSP00000069850	Cebpb	CCAAT/enhancer-binding protein beta; Important transcription factor regulating the expression of genes involved in immune and inflammatory responses. Plays also a significant role in adipogenesis, as well as in the gluconeogenic pathway, liver regeneration, and hematopoiesis. The consensus recognition site is 5'- T[TG]NNGNAA[TG]-3'. Its functional capacity is governed by protein interactions and …
135	Cebpe	10090.ENSMUSP00000068927	Cebpe	CCAAT/enhancer-binding protein epsilon; Transcriptional activator. C/EBP are DNA-binding proteins that recognize two different motifs: the CCAAT homology common to many promoters and the enhanced core homology common to many enhancers. Required for the promyelocyte-myelocyte transition in myeloid differentiation; Belongs to the bZIP family. C/EBP subfamily
136	Cep55	10090.ENSMUSP00000127961	Cep55	Centrosomal protein of 55 kDa; Plays a role in mitotic exit and cytokinesis. Recruits PDCD6IP and TSG101 to midbody during cytokinesis. Required for successful completion of cytokinesis. Not required for microtubule nucleation. Plays a role in the development of the brain and kidney
137	Cers6	10090.ENSMUSP00000028426	Cers6	Ceramide synthase 6; May be involved in sphingolipid synthesis or its regulation
138	Ces1d	10090.ENSMUSP00000034172	Ces1d	Carboxylesterase 1D; Major lipase in white adipose tissue. Involved in the metabolism of xenobiotics and of natural substrates. Hydrolyzes triacylglycerols and monoacylglycerols, with a preference for monoacylglycerols. The susceptibility of the substrate increases with decreasing acyl chain length of the fatty acid moiety. Catalyzes the synthesis of fatty acid ethyl esters
139	Cfb	10090.ENSMUSP00000025229	Cfb	Complement factor B; Factor B which is part of the alternate pathway of the complement system is cleaved by factor D into 2 fragments: Ba and Bb. Bb, a serine protease, then combines with complement factor 3b to generate the C3 or C5 convertase; Belongs to the peptidase S1 family
140	Cgas	10090.ENSMUSP00000063331	Mb21d1	Cyclic GMP-AMP synthase; Nucleotidyltransferase that catalyzes the formation of cyclic GMP-AMP (cGAMP) from ATP and GTP. Catalysis involves both the formation of a 2',5' phosphodiester linkage at the GpA step and the formation of a 3',5' phosphodiester linkage at the ApG step, producing c[G(2',5')pA(3',5')p]. Acts as a key cytosolic DNA sensor, the presence of double-stranded DNA (dsDNA) in the c…
141	Chil1	10090.ENSMUSP00000080717	Chil1	Chitinase-3-like protein 1; Carbohydrate-binding lectin with a preference for chitin. Has no chitinase activity. May play a role in tissue remodeling and in the capacity of cells to respond to and cope with changes in their environment. Plays a role in T-helper cell type 2 (Th2) inflammatory response and IL-13-induced inflammation, regulating allergen sensitization, inflammatory cell apoptosis, d…
142	Chil3	10090.ENSMUSP00000053923	Chil3	Chitinase-like protein 3; Lectin that binds saccharides with a free amino group, such as glucosamine or galactosamine. Binding to oligomeric saccharides is much stronger than binding to mono- or disaccharides. Also binds chitin and heparin. Has weak hexosaminidase activity but no chitinase activity. Has chemotactic activity for T-lymphocytes, bone marrow cells and eosinophils. May play a role in …
143	Ckap4	10090.ENSMUSP00000050336	Ckap4	Cytoskeleton-associated protein 4; High-affinity epithelial cell surface receptor for APF
144	Clcf1	10090.ENSMUSP00000045562	Clcf1	Cardiotrophin-like cytokine factor 1; Cytokine with B-cell stimulating capability. Binds to and activates the ILST/gp130 receptor
145	Clcn7	10090.ENSMUSP00000035964	Clcn7	H(+)/Cl(-) exchange transporter 7; Slowly voltage-gated channel mediating the exchange of chloride ions against protons. Functions as antiporter and contributes to the acidification of the lysosome lumen; Belongs to the chloride channel (TC 2.A.49) family. ClC-7/CLCN7 subfamily
146	Clec12a	10090.ENSMUSP00000063627	Clec12a	C-type lectin domain family 12 member A; Cell surface receptor that modulates signaling cascades and mediates tyrosine phosphorylation of target MAP kinases
147	Clec4a1	10090.ENSMUSP00000062441	Clec4a1	C-type lectin domain family 4, member a1
148	Clec4d	10090.ENSMUSP00000032240	Clec4d	C-type lectin domain family 4 member D; Functions as an endocytic receptor. May be involved in antigen uptake at the site of infection, either for clearance of the antigen, or for processing and further presentation to T-cells (By similarity)
149	Clec4e	10090.ENSMUSP00000032239	Clec4e	C-type lectin domain family 4 member E; C-type lectin that functions as cell-surface receptor for a wide variety of ligands such as damaged cells, fungi and mycobacteria. Plays a role in the recognition of pathogenic fungi, such as Candida albicans. The detection of mycobacteria is via trehalose 6,6'-dimycolate (TDM), a cell wall glycolipid. Specifically recognizes alpha-mannose residues on patho…
150	Clec5a	10090.ENSMUSP00000121848	Clec5a	C-type lectin domain family 5 member A; Functions as a positive regulator of osteoclastogenesis. Cell surface receptor that signals via TYROBP. Regulates inflammatory responses. Acts as a key regulator of synovial injury and bone erosion during autoimmune joint inflammation. Critical macrophage receptor for dengue virus serotypes 1-4. The binding of dengue virus to CLEC5A triggers signaling throu…
151	Clec7a	10090.ENSMUSP00000107707	Clec7a	C-type lectin domain family 7 member A; Lectin that functions as pattern receptor specific for beta-1,3-linked and beta-1,6-linked glucans, such as cell wall constituents from pathogenic bacteria and fungi. Necessary for the TLR2-mediated inflammatory response and for TLR2-mediated activation of NF-kappa-B. Enhances cytokine production in macrophages and dendritic cells. Mediates production of re…
152	Cma1	10090.ENSMUSP00000022834	Cma1	Chymase; Major secreted protease of mast cells with suspected roles in vasoactive peptide generation, extracellular matrix degradation, and regulation of gland secretion; Belongs to the peptidase S1 family. Granzyme subfamily
153	Cmklr1	10090.ENSMUSP00000036316	Cmklr1	Chemokine-like receptor 1; Receptor for the chemoattractant adipokine chemerin/RARRES2 and for the omega-3 fatty acid derived molecule resolvin E1. Interaction with RARRES2 induces activation of intracellular signaling molecules, such as SKY, MAPK1/3 (ERK1/2), MAPK14/P38MAPK and PI3K leading to multifunctional effects, like reduction of immune responses, enhancing of adipogenesis and angionesis. …
154	Cndp2	10090.ENSMUSP00000128696	Cndp2	Cytosolic non-specific dipeptidase; Hydrolyzes a variety of dipeptides including L-carnosine but has a strong preference for Cys-Gly. Catalyzes the production of N-lactoyl-amino acids from lactate and amino acids by reverse proteolysis
155	Cntfr	10090.ENSMUSP00000100026	Cntfr	Ciliary neurotrophic factor receptor subunit alpha; Binds to CNTF. The alpha subunit provides the receptor specificity (By similarity); Belongs to the type I cytokine receptor family. Type 3 subfamily
156	Coch	10090.ENSMUSP00000128127	Coch	Cochlin; Plays a role in the control of cell shape and motility in the trabecular meshwork
157	Col27a1	10090.ENSMUSP00000043816	Col27a1	Collagen alpha-1(XXVII) chain; Plays a role during the calcification of cartilage and the transition of cartilage to bone
158	Col6a4	10090.ENSMUSP00000112472	Col6a4	Collagen alpha-4(VI) chain; Collagen VI acts as a cell-binding protein
159	Col8a2	10090.ENSMUSP00000070270	Col8a2	Collagen alpha-2(VIII) chain; Macromolecular component of the subendothelium. Major component of the Descemet's membrane (basement membrane) of corneal endothelial cells. Also component of the endothelia of blood vessels. Necessary for migration and proliferation of vascular smooth muscle cells and thus, has a potential role in the maintenance of vessel wall integrity and structure, in particular…
160	Cox4i2	10090.ENSMUSP00000105446	Cox4i2	Cytochrome c oxidase subunit 4 isoform 2, mitochondrial; This protein is one of the nuclear-coded polypeptide chains of cytochrome c oxidase, the terminal oxidase in mitochondrial electron transport
162	Cpm	10090.ENSMUSP00000020399	Cpm	Carboxypeptidase M; Specifically removes C-terminal basic residues (Arg or Lys) from peptides and proteins. It is believed to play important roles in the control of peptide hormone and growth factor activity at the cell surface, and in the membrane-localized degradation of extracellular proteins (By similarity)
163	Cpne4	10090.ENSMUSP00000049663	Cpne4	Copine-4; Probable calcium-dependent phospholipid-binding protein that may play a role in calcium-mediated intracellular processes
164	Cps1	10090.ENSMUSP00000027144	Cps1	Carbamoyl-phosphate synthase [ammonia], mitochondrial; Involved in the urea cycle of ureotelic animals where the enzyme plays an important role in removing excess ammonia from the cell
165	Cr2	10090.ENSMUSP00000080938	Cr2	Complement receptor type 2; Receptor for complement C3d and for HNRNPU. Participates in B lymphocytes activation; Belongs to the receptors of complement activation (RCA) family
166	Creb5	10090.ENSMUSP00000038532	Creb5	Cyclic AMP-responsive element-binding protein 5; Binds to the cAMP response element and activates transcription; Belongs to the bZIP family
167	Crip3	10090.ENSMUSP00000109092	Crip3	Cysteine-rich protein 3
168	Csf2rb	10090.ENSMUSP00000094082	Csf2rb	Cytokine receptor common subunit beta; High affinity receptor for interleukin-3, interleukin-5 and granulocyte-macrophage colony-stimulating factor
169	Csf2rb2	10090.ENSMUSP00000094083	Csf2rb2	Interleukin-3 receptor class 2 subunit beta; In mouse, there are two classes of high-affinity IL3 receptors. One contains this IL3-specific beta subunit and the other contains the beta subunit also shared by high-affinity IL5 and GM-CSF receptors
170	Cst7	10090.ENSMUSP00000086606	Cst7	Cystatin-F; Inhibits papain and cathepsin L but with affinities lower than other cystatins. May play a role in immune regulation through inhibition of a unique target in the hematopoietic system
171	Ctsc	10090.ENSMUSP00000032779	Ctsc	Dipeptidyl peptidase 1; Thiol protease. Has dipeptidylpeptidase activity. Can act as both an exopeptidase and endopeptidase. Can degrade glucagon. Plays a role in the generation of cytotoxic lymphocyte effector function
172	Ctsd	10090.ENSMUSP00000121203	Ctsd	Cathepsin D; Acid protease active in intracellular protein breakdown. Plays a role in APP processing following cleavage and activation by ADAM30 which leads to APP degradation; Belongs to the peptidase A1 family
173	Ctsg	10090.ENSMUSP00000015583	Ctsg	Cathepsin G; This vimentin-specific protease may regulate the reorganization of vimentin filaments, occurring during cell differentiation, movement and mitosis
174	Ctss	10090.ENSMUSP00000015667	Ctss	Cathepsin S; Thiol protease. Key protease responsible for the removal of the invariant chain from MHC class II molecules. The bond- specificity of this proteinase is in part similar to the specificities of cathepsin L and cathepsin N; Belongs to the peptidase C1 family
175	Cx3cr1	10090.ENSMUSP00000063986	Cx3cr1	CX3C chemokine receptor 1; Receptor for the CX3C chemokine fractalkine (CX3CL1); binds to CX3CL1 and mediates both its adhesive and migratory functions
176	Cxcl10	10090.ENSMUSP00000047646	Cxcl10	C-X-C motif chemokine 10; In addition to its role as a proinflammatory cytokine, may participate in T-cell effector function and perhaps T-cell development; Belongs to the intercrine alpha (chemokine CxC) family
177	Cxcl11	10090.ENSMUSP00000052444	Cxcr3	C-X-C chemokine receptor type 3; Receptor for the C-X-C chemokine CXCL9, CXCL10 and CXCL11 and mediates the proliferation, survival and angiogenic activity of mesangial cells through a heterotrimeric G-protein signaling pathway. Probably promotes cell chemotaxis response (By similarity). Binds to CCL21
178	Cxcl12	10090.ENSMUSP00000072800	Cxcl12	Stromal cell-derived factor 1; Chemoattractant active on T-lymphocytes, monocytes, but not neutrophils. Activates the C-X-C chemokine receptor CXCR4 to induce a rapid and transient rise in the level of intracellular calcium ions and chemotaxis. Also binds to atypical chemokine receptor ACKR3, which activates the beta-arrestin pathway and acts as a scavenger receptor for SDF-1. Acts as a positive …
179	Cxcl13	10090.ENSMUSP00000023840	Cxcl13	C-X-C motif chemokine 13; Strongly chemotactic for B-lymphocytes, weakly for spleen monocytes and macrophages but no chemotactic activity for granulocytes. Binds to BLR1/CXCR5. May play a role in directing the migration of B-lymphocytes to follicles in secondary lymphoid organs
180	Cxcl16	10090.ENSMUSP00000019064	Cxcl16	C-X-C motif chemokine 16; Induces a strong chemotactic response. Induces calcium mobilization. Binds to CXCR6/Bonzo. Also acts as a scavenger receptor on macrophages, which specifically binds to OxLDL (oxidized low density lipoprotein), suggesting that it may be involved in pathophysiology such as atherogenesis; Belongs to the intercrine alpha (chemokine CxC) family
181	Cxcl5	10090.ENSMUSP00000031318	Cxcl5	C-X-C motif chemokine 5; May participate in the recruitment of inflammatory cells by injured or infected tissue. GCP-2(1-78) and, more potent, GCP- 2(9-78) attract neutrophils and are involved in neutrophil activation
182	Cxcl9	10090.ENSMUSP00000108716	Cxcl9	C-X-C motif chemokine 9; May be a cytokine that affects the growth, movement, or activation state of cells that participate in immune and inflammatory response
183	Cxxc5	10090.ENSMUSP00000054307	Cxxc5	CXXC-type zinc finger protein 5; May indirectly participate in activation of the NF- kappa-B and MAPK pathways. Acts as a mediator of BMP4-mediated modulation of canonical Wnt signaling activity in neural stem cells. Required for DNA damage-induced ATM phosphorylation, p53 activation and cell cycle arrest. Involved in myelopoiesis (By similarity). Binds to the oxygen responsive element of COX4I2 …
184	Cybb	10090.ENSMUSP00000015484	Cybb	Cytochrome b-245 heavy chain; Critical component of the membrane-bound oxidase of phagocytes that generates superoxide. It is the terminal component of a respiratory chain that transfers single electrons from cytoplasmic NADPH across the plasma membrane to molecular oxygen on the exterior. Also functions as a voltage-gated proton channel that mediates the H(+) currents of resting phagocytes
185	Cybrd1	10090.ENSMUSP00000028403	Cybrd1	Cytochrome b reductase 1; Ferric-chelate reductase that reduces Fe(3+) to Fe(2+). Present at the brush border of duodenal enterocytes where it probably reduces dietary Fe(3+) thereby facilitating its transport into the mucosal cells. Uses ascorbate as electron donor. May be involved in extracellular ascorbate recycling in erythrocyte membranes. May also act as a ferrireductase in airway epithelia…
186	Cyp2c29	10090.ENSMUSP00000003137	Cyp2c29	Cytochrome P450 2C29; Metabolizes arachidonic acid to produce 14,15-cis- epoxyeicosatrienoic acid (EET)
187	Cyp2c39	10090.ENSMUSP00000025968	Cyp2c39	Cytochrome P450 2C39; Metabolizes arachidonic acid to produce 14,15-cis- epoxyeicosatrienoic acid (EET); Belongs to the cytochrome P450 family
188	Cyp2c50	10090.ENSMUSP00000079065	Cyp2c50	Cytochrome P450 2C50; Metabolizes arachidonic acid to several midchain and omega-terminal hydroxyeicosatetraenoic acids (HETE)
189	Cyp2c70	10090.ENSMUSP00000060584	Cyp2c70	Cytochrome P450 2C70; Cytochromes P450 are a group of heme-thiolate monooxygenases. In liver microsomes, this enzyme is involved in an NADPH-dependent electron transport pathway. It oxidizes a variety of structurally unrelated compounds, including steroids, fatty acids, and xenobiotics
190	Cyp2d22	10090.ENSMUSP00000023083	Cyp2d22	Cytochrome P450, family 2, subfamily d, polypeptide 22
191	Cyp39a1	10090.ENSMUSP00000130073	Cyp39a1	24-hydroxycholesterol 7-alpha-hydroxylase; Involved in the bile acid metabolism. Has a preference for 24-hydroxycholesterol, and converts it into a 7-alpha- hydroxylated product
192	Cyp3a25	10090.ENSMUSP00000065585	Cyp3a25	Cytochrome P450 3A25; Cytochromes P450 are a group of heme-thiolate monooxygenases. In liver microsomes, this enzyme is involved in an NADPH-dependent electron transport pathway. It oxidizes a variety of structurally unrelated compounds, including steroids, fatty acids, and xenobiotics
194	Cyp4f18	10090.ENSMUSP00000003574	Cyp4f18	Leukotriene-B(4) omega-hydroxylase 2; Cytochromes P450 are a group of heme-thiolate monooxygenases. This enzyme requires molecular oxygen and NADPH for the omega-hydroxylation of LTB4, a potent chemoattractant for polymorphonuclear leukocytes
195	Cysltr2	10090.ENSMUSP00000040715	Cysltr2	Cysteinyl leukotriene receptor 2; Receptor for cysteinyl leukotrienes. The response is mediated via a G-protein that activates a phosphatidylinositol- calcium second messenger system. The rank order of affinities for the leukotrienes is LTC4 = LTD4 >> LTE4
196	D430019H16Rik	10090.ENSMUSP00000137376	mCG_1155	RIKEN cDNA D430019H16 gene
197	D930048N14Rik	10090.ENSMUSP00000069562	ENSMUSG00000052563	RIKEN cDNA D930048N14 gene
198	Daam2	10090.ENSMUSP00000052085	Daam2	Dishevelled associated activator of morphogenesis 2
199	Dact3	10090.ENSMUSP00000104133	Dact3	Dapper homolog 3; May be involved in regulation of intracellular signaling pathways during development. Specifically thought to play a role in canonical and/or non-canonical Wnt signaling pathways through interaction with DSH (Dishevelled) family proteins (By similarity); Belongs to the dapper family
200	Dapl1	10090.ENSMUSP00000028369	Dapl1	Death-associated protein-like 1; May play a role in the early stages of epithelial differentiation or in apoptosis
201	Dclk1	10090.ENSMUSP00000050034	Dclk1	Serine/threonine-protein kinase DCLK1; Probable kinase that may be involved in a calcium- signaling pathway controlling neuronal migration in the developing brain. May also participate in functions of the mature nervous system (By similarity)
202	Dct	10090.ENSMUSP00000022725	Dct	L-dopachrome tautomerase; Catalyzes the conversion of L-dopachrome into 5,6- dihydroxyindole-2-carboxylic acid (DHICA). Involved in regulating eumelanin and phaeomelanin levels
204	Deptor	10090.ENSMUSP00000094167	Deptor	DEP domain-containing mTOR-interacting protein; Negative regulator of the mTORC1 and mTORC2 signaling pathways. Inhibits the kinase activity of both complexes (By similarity)
205	Dgka	10090.ENSMUSP00000026414	Dgka	Diacylglycerol kinase alpha; Upon cell stimulation converts the second messenger diacylglycerol into phosphatidate, initiating the resynthesis of phosphatidylinositols and attenuating protein kinase C activity
207	Dpt	10090.ENSMUSP00000027861	Dpt	Dermatopontin; Seems to mediate adhesion by cell surface integrin binding. May serve as a communication link between the dermal fibroblast cell surface and its extracellular matrix environment. Enhances TGFB1 activity (By similarity). Inhibits cell proliferation. Accelerates collagen fibril formation, and stabilizes collagen fibrils against low-temperature dissociation; Belongs to the dermatopont…
208	Dpyd	10090.ENSMUSP00000039429	Dpyd	Dihydropyrimidine dehydrogenase [NADP(+)]; Involved in pyrimidine base degradation. Catalyzes the reduction of uracil and thymine (By similarity)
209	Dram1	10090.ENSMUSP00000020249	Dram1	DNA damage-regulated autophagy modulator protein 1; Lysosomal modulator of autophagy that plays a central role in p53/TP53-mediated apoptosis. Not involved in p73/TP73- mediated autophagy (By similarity)
210	Dtx3l	10090.ENSMUSP00000080601	Dtx3l	E3 ubiquitin-protein ligase DTX3L; E3 ubiquitin-protein ligase which, in association with ADP-ribosyltransferase PARP9, plays a role in DNA damage repair and in interferon-mediated antiviral responses. Monoubiquitinates several histones, including histone H2A, H2B, H3 and H4. In response to DNA damage, mediates monoubiquitination of 'Lys-91' of histone H4 (H4K91ub1). The exact role of H4K91ub1 in…
211	Dysf	10090.ENSMUSP00000080579	Dysf	Dysferlin; Key calcium ion sensor involved in the Ca(2+)-triggered synaptic vesicle-plasma membrane fusion. Plays a role in the sarcolemma repair mechanism of both skeletal muscle and cardiomyocytes that permits rapid resealing of membranes disrupted by mechanical stress; Belongs to the ferlin family
212	Eaf2	10090.ENSMUSP00000110477	Eaf2	ELL-associated factor 2; Acts as a transcriptional transactivator of ELL and ELL2 elongation activities (By similarity). Acts as a transcriptional transactivator of TCEA1 elongation activity; Belongs to the EAF family
213	Edaradd	10090.ENSMUSP00000136158	Edaradd	Ectodysplasin-A receptor-associated adapter protein; Adapter protein that interacts with EDAR DEATH domain and couples the receptor to EDA signaling pathway during morphogenesis of ectodermal organs. Mediates the activation of NF- kappa-B (By similarity)
214	Edn3	10090.ENSMUSP00000029030	Edn3	Endothelin-3; Endothelins are endothelium-derived vasoconstrictor peptides
215	Ednrb	10090.ENSMUSP00000126057	Ednrb	Endothelin receptor type B; Non-specific receptor for endothelin 1, 2, and 3. Mediates its action by association with G proteins that activate a phosphatidylinositol-calcium second messenger system. Essential component in the normal development of two neuronal crest-derived cell lineages
216	Efhd2	10090.ENSMUSP00000044502	Efhd2	EF-hand domain-containing protein D2; May regulate B-cell receptor (BCR)-induced immature and primary B-cell apoptosis. Plays a role as negative regulator of the canonical NF-kappa-B-activating branch. Controls spontaneous apoptosis through the regulation of BCL2L1 abundance
217	Efnb2	10090.ENSMUSP00000001319	Efnb2	Ephrin-B2; Cell surface transmembrane ligand for Eph receptors, a family of receptor tyrosine kinases which are crucial for migration, repulsion and adhesion during neuronal, vascular and epithelial development. Binds promiscuously Eph receptors residing on adjacent cells, leading to contact-dependent bidirectional signaling into neighboring cells. The signaling pathway downstream of the receptor…
218	Egr2	10090.ENSMUSP00000041053	Egr2	E3 SUMO-protein ligase EGR2; Sequence-specific DNA-binding transcription factor. Binds to two specific DNA sites located in the promoter region of HOXA4. Binds to the promoter region of ERBB2. May play a role in the regulation of hindbrain segmentation, might act in combination with the Hox network to specify odd and even rhombomeres, and might participate in the control of the expression of some…
219	Elane	10090.ENSMUSP00000038925	Elane	Neutrophil elastase; Medullasin modifies the functions of natural killer cells, monocytes and granulocytes. Inhibits C5a-dependent neutrophil enzyme release and chemotaxis (By similarity)
220	Ephb6	10090.ENSMUSP00000110380	Ephb6	Ephrin type-B receptor 6; Kinase-defective receptor for members of the ephrin-B family. Binds to ephrin-B1 and ephrin-B2. Modulates cell adhesion and migration by exerting both positive and negative effects upon stimulation with ephrin-B2. Inhibits JNK activation, T-cell receptor-induced IL-2 secretion and CD25 expression upon stimulation with ephrin-B2 (By similarity)
221	Epn2	10090.ENSMUSP00000001063	Epn2	Epsin-2; Plays a role in the formation of clathrin-coated invaginations and endocytosis
222	Esm1	10090.ENSMUSP00000040187	Esm1	Endothelial cell-specific molecule 1; Involved in angiogenesis; promotes angiogenic sprouting. May have potent implications in lung endothelial cell-leukocyte interactions (By similarity)
223	F10	10090.ENSMUSP00000068389	F10	Coagulation factor X; Factor Xa is a vitamin K-dependent glycoprotein that converts prothrombin to thrombin in the presence of factor Va, calcium and phospholipid during blood clotting
224	F13a1	10090.ENSMUSP00000048667	F13a1	Coagulation factor XIII A chain; Factor XIII is activated by thrombin and calcium ion to a transglutaminase that catalyzes the formation of gamma-glutamyl- epsilon-lysine cross-links between fibrin chains, thus stabilizing the fibrin clot. Also cross-link alpha-2-plasmin inhibitor, or fibronectin, to the alpha chains of fibrin
225	F7	10090.ENSMUSP00000033820	F7	Coagulation factor VII; Initiates the extrinsic pathway of blood coagulation. Serine protease that circulates in the blood in a zymogen form. Factor VII is converted to factor VIIa by factor Xa, factor XIIa, factor IXa, or thrombin by minor proteolysis. In the presence of tissue factor and calcium ions, factor VIIa then converts factor X to factor Xa by limited proteolysis. Factor VIIa will also …
227	F830016B08Rik	10090.ENSMUSP00000131437	Ifgga4	Interferon-gamma-inducible GTPase Ifgga4 protein; RIKEN cDNA F830016B08 gene
229	Fabp1	10090.ENSMUSP00000064655	Fabp1	Fatty acid-binding protein, liver; Plays a role in lipoprotein-mediated cholesterol uptake in hepatocytes. Binds cholesterol. Binds free fatty acids and their coenzyme A derivatives, bilirubin, and some other small molecules in the cytoplasm. May be involved in intracellular lipid transport
230	Fabp5	10090.ENSMUSP00000029046	Fabp5	Fatty acid-binding protein, epidermal; High specificity for fatty acids. Highest affinity for C18 chain length (By similarity); Belongs to the calycin superfamily. Fatty-acid binding protein (FABP) family
231	Fam129c	10090.ENSMUSP00000123432	Fam129c	Family with sequence similarity 129, member C
232	Fam13a	10090.ENSMUSP00000087304	Fam13a	Protein FAM13A; Family with sequence similarity 13, member A
233	Fam57b	10090.ENSMUSP00000078392	Fam57b	Protein FAM57B; Involved in ceramide synthesis. In vitro, isoform 3 stimulates the production of C16-, C18- and C20-ceramides, isoform 1 slightly increases the levels of C18- and C20-ceramides, while isoform 2 exhibits only minimal activity. May interfere with adipogenesis by stimulating ceramide synthesis
234	Fam72a	10090.ENSMUSP00000068111	Fam72a	Protein FAM72A; May play a role in the regulation of cellular reactive oxygen species metabolism. May participate in cell growth regulation (By similarity); Belongs to the FAM72 family
235	Farp2	10090.ENSMUSP00000112725	Farp2	FERM, ARHGEF and pleckstrin domain-containing protein 2; Functions as guanine nucleotide exchange factor that activates RAC1. May have relatively low activity. Plays a role in the response to class 3 semaphorins and remodeling of the actin cytoskeleton. Plays a role in TNFSF11-mediated osteoclast differentiation, especially in podosome rearrangement and reorganization of the actin cytoskeleton. R…
236	Fbln5	10090.ENSMUSP00000021603	Fbln5	Fibulin-5; Essential for elastic fiber formation, is involved in the assembly of continuous elastin (ELN) polymer and promotes the interaction of microfibrils and ELN (By similarity). Stabilizes and organizes elastic fibers in the skin, lung and vasculature. Promotes adhesion of endothelial cells through interaction of integrins and the RGD motif. Vascular ligand for integrin receptors which may …
237	Fcamr	10090.ENSMUSP00000108096	Fcamr	High affinity immunoglobulin alpha and immunoglobulin mu Fc receptor; Functions as a receptor for the Fc fragment of IgA and IgM. Binds IgA and IgM with high affinity and mediates their endocytosis. May function in the immune response to microbes mediated by IgA and IgM
238	Fcer1g	10090.ENSMUSP00000078875	Fcer1g	High affinity immunoglobulin epsilon receptor subunit gamma; Associates with a variety of FcR alpha chains to form a functional signaling complex. Regulates several aspects of the immune response. The gamma subunit has a critical role in allowing the IgE Fc receptor to reach the cell surface. Also involved in collagen-mediated platelet activation and in neutrophil activation mediated by integrin;…
239	Fcer2a	10090.ENSMUSP00000005678	Fcer2a	Low affinity immunoglobulin epsilon Fc receptor; Low-affinity receptor for immunoglobulin E (IgE) and CR2/CD21. Has essential roles in the regulation of IgE production and in the differentiation of B-cells (it is a B-cell-specific antigen)
240	Fcgr1	10090.ENSMUSP00000029748	Fcgr1	High affinity immunoglobulin gamma Fc receptor I; High affinity receptor for the Fc region of immunoglobulins gamma. Functions in both innate and adaptive immune responses
241	Fcgr3	10090.ENSMUSP00000131938	Fcgr3	Low affinity immunoglobulin gamma Fc region receptor III; Receptor for the Fc region of complexed immunoglobulins gamma. Low affinity receptor which binds to IgG1, IgG2a and IgG2b. Mediates neutrophil activation by IgG complexes redundantly with Fcgr4
242	Fcgr4	10090.ENSMUSP00000077873	Fcgr4	Low affinity immunoglobulin gamma Fc region receptor IV; Receptor for the Fc region of immunoglobulin gamma. Also acts as a receptor for the Fc region of immunoglobulin epsilon. Binds with intermediate affinity to both IgG2a and IgG2b. Can bind to IgG2a and IgG2b monomers. Does not display binding to IgG1 or IgG3. Mediates neutrophil activation by IgG complexes redundantly with Fcgr3. Plays a rol…
243	Fcmr	10090.ENSMUSP00000048303	Faim3	Fas apoptotic inhibitory molecule 3; May play a role in the immune system processes. Protects cells from FAS-, TNF alpha- and FADD-induced apoptosis without increasing expression of the inhibitors of apoptosis BCL2 and BCLXL. Seems to activate an inhibitory pathway that prevents CASP8 activation following FAS stimulation, rather than blocking apoptotic signals downstream. May inhibit FAS-induced …
244	Fcnb	10090.ENSMUSP00000028179	Fcnb	Ficolin-2; May function in innate immunity through activation of the lectin complement pathway. Calcium-dependent and GlcNAc- binding lectin (By similarity); Belongs to the ficolin lectin family
245	Fcrla	10090.ENSMUSP00000036380	Fcrla	Fc receptor-like A; May be implicated in B-cell differentiation and lymphomagenesis
246	Fgfr3	10090.ENSMUSP00000085122	Fgfr3	Fibroblast growth factor receptor 3; Tyrosine-protein kinase that acts as cell-surface receptor for fibroblast growth factors and plays an essential role in the regulation of cell proliferation, differentiation and apoptosis. Plays an essential role in the regulation of chondrocyte differentiation, proliferation and apoptosis, and is required for normal skeleton development. Regulates both osteog…
247	Fgfr4	10090.ENSMUSP00000005452	Fgfr4	Fibroblast growth factor receptor 4; Tyrosine-protein kinase that acts as cell-surface receptor for fibroblast growth factors and plays a role in the regulation of cell proliferation, differentiation and migration, and in regulation of lipid metabolism, bile acid biosynthesis, glucose uptake, vitamin D metabolism and phosphate homeostasis. Required for normal down-regulation of the expression of …
248	Fgg	10090.ENSMUSP00000037018	Fgg	Fibrinogen gamma chain; Together with fibrinogen alpha (FGA) and fibrinogen beta (FGB), polymerizes to form an insoluble fibrin matrix (By similarity). Fibrin has a major function in hemostasis as one of the primary components of blood clots (By similarity). In addition, functions during the early stages of wound repair to stabilize the lesion and guide cell migration during re- epithelialization…
249	Fgl2	10090.ENSMUSP00000046131	Fgl2	Fibroleukin; Converts prothrombin to thrombin
250	Fmod	10090.ENSMUSP00000035489	Fmod	Fibromodulin; Affects the rate of fibrils formation. May have a primary role in collagen fibrillogenesis
251	Foxh1	10090.ENSMUSP00000036591	Foxh1	Forkhead box protein H1; Transcriptional activator. Recognizes and binds to the DNA sequence 5'-TGT[GT][GT]ATT-3'. Required for induction of the goosecoid (GSC) promoter by TGF-beta or activin signaling. Forms a transcriptionally active complex containing FOXH1/SMAD2/SMAD4 on a site on the GSC promoter called TARE (TGF-beta/activin response element)
252	Fpr1	10090.ENSMUSP00000052894	Fpr1	fMet-Leu-Phe receptor; High affinity receptor for N-formyl-methionyl peptides (fMLP), which are powerful neutrophil chemotactic factors. Binding of fMLP to the receptor stimulates intracellular calcium mobilization and superoxide anion release. This response is mediated via a G-protein that activates a phosphatidylinositol- calcium second messenger system
253	Fpr2	10090.ENSMUSP00000065799	Fpr2	Formyl peptide receptor 2; High affinity receptor for N-formyl-methionyl peptides (FMLP), which are powerful neutrophils chemotactic factors. Stimulate chemotaxis in immune cells to site of infection or tissue damage upon recognition of several ligands, such as FMLP, or ligand involved in cell damage, disease or inflammation
254	Fras1	10090.ENSMUSP00000043250	Fras1	Extracellular matrix protein FRAS1; Fraser syndrome 1 homolog (human); Belongs to the FRAS1 family
255	Fsd1l	10090.ENSMUSP00000124002	Fsd1l	FSD1-like protein; Fibronectin type III and SPRY domain containing 1-like
256	Fuom	10090.ENSMUSP00000026539	Fuom	Fucose mutarotase; Involved in the interconversion between alpha- and beta- L-fucoses. L-Fucose (6-deoxy-L-galactose) exists as alpha-L-fucose (29.5%) and beta-L-fucose (70.5%), the beta-form is metabolized through the salvage pathway. GDP-L-fucose formed either by the de novo or salvage pathways is transported into the endoplasmic reticulum, where it serves as a substrate for N- and O- glycosyla…
257	Fxyd1	10090.ENSMUSP00000048460	Fxyd1	Phospholemman; Associates with and regulates the activity of the sodium/potassium-transporting ATPase (NKA) which transports Na(+) out of the cell and K(+) into the cell. Inhibits NKA activity in its unphosphorylated state and stimulates activity when phosphorylated (By similarity). Reduces glutathionylation of the NKA beta-1 subunit ATP1B1, thus reversing glutathionylation-mediated inhibition of…
258	Fzd7	10090.ENSMUSP00000109884	Fzd7	Frizzled-7; Receptor for Wnt proteins. Most of frizzled receptors are coupled to the beta-catenin canonical signaling pathway, which leads to the activation of disheveled proteins, inhibition of GSK- 3 kinase, nuclear accumulation of beta-catenin and activation of Wnt target genes. A second signaling pathway involving PKC and calcium fluxes has been seen for some family members, but it is not yet…
259	G6pc	10090.ENSMUSP00000019469	G6pc	Glucose-6-phosphatase; Hydrolyzes glucose-6-phosphate to glucose in the endoplasmic reticulum. Forms with the glucose-6-phosphate transporter (SLC37A4/G6PT) the complex responsible for glucose production through glycogenolysis and gluconeogenesis. Hence, it is the key enzyme in homeostatic regulation of blood glucose levels
260	Gab2	10090.ENSMUSP00000004622	Gab2	GRB2-associated-binding protein 2; Adapter protein which acts downstream of several membrane receptors including cytokine, antigen, hormone, cell matrix and growth factor receptors to regulate multiple signaling pathways. Regulates osteoclast differentiation mediating the TNFRSF11A/RANK signaling. In allergic response, it plays a role in mast cells activation and degranulation through PI-3-kinase…
261	Gas1	10090.ENSMUSP00000064555	Gas1	Growth arrest-specific protein 1; Specific growth arrest protein involved in growth suppression. Blocks entry to S phase. Prevents cycling of normal and transformed cells
262	Gatm	10090.ENSMUSP00000028624	Gatm	Glycine amidinotransferase, mitochondrial; Catalyzes the biosynthesis of guanidinoacetate, the immediate precursor of creatine. Creatine plays a vital role in energy metabolism in muscle tissues. May play a role in embryonic and central nervous system development
263	Gbgt1	10090.ENSMUSP00000127071	Gbgt1	Globoside alpha-1,3-N-acetylgalactosaminyltransferase 1; Catalyzes the formation of Forssman glycolipid via the addition of N-acetylgalactosamine (GalNAc) in alpha-1,3-linkage to GalNAcb-1,3Gala-1,4Galb-1,4GlcCer (Gb4Cer). Forssman glycolipid (also called Forssman antigen; FG) probably serves for adherence of some pathogens. Conversely, it diminishes Shiga toxins susceptibility; Belongs to the gl…
264	Gbp10	10090.ENSMUSP00000062528	Gbp6	Guanylate binding protein 6
265	Gbp11	10090.ENSMUSP00000062528	Gbp6	Guanylate binding protein 6
266	Gbp2	10090.ENSMUSP00000132435	Gbp2	Guanylate-binding protein 2; Hydrolyzes GTP to GMP in 2 consecutive cleavage reactions, but the major reaction product is GDP (By similarity). Exhibits antiviral activity against influenza virus. Promote oxidative killing and deliver antimicrobial peptides to autophagolysosomes, providing broad host protection against different pathogen classes (By similarity); Belongs to the TRAFAC class dynamin…
267	Gbp2b	10090.ENSMUSP00000029936	Gbp5	Guanylate-binding protein 1; Hydrolyzes GTP to GMP in 2 consecutive cleavage reactions. Exhibits antiviral activity against influenza virus (By similarity). Promote oxidative killing and deliver antimicrobial peptides to autophagolysosomes, providing broad host protection against different pathogen classes; Belongs to the TRAFAC class dynamin-like GTPase superfamily. GB1/RHD3-type GTPase family. …
268	Gbp3	10090.ENSMUSP00000101828	Gbp3	Guanylate-binding protein 4; Binds GTP, GDP and GMP. Hydrolyzes GTP very efficiently; GDP rather than GMP is the major reaction product. Plays a role in erythroid differentiation
269	Gbp4	10090.ENSMUSP00000098522	Gbp4	Guanylate binding protein 4
270	Gbp5	10090.ENSMUSP00000029936	Gbp5	Guanylate-binding protein 1; Hydrolyzes GTP to GMP in 2 consecutive cleavage reactions. Exhibits antiviral activity against influenza virus (By similarity). Promote oxidative killing and deliver antimicrobial peptides to autophagolysosomes, providing broad host protection against different pathogen classes; Belongs to the TRAFAC class dynamin-like GTPase superfamily. GB1/RHD3-type GTPase family. …
271	Gbp6	10090.ENSMUSP00000062528	Gbp6	Guanylate binding protein 6
272	Gbp7	10090.ENSMUSP00000049104	Gbp7	Guanylate binding protein 7
273	Gbp8	10090.ENSMUSP00000031235	Gbp8	Guanylate-binding protein 8
274	Gc	10090.ENSMUSP00000046636	Gc	Vitamin D-binding protein; Involved in vitamin D transport and storage, scavenging of extracellular G-actin, enhancement of the chemotactic activity of C5 alpha for neutrophils in inflammation and macrophage activation
275	Gca	10090.ENSMUSP00000028257	Gca	Grancalcin; Calcium-binding protein that may play a role in the adhesion of neutrophils to fibronectin. May play a role in the formation of focal adhesions
276	Gdf10	10090.ENSMUSP00000128621	Gdf10	Growth/differentiation factor 10; Growth factor involved in osteogenesis and adipogenesis. Plays an inhibitory role in the process of osteoblast differentiation via SMAD2/3 pathway. Plays an inhibitory role in the process of adipogenesis
277	Gdf3	10090.ENSMUSP00000032211	Gdf3	Growth/differentiation factor 3; Growth factor involved in early embryonic development and adipose-tissue homeostasis. During embryogenesis controls formation of anterior visceral endoderm and mesoderm and the establishment of anterior-posterior identity through a receptor complex comprising the receptor ACVR1B and the coreceptor TDGF1/Cripto. Regulates adipose-tissue homeostasis and energy balan…
278	Gjb1	10090.ENSMUSP00000062723	Gjb1	Gap junction beta-1 protein; One gap junction consists of a cluster of closely packed pairs of transmembrane channels, the connexons, through which materials of low MW diffuse from one cell to a neighboring cell; Belongs to the connexin family. Beta-type (group I) subfamily
279	Gk	10090.ENSMUSP00000021114	Galk1	Galactokinase; Major enzyme for galactose metabolism; Belongs to the GHMP kinase family. GalK subfamily
280	Gla	10090.ENSMUSP00000033621	Gla	Galactosidase, alpha
281	Gls2	10090.ENSMUSP00000047376	Gls2	Glutaminase liver isoform, mitochondrial; Plays an important role in the regulation of glutamine catabolism. Promotes mitochondrial respiration and increases ATP generation in cells by catalyzing the synthesis of glutamate and alpha-ketoglutarate. Increases cellular anti-oxidant function via NADH and glutathione production (By similarity); Belongs to the glutaminase family
282	Gm10134	10090.ENSMUSP00000082978	Gm10134	Predicted gene 10134
284	Gm10553	10090.ENSMUSP00000137265	Gm10553	Predicted gene 10553
289	Gm12185	10090.ENSMUSP00000092049	Gm12185	Similar to T-cell specific GTPase; Predicted gene 12185
295	Gm15056	10090.ENSMUSP00000119300	Gm15056	Predicted gene 15056
305	Gm17334	10090.ENSMUSP00000128262	Gm17334	Predicted gene, 17334
310	Gm21188	10090.ENSMUSP00000137602	Gm21188	Predicted gene, 21188
311	Gm21370	10090.ENSMUSP00000137272	Gm21370	Predicted gene, 21370
324	Gm4070	10090.ENSMUSP00000102377	Gm4070	Interferon-induced very large GTPase 1; Predicted gene 4070
330	Gm4841	10090.ENSMUSP00000087727	Gm4841	Interferon-gamma-inducible GTPase Ifgga3 protein; Predicted gene 4841
333	Gm4951	10090.ENSMUSP00000031549	Gm4951	Interferon-gamma-inducible GTPase Ifgga2 protein; Predicted gene 4951
334	Gm5431	10090.ENSMUSP00000104835	Gm5431	Predicted gene 5431
344	Gm9747	10090.ENSMUSP00000023262	Gm9747	Hypothetical secreted protein SST7; Predicted gene 9747
346	Gnmt	10090.ENSMUSP00000002846	Gnmt	Glycine N-methyltransferase; Catalyzes the methylation of glycine by using S- adenosylmethionine (AdoMet) to form N-methylglycine (sarcosine) with the concomitant production of S-adenosylhomocysteine (AdoHcy). Possible crucial role in the regulation of tissue concentration of AdoMet and of metabolism of methionine (By similarity); Belongs to the class I-like SAM-binding methyltransferase superfam…
348	Gpr141	10090.ENSMUSP00000066921	Gpr141	Probable G-protein coupled receptor 141; Orphan receptor
349	Gpr183	10090.ENSMUSP00000052404	Gpr183	G-protein coupled receptor 183; G-protein coupled receptor expressed in lymphocytes that acts as a chemotactic receptor for B-cells, T-cells, splenic dendritic cells, monocytes/macrophages and astrocytes. Receptor for oxysterol 7-alpha,25-dihydroxycholesterol (7-alpha,25-OHC) and other related oxysterols. Mediates cell positioning and movement of a number of cells by binding the 7-alpha,25-OHC li…
350	Gpr4	10090.ENSMUSP00000061243	Gpr4	G-protein coupled receptor 4; Proton-sensing receptor coupled to several G-proteins, including G(s), G(13) and G(q)/G(11) proteins, leading to cAMP production
351	Gpr84	10090.ENSMUSP00000078753	Gpr84	G-protein coupled receptor 84; Receptor for medium-chain free fatty acid (FFA) with carbon chain lengths of C9 to C14. Capric acid (C10:0), undecanoic acid (C11:0) and lauric acid (C12:0) are the most potent agonists. Not activated by short-chain and long-chain saturated and unsaturated FFAs. Activation by medium-chain free fatty acid is coupled to a pertussis toxin sensitive G(i/o) protein pathw…
352	Grem1	10090.ENSMUSP00000097170	Grem1	Gremlin-1; Cytokine that may play an important role during carcinogenesis and metanephric kidney organogenesis, as BMP a antagonist required for early limb outgrowth and patterning in maintaining the FGF4-SHH feedback loop. Down-regulates the BMP4 signaling in a dose- dependent manner. Antagonist of BMP2; inhibits BMP2-mediated differentiation of osteoblasts (in vitro) (By similarity). Acts as in…
353	Gsta3	10090.ENSMUSP00000027067	Gsta3	Glutathione S-transferase A3; Conjugation of reduced glutathione to a wide number of exogenous and endogenous hydrophobic electrophiles. This GST has a high catalytic activity for aflatoxin B1-8,9 epoxide
354	Gzmb	10090.ENSMUSP00000015581	Gzmb	Granzyme B(G,H); This enzyme is necessary for target cell lysis in cell- mediated immune responses. It cleaves after Asp. Seems to be linked to an activation cascade of caspases (aspartate-specific cysteine proteases) responsible for apoptosis execution. Cleaves caspase-3, -7, -9 and 10 to give rise to active enzymes mediating apoptosis (By similarity)
355	Gzmk	10090.ENSMUSP00000044512	Gzmk	Granzyme K
357	H2-M2	10090.ENSMUSP00000016427	H2-M2	Histocompatibility 2, M region locus 2; Belongs to the MHC class I family
359	H2-T22	10090.ENSMUSP00000078927	H2-T22	Histocompatibility 2, T region locus 22; Belongs to the MHC class I family
360	Haao	10090.ENSMUSP00000000687	Haao	3-hydroxyanthranilate 3,4-dioxygenase; Catalyzes the oxidative ring opening of 3- hydroxyanthranilate to 2-amino-3-carboxymuconate semialdehyde, which spontaneously cyclizes to quinolinate; Belongs to the 3-HAO family
361	Hc	10090.ENSMUSP00000028233	Hc	Complement C5; Activation of C5 by a C5 convertase initiates the spontaneous assembly of the late complement components, C5-C9, into the membrane attack complex. C5b has a transient binding site for C6. The C5b-C6 complex is the foundation upon which the lytic complex is assembled
362	Hcar2	10090.ENSMUSP00000054104	Hcar2	Hydroxycarboxylic acid receptor 2; Acts as a high affinity receptor for both nicotinic acid (also known as niacin) and (D)-beta-hydroxybutyrate and mediates increased adiponectin secretion and decreased lipolysis through G(i)-protein-mediated inhibition of adenylyl cyclase. This pharmacological effect requires nicotinic acid doses that are much higher than those provided by a normal diet. Mediate…
363	Hdc	10090.ENSMUSP00000028838	Hdc	Histidine decarboxylase; Catalyzes the biosynthesis of histamine from histidine
364	Hepacam2	10090.ENSMUSP00000058882	Hepacam2	HEPACAM family member 2; Required during prometaphase for centrosome maturation. Following poly-ADP-ribosylation (PARsylation) by TNKS, translocates from the Golgi apparatus to mitotic centrosomes and plays a key role in the formation of robust microtubules for prompt movement of chromosomes: anchors AKAP9/CG-NAP, a scaffold protein of the gamma-tubulin ring complex and promotes centrosome matura…
365	Hey1	10090.ENSMUSP00000038014	Hey1	Hairy/enhancer-of-split related with YRPW motif protein 1; Transcriptional repressor which binds preferentially to the canonical E box sequence 5'-CACGTG-3'. Downstream effector of Notch signaling required for cardiovascular development. Specifically required for the Notch-induced endocardial epithelial to mesenchymal transition, which is itself criticial for cardiac valve and septum development.…
366	Heyl	10090.ENSMUSP00000040576	Heyl	Hairy/enhancer-of-split related with YRPW motif-like protein; Transcriptional repressor which binds preferentially to the canonical E box sequence 5'-CACGTG-3' (By similarity). Downstream effector of Notch signaling required for cardiovascular development. Specifically required for the Notch-induced endocardial epithelial to mesenchymal transition, which is itself criticial for cardiac valve and …
367	Hk2	10090.ENSMUSP00000000642	Hk2	Hexokinase-2; Hexokinase 2
368	Hk3	10090.ENSMUSP00000051215	Hk3	Hexokinase-3; Hexokinase 3; Belongs to the hexokinase family
369	Hmgcs2	10090.ENSMUSP00000088249	Hmgcs2	Hydroxymethylglutaryl-CoA synthase, mitochondrial; This enzyme condenses acetyl-CoA with acetoacetyl-CoA to form HMG-CoA, which is the substrate for HMG-CoA reductase
370	Hoxa9	10090.ENSMUSP00000046939	Hoxa9	Homeobox protein Hox-A9; Sequence-specific transcription factor which is part of a developmental regulatory system that provides cells with specific positional identities on the anterior-posterior axis. Required for induction of E-selectin and VCAM-1, on the endothelial cells surface at sites of inflammation (By similarity); Belongs to the Abd-B homeobox family
371	Hpd	10090.ENSMUSP00000031398	Hpd	4-hydroxyphenylpyruvate dioxygenase; Key enzyme in the degradation of tyrosine; Belongs to the 4HPPD family
373	Hs3st3a1	10090.ENSMUSP00000055930	Hs3st3a1	Heparan sulfate glucosamine 3-O-sulfotransferase 3A1; Sulfotransferase that utilizes 3'-phospho-5'-adenylyl sulfate (PAPS) to catalyze the transfer of a sulfo group to an N- unsubstituted glucosamine linked to a 2-O-sulfo iduronic acid unit on heparan sulfate. Catalyzes the O-sulfation of glucosamine in IdoUA2S-GlcNS and also in IdoUA2S-GlcNH2. Unlike 3-OST-1, does not convert non-anticoagulant h…
374	Hs3st3b1	10090.ENSMUSP00000091647	Hs3st3b1	Heparan sulfate glucosamine 3-O-sulfotransferase 3B1; Sulfotransferase that utilizes 3'-phospho-5'-adenylyl sulfate (PAPS) to catalyze the transfer of a sulfo group to an N- unsubstituted glucosamine linked to a 2-O-sulfo iduronic acid unit on heparan sulfate. Catalyzes the O-sulfation of glucosamine in IdoUA2S-GlcNS and also in IdoUA2S-GlcNH2. Unlike 3-OST-1, does not convert non-anticoagulant h…
376	Htr7	10090.ENSMUSP00000126847	Htr7	5-hydroxytryptamine receptor 7; This is one of the several different receptors for 5- hydroxytryptamine (serotonin), a biogenic hormone that functions as a neurotransmitter, a hormone, and a mitogen. The activity of this receptor is mediated by G proteins that stimulate adenylate cyclase
377	Htra3	10090.ENSMUSP00000084910	Htra3	Serine protease HTRA3; Serine protease that cleaves beta-casein/CSN2 as well as several extracellular matrix (ECM) proteoglycans such as decorin/DCN, biglycan/BGN and fibronectin/FN1. Inhibits signaling mediated by TGF-beta family proteins possibly indirectly by degradation of these ECM proteoglycans. May act as a tumor suppressor. Negatively regulates, in vitro, trophoblast invasion during place…
379	Id3	10090.ENSMUSP00000008016	Id3	DNA-binding protein inhibitor ID-3; Transcriptional regulator (lacking a basic DNA binding domain) which negatively regulates the basic helix-loop-helix (bHLH) transcription factors by forming heterodimers and inhibiting their DNA binding and transcriptional activity. Implicated in regulating a variety of cellular processes, including cellular growth, senescence, differentiation, apoptosis, angio…
380	Ifi202b	10090.ENSMUSP00000000266	Ifi202b	Interferon-activable protein 202; Inhibits the transcriptional activity of several transcription factors, including NF-kappa-B p50 and p65, FOS, JUN, E2F1, E2F4, MYOD1 and myogenin. Has anti-apoptotic effects due to inhibition of the transcriptional activity of p53. Binds dsDNA in the cytosol. Is involved in innate immune response and has anti- inflammatory activity. Inhibits caspase activation i…
381	Ifi204	10090.ENSMUSP00000106845	Ifi204	Interferon-activable protein 204; Inhibits the transcription of ribosomal RNA. May inhibit DNA binding by UBTF. Inhibits cell growth via p53/TP53 and RB1- dependent and independent pathways. Acts as a coactivator of RUNX2 during osteogenesis. May be involved in macrophage differentiation. Enables skeletal muscle and cardiac myocyte differentiation by sequestring Id proteins in the cytosol and pro…
382	Ifi44	10090.ENSMUSP00000029671	Ifi44	Interferon-induced protein 44; This protein aggregates to form microtubular structures
383	Ifi47	10090.ENSMUSP00000104825	Ifi47	Interferon gamma inducible protein 47
384	Ifng	10090.ENSMUSP00000063800	Ifng	Interferon gamma; Produced by lymphocytes activated by specific antigens or mitogens. IFN-gamma, in addition to having antiviral activity, has important immunoregulatory functions. It is a potent activator of macrophages, it has antiproliferative effects on transformed cells and it can potentiate the antiviral and antitumor effects of the type I interferons
385	Igfbp2	10090.ENSMUSP00000046610	Igfbp2	Insulin-like growth factor-binding protein 2; Inhibits IGF-mediated growth and developmental rates (By similarity). IGF-binding proteins prolong the half-life of the IGFs and have been shown to either inhibit or stimulate the growth promoting effects of the IGFs on cell culture. They alter the interaction of IGFs with their cell surface receptors
386	Igfbp3	10090.ENSMUSP00000020702	Igfbp3	Insulin-like growth factor-binding protein 3; IGF-binding proteins prolong the half-life of the IGFs and have been shown to either inhibit or stimulate the growth promoting effects of the IGFs on cell culture. They alter the interaction of IGFs with their cell surface receptors. Also exhibits IGF-independent antiproliferative and apoptotic effects mediated by its receptor TMEM219/IGFBP-3R
387	Igfbp5	10090.ENSMUSP00000027377	Igfbp5	Insulin-like growth factor-binding protein 5; IGF-binding proteins prolong the half-life of the IGFs and have been shown to either inhibit or stimulate the growth promoting effects of the IGFs on cell culture. They alter the interaction of IGFs with their cell surface receptors
389	Ighe	10090.ENSMUSP00000118012	Ighe	Ig epsilon chain C region; Immunoglobulin heavy constant epsilon
392	Ighg2c	10090.ENSMUSP00000100212	Ighg2c	Ig gamma-2A chain C region secreted form; Immunoglobulin heavy constant gamma 2C
444	Iglc2	10090.ENSMUSP00000100464	Iglc2	Ig lambda-2 chain C region; Immunoglobulin lambda constant 2
446	Igsf6	10090.ENSMUSP00000039059	Igsf6	Immunoglobulin superfamily, member 6
447	Igtp	10090.ENSMUSP00000047356	Igtp	Interferon gamma induced GTPase
448	Iigp1	10090.ENSMUSP00000032473	Iigp1	Interferon-inducible GTPase 1; GTPase with low activity. Has higher affinity for GDP than for GTP. Plays a role in resistance to intracellular pathogens. Required for disruption of the parasitophorous vacuole formed following T.gondii infection and subsequent killing of the parasite. Mediates resistance to C.trachomatis infection by targeting bacterial inclusions to autophagosomes for subsequent …
449	Il12rb1	10090.ENSMUSP00000000808	Il12rb1	Interleukin-12 receptor subunit beta-1; Functions as an interleukin receptor which binds interleukin-12 with low affinity and is involved in IL12 transduction. Associated with IL12RB2 it forms a functional, high affinity receptor for IL12. Associates also with IL23R to form the interleukin-23 receptor which functions in IL23 signal transduction probably through activation of the Jak-Stat signalin…
450	Il12rb2	10090.ENSMUSP00000010605	Il12rb2	Interleukin-12 receptor subunit beta-2; Receptor for interleukin-12. This subunit is the signaling component coupling to the JAK2/STAT4 pathway. Promotes the proliferation of T-cells as well as NK cells. Induces the promotion of T-cells towards the Th1 phenotype by strongly enhancing IFN-gamma production. Can also activate STAT3
451	Il18bp	10090.ENSMUSP00000091685	Il18bp	Interleukin-18-binding protein; Binds to IL-18 and inhibits its activity. Functions as an inhibitor of the early TH1 cytokine response (By similarity)
452	Il1a	10090.ENSMUSP00000028882	Il1a	Interleukin-1 alpha; Produced by activated macrophages, IL-1 stimulates thymocyte proliferation by inducing IL-2 release, B-cell maturation and proliferation, and fibroblast growth factor activity. IL-1 proteins are involved in the inflammatory response, being identified as endogenous pyrogens, and are reported to stimulate the release of prostaglandin and collagenase from synovial cells
453	Il1rn	10090.ENSMUSP00000110126	Il1rn	Interleukin-1 receptor antagonist protein; Inhibits the activity of interleukin-1 by binding to receptor IL1R1 and preventing its association with the coreceptor IL1RAP for signaling. Has no interleukin-1 like activity; Belongs to the IL-1 family
454	Il21	10090.ENSMUSP00000029273	Il21	Interleukin-21; Cytokine with immunoregulatory activity. May promote the transition between innate and adaptive immunity. Induces the production of IgG(1) and IgG(3) in B-cells. May play a role in proliferation and maturation of natural killer (NK) cells in synergy with IL15. May regulate proliferation of mature B- and T- cells in response to activating stimuli. In synergy with IL15 and IL18 stim…
455	Il27	10090.ENSMUSP00000054637	Il27	Interleukin-27 subunit alpha; Associates with EBI3 to form the IL-27 interleukin, a heterodimeric cytokine which functions in innate immunity. IL-27 has pro- and anti-inflammatory properties, that can regulate T- helper cell development, suppress T-cell proliferation, stimulate cytotoxic T-cell activity, induce isotype switching in B-cells, and that has diverse effects on innate immune cells. Amo…
456	Il5ra	10090.ENSMUSP00000129781	Il5ra	Interleukin-5 receptor subunit alpha; This is the receptor for interleukin-5. The alpha chain binds to IL5
457	Il7	10090.ENSMUSP00000126219	Il7	Interleukin-7; Hematopoietic growth factor capable of stimulating the proliferation of lymphoid progenitors. It is important for proliferation during certain stages of B-cell maturation
458	Il7r	10090.ENSMUSP00000003981	Il7r	Interleukin-7 receptor subunit alpha; Receptor for interleukin-7. Also acts as a receptor for thymic stromal lymphopoietin (TSLP)
459	Inhba	10090.ENSMUSP00000047894	Inhba	Inhibin beta A chain; Inhibins and activins inhibit and activate, respectively, the secretion of follitropin by the pituitary gland. Inhibins/activins are involved in regulating a number of diverse functions such as hypothalamic and pituitary hormone secretion, gonadal hormone secretion, germ cell development and maturation, erythroid differentiation, insulin secretion, nerve cell survival, embry…
460	Insl6	10090.ENSMUSP00000054488	Insl6	Insulin-like peptide INSL6; May have a role in sperm development and fertilization
461	Irf1	10090.ENSMUSP00000104548	Irf1	Interferon regulatory factor 1; Transcriptional regulator which displays a remarkable functional diversity in the regulation of cellular responses. These include the regulation of IFN and IFN-inducible genes, host response to viral and bacterial infections, regulation of many genes expressed during hematopoiesis, inflammation, immune responses and cell proliferation and differentiation, regulatio…
462	Irgm1	10090.ENSMUSP00000050446	Irgm1	Immunity-related GTPase family M protein 1; Putative GTPase which is required for IFNG-mediated clearance of acute protozoan and bacterial infections. Functions in innate immune response probably through regulation of autophagy. May regulate proinflammatory cytokine production and prevent endotoxemia upon infection. Required for macrophage motility and possibly also for adhesion; Belongs to the T…
463	Irgm2	10090.ENSMUSP00000104464	Irgm2	Interferon-gamma-inducible GTPase Ifggd2 protein; Immunity-related GTPase family M member 2
464	Irs1	10090.ENSMUSP00000063795	Irs1	Insulin receptor substrate 1; May mediate the control of various cellular processes by insulin. When phosphorylated by the insulin receptor binds specifically to various cellular proteins containing SH2 domains such as phosphatidylinositol 3-kinase p85 subunit or GRB2. Activates phosphatidylinositol 3-kinase when bound to the regulatory p85 subunit (By similarity)
465	Itih1	10090.ENSMUSP00000126449	Itih1	Inter-alpha-trypsin inhibitor heavy chain H1; May act as a carrier of hyaluronan in serum or as a binding protein between hyaluronan and other matrix protein, including those on cell surfaces in tissues to regulate the localization, synthesis and degradation of hyaluronan which are essential to cells undergoing biological processes; Belongs to the ITIH family
466	Itih2	10090.ENSMUSP00000046530	Itih2	Inter-alpha-trypsin inhibitor heavy chain H2; May act as a carrier of hyaluronan in serum or as a binding protein between hyaluronan and other matrix protein, including those on cell surfaces in tissues to regulate the localization, synthesis and degradation of hyaluronan which are essential to cells undergoing biological processes; Belongs to the ITIH family
467	Itpka	10090.ENSMUSP00000028758	Itpka	Inositol 1,4,5-trisphosphate 3-kinase A; Belongs to the inositol phosphokinase (IPK) family
468	Jhy	10090.ENSMUSP00000034521	Jhy	Jhy protein; Required for the normal development of cilia in brain ependymal cells lining the ventricular surfaces
469	Kcnd3	10090.ENSMUSP00000096357	Kcnd3	Potassium voltage-gated channel subfamily D member 3; Pore-forming (alpha) subunit of voltage-gated rapidly inactivating A-type potassium channels. May contribute to I(To) current in heart and I(Sa) current in neurons. Channel properties are modulated by interactions with other alpha subunits and with regulatory subunits; Belongs to the potassium channel family. D (Shal) (TC 1.A.1.2) subfamily. K…
470	Kcne4	10090.ENSMUSP00000055415	Kcne4	Potassium voltage-gated channel subfamily E member 4; Ancillary protein that assembles as a beta subunit with a voltage-gated potassium channel complex of pore-forming alpha subunits. Modulates the gating kinetics and enhances stability of the channel complex. Associated with KCNQ1/KVLTQ1 inhibits potassium current (By similarity)
471	Kcnh7	10090.ENSMUSP00000074563	Kcnh7	Potassium voltage-gated channel subfamily H member 7; Pore-forming (alpha) subunit of voltage-gated potassium channel (By similarity). Channel properties may be modulated by cAMP and subunit assembly; Belongs to the potassium channel family. H (Eag) (TC 1.A.1.20) subfamily. Kv11.3/KCNH7 sub-subfamily
472	Kcnj16	10090.ENSMUSP00000102246	Kcnj16	Inward rectifier potassium channel 16; Inward rectifier potassium channels are characterized by a greater tendency to allow potassium to flow into the cell rather than out of it. Their voltage dependence is regulated by the concentration of extracellular potassium; as external potassium is raised, the voltage range of the channel opening shifts to more positive voltages. The inward rectification …
473	Kcnj8	10090.ENSMUSP00000032374	Kcnj8	ATP-sensitive inward rectifier potassium channel 8; This potassium channel is controlled by G proteins. Inward rectifier potassium channels are characterized by a greater tendency to allow potassium to flow into the cell rather than out of it. Their voltage dependence is regulated by the concentration of extracellular potassium; as external potassium is raised, the voltage range of the channel op…
474	Kif1a	10090.ENSMUSP00000108582	Kif1a	Kinesin-like protein KIF1A; Motor for anterograde axonal transport of synaptic vesicle precursors; Belongs to the TRAFAC class myosin-kinesin ATPase superfamily. Kinesin family. Unc-104 subfamily
475	Klf15	10090.ENSMUSP00000032174	Klf15	Krueppel-like factor 15; Transcriptional regulator that binds to the GA element of the CLCNKA promoter (By similarity). Binds to the KCNIP2 promoter and regulates KCNIP2 circadian expression in the heart. Is a repressor of CTGF expression, involved in the control of cardiac fibrosis. Is also involved in the control of cardiac hypertrophy acting through the inhibition of MEF2A, GATA4 and MYOCD act…
476	Klf2	10090.ENSMUSP00000064823	Klf2	Krueppel-like factor 2; Transcription factor that binds to the CACCC box in the promoter of target genes such as HBB/beta globin or NOV and activates their transcription
477	Klhl14	10090.ENSMUSP00000113755	Klhl14	Kelch-like 14
478	Klra2	10090.ENSMUSP00000086252	Klra2	Killer cell lectin-like receptor, subfamily A, member 2
479	Klrb1c	10090.ENSMUSP00000134504	Klrb1c	Killer cell lectin-like receptor subfamily B member 1C; Plays a stimulatory role on natural killer (NK) cells cytotoxicity. Activation by cross-linking of the receptor induces Ca(2+) mobilization and interferon-gamma production
480	Krt80	10090.ENSMUSP00000076437	Krt80	Keratin, type II cytoskeletal 80; Keratin 80; Belongs to the intermediate filament family
481	Ksr2	10090.ENSMUSP00000137670	Ksr2	Kinase suppressor of Ras 2; Location-regulated scaffold connecting MEK to RAF. Has very low protein kinase activity and can phosphorylate MAP2K1 at several Ser and Thr residues with very low efficiency (in vitro). Interaction with BRAF enhances KSR2-mediated phosphorylation of MAP2K1 (in vitro). Blocks MAP3K8 kinase activity and MAP3K8- mediated signaling. Acts as a negative regulator of MAP3K3- …
482	L1cam	10090.ENSMUSP00000099935	L1cam	Neural cell adhesion molecule L1; Neural cell adhesion molecule involved in the dynamics of cell adhesion and in the generation of transmembrane signals at tyrosine kinase receptors. During brain development, critical in multiple processes, including neuronal migration, axonal growth and fasciculation, and synaptogenesis. In the mature brain, plays a role in the dynamics of neuronal structure and…
483	Lag3	10090.ENSMUSP00000032217	Lag3	Lymphocyte activation gene 3 protein; Involved in lymphocyte activation. Binds to HLA class-II antigens (By similarity)
484	Lap3	10090.ENSMUSP00000040222	Lap3	Cytosol aminopeptidase; Presumably involved in the processing and regular turnover of intracellular proteins. Catalyzes the removal of unsubstituted N-terminal amino acids from various peptides (By similarity)
485	Lcat	10090.ENSMUSP00000038232	Lcat	Phosphatidylcholine-sterol acyltransferase; Central enzyme in the extracellular metabolism of plasma lipoproteins. Synthesized mainly in the liver and secreted into plasma where it converts cholesterol and phosphatidylcholines (lecithins) to cholesteryl esters and lysophosphatidylcholines on the surface of high and low density lipoproteins (HDLs and LDLs). The cholesterol ester is then transporte…
486	Lcn2	10090.ENSMUSP00000053962	Lcn2	Neutrophil gelatinase-associated lipocalin; Iron-trafficking protein involved in multiple processes such as apoptosis, innate immunity and renal development. Binds iron through association with 2,5-dihydroxybenzoic acid (2,5- DHBA), a siderophore that shares structural similarities with bacterial enterobactin, and delivers or removes iron from the cell, depending on the context. Iron-bound form (…
487	Lef1	10090.ENSMUSP00000029611	Lef1	Lymphoid enhancer-binding factor 1; Participates in the Wnt signaling pathway. Activates transcription of target genes in the presence of CTNNB1 and EP300. May play a role in hair cell differentiation and follicle morphogenesis. TLE1, TLE2, TLE3 and TLE4 repress transactivation mediated by LEF1 and CTNNB1 (By similarity). Regulates T-cell receptor alpha enhancer function. Binds DNA in a sequence-…
489	Lgals3	10090.ENSMUSP00000114350	Lgals3	Galectin-3; Galactose-specific lectin which binds IgE. May mediate with the alpha-3, beta-1 integrin the stimulation by CSPG4 of endothelial cells migration. Together with DMBT1, required for terminal differentiation of columnar epithelial cells during early embryogenesis. In the nucleus: acts as a pre-mRNA splicing factor. Involved in acute inflammatory responses including neutrophil activation …
490	Lgals3bp	10090.ENSMUSP00000035579	Lgals3bp	Galectin-3-binding protein; Promotes integrin-mediated cell adhesion. May stimulate host defense against viruses and tumor cells (By similarity)
491	Lgals9	10090.ENSMUSP00000103903	Lgals9	Galectin-9; Binds galactosides (By similarity). Has high affinity for the Forssman pentasaccharide (By similarity). Ligand for HAVCR2/TIM3 (By similarity). Binding to HAVCR2 induces T-helper type 1 lymphocyte (Th1) death (By similarity). Also stimulates bactericidal activity in infected macrophages by causing macrophage activation and IL1B secretion which restricts intracellular bacterial growth.…
492	Lgmn	10090.ENSMUSP00000021607	Lgmn	Legumain; Has a strict specificity for hydrolysis of asparaginyl bonds. Can also cleave aspartyl bonds slowly, especially under acidic conditions. May be involved in the processing of proteins for MHC class II antigen presentation in the lysosomal/endosomal system. Required for normal lysosomal protein degradation in renal proximal tubules. Required for normal degradation of internalized EGFR. Pl…
493	Lilr4b	10090.ENSMUSP00000099958	Gp49a	Mast cell surface glycoprotein Gp49A; May play a role in cell-cell or cell-cytokine interactions during the development of mast cells
494	Lilrb4a	10090.ENSMUSP00000101121	Lilrb4	Leukocyte immunoglobulin-like receptor subfamily B member 4; Receptor for class I MHC antigens. Involved in the down- regulation of the immune response and the development of tolerance. Interferes with TNFRSF5-signaling and NF-kappa-B up- regulation. Inhibits receptor-mediated phosphorylation of cellular proteins and mobilization of intracellular calcium ions (By similarity)
495	Limch1	10090.ENSMUSP00000098723	Limch1	LIM and calponin homology domains 1
496	Litaf	10090.ENSMUSP00000023143	Litaf	Lipopolysaccharide-induced tumor necrosis factor-alpha factor homolog; Plays a role in endosomal protein trafficking and in targeting proteins for lysosomal degradation. Plays a role in targeting endocytosed EGFR and ERGG3 for lysosomal degradation, and thereby helps downregulate downstream signaling cascades. Helps recruit the ESCRT complex components TSG101, HGS and STAM to cytoplasmic membrane…
497	Lox	10090.ENSMUSP00000129247	Lox	Protein-lysine 6-oxidase; Responsible for the post-translational oxidative deamination of peptidyl lysine residues in precursors to fibrous collagen and elastin. Regulator of Ras expression. May play a role in tumor suppression. Plays a role in the aortic wall architecture
498	Lrat	10090.ENSMUSP00000029632	Lrat	Lecithin retinol acyltransferase; Transfers the acyl group from the sn-1 position of phosphatidylcholine to all-trans retinol, producing all-trans retinyl esters. Retinyl esters are storage forms of vitamin A. LRAT plays a critical role in vision. It provides the all-trans retinyl ester substrates for the isomerohydrolase which processes the esters into 11-cis-retinol in the retinal pigment epith…
499	Lrmda	10090.ENSMUSP00000075065	Lrmda	Leucine-rich melanocyte differentiation-associated protein; Required for melanocyte differentiation
500	Ltb4r1	10090.ENSMUSP00000051368	Ltb4r1	Leukotriene B4 receptor 1; Receptor for leukotriene B4, a potent chemoattractant involved in inflammation and immune response; Belongs to the G-protein coupled receptor 1 family
501	Ltbp4	10090.ENSMUSP00000037536	Ltbp4	Latent-transforming growth factor beta-binding protein 4; May be involved in the assembly, secretion and targeting of TGFB1 to sites at which it is stored and/or activated. May play critical roles in controlling and directing the activity of TGFB1. May have a structural role in the extracellular matrix (ECM) (By similarity); Belongs to the LTBP family
502	Ltf	10090.ENSMUSP00000035077	Ltf	Lactotransferrin; Transferrins are iron binding transport proteins which can bind two Fe(3+) ions in association with the binding of an anion, usually bicarbonate
503	Ly6a	10090.ENSMUSP00000140287	Ly6a	Lymphocyte antigen 6A-2/6E-1; T-cell activation
505	Ly6c1	10090.ENSMUSP00000066954	Ly6c1	Lymphocyte antigen 6 complex, locus C1
506	Ly6c2	10090.ENSMUSP00000140825	Ly6c2	Lymphocyte antigen 6 complex, locus C2
507	Ly6e	10090.ENSMUSP00000056703	Ly6e	Lymphocyte antigen 6E; Involved in T-cell development. Believed to act as a modulator of nicotinic acetylcholine receptors (nAChRs) activity. In vitro inhibits alpha-3:beta-4- containing nAChRs maximum response
508	Ly6g	10090.ENSMUSP00000140173	Ly6g	Lymphocyte antigen 6 complex, locus G
509	Ly6i	10090.ENSMUSP00000023250	Ly6i	Lymphocyte antigen 6 complex, locus I
510	Ly75	10090.ENSMUSP00000108152	Ly75	Lymphocyte antigen 75; Acts as an endocytic receptor to direct captured antigens from the extracellular space to a specialized antigen- processing compartment. Causes reduced proliferation of B lymphocytes (By similarity)
511	Lyz1	10090.ENSMUSP00000089800	Lyz1	Lysozyme C-1; Lysozymes have primarily a bacteriolytic function; those in tissues and body fluids are associated with the monocyte- macrophage system and enhance the activity of immunoagents. Lyz1 is active against a range of Gram-positive and Gram-negative bacteria. Less effective than Lyz2 in killing Gram-negative bacteria. Lyz1 and Lyz2 are equally effective in killing Gram- positive bacteria;…
512	Maff	10090.ENSMUSP00000094076	Maff	Transcription factor MafF; Interacts with the upstream promoter region of the oxytocin receptor gene. May be a transcriptional enhancer in the up-regulation of the oxytocin receptor gene at parturition. Since it lacks a putative transactivation domain, it may behave as a transcriptional repressor when it self-dimerizes. May also serve as a transcriptional activator by dimerizing with other (usual…
513	Mag	10090.ENSMUSP00000139881	Mag	Myelin-associated glycoprotein; Adhesion molecule that mediates interactions between myelinating cells and neurons by binding to neuronal sialic acid- containing gangliosides and to the glycoproteins RTN4R and RTN4RL2. Not required for initial myelination, but seems to play a role in the maintenance of normal axon myelination. Protects motoneurons against apoptosis, also after injury; protection …
514	Mamld1	10090.ENSMUSP00000080737	Mamld1	Mastermind-like domain-containing protein 1; Transactivates the HES3 promoter independently of NOTCH proteins. HES3 is a non-canonical NOTCH target gene which lacks binding sites for RBPJ (By similarity). Required for testosterone production
515	Mapk12	10090.ENSMUSP00000086207	Mapk12	Mitogen-activated protein kinase 12; Serine/threonine kinase which acts as an essential component of the MAP kinase signal transduction pathway. MAPK12 is one of the four p38 MAPKs which play an important role in the cascades of cellular responses evoked by extracellular stimuli such as proinflammatory cytokines or physical stress leading to direct activation of transcription factors such as ELK1…
516	Mapk13	10090.ENSMUSP00000004986	Mapk13	Mitogen-activated protein kinase 13; Serine/threonine kinase which acts as an essential component of the MAP kinase signal transduction pathway. MAPK13 is one of the four p38 MAPKs which play an important role in the cascades of cellular responses evoked by extracellular stimuli such as proinflammatory cytokines or physical stress leading to direct activation of transcription factors such as ELK1…
517	Mat1a	10090.ENSMUSP00000044288	Mat1a	S-adenosylmethionine synthase isoform type-1; Catalyzes the formation of S-adenosylmethionine from methionine and ATP. The reaction comprises two steps that are both catalyzed by the same enzyme: formation of S-adenosylmethionine (AdoMet) and triphosphate, and subsequent hydrolysis of the triphosphate; Belongs to the AdoMet synthase family
518	Mb21d2	10090.ENSMUSP00000097600	Mb21d2	Protein MB21D2; Mab-21 domain containing 2; Belongs to the mab-21 family
519	Mcoln3	10090.ENSMUSP00000038801	Mcoln3	Mucolipin-3; Nonselective ligand-gated cation channel probably playing a role in the regulation of membrane trafficking events. Acts as Ca(2+)-permeable cation channel with inwardly rectifying activity. Mediates release of Ca(2+) from endosomes to the cytoplasm, contributes to endosomal acidification and is involved in the regulation of membrane trafficking and fusion in the endosomal pathway (By…
520	Mcpt4	10090.ENSMUSP00000038103	Mcpt4	Mast cell protease 4; Has chymotrypsin-like activity. Hydrolyzes the amide bonds of synthetic substrates having Tyr and Phe residues at the P1 position. Preferentially hydrolyzes the 'Tyr-4-|-Ile-5' bond of angiotensin I and the 'Phe-20-|-Ala-21' bond of amyloid beta- protein, and is less active towards the 'Phe-8-|-His-9' bond of angiotensin I and the 'Phe-4-|-Ala-5' and 'Tyr-10-|-Glu-11' bonds …
521	Mcpt8	10090.ENSMUSP00000015594	Mcpt8	Mast cell protease 8
522	Mcub	10090.ENSMUSP00000029624	Ccdc109b	Calcium uniporter regulatory subunit MCUb, mitochondrial; Negatively regulates the activity of MCU, the mitochondrial inner membrane calcium uniporter, and thereby modulates calcium uptake into the mitochondrion. Does not form functional calcium channels by itself. Mitochondrial calcium homeostasis plays key roles in cellular physiology and regulates cell bioenergetics, cytoplasmic calcium signal…
523	Mfsd12	10090.ENSMUSP00000036116	Mfsd12	Major facilitator superfamily domain containing 12
524	Mgat3	10090.ENSMUSP00000043077	Mgat3	Beta-1,4-mannosyl-glycoprotein 4-beta-N-acetylglucosaminyltransferase; It is involved in the regulation of the biosynthesis and biological function of glycoprotein oligosaccharides. Catalyzes the addition of N-acetylglucosamine in beta 1-4 linkage to the beta-linked mannose of the trimannosyl core of N-linked sugar chains. It is one of the most important enzymes involved in the regulation of the …
525	Mif	10090.ENSMUSP00000041149	Mif	Macrophage migration inhibitory factor; Pro-inflammatory cytokine. Involved in the innate immune response to bacterial pathogens. The expression of MIF at sites of inflammation suggests a role as mediator in regulating the function of macrophages in host defense. Counteracts the anti- inflammatory activity of glucocorticoids. Has phenylpyruvate tautomerase and dopachrome tautomerase activity (in …
529	Mitf	10090.ENSMUSP00000044938	Mitf	Microphthalmia-associated transcription factor; Transcription factor that regulates the expression of genes with essential roles in cell differentiation, proliferation and survival. Binds to M-boxes (5'-TCATGTG-3') and symmetrical DNA sequences (E-boxes) (5'-CACGTG-3') found in the promoters of target genes, such as BCL2 and tyrosinase (TYR). Plays an important role in melanocyte development by r…
530	Mlkl	10090.ENSMUSP00000055521	Mlkl	Mixed lineage kinase domain-like protein; Pseudokinase that plays a key role in TNF-induced necroptosis, a programmed cell death process. Activated following phosphorylation by RIPK3, leading to homotrimerization, localization to the plasma membrane and execution of programmed necrosis characterized by calcium influx and plasma membrane damage. Does not have protein kinase activity
531	Mmp13	10090.ENSMUSP00000015394	Mmp13	Collagenase 3; Plays a role in the degradation of extracellular matrix proteins including fibrillar collagen, fibronectin, TNC and ACAN. Cleaves triple helical collagens, including type I, type II and type III collagen, but has the highest activity with soluble type II collagen. Can also degrade collagen type IV, type XIV and type X. May also function by activating or degrading key regulatory pro…
532	Mmp19	10090.ENSMUSP00000026411	Mmp19	Matrix metalloproteinase-19; Endopeptidase that degrades various components of the extracellular matrix, such as aggrecan and cartilage oligomeric matrix protein (comp), during development, haemostasis and pathological conditions (arthritic disease). May also play a role in neovascularization or angiogenesis (By similarity). Hydrolyzes collagen type IV, laminin, nidogen, nascin-C isoform, fibrone…
533	Mmp25	10090.ENSMUSP00000024696	Mmp25	Matrix metalloproteinase-25; May activate progelatinase A; Belongs to the peptidase M10A family
534	Mmp3	10090.ENSMUSP00000034497	Mmp3	Stromelysin-1; Can degrade fibronectin, laminin, gelatins of type I, III, IV, and V; collagens III, IV, X, and IX, and cartilage proteoglycans. Activates procollagenase
535	Mmp8	10090.ENSMUSP00000018765	Mmp8	Neutrophil collagenase; Can degrade fibrillar type I, II, and III collagens. May play a role in the degradation of collagen fibers during uterine involution
536	Mocos	10090.ENSMUSP00000063609	Mocos	Molybdenum cofactor sulfurase; Sulfurates the molybdenum cofactor. Sulfation of molybdenum is essential for xanthine dehydrogenase (XDH) and aldehyde oxidase (ADO) enzymes in which molybdenum cofactor is liganded by 1 oxygen and 1 sulfur atom in active form
537	Mpeg1	10090.ENSMUSP00000108573	Mpeg1	Macrophage expressed gene 1
538	Mpo	10090.ENSMUSP00000020779	Mpo	Myeloperoxidase; Part of the host defense system of polymorphonuclear leukocytes. It is responsible for microbicidal activity against a wide range of organisms. In the stimulated PMN, MPO catalyzes the production of hypohalous acids, primarily hypochlorous acid in physiologic situations, and other toxic intermediates that greatly enhance PMN microbicidal activity; Belongs to the peroxidase family…
539	Mrap	10090.ENSMUSP00000043890	Mrap	Melanocortin-2 receptor accessory protein; Modulator of melanocortin receptors (MC1R, MC2R, MC3R, MC4R and MC5R). Acts by increasing ligand-sensitivity of melanocortin receptors and enhancing generation of cAMP by the receptors. Required both for MC2R trafficking to the cell surface of adrenal cells and for signaling in response to corticotropin (ACTH). May be involved in the intracellular traffi…
540	Ms4a3	10090.ENSMUSP00000108608	Ms4a3	Membrane-spanning 4-domains subfamily A member 3; Hematopoietic modulator for the G1-S cell cycle transition. Modulates the level of phosphorylation of cyclin- dependent kinase 2 (CDK2) through its direct binding to cyclin- dependent kinase inhibitor 3 (CDKN3/KAP) (By similarity)
541	Ms4a6d	10090.ENSMUSP00000025582	Ms4a6d	Membrane-spanning 4-domains subfamily A member 6D; May be involved in signal transduction as a component of a multimeric receptor complex
542	Ms4a7	10090.ENSMUSP00000064534	Ms4a7	Membrane-spanning 4-domains, subfamily A, member 7
543	Msantd3	10090.ENSMUSP00000103332	Msantd3	Myb/SANT-like DNA-binding domain containing 3; Belongs to the MSANTD3 family
544	Msc	10090.ENSMUSP00000027062	Msc	Musculin; Transcription repressor that blocks myogenesis and activation of E-box dependent muscle genes
545	Msr1	10090.ENSMUSP00000026021	Msr1	Macrophage scavenger receptor types I and II; Membrane glycoproteins implicated in the pathologic deposition of cholesterol in arterial walls during atherogenesis. Two types of receptor subunits exist. These receptors mediate the endocytosis of a diverse group of macromolecules, including modified low density lipoproteins (LDL)
546	Msrb2	10090.ENSMUSP00000023856	Msrb2	Methionine-R-sulfoxide reductase B2, mitochondrial; Methionine-sulfoxide reductase that specifically reduces methionine (R)-sulfoxide back to methionine. While in many cases, methionine oxidation is the result of random oxidation following oxidative stress, methionine oxidation is also a post- translational modification that takes place on specific residue. Upon oxidative stress, may play a role …
547	Mt2	10090.ENSMUSP00000034214	Mt2	Metallothionein-2; Metallothioneins have a high content of cysteine residues that bind various heavy metals; these proteins are transcriptionally regulated by both heavy metals and glucocorticoids
548	Mturn	10090.ENSMUSP00000140358	Mturn	Maturin; May be involved in early neuronal development
549	Muc13	10090.ENSMUSP00000110696	Muc13	Mucin-13; Epithelial and hemopoietic transmembrane mucin that may play a role in cell signaling
550	Muc20	10090.ENSMUSP00000110769	Muc20	Mucin-20; May regulate MET signaling cascade. Seems to decrease hepatocyte growth factor (HGF)-induced transient MAPK activation. Blocks GRB2 recruitment to MET thus suppressing the GRB2-RAS pathway. Inhibits HGF-induced proliferation of MMP1 and MMP9 expression (By similarity)
551	Mug1	10090.ENSMUSP00000032228	Mug1	Murinoglobulin-1; A proteinase activates the inhibitor by specific proteolysis in the bait region, which, by an unknown mechanism leads to reaction at the cysteinyl-glutamyl internal thiol ester site and to a conformational change, whereby the proteinase is trapped and/or covalently bound to the inhibitor. While in the tetrameric proteinase inhibitors steric inhibition is sufficiently strong, mon…
552	Mup3	10090.ENSMUSP00000081579	Mup3	Major urinary protein 3; Binds pheromones that are released from drying urine of males. These pheromones affect the sexual behavior of females; Belongs to the calycin superfamily. Lipocalin family
553	Mup9	10090.ENSMUSP00000113461	Mup9	Major urinary protein 9
554	Mxra7	10090.ENSMUSP00000021170	Mxra7	Matrix-remodeling-associated protein 7; Matrix-remodelling associated 7
555	Myo1f	10090.ENSMUSP00000084887	Myo1f	Unconventional myosin-If; Myosins are actin-based motor molecules with ATPase activity. Unconventional myosins serve in intracellular movements. Their highly divergent tails are presumed to bind to membranous compartments, which would be moved relative to actin filaments (By similarity)
556	Myof	10090.ENSMUSP00000045036	Myof	Myoferlin; Calcium/phospholipid-binding protein that plays a role in the plasmalemma repair mechanism of endothelial cells that permits rapid resealing of membranes disrupted by mechanical stress. Involved in endocytic recycling. Implicated in VEGF signal transduction by regulating the levels of the receptor KDR
557	Naip1	10090.ENSMUSP00000022142	Naip1	Baculoviral IAP repeat-containing protein 1a; Anti-apoptotic protein which acts by inhibiting the activities of CASP3, CASP7 and CASP9. Can inhibit the autocleavage of pro-CASP9 and cleavage of pro-CASP3 by CASP9. Capable of inhibiting CASP9 autoproteolysis at 'Asp-315' and decreasing the rate of auto proteolysis at 'Asp-330'. Acts as a mediator of neuronal survival in pathological conditions. Pr…
558	Nampt	10090.ENSMUSP00000020886	Nampt	Nicotinamide phosphoribosyltransferase; The secreted form behaves both as a cytokine with immunomodulating properties and an adipokine with anti-diabetic properties, it has no enzymatic activity, partly because of lack of activation by ATP, which has a low level in extracellular space and plasma (By similarity). Catalyzes the condensation of nicotinamide with 5-phosphoribosyl-1-pyrophosphate to y…
559	Ndrg2	10090.ENSMUSP00000004673	Ndrg2	Protein NDRG2; Contributes to the regulation of the Wnt signaling pathway. Down-regulates CTNNB1-mediated transcriptional activation of target genes, such as CCND1, and may thereby act as tumor suppressor. May be involved in dendritic cell and neuron differentiation (By similarity); Belongs to the NDRG family
560	Nebl	10090.ENSMUSP00000122024	Nebl	Nebulette; Binds to actin and plays an important role in the assembly of the Z-disk. May functionally link sarcomeric actin to the desmin intermediate filaments in the heart muscle sarcomeres. Isoform 2 might play a role in the assembly of focal adhesion (By similarity)
561	Necab1	10090.ENSMUSP00000038165	Necab1	N-terminal EF-hand calcium binding protein 1
562	Nectin3	10090.ENSMUSP00000023334	Pvrl3	Nectin-3; Plays a role in cell-cell adhesion through heterophilic trans-interactions with nectins-like or other nectins, such as trans-interaction with NECTIN2 at Sertoli-spermatid junctions. Trans-interaction with PVR induces activation of CDC42 and RAC small G proteins through common signaling molecules such as SRC and RAP1. Also involved in the formation of cell-cell junctions, including adher…
563	Neo1	10090.ENSMUSP00000063656	Neo1	Neogenin; Multi-functional cell surface receptor regulating cell adhesion in many diverse developmental processes, including neural tube and mammary gland formation, myogenesis and angiogenesis. Receptor for members of the BMP, netrin, and repulsive guidance molecule (RGM) families. Netrin-Neogenin interactions result in a chemoattractive axon guidance response and cell-cell adhesion, the interac…
564	Nfil3	10090.ENSMUSP00000065363	Nfil3	Nuclear factor interleukin-3-regulated protein; Acts as a transcriptional regulator that recognizes and binds to the sequence 5'-[GA]TTA[CT]GTAA[CT]-3', a sequence present in many cellular and viral promoters. Represses transcription from promoters with activating transcription factor (ATF) sites (By similarity). Represses promoter activity in osteoblasts. Represses transcriptional activity of PE…
565	Ngp	10090.ENSMUSP00000035061	Ngp	Neutrophilic granule protein; Acts as an inhibitor of cathepsin B (CTSB) activity. Plays a role as a negative regulator of tumor vascular development, cell invasion and metastasis
566	Nlrc5	10090.ENSMUSP00000138322	Nlrc5	Protein NLRC5; Probable regulator of the NF-kappa-B and type I interferon signaling pathways. May also regulate the type II interferon signaling pathway. Plays a role in homeostatic control of innate immunity and in antiviral defense mechanisms; Belongs to the NLRP family
567	Nlrp1b	10090.ENSMUSP00000104155	Nlrp1b	NACHT, LRR and PYD domains-containing protein 1b allele 2; As the sensor component of the NLRP1 inflammasome, plays a crucial role in innate immunity and inflammation. In response to pathogens and other damage-associated signals, initiates the formation of the inflammasome polymeric complex, made of Nlrp1b, CASP1, and possibly PYCARD. Recruitment of proCASP1 to the inflammasome promotes its activ…
568	Nos2	10090.ENSMUSP00000018610	Nos2	Nitric oxide synthase, inducible; Produces nitric oxide (NO) which is a messenger molecule with diverse functions throughout the body. In macrophages, NO mediates tumoricidal and bactericidal actions. Also has nitrosylase activity and mediates cysteine S- nitrosylation of cytoplasmic target proteins such PTGS2/COX2. As component of the iNOS-S100A8/9 transnitrosylase complex involved in the select…
569	Npr2	10090.ENSMUSP00000030191	Npr2	Atrial natriuretic peptide receptor 2; Receptor for the C-type natriuretic peptide NPPC/CNP hormone. Has guanylate cyclase activity upon binding of its ligand. May play a role in the regulation of skeletal growth
570	Nr1h3	10090.ENSMUSP00000106988	Nr1h3	Oxysterols receptor LXR-alpha; Nuclear receptor. Interaction with RXR shifts RXR from its role as a silent DNA-binding partner to an active ligand- binding subunit in mediating retinoid responses through target genes defined by LXRES. LXRES are DR4-type response elements characterized by direct repeats of two similar hexanuclotide half- sites spaced by four nucleotides. Plays an important role in…
571	Nrbp2	10090.ENSMUSP00000019516	Nrbp2	Nuclear receptor-binding protein 2; May regulate apoptosis of neural progenitor cells during their differentiation
572	Nrep	10090.ENSMUSP00000058132	Nrep	Neuronal regeneration-related protein; May have roles in cellular differentiation. Ectopic expression induces differentiation of fibroblast into myofibroblast and myofibroblast ameboid migration. Increases retinoic-acid regulation of lipid-droplet biogenesis. May also have neural functions. Promotes axonal regeneration and augments motility of gliomas. Down-regulates the expression of TGFB1 and T…
573	Nrn1	10090.ENSMUSP00000040900	Nrn1	Neuritin; Promotes neurite outgrowth and especially branching of neuritic processes in primary hippocampal and cortical cells
574	Nt5e	10090.ENSMUSP00000034992	Nt5e	5'-nucleotidase; Hydrolyzes extracellular nucleotides into membrane permeable nucleosides
575	Ntrk3	10090.ENSMUSP00000037909	Ntrk3	NT-3 growth factor receptor; Receptor tyrosine kinase involved in nervous system and probably heart development. Upon binding of its ligand NTF3/neurotrophin-3, NTRK3 autophosphorylates and activates different signaling pathways, including the phosphatidylinositol 3-kinase/AKT and the MAPK pathways, that control cell survival and differentiation; Belongs to the protein kinase superfamily. Tyr pro…
576	Nxpe5	10090.ENSMUSP00000124929	Nxpe5	Neurexophilin and PC-esterase domain family, member 5
577	Oasl2	10090.ENSMUSP00000031542	Oasl2	2'-5'-oligoadenylate synthase-like protein 2; Interferon-induced, dsRNA-activated antiviral enzyme which plays a critical role in cellular innate antiviral response. Synthesizes oligomers of 2'-5'-oligoadenylates (2-5A) from ATP which then bind to the inactive monomeric form of ribonuclease L (RNase L) leading to its dimerization and subsequent activation. Activation of RNase L leads to degradati…
578	Ogn	10090.ENSMUSP00000021822	Ogn	Mimecan; Induces bone formation in conjunction with TGF-beta-1 or TGF-beta-2
579	Oit3	10090.ENSMUSP00000009798	Oit3	Oncoprotein-induced transcript 3 protein; May be involved in hepatocellular function and development
580	Olfml2a	10090.ENSMUSP00000058761	Olfml2a	Olfactomedin-like 2A
581	Olfr56	10090.ENSMUSP00000136647	Olfr56	Olfactory receptor 56; Odorant receptor. Activated by (+) and (-)-limonene
582	Olr1	10090.ENSMUSP00000032265	Olr1	Oxidized low-density lipoprotein receptor 1; Receptor that mediates the recognition, internalization and degradation of oxidatively modified low density lipoprotein (oxLDL) by vascular endothelial cells. OxLDL is a marker of atherosclerosis that induces vascular endothelial cell activation and dysfunction, resulting in pro-inflammatory responses, pro- oxidative conditions and apoptosis. Its assoc…
583	Padi4	10090.ENSMUSP00000026381	Padi4	Protein-arginine deiminase type-4; Catalyzes the citrullination/deimination of arginine residues of proteins such as histones, thereby playing a key role in histone code and regulation of stem cell maintenance. Citrullinates histone H1 at 'Arg-54' (to form H1R54ci), histone H3 at 'Arg-2', 'Arg-8', 'Arg-17' and/or 'Arg-26' (to form H3R2ci, H3R8ci, H3R17ci, H3R26ci, respectively) and histone H4 at …
584	Parp12	10090.ENSMUSP00000039704	Parp12	Poly (ADP-ribose) polymerase family, member 12
585	Parp9	10090.ENSMUSP00000110528	Parp9	Poly [ADP-ribose] polymerase 9; ADP-ribosyltransferase which, in association with E3 ligase DTX3L, plays a role in DNA damage repair and in immune responses including interferon-mediated antiviral defenses. Within the complex, enhances DTX3L E3 ligase activity which is further enhanced by PARP9 binding to poly(ADP- ribose) (By similarity). In addition, positively regulates DTXL3 protein levels (B…
586	Pcbd1	10090.ENSMUSP00000020298	Pcbd1	Pterin-4-alpha-carbinolamine dehydratase; Involved in tetrahydrobiopterin biosynthesis. Seems to both prevent the formation of 7-pterins and accelerate the formation of quinonoid-BH2. Coactivator for HNF1A-dependent transcription. Regulates the dimerization of homeodomain protein HNF1A and enhances its transcriptional activity (By similarity); Belongs to the pterin-4-alpha-carbinolamine dehydrata…
587	Pcdh15	10090.ENSMUSP00000101066	Pcdh15	Protocadherin-15; Calcium-dependent cell-adhesion protein. Required for inner ear neuroepithelial cell elaboration and cochlear function. Probably involved in the maintenance of normal retinal function
588	Pck1	10090.ENSMUSP00000029017	Pck1	Phosphoenolpyruvate carboxykinase, cytosolic [GTP]; Catalyzes the conversion of oxaloacetate (OAA) to phosphoenolpyruvate (PEP), the rate-limiting step in the metabolic pathway that produces glucose from lactate and other precursors derived from the citric acid cycle
589	Pdcd1lg2	10090.ENSMUSP00000108195	Pdcd1lg2	Programmed cell death 1 ligand 2; Involved in the costimulatory signal essential for T- cell proliferation and IFNG production in a PDCD1-independent manner. Interaction with PDCD1 inhibits T-cell proliferation by blocking cell cycle progression and cytokine production
590	Pdgfc	10090.ENSMUSP00000029652	Pdgfc	Platelet-derived growth factor C; Growth factor that plays an essential role in the regulation of embryonic development, cell proliferation, cell migration, survival and chemotaxis. Potent mitogen and chemoattractant for cells of mesenchymal origin. Required for normal skeleton formation during embryonic development, especially for normal development of the craniofacial skeleton and for normal de…
591	Pdilt	10090.ENSMUSP00000033267	Pdilt	Protein disulfide-isomerase-like protein of the testis; Probable redox-inactive chaperone involved in spermatogenesis
592	Pdk4	10090.ENSMUSP00000019721	Pdk4	[Pyruvate dehydrogenase (acetyl-transferring)] kinase isozyme 4, mitochondrial; Kinase that plays a key role in regulation of glucose and fatty acid metabolism and homeostasis via phosphorylation of the pyruvate dehydrogenase subunits PDHA1 and PDHA2. This inhibits pyruvate dehydrogenase activity, and thereby regulates metabolite flux through the tricarboxylic acid cycle, down-regulates aerobic r…
593	Pdlim3	10090.ENSMUSP00000034053	Pdlim3	PDZ and LIM domain protein 3; May play a role in the organization of actin filament arrays within muscle cells
594	Pdzd4	10090.ENSMUSP00000002080	Pdzd4	PDZ domain containing 4
595	Pex5l	10090.ENSMUSP00000103861	Pex5l	PEX5-related protein; Accessory subunit of hyperpolarization-activated cyclic nucleotide-gated (HCN) channels, regulating their cell-surface expression and cyclic nucleotide dependence; Belongs to the peroxisomal targeting signal receptor family
596	Pfkp	10090.ENSMUSP00000117030	Pfkp	ATP-dependent 6-phosphofructokinase, platelet type; Catalyzes the phosphorylation of D-fructose 6-phosphate to fructose 1,6-bisphosphate by ATP, the first committing step of glycolysis; Belongs to the phosphofructokinase type A (PFKA) family. ATP-dependent PFK group I subfamily. Eukaryotic two domain clade "E" sub-subfamily
597	Pgk1	10090.ENSMUSP00000080302	Pgk1	Phosphoglycerate kinase 1
598	Pglyrp1	10090.ENSMUSP00000032573	Pglyrp1	Peptidoglycan recognition protein 1; Pattern receptor that binds to murein peptidoglycans (PGN) of Gram-positive bacteria. Has bactericidal activity towards Gram-positive bacteria. May kill Gram-positive bacteria by interfering with peptidoglycan biosynthesis. Binds also to Gram- negative bacteria. Involved in innate immunity. May function in intracellular killing of bacteria. The soluble form tr…
599	Pigr	10090.ENSMUSP00000027675	Pigr	Polymeric immunoglobulin receptor; This receptor binds polymeric IgA and IgM at the basolateral surface of epithelial cells. The complex is then transported across the cell to be secreted at the apical surface. During this process a cleavage occurs that separates the extracellular (known as the secretory component) from the transmembrane segment (By similarity)
600	Pimreg	10090.ENSMUSP00000021164	Fam64a	Protein PIMREG; During mitosis, may play a role in the metaphase-to- anaphase transition
601	Pkm	10090.ENSMUSP00000034834	Pkm	Pyruvate kinase PKM; Glycolytic enzyme that catalyzes the transfer of a phosphoryl group from phosphoenolpyruvate (PEP) to ADP, generating ATP. Stimulates POU5F1-mediated transcriptional activation (By similarity)
602	Pla2g4a	10090.ENSMUSP00000070868	Pla2g4a	Cytosolic phospholipase A2; Selectively hydrolyzes arachidonyl phospholipids in the sn-2 position releasing arachidonic acid. Together with its lysophospholipid activity, it is implicated in the initiation of the inflammatory response
603	Pla2g7	10090.ENSMUSP00000024706	Pla2g7	Platelet-activating factor acetylhydrolase; Modulates the action of platelet-activating factor (PAF) by hydrolyzing the sn-2 ester bond to yield the biologically inactive lyso-PAF. Has a specificity for substrates with a short residue at the sn-2 position. It is inactive against long-chain phospholipids; Belongs to the AB hydrolase superfamily. Lipase family
604	Plat	10090.ENSMUSP00000033941	Plat	Tissue-type plasminogen activator; Converts the abundant, but inactive, zymogen plasminogen to plasmin by hydrolyzing a single Arg-Val bond in plasminogen. By controlling plasmin-mediated proteolysis, it plays an important role in tissue remodeling and degradation, in cell migration and many other physiopathological events; Belongs to the peptidase S1 family
605	Plau	10090.ENSMUSP00000022368	Plau	Urokinase-type plasminogen activator; Specifically cleaves the zymogen plasminogen to form the active enzyme plasmin; Belongs to the peptidase S1 family
606	Plce1	10090.ENSMUSP00000130604	Plce1	1-phosphatidylinositol 4,5-bisphosphate phosphodiesterase epsilon-1; The production of the second messenger molecules diacylglycerol (DAG) and inositol 1,4,5-trisphosphate (IP3) is mediated by activated phosphatidylinositol-specific phospholipase C enzymes. PLCE1 is a bifunctional enzyme which also regulates small GTPases of the Ras superfamily through its Ras guanine- exchange factor (RasGEF) ac…
607	Plekhh2	10090.ENSMUSP00000039628	Plekhh2	Pleckstrin homology domain-containing family H member 2; In the kidney glomerulus may play a role in linking podocyte foot processes to the glomerular basement membrane. May be involved in stabilization of F-actin by attenuating its depolymerization. Can recruit TGFB1I1 from focal adhesions to podocyte lamellipodia
608	Plg	10090.ENSMUSP00000014578	Plg	Plasminogen; Plasmin dissolves the fibrin of blood clots and acts as a proteolytic factor in a variety of other processes including embryonic development, tissue remodeling, tumor invasion, and inflammation. In ovulation, weakens the walls of the Graafian follicle. It activates the urokinase-type plasminogen activator, collagenases and several complement zymogens, such as C1 and C5. Cleavage of f…
609	Plp1	10090.ENSMUSP00000033800	Plp1	Myelin proteolipid protein; This is the major myelin protein from the central nervous system. It plays an important role in the formation or maintenance of the multilamellar structure of myelin; Belongs to the myelin proteolipid protein family
610	Plxnb3	10090.ENSMUSP00000002079	Plxnb3	Plexin-B3; Receptor for SEMA5A that plays a role in axon guidance, invasive growth and cell migration. Stimulates neurite outgrowth and mediates Ca(2+)/Mg(2+)-dependent cell aggregation. In glioma cells, SEMA5A stimulation of PLXNB3 results in the disassembly of F-actin stress fibers, disruption of focal adhesions and cellular collapse as well as inhibition of cell migration and invasion through …
611	Pmel	10090.ENSMUSP00000051869	Pmel	Melanocyte protein PMEL; Plays a central role in the biogenesis of melanosomes. Involved in the maturation of melanosomes from stage I to II. The transition from stage I melanosomes to stage II melanosomes involves an elongation of the vesicle, and the appearance within of distinct fibrillar structures (By similarity); Belongs to the PMEL/NMB family
612	Pon3	10090.ENSMUSP00000031773	Pon3	Serum paraoxonase/lactonase 3; Has low activity towards the organophosphate paraxon and aromatic carboxylic acid esters. Rapidly hydrolyzes lactones such as statin prodrugs (e.g. lovastatin). Hydrolyzes aromatic lactones and 5- or 6-member ring lactones with aliphatic substituents but not simple lactones or those with polar substituents (By similarity)
613	Postn	10090.ENSMUSP00000072773	Postn	Periostin; Induces cell attachment and spreading and plays a role in cell adhesion. Enhances incorporation of BMP1 in the fibronectin matrix of connective tissues, and subsequent proteolytic activation of lysyl oxidase LOX
614	Ppa1	10090.ENSMUSP00000020286	Ppa1	Pyrophosphatase (inorganic) 1; Belongs to the PPase family
615	Ppm1e	10090.ENSMUSP00000061278	Ppm1e	Protein phosphatase 1E; Protein phosphatase that inactivates multifunctional CaM kinases such as CAMK4 and CAMK2. Dephosphorylates and inactivates PAK. May play a role in the inhibition of actin fiber stress breakdown and in morphological changes driven by TNK2/CDC42 (By similarity). Dephosphorylates PRKAA2
616	Ppm1n	10090.ENSMUSP00000032560	Ppm1n	Protein phosphatase, Mg2+/Mn2+ dependent, 1N (putative); Belongs to the PP2C family
617	Ppt2	10090.ENSMUSP00000131243	Ppt2	Lysosomal thioesterase PPT2; Removes thioester-linked fatty acyl groups from various substrates including S-palmitoyl-CoA. Has the highest S- thioesterase activity for the acyl groups palmitic and myristic acid followed by other short- and long-chain acyl substrates. However, because of structural constraints, is unable to remove palmitate from peptides or proteins (By similarity)
618	Prdm9	10090.ENSMUSP00000131871	Prdm9	Histone-lysine N-methyltransferase PRDM9; Histone methyltransferase that specifically trimethylates 'Lys-4' of histone H3 during meiotic prophase and is essential for proper meiotic progression. Does not have the ability to mono- and dimethylate 'Lys-4' of histone H3. H3 'Lys-4' methylation represents a specific tag for epigenetic transcriptional activation. Plays a central role in the transcript…
619	Prdx5	10090.ENSMUSP00000025904	Prdx5	Peroxiredoxin-5, mitochondrial; Thiol-specific peroxidase that catalyzes the reduction of hydrogen peroxide and organic hydroperoxides to water and alcohols, respectively. Plays a role in cell protection against oxidative stress by detoxifying peroxides and as sensor of hydrogen peroxide-mediated signaling events; Belongs to the peroxiredoxin family. Prx5 subfamily
620	Procr	10090.ENSMUSP00000029140	Procr	Endothelial protein C receptor; Binds activated protein C. Enhances protein C activation by the thrombin-thrombomodulin complex; plays a role in the protein C pathway controlling blood coagulation
621	Prom1	10090.ENSMUSP00000073751	Prom1	Prominin-1; May play a role in cell differentiation, proliferation and apoptosis. Binds cholesterol in cholesterol-containing plasma membrane microdomains and may play a role in the organization of the apical plasma membrane in epithelial cells. During early retinal development acts as a key regulator of disk morphogenesis. Involved in regulation of MAPK and Akt signaling pathways. In neuroblasto…
622	Prrg3	10090.ENSMUSP00000038947	Prrg3	Proline rich Gla (G-carboxyglutamic acid) 3 (transmembrane)
623	Prss34	10090.ENSMUSP00000045672	Prss34	Mast cell protease-11; Protease, serine 34; Belongs to the peptidase S1 family
624	Prss57	10090.ENSMUSP00000132215	Prss57	Serine protease 57; Serine protease that cleaves preferentially after Arg residues. Can also cleave after citrulline (deimidated arginine) and methylarginine residues; Belongs to the peptidase S1 family
625	Prtn3	10090.ENSMUSP00000006679	Prtn3	Myeloblastin; Serine protease that degrades elastin, fibronectin, laminin, vitronectin, and collagen types I, III, and IV (in vitro). By cleaving and activating receptor F2RL1/PAR-2, enhances endothelial cell barrier function and thus vascular integrity during neutrophil transendothelial migration. May play a role in neutrophil transendothelial migration, probably when associated with CD177; Belo…
626	Psap	10090.ENSMUSP00000101105	Psap	Prosaposin; Saposins are specific low-molecular mass non-enzymic proteins, they participate in the lysosomal degradation of sphingolipids, which takes place by the sequential action of specific hydrolases
627	Psmb10	10090.ENSMUSP00000034369	Psmb10	Proteasome subunit beta type-10; The proteasome is a multicatalytic proteinase complex which is characterized by its ability to cleave peptides with Arg, Phe, Tyr, Leu, and Glu adjacent to the leaving group at neutral or slightly basic pH. The proteasome has an ATP-dependent proteolytic activity. This subunit is involved in antigen processing to generate class I binding peptides. Plays a role in …
628	Psmb9	10090.ENSMUSP00000133499	Psmb9	Proteasome subunit beta type-9; The proteasome is a multicatalytic proteinase complex which is characterized by its ability to cleave peptides with Arg, Phe, Tyr, Leu, and Glu adjacent to the leaving group at neutral or slightly basic pH. The proteasome has an ATP-dependent proteolytic activity. This subunit is involved in antigen processing to generate class I binding peptides. Contributes to NF…
629	Pstpip2	10090.ENSMUSP00000110389	Pstpip2	Proline-serine-threonine phosphatase-interacting protein 2; Binds to F-actin. May be involved in regulation of the actin cytoskeleton
630	Ptafr	10090.ENSMUSP00000070925	Ptafr	Platelet-activating factor receptor; Receptor for platelet activating factor, a chemotactic phospholipid mediator that possesses potent inflammatory, smooth- muscle contractile and hypotensive activity. Seems to mediate its action via a G protein that activates a phosphatidylinositol- calcium second messenger system
631	Ptger3	10090.ENSMUSP00000043302	Ptger3	Prostaglandin E2 receptor EP3 subtype; Receptor for prostaglandin E2 (PGE2); the EP3 receptor may be involved in inhibition of gastric acid secretion, modulation of neurotransmitter release in central and peripheral neurons, inhibition of sodium and water reabsorption in kidney tubulus and contraction in uterine smooth muscle. The activity of this receptor can couple to both the inhibition of ade…
632	Ptgs2	10090.ENSMUSP00000035065	Ptgs2	Prostaglandin G/H synthase 2; Converts arachidonate to prostaglandin H2 (PGH2), a committed step in prostanoid synthesis. Constitutively expressed in some tissues in physiological conditions, such as the endothelium, kidney and brain, and in pathological conditions, such as in cancer. PTGS2 is responsible for production of inflammatory prostaglandins. Up-regulation of PTGS2 is also associated wit…
633	Pth1r	10090.ENSMUSP00000006005	Pth1r	Parathyroid hormone/parathyroid hormone-related peptide receptor; Receptor for parathyroid hormone and for parathyroid hormone-related peptide. The activity of this receptor is mediated by G proteins which activate adenylyl cyclase and also a phosphatidylinositol-calcium second messenger system
634	Pxdc1	10090.ENSMUSP00000051246	Pxdc1	PX domain containing 1
635	Pzp	10090.ENSMUSP00000032510	Pzp	Pregnancy zone protein; Is able to inhibit all four classes of proteinases by a unique 'trapping' mechanism. This protein has a peptide stretch, called the 'bait region' which contains specific cleavage sites for different proteinases. When a proteinase cleaves the bait region, a conformational change is induced in the protein which traps the proteinase. The entrapped enzyme remains active agains…
636	Rab15	10090.ENSMUSP00000021459	Rab15	Ras-related protein Rab-15; May act in concert with RAB3A in regulating aspects of synaptic vesicle membrane flow within the nerve terminal. EHBP1L1
637	Rab44	10090.ENSMUSP00000085253	Rab44	Ras-related protein Rab-44; RAB44, member RAS oncogene family
638	Ralgds	10090.ENSMUSP00000097812	Ralgds	Ral guanine nucleotide dissociation stimulator; Stimulates the dissociation of GDP from the Ras-related RalA and RalB GTPases which allows GTP binding and activation of the GTPases. Interacts and acts as an effector molecule for R-Ras, H-Ras, K-Ras, and Rap
639	Ralgps2	10090.ENSMUSP00000130581	Ralgps2	Ras-specific guanine nucleotide-releasing factor RalGPS2; Guanine nucleotide exchange factor for the small GTPase RALA. May be involved in cytoskeletal organization. May also be involved in the stimulation of transcription in a Ras-independent fashion
640	Rapgef4	10090.ENSMUSP00000099759	Rapgef4	Rap guanine nucleotide exchange factor 4; Guanine nucleotide exchange factor (GEF) for RAP1A, RAP1B and RAP2A small GTPases that is activated by binding cAMP. Seems not to activate RAB3A. Involved in cAMP-dependent, PKA- independent exocytosis through interaction with RIMS2
641	Rasal1	10090.ENSMUSP00000031606	Rasal1	RasGAP-activating-like protein 1; Probable inhibitory regulator of the Ras-cyclic AMP pathway. Plays a role in dendrite formation by melanocytes
642	Rasl11a	10090.ENSMUSP00000031646	Rasl11a	Ras-like protein family member 11A; Regulator of rDNA transcription. Acts in cooperation UBF/UBTF and positively regulates RNA polymerase I transcription; Belongs to the small GTPase superfamily. Ras family
643	Rbms3	10090.ENSMUSP00000107403	Rbms3	RNA-binding motif, single-stranded-interacting protein 3; Binds poly(A) and poly(U) oligoribonucleotides
644	Reck	10090.ENSMUSP00000030198	Reck	Reversion-inducing cysteine-rich protein with Kazal motifs; Negatively regulates matrix metalloproteinase-9 (MMP-9) by suppressing MMP-9 secretion and by direct inhibition of its enzymatic activity. RECK down-regulation by oncogenic signals may facilitate tumor invasion and metastasis. Appears to also regulate MMP-2 and MT1-MMP, which are involved in cancer progression (By similarity)
645	Rftn2	10090.ENSMUSP00000027121	Rftn2	Raftlin-2; Raftlin family member 2; Belongs to the raftlin family
646	Rgn	10090.ENSMUSP00000023832	Rgn	Regucalcin; Gluconolactonase with low activity towards other sugar lactones, including gulonolactone and galactonolactone. Catalyzes a key step in ascorbic acid (vitamin C) biosynthesis. Can also hydrolyze diisopropyl phosphorofluoridate and phenylacetate (in vitro). Calcium-binding protein. Modulates Ca(2+) signaling, and Ca(2+)-dependent cellular processes and enzyme activities (By similarity);…
647	Rhbdl3	10090.ENSMUSP00000017836	Rhbdl3	Rhomboid-related protein 3; May be involved in regulated intramembrane proteolysis and the subsequent release of functional polypeptides from their membrane anchors; Belongs to the peptidase S54 family
648	Rhou	10090.ENSMUSP00000038915	Rhou	Rho-related GTP-binding protein RhoU; Acts upstream of PAK1 to regulate the actin cytoskeleton, adhesion turnover and increase cell migration. Stimulates quiescent cells to reenter the cell cycle. Has no detectable GTPase activity but its high intrinsic guanine nucleotide exchange activity suggests it is constitutively GTP- bound. Plays a role in the regulation of cell morphology and cytoskeletal…
649	Rmi2	10090.ENSMUSP00000042676	Rmi2	RecQ-mediated genome instability protein 2; Essential component of the RMI complex, a complex that plays an important role in the processing of homologous recombination intermediates. It is required to regulate sister chromatid segregation and to limit DNA crossover. Essential for the stability, localization, and function of BLM, TOP3A, and complexes containing BLM. In the RMI complex, it is requ…
650	Rnd1	10090.ENSMUSP00000003451	Rnd1	Rho-related GTP-binding protein Rho6; Lacks intrinsic GTPase activity. Has a low affinity for GDP, and constitutively binds GTP. Controls rearrangements of the actin cytoskeleton. Induces the Rac-dependent neuritic process formation in part by disruption of the cortical actin filaments. Causes the formation of many neuritic processes from the cell body with disruption of the cortical actin filame…
651	Rnf19b	10090.ENSMUSP00000030584	Rnf19b	E3 ubiquitin-protein ligase RNF19B; E3 ubiquitin-protein ligase which accepts ubiquitin from E2 ubiquitin-conjugating enzymes UBE2L3 and UBE2L6 in the form of a thioester and then directly transfers the ubiquitin to targeted substrates, such as UCKL1. Involved in the cytolytic activity of natural killer cells and cytotoxic T-cells. Protects against staurosporin-induced cell death (By similarity)
653	Ryr3	10090.ENSMUSP00000089426	Ryr3	Ryanodine receptor 3; Calcium channel that mediates the release of Ca(2+) from the sarcoplasmic reticulum into the cytoplasm in muscle and thereby plays a role in triggering muscle contraction. May regulate Ca(2+) release by other calcium channels. Calcium channel that mediates Ca(2+)-induced Ca(2+) release from the endoplasmic reticulum in non-muscle cells. Plays a role in cellular calcium signa…
654	S100a8	10090.ENSMUSP00000064385	S100a8	Protein S100-A8; S100A8 is a calcium- and zinc-binding protein which plays a prominent role in the regulation of inflammatory processes and immune response. It can induce neutrophil chemotaxis and adhesion. Predominantly found as calprotectin (S100A8/A9) which has a wide plethora of intra- and extracellular functions. The intracellular functions include: facilitating leukocyte arachidonic acid tr…
655	S100a9	10090.ENSMUSP00000112843	S100a9	Protein S100-A9; S100A9 is a calcium- and zinc-binding protein which plays a prominent role in the regulation of inflammatory processes and immune response. It can induce neutrophil chemotaxis, adhesion, can increase the bactericidal activity of neutrophils by promoting phagocytosis via activation of SYK, PI3K/AKT, and ERK1/2 and can induce degranulation of neutrophils by a MAPK-dependent mechani…
656	S1pr1	10090.ENSMUSP00000050897	S1pr1	Sphingosine 1-phosphate receptor 1; G-protein coupled receptor for the bioactive lysosphingolipid sphingosine 1-phosphate (S1P) that seems to be coupled to the G(i) subclass of heteromeric G proteins. Signaling leads to the activation of RAC1, SRC, PTK2/FAK1 and MAP kinases. Plays an important role in cell migration, probably via its role in the reorganization of the actin cytoskeleton and the fo…
657	Saa3	10090.ENSMUSP00000006956	Saa3	Serum amyloid A-3 protein; Major acute phase reactant. Apolipoprotein of the HDL complex; Belongs to the SAA family
658	Samhd1	10090.ENSMUSP00000059717	Samhd1	Deoxynucleoside triphosphate triphosphohydrolase SAMHD1; Host restriction nuclease involved in defense response to virus. Has dNTPase activity and reduces cellular dNTP levels to levels too low for retroviral reverse transcription to occur. Blocks early-stage virus replication in dendritic and other myeloid cells. Likewise, suppresses LINE-1 retrotransposon activity. May play a role in mediating …
659	Sapcd1	10090.ENSMUSP00000047448	Sapcd1	Suppressor APC domain containing 1
660	Sapcd2	10090.ENSMUSP00000097898	Sapcd2	Suppressor APC domain-containing protein 2; Plays a role in planar mitotic spindle orientation in retinal progenitor cells (RPCs) and promotes the production of symmetric terminal divisions. Negatively regulates the mitotic apical cortex localization of GPSM2 (By similarity). Involved also in positive regulation of cell proliferation and tumor cell growth (By similarity)
661	Sbk1	10090.ENSMUSP00000060907	Sbk1	Serine/threonine-protein kinase SBK1; May be involved in signal-transduction pathways related to the control of brain development
662	Scg5	10090.ENSMUSP00000024005	Scg5	Neuroendocrine protein 7B2; Acts as a molecular chaperone for PCSK2/PC2, preventing its premature activation in the regulated secretory pathway. Binds to inactive PCSK2 in the endoplasmic reticulum and facilitates its transport from there to later compartments of the secretory pathway where it is proteolytically matured and activated. Also required for cleavage of PCSK2 but does not appear to be …
663	Scly	10090.ENSMUSP00000027532	Scly	Selenocysteine lyase; Catalyzes the decomposition of L-selenocysteine to L- alanine and elemental selenium; Belongs to the class-V pyridoxal-phosphate-dependent aminotransferase family
664	Scml4	10090.ENSMUSP00000053157	Scml4	Sex comb on midleg-like protein 4; Putative Polycomb group (PcG) protein. PcG proteins act by forming multiprotein complexes, which are required to maintain the transcriptionally repressive state of homeotic genes throughout development (By similarity)
665	Sdc3	10090.ENSMUSP00000065877	Sdc3	Syndecan-3; Cell surface proteoglycan that may bear heparan sulfate. May have a role in the organization of cell shape by affecting the actin cytoskeleton, possibly by transferring signals from the cell surface in a sugar-dependent mechanism (By similarity)
666	Selp	10090.ENSMUSP00000123924	Selp	P-selectin; Ca(2+)-dependent receptor for myeloid cells that binds to carbohydrates on neutrophils and monocytes. Mediates the interaction of activated endothelial cells or platelets with leukocytes. The ligand recognized is sialyl-Lewis X. Mediates rapid rolling of leukocyte rolling over vascular surfaces during the initial steps in inflammation through interaction with PSGL1
667	Sema3b	10090.ENSMUSP00000099591	Sema3b	Semaphorin-3B; Inhibits axonal extension by providing local signals to specify territories inaccessible for growing axons
668	Serpina1c	10090.ENSMUSP00000073695	Serpina1c	Alpha-1-antitrypsin 1-3; Inhibitor of serine proteases. Can inhibit trypsin and chymotrypsin; relatively ineffective against elastase; Belongs to the serpin family
670	Serpina3f	10090.ENSMUSP00000113945	Serpina3f	Serine (or cysteine) peptidase inhibitor, clade A, member 3F; Belongs to the serpin family
671	Serpina3g	10090.ENSMUSP00000041250	Serpina3g	Serine protease inhibitor A3G; Serine and cysteine protease inhibitor. Can inhibit lysosomal papain-like proteases including the cathepsins B, G, H, K, L and V. Ineffective against elastase, granzyme A, granzyme B, or caspases 3, 8 or 9. Inhibition of cytoplasmic cathepsin B following release from the lysosome may protect cells from apoptosis. This may facilitate the survival of progenitor T-cell…
672	Serpina3i	10090.ENSMUSP00000105584	Serpina3i	Serine (or cysteine) peptidase inhibitor, clade A, member 3I; Belongs to the serpin family
673	Serpina3k	10090.ENSMUSP00000042095	Serpina3k	Serine protease inhibitor A3K; Contrapsin inhibits trypsin-like proteases
674	Serpinc1	10090.ENSMUSP00000068971	Serpinc1	Antithrombin-III; Most important serine protease inhibitor in plasma that regulates the blood coagulation cascade. AT-III inhibits thrombin, matriptase-3/TMPRSS7, as well as factors IXa, Xa and XIa. Its inhibitory activity is greatly enhanced in the presence of heparin (By similarity)
675	Serpine1	10090.ENSMUSP00000039586	Serpine1	Plasminogen activator inhibitor 1; Serine protease inhibitor. This inhibitor acts as 'bait' for tissue plasminogen activator, urokinase, protein C and matriptase-3/TMPRSS7. Its rapid interaction with PLAT may function as a major control point in the regulation of fibrinolysis (By similarity)
676	Serpinf2	10090.ENSMUSP00000048704	Serpinf2	Alpha-2-antiplasmin; Serine protease inhibitor. The major targets of this inhibitor are plasmin and trypsin, but it also inactivates matriptase-3/TMPRSS7 and chymotrypsin (By similarity)
677	Sgms2	10090.ENSMUSP00000087713	Sgms2	Phosphatidylcholine:ceramide cholinephosphotransferase 2; Sphingomyelin synthases synthesize the sphingolipid, sphingomyelin, through transfer of the phosphatidyl head group, phosphatidylcholine, on to the primary hydroxyl of ceramide. The reaction is bidirectional depending on the respective levels of the sphingolipid and ceramide. Plasma membrane SMS2 can also convert phosphatidylethanolamine (…
678	Sh3pxd2b	10090.ENSMUSP00000044276	Sh3pxd2b	SH3 and PX domain-containing protein 2B; Adapter protein involved in invadopodia and podosome formation and extracellular matrix degradation. Binds matrix metalloproteinases (ADAMs), NADPH oxidases (NOXs) and phosphoinositides. Acts as an organizer protein that allows NOX1- or NOX3-dependent reactive oxygen species (ROS) generation and ROS localization. Plays a role in mitotic clonal expansion du…
679	Shtn1	10090.ENSMUSP00000041378	Shtn1	Shootin-1; Involved in the generation of internal asymmetric signals required for neuronal polarization and neurite outgrowth. Mediates netrin-1-induced F-actin-substrate coupling or 'clutch engagement' within the axon growth cone through activation of CDC42, RAC1 and PAK1-dependent signaling pathway, thereby converting the F-actin retrograde flow into traction forces, concomitantly with filopodi…
680	Siglecg	10090.ENSMUSP00000005592	Siglecg	Sialic acid-binding Ig-like lectin 10; Putative adhesion molecule that mediates sialic-acid dependent binding to cells. Preferentially binds to alpha-2,3- or alpha-2,6-linked sialic acid. The sialic acid recognition site may be masked by cis interactions with sialic acids on the same cell surface. In the immune response, seems to act as an inhibitory receptor upon ligand induced tyrosine phosphor…
681	Siglech	10090.ENSMUSP00000130632	Siglech	Sialic acid binding Ig-like lectin H
682	Sirpa	10090.ENSMUSP00000099491	Sirpa	Tyrosine-protein phosphatase non-receptor type substrate 1; Immunoglobulin-like cell surface receptor for CD47. Acts as docking protein and induces translocation of PTPN6, PTPN11 and other binding partners from the cytosol to the plasma membrane. Supports adhesion of cerebellar neurons, neurite outgrowth and glial cell attachment. May play a key role in intracellular signaling during synaptogenes…
683	Slamf8	10090.ENSMUSP00000067527	Slamf8	SLAM family member 8; May play a role in B-lineage commitment and/or modulation of signaling through the B-cell receptor
684	Slc10a1	10090.ENSMUSP00000093229	Slc10a1	Sodium/bile acid cotransporter; The hepatic sodium/bile acid uptake system exhibits broad substrate specificity and transports various non-bile acid organic compounds as well. It is strictly dependent on the extracellular presence of sodium
685	Slc15a3	10090.ENSMUSP00000025646	Slc15a3	Solute carrier family 15 member 3; Proton oligopeptide cotransporter. Transports free histidine and certain di- and tripeptides (By similarity)
686	Slc16a3	10090.ENSMUSP00000068854	Slc16a3	Monocarboxylate transporter 4; Proton-linked monocarboxylate transporter. Catalyzes the rapid transport across the plasma membrane of many monocarboxylates such as lactate, pyruvate, branched-chain oxo acids derived from leucine, valine and isoleucine, and the ketone bodies acetoacetate, beta-hydroxybutyrate and acetate (By similarity)
687	Slc1a3	10090.ENSMUSP00000005493	Slc1a3	Excitatory amino acid transporter 1; Sodium-dependent, high-affinity amino acid transporter that mediates the uptake of L-glutamate and also L-aspartate and D-aspartate. Functions as a symporter that transports one amino acid molecule together with two or three Na(+) ions and one proton, in parallel with the counter-transport of one K(+) ion (By similarity). Plays a redundant role in the rapid re…
688	Slc27a2	10090.ENSMUSP00000057595	Slc27a2	Very long-chain acyl-CoA synthetase; Acyl-CoA synthetase probably involved in bile acid metabolism. Proposed to activate C27 precursors of bile acids to their CoA thioesters derivatives before side chain cleavage via peroxisomal beta-oxidation occurs. In vitro, activates 3-alpha,7- alpha,12-alpha-trihydroxy-5-beta-cholestanate (THCA), the C27 precursor of cholic acid deriving from the de novo syn…
689	Slc27a5	10090.ENSMUSP00000032539	Slc27a5	Bile acyl-CoA synthetase; Acyl-CoA synthetase involved in bile acid metabolism. Proposed to catalyze the first step in the conjugation of C24 bile acids (choloneates) to glycine and taurine before excretion into bile canaliculi by activating them to their CoA thioesters. Seems to activate secondary bile acids entering the liver from the enterohepatic circulation (By similarity)
690	Slc2a6	10090.ENSMUSP00000049103	Slc2a6	Solute carrier family 2 (facilitated glucose transporter), member 6; Belongs to the major facilitator superfamily. Sugar transporter (TC 2.A.1.1) family
691	Slc30a10	10090.ENSMUSP00000053181	Slc30a10	Zinc transporter 10; Plays a pivotal role in manganese transport. Manganese is an essential cation for the function of several enzymes, including some crucially important for the metabolism of neurotransmitters and other neuronal metabolic pathways. However, elevated levels of manganese are cytotoxic and induce oxidative stress, mitochondrial dysfunction and apoptosis. Acts as manganese efflux tr…
692	Slc38a4	10090.ENSMUSP00000023101	Slc38a4	Sodium-coupled neutral amino acid transporter 4; Sodium-dependent amino acid transporter. Mediates electrogenic symport of neutral amino acids and sodium ions. Has a broad specificity, with a preference for Ala, followed by Ser, His, Gly, Cys, Asn, Thr, Pro, Gln and Met. May mediate sodium- independent transport of cationic amino acids, such as Arg and Lys. Amino acid uptake is pH-dependent, with…
693	Slc4a3	10090.ENSMUSP00000116747	Slc4a3	Anion exchange protein 3; Plasma membrane anion exchange protein; Belongs to the anion exchanger (TC 2.A.31) family
694	Slc7a2	10090.ENSMUSP00000096414	Slc7a2	Cationic amino acid transporter 2; Isoform 1 functions as low-affinity, high capacity permease involved in the transport of the cationic amino acids (arginine, lysine and ornithine). Isoform 2 also functions as permease that mediates the transport of the cationic amino acids (arginine, lysine and ornithine), but it has much higher affinity for arginine than isoform 1. May play a role in classical…
695	Slco5a1	10090.ENSMUSP00000111062	Slco5a1	Solute carrier organic anion transporter family, member 5A1
696	Slpi	10090.ENSMUSP00000104992	Slpi	Antileukoproteinase; Acid-stable proteinase inhibitor with strong affinities for trypsin, chymotrypsin, elastase, and cathepsin G. Modulates the innate immune response after bacterial infection. Contributes to regulate the inflammatory and immune responses to the intracellular parasite L.major. Down-regulates responses to bacterial lipopolysaccharide (LPS). Plays a role in regulating the activati…
697	Smad6	10090.ENSMUSP00000036285	Smad6	Mothers against decapentaplegic homolog 6; Binds to regulatory elements in target promoter regions (By similarity). May block the BMP-SMAD1 signaling pathway by competing with SMAD4 for receptor-activated SMAD1-binding (By similarity). Acts as a mediator of TGF-beta and BMP antiflammatory activity. Suppresses IL1R-TLR signaling through its direct interaction with PEL1, preventing NF-kappa-B activ…
698	Smpdl3b	10090.ENSMUSP00000030709	Smpdl3b	Acid sphingomyelinase-like phosphodiesterase 3b; Lipid-modulating phosphodiesterase. Active on the surface of macrophages and dendritic cells and strongly influences macrophage lipid composition and membrane fluidity. Acts as a negative regulator of Toll-like receptor signaling
699	Sned1	10090.ENSMUSP00000050832	Sned1	Sushi, nidogen and EGF-like domains 1
700	Snx10	10090.ENSMUSP00000044165	Snx10	Sorting nexin-10; Probable phosphoinositide-binding protein involved in protein sorting and membrane trafficking in endosomes. Plays a role in cilium biogenesis through regulation of the transport and the localization of proteins to the cilium. Required for the localization to the cilium of V-ATPase subunit ATP6V1D and ATP6V0D1, and RAB8A. Involved in osteoclast differentiation and therefore bone…
701	Soat2	10090.ENSMUSP00000023806	Soat2	Sterol O-acyltransferase 2; Plays a role in lipoprotein assembly and dietary cholesterol absorption. In addition to its acyltransferase activity, it may act as a ligase. May provide cholesteryl esters for lipoprotein secretion from hepatocytes and intestinal mucosa; Belongs to the membrane-bound acyltransferase family. Sterol o-acyltransferase subfamily
702	Socs1	10090.ENSMUSP00000038121	Socs1	Suppressor of cytokine signaling 1; SOCS family proteins form part of a classical negative feedback system that regulates cytokine signal transduction. SOCS1 is involved in negative regulation of cytokines that signal through the JAK/STAT3 pathway. Through binding to JAKs, inhibits their kinase activity. In vitro, also suppresses Tec protein- tyrosine activity (By similarity). Appears to be a maj…
703	Socs3	10090.ENSMUSP00000059129	Socs3	Suppressor of cytokine signaling 3; SOCS family proteins form part of a classical negative feedback system that regulates cytokine signal transduction. SOCS3 is involved in negative regulation of cytokines that signal through the JAK/STAT pathway. Inhibits cytokine signal transduction by binding to tyrosine kinase receptors including gp130, LIF, erythropoietin, insulin, IL12, GCSF and leptin rece…
704	Sod2	10090.ENSMUSP00000007012	Sod2	Superoxide dismutase [Mn], mitochondrial; Destroys superoxide anion radicals which are normally produced within the cells and which are toxic to biological systems
705	Spire2	10090.ENSMUSP00000010298	Spire2	Protein spire homolog 2; Acts as an actin nucleation factor, remains associated with the slow-growing pointed end of the new filament. Involved in intracellular vesicle transport along actin fibers, providing a novel link between actin cytoskeleton dynamics and intracellular transport. Required for asymmetric spindle positioning and asymmetric cell division during oocyte meiosis. Required for nor…
706	Spock3	10090.ENSMUSP00000112930	Spock3	Testican-3; May participate in diverse steps of neurogenesis. Inhibits the processing of pro-matrix metalloproteinase 2 (MMP-2) by MT1-MMP and MT3-MMP. May interfere with tumor invasion (By similarity)
707	Spon1	10090.ENSMUSP00000041157	Spon1	Spondin-1; Cell adhesion protein that promotes the attachment of spinal cord and sensory neuron cells and the outgrowth of neurites in vitro. May contribute to the growth and guidance of axons in both the spinal cord and the PNS (By similarity)
708	Spp1	10090.ENSMUSP00000108367	Spp1	Osteopontin; Binds tightly to hydroxyapatite. Appears to form an integral part of the mineralized matrix. Probably important to cell-matrix interaction; Belongs to the osteopontin family
709	Srpx	10090.ENSMUSP00000047926	Srpx	Sushi-repeat-containing protein
710	St8sia1	10090.ENSMUSP00000032421	St8sia1	Alpha-N-acetylneuraminide alpha-2,8-sialyltransferase; Involved in the production of gangliosides GD3 and GT3 from GM3; gangliosides are a subfamily of complex glycosphinglolipds that contain one or more residues of sialic acid
711	Stat1	10090.ENSMUSP00000066743	Stat1	Signal transducer and activator of transcription 1; Signal transducer and transcription activator that mediates cellular responses to interferons (IFNs), cytokine KITLG/SCF and other cytokines and other growth factors. Following type I IFN (IFN-alpha and IFN-beta) binding to cell surface receptors, signaling via protein kinases leads to activation of Jak kinases (TYK2 and JAK1) and to tyrosine ph…
712	Stbd1	10090.ENSMUSP00000054322	Stbd1	Starch-binding domain-containing protein 1; Acts as a cargo receptor for glycogen. Delivers its cargo to an autophagic pathway called glycophagy, resulting in the transport of glycogen to lysosomes
713	Stra6	10090.ENSMUSP00000034880	Stra6	Receptor for retinol uptake STRA6; Functions as retinol transporter. Accepts all-trans retinol from the extracellular retinol-binding protein RBP4, facilitates retinol transport across the cell membrane, and then transfers retinol to the cytoplasmic retinol-binding protein RBP1. Retinol uptake is enhanced by LRAT, an enzyme that converts retinol to all-trans retinyl esters, the storage forms of v…
714	Stra6l	10090.ENSMUSP00000103412	Rbpr2	Stimulated by retinoic acid gene 6 protein-like; Acts as a high-affinity cell-surface receptor for retinol-binding protein RBP4 and mediates RBP4-dependent retinol uptake in the liver
715	Stx1a	10090.ENSMUSP00000005509	Stx1a	Syntaxin-1A; Plays a role in hormone and neurotransmitter exocytosis (By similarity). Potentially involved in docking of synaptic vesicles at presynaptic active zones. May mediate Ca(2+)- regulation of exocytosis acrosomal reaction in sperm
716	Sytl3	10090.ENSMUSP00000125469	Sytl3	Synaptotagmin-like protein 3; May act as Rab effector protein and play a role in vesicle trafficking. Binds phospholipids in the presence of calcium ions
717	Tac2	10090.ENSMUSP00000136622	Tac2	Tachykinin-3; Tachykinins are active peptides which excite neurons, evoke behavioral responses, are potent vasodilators and secretagogues, and contract (directly or indirectly) many smooth muscles. Is a critical central regulator of gonadal function (By similarity)
718	Tap1	10090.ENSMUSP00000128401	Tap1	Antigen peptide transporter 1; Involved in the transport of antigens from the cytoplasm to the endoplasmic reticulum for association with MHC class I molecules. Also acts as a molecular scaffold for the final stage of MHC class I folding, namely the binding of peptide. Nascent MHC class I molecules associate with TAP via tapasin (By similarity); Belongs to the ABC transporter superfamily. ABCB fa…
719	Tbc1d10c	10090.ENSMUSP00000042660	Tbc1d10c	Carabin; Inhibits the Ras signaling pathway through its intrinsic Ras GTPase-activating protein (GAP) activity. Acts as a negative feedback inhibitor of the calcineurin signaling pathway that also mediates crosstalk between calcineurin and Ras (By similarity)
720	Tbc1d2	10090.ENSMUSP00000081670	Tbc1d2	TBC1 domain family member 2A; Acts as GTPase-activating protein for RAB7A. Signal effector acting as a linker between RAC1 and RAB7A, leading to RAB7A inactivation and subsequent inhibition of cadherin degradation and reduced cell-cell adhesion (By similarity)
721	Tbx3	10090.ENSMUSP00000018748	Tbx3	T-box transcription factor TBX3; Transcriptional repressor involved in developmental processes. Probably plays a role in limb pattern formation. Acts as a negative regulator of PML function in cellular senescence (By similarity)
722	Tbxas1	10090.ENSMUSP00000003017	Tbxas1	Thromboxane A synthase 1, platelet; Belongs to the cytochrome P450 family
723	Tcam1	10090.ENSMUSP00000044757	Tcam1	Testicular cell adhesion molecule 1
724	Tceal1	10090.ENSMUSP00000061875	Tceal1	Transcription elongation factor A protein-like 1; May be involved in transcriptional regulation. Modulates various viral and cellular promoters in a promoter context- dependent manner. Does not bind DNA directly (By similarity)
725	Tcf21	10090.ENSMUSP00000053178	Tcf21	Transcription factor 21; Involved in epithelial-mesenchymal interactions in kidney and lung morphogenesis that include epithelial differentiation and branching morphogenesis. May be involved in the organogenesis of the spleen and heart and in cardiac and coronary artery development. May function in the development and sex differentiation of gonad via transcriptional regulation of AD4BP/SF-1
726	Tcim	10090.ENSMUSP00000058631	Tcim	Transcriptional and immune response regulator; Seems to be involved in the regulation of cell growth an differentiation, may play different and opposite roles depending on the tissue or cell type. May enhance the WNT-CTNNB1 pathway by relieving antagonistic activity of CBY1. Enhances the proliferation of follicular dendritic cells. Plays a role in the mitogen-activated MAPK2/3 signaling pathway, …
727	Tdo2	10090.ENSMUSP00000029645	Tdo2	Tryptophan 2,3-dioxygenase; Heme-dependent dioxygenase that catalyzes the oxidative cleavage of the L-tryptophan (L-Trp) pyrrole ring and converts L- tryptophan to N-formyl-L-kynurenine. Catalyzes the oxidative cleavage of the indole moiety
728	Tdrp	10090.ENSMUSP00000058371	Tdrp	Testis development related protein
729	Tek	10090.ENSMUSP00000099862	Tek	Angiopoietin-1 receptor; Tyrosine-protein kinase that acts as cell-surface receptor for ANGPT1, ANGPT2 and ANGPT4 and regulates angiogenesis, endothelial cell survival, proliferation, migration, adhesion and cell spreading, reorganization of the actin cytoskeleton, but also maintenance of vascular quiescence. Has anti-inflammatory effects by preventing the leakage of proinflammatory plasma protei…
730	Tfec	10090.ENSMUSP00000031533	Tfec	Transcription factor EC; Transcriptional regulator that acts as a repressor or an activator. Acts as a transcriptional transactivator on the proximal promoter region of the tartrate-resistant acid phosphatase (TRAP) E-box containing promoter. Collaborates with MITF in target gene activation. Acts as a transcriptional repressor on minimal promoter containing element F (that includes an E-box seque…
731	Tgm2	10090.ENSMUSP00000099411	Tgm2	Protein-glutamine gamma-glutamyltransferase 2; Catalyzes the cross-linking of proteins and the conjugation of polyamines to proteins; Belongs to the transglutaminase superfamily. Transglutaminase family
732	Tgtp1	10090.ENSMUSP00000069914	Tgtp1	T-cell-specific guanine nucleotide triphosphate-binding protein 1; Involved in innate cell-autonomous resistance to intracellular pathogens, such as Toxoplasma gondii. During avirulent type II T. gondii infection, recruited to the parasitophorous vacuole (PV) membrane, leading to PV vesiculation and rupture, and subsequent digestion of the parasite within the cytosol. Not recruited to virulent ty…
733	Tgtp2	10090.ENSMUSP00000045025	Tgtp2	T cell specific GTPase 2
734	Thbd	10090.ENSMUSP00000096877	Thbd	Thrombomodulin; Thrombomodulin is a specific endothelial cell receptor that forms a 1:1 stoichiometric complex with thrombin. This complex is responsible for the conversion of protein C to the activated protein C (protein Ca). Once evolved, protein Ca scissions the activated cofactors of the coagulation mechanism, factor Va and factor VIIIa, and thereby reduces the amount of thrombin generated
735	Thsd4	10090.ENSMUSP00000096257	Thsd4	Thrombospondin type-1 domain-containing protein 4; Promotes FBN1 matrix assembly. Attenuates TGFB signaling, possibly by accelerating the sequestration of large latent complexes of TGFB or active TGFB by FBN1 microfibril assembly, thereby negatively regulating the expression of TGFB regulatory targets, such as POSTN
736	Tigit	10090.ENSMUSP00000093770	Tigit	T-cell immunoreceptor with Ig and ITIM domains; Binds with high affinity to the poliovirus receptor (PVR) which causes increased secretion of IL10 and decreased secretion of IL12B and suppresses T-cell activation by promoting the generation of mature immunoregulatory dendritic cells
737	Timd4	10090.ENSMUSP00000069456	Timd4	T-cell immunoglobulin and mucin domain-containing protein 4; Phosphatidylserine receptor that enhances the engulfment of apoptotic cells. Involved in regulating T-cell proliferation and lymphotoxin signaling. Ligand for HAVCR1/TIMD1
738	Timp1	10090.ENSMUSP00000009530	Timp1	Metalloproteinase inhibitor 1; Metalloproteinase inhibitor that functions by forming one to one complexes with target metalloproteinases, such as collagenases, and irreversibly inactivates them by binding to their catalytic zinc cofactor. Acts on MMP1, MMP2, MMP3, MMP7, MMP8, MMP9, MMP10, MMP11, MMP12, MMP13 and MMP16. Does not act on MMP14 (By similarity). Also functions as a growth factor that …
739	Tlr12	10090.ENSMUSP00000074381	Tlr12	Toll-like receptor 12; Participates in the innate immune response to microbial agents. Acts via MYD88 and TRAF6, leading to NF-kappa-B activation, cytokine secretion and the inflammatory response (By similarity). Plays a role in preventing infection of internal organs of the urogenital system; Belongs to the Toll-like receptor family
740	Tlr8	10090.ENSMUSP00000107793	Tlr8	Toll-like receptor 8; Key component of innate and adaptive immunity. TLRs (Toll-like receptors) control host immune response against pathogens through recognition of molecular patterns specific to microorganisms. Acts via MYD88 and TRAF6, leading to NF-kappa-B. activation, cytokine secretion and the inflammatory response (By similarity)
741	Tmem106a	10090.ENSMUSP00000045832	Tmem106a	Transmembrane protein 106A
742	Tmem200b	10090.ENSMUSP00000092253	Tmem200b	Transmembrane protein 200B
743	Tmem204	10090.ENSMUSP00000024984	Tmem204	Transmembrane protein 204; Can influence paracellular permeability. Appears to be involved in cell-cell interactions through adherens (By similarity)
744	Tmem229a	10090.ENSMUSP00000116234	Tmem229a	Transmembrane protein 229A
745	Tmem255b	10090.ENSMUSP00000130504	Tmem255b	Transmembrane protein 255B
746	Tmem47	10090.ENSMUSP00000026760	Tmem47	Transmembrane protein 47; Regulates cell junction organization in epithelial cells. May play a role in the transition from adherens junction to tight junction assembly. May regulate F-actin polymerization required for tight junctional localization dynamics and affect the junctional localization of PARD6B. During podocyte differentiation may negatively regulate activity of FYN and subsequently the…
747	Tmprss6	10090.ENSMUSP00000017086	Tmprss6	Transmembrane protease serine 6; Serine protease which hydrolyzes a range of proteins including type I collagen, fibronectin and fibrinogen. Can also activate urokinase-type plasminogen activator with low efficiency. May play a specialized role in matrix remodeling processes in liver. Through the cleavage of HFE2, a regulator of the expression of the iron absorption-regulating hormone hepicidin/H…
748	Tnfaip2	10090.ENSMUSP00000099806	Tnfaip2	Tumor necrosis factor alpha-induced protein 2; May play a role as a mediator of inflammation and angiogenesis
749	Tnfrsf25	10090.ENSMUSP00000047823	Tnfrsf25	Tumor necrosis factor receptor superfamily, member 25
750	Tnfsf10	10090.ENSMUSP00000040271	Tnfsf10	Tumor necrosis factor ligand superfamily member 10; Cytokine that binds to TNFRSF10A/TRAILR1, TNFRSF10B/TRAILR2, TNFRSF10C/TRAILR3, TNFRSF10D/TRAILR4 and possibly also to TNFRSF11B/OPG. Induces apoptosis. Its activity may be modulated by binding to the decoy receptors TNFRSF10C/TRAILR3, TNFRSF10D/TRAILR4 and TNFRSF11B/OPG that cannot induce apoptosis
751	Tnfsf11	10090.ENSMUSP00000022592	Tnfsf11	Tumor necrosis factor ligand superfamily member 11; Cytokine that binds to TNFRSF11B/OPG and to TNFRSF11A/RANK. Osteoclast differentiation and activation factor. Augments the ability of dendritic cells to stimulate naive T-cell proliferation. May be an important regulator of interactions between T-cells and dendritic cells and may play a role in the regulation of the T-cell-dependent immune respo…
752	Tnfsf15	10090.ENSMUSP00000050144	Tnfsf15	Tumor necrosis factor ligand superfamily member 15; Receptor for TNFRSF25 and TNFRSF6B. Mediates activation of NF-kappa-B. Inhibits vascular endothelial growth and angiogenesis (in vitro). Promotes activation of caspases and apoptosis (By similarity). Promotes splenocyte alloactivation; Belongs to the tumor necrosis factor family
753	Tnip3	10090.ENSMUSP00000109874	Tnip3	RIKEN cDNA 9030611K07, isoform CRA_b; TNFAIP3 interacting protein 3
754	Tns4	10090.ENSMUSP00000017751	Tns4	Tensin-4; May be involved in cell migration, cartilage development and in linking signal transduction pathways to the cytoskeleton May promote apoptosis, via its cleavage by caspase-3. Cytoplasm, cytoskeleton
755	Tpi1	10090.ENSMUSP00000130858	Tpi1	Triosephosphate isomerase 1; Belongs to the triosephosphate isomerase family
756	Trafd1	10090.ENSMUSP00000047475	Trafd1	TRAF-type zinc finger domain-containing protein 1; Negative feedback regulator that controls excessive innate immune responses. Regulates both Toll-like receptor 4 (TLR4) and DDX58/RIG1-like helicases (RLH) pathways. May inhibit the LTR pathway by direct interaction with TRAF6 and attenuation of NF-kappa-B activation. May negatively regulate the RLH pathway downstream from MAVS and upstream of NF…
759	Trem2	10090.ENSMUSP00000024791	Trem2	Triggering receptor expressed on myeloid cells 2; Forms a receptor signaling complex with TYROBP and triggers activation of the immune responses in macrophages and dendritic cells. May have a role in chronic inflammations and may stimulate production of constitutive rather than inflammatory chemokines and cytokines
760	Trem3	10090.ENSMUSP00000044478	Trem3	Triggering receptor expressed on myeloid cells 3
761	Trim30d	10090.ENSMUSP00000033211	Trim30d	Tripartite motif-containing 30D
762	Tspan12	10090.ENSMUSP00000031678	Tspan12	Tetraspanin-12; Regulator of cell surface receptor signal transduction. Acts as a regulator of membrane proteinases such as ADAM10 and MMP14/MT1-MMP. Activates ADAM10-dependent cleavage activity of amyloid precursor protein (APP). Activates MMP14/MT1-MMP-dependent cleavage activity (By similarity). Plays a central role in retinal vascularization by regulating norrin (NDP) signal transduction. Act…
763	Ttc36	10090.ENSMUSP00000042183	Ttc36	Tetratricopeptide repeat domain 36; Belongs to the TTC36 family
764	Ttc39c	10090.ENSMUSP00000025294	Ttc39c	Tetratricopeptide repeat domain 39C; Belongs to the TTC39 family
765	Ttn	10090.ENSMUSP00000097561	Ttn	Titin; Key component in the assembly and functioning of vertebrate striated muscles. By providing connections at the level of individual microfilaments, it contributes to the fine balance of forces between the two halves of the sarcomere. The size and extensibility of the cross-links are the main determinants of sarcomere extensibility properties of muscle. In non-muscle cells, seems to play a ro…
766	Tuba8	10090.ENSMUSP00000032233	Tuba8	Tubulin alpha-8 chain; Tubulin is the major constituent of microtubules. It binds two moles of GTP, one at an exchangeable site on the beta chain and one at a non-exchangeable site on the alpha chain; Belongs to the tubulin family
767	Tubb3	10090.ENSMUSP00000071134	Tubb3	Tubulin beta-3 chain; Tubulin is the major constituent of microtubules. It binds two moles of GTP, one at an exchangeable site on the beta chain and one at a non-exchangeable site on the alpha chain. TUBB3 plays a critical role in proper axon guidance and mantainance; Belongs to the tubulin family
768	Txn1	10090.ENSMUSP00000030051	Txn1	Thioredoxin; Participates in various redox reactions through the reversible oxidation of its active center dithiol to a disulfide and catalyzes dithiol-disulfide exchange reactions (By similarity). Plays a role in the reversible S-nitrosylation of cysteine residues in target proteins, and thereby contributes to the response to intracellular nitric oxide. Nitrosylates the active site Cys of CASP3 …
769	Tyrp1	10090.ENSMUSP00000006151	Tyrp1	5,6-dihydroxyindole-2-carboxylic acid oxidase; Catalyzes the oxidation of 5,6-dihydroxyindole-2- carboxylic acid (DHICA) into indole-5,6-quinone-2-carboxylic acid. May regulate or influence the type of melanin synthesized. Also to a lower extent, capable of hydroxylating tyrosine and producing melanin; Belongs to the tyrosinase family
770	Ubd	10090.ENSMUSP00000035808	Ubd	Ubiquitin D; Ubiquitin-like protein modifier which can be covalently attached to target protein and subsequently leads to their degradation by the 26S proteasome, in a NUB1-dependent manner. Probably functions as a survival factor. Promotes the expression of the proteasome subunit beta type-9 (PSMB9/LMP2). Regulates TNF- alpha-induced and LPS-mediated activation of the central mediator of innate …
771	Ucp3	10090.ENSMUSP00000032958	Ucp3	Mitochondrial uncoupling protein 3; UCP are mitochondrial transporter proteins that create proton leaks across the inner mitochondrial membrane, thus uncoupling oxidative phosphorylation. As a result, energy is dissipated in the form of heat. May play a role in the modulation of tissue respiratory control. Participates in thermogenesis and energy balance (By similarity)
772	Upp1	10090.ENSMUSP00000020677	Upp1	Uridine phosphorylase 1; Catalyzes the reversible phosphorylytic cleavage of uridine and deoxyuridine to uracil and ribose- or deoxyribose-1- phosphate. The produced molecules are then utilized as carbon and energy sources or in the rescue of pyrimidine bases for nucleotide synthesis; Belongs to the PNP/UDP phosphorylase family
773	Vcan	10090.ENSMUSP00000105173	Vcan	Versican core protein; May play a role in intercellular signaling and in connecting cells with the extracellular matrix. May take part in the regulation of cell motility, growth and differentiation. Binds hyaluronic acid
774	Vdr	10090.ENSMUSP00000023119	Vdr	Vitamin D3 receptor; Nuclear receptor for calcitriol, the active form of vitamin D3 which mediates the action of this vitamin on cells. Enters the nucleus upon vitamin D3 binding where it forms heterodimers with the retinoid X receptor/RXR. The VDR-RXR heterodimers bind to specific response elements on DNA and activate the transcription of vitamin D3-responsive target genes. Recruited to promoter…
775	Vegfa	10090.ENSMUSP00000115883	Vegfa	Vascular endothelial growth factor A; Growth factor active in angiogenesis, vasculogenesis and endothelial cell growth. Induces endothelial cell proliferation, promotes cell migration, inhibits apoptosis and induces permeabilization of blood vessels. Binds to the FLT1/VEGFR1 and KDR/VEGFR2 receptors, heparan sulfate and heparin. May play a role in increasing vascular permeability during lactation…
776	Vipr1	10090.ENSMUSP00000035115	Vipr1	Vasoactive intestinal polypeptide receptor 1; This is a receptor for VIP. The activity of this receptor is mediated by G proteins which activate adenylyl cyclase
777	Vpreb3	10090.ENSMUSP00000000926	Vpreb3	pre-B lymphocyte gene 3
778	Vtn	10090.ENSMUSP00000017488	Vtn	Vitronectin; Vitronectin is a cell adhesion and spreading factor found in serum and tissues. Vitronectin interact with glycosaminoglycans and proteoglycans. Is recognized by certain members of the integrin family and serves as a cell-to-substrate adhesion molecule. Inhibitor of the membrane-damaging effect of the terminal cytolytic complement pathway
779	Vwa7	10090.ENSMUSP00000007245	Vwa7	Von Willebrand factor A domain containing 7
780	Wars	10090.ENSMUSP00000124625	Wars	Tryptophan--tRNA ligase, cytoplasmic; T1-TrpRS has aminoacylation activity while T2-TrpRS lacks it. T1-TrpRS and T2-TrpRS possess angiostatic activity. T2- TrpRS inhibits fluid shear stress-activated responses of endothelial cells. Regulates ERK, Akt, and eNOS activation pathways that are associated with angiogenesis, cytoskeletal reorganization and shear stress-responsive gene expression (By sim…
781	Wfdc17	10090.ENSMUSP00000090511	Wfdc17	Activated macrophage/microglia WAP domain protein; WAP four-disulfide core domain 17
782	Xdh	10090.ENSMUSP00000024866	Xdh	Xanthine dehydrogenase/oxidase; Key enzyme in purine degradation. Catalyzes the oxidation of hypoxanthine to xanthine. Catalyzes the oxidation of xanthine to uric acid. Contributes to the generation of reactive oxygen species
783	Xkrx	10090.ENSMUSP00000033611	Xkrx	XK-related protein 2; X Kell blood group precursor related X linked
784	Zbp1	10090.ENSMUSP00000029018	Zbp1	Z-DNA-binding protein 1; Participates in the detection by the host's innate immune system of DNA from viral, bacterial or even host origin. Plays a role in host defense against tumors and pathogens. Acts as a cytoplasmic DNA sensor which, when activated, induces the recruitment of TBK1 and IRF3 to its C-terminal region and activates the downstream interferon regulatory factor (IRF) and NF-kappa B…
785	Zbtb10	10090.ENSMUSP00000119386	Zbtb10	Zinc finger and BTB domain containing 10
786	Zfp273	10090.ENSMUSP00000137903	Zfp273	Regulator of sex-limitation candidate 1; Zinc finger protein 273
787	Zfp354c	10090.ENSMUSP00000104763	Zfp354c	Zinc finger protein 354C; May function as a transcription repressor. Binds to 5'- CCACA-3' core sequence. Suppresses osteogenic effects of RUNX2. May be involved in osteoblastic differentiation (By similarity). Plays a role in postnatal myogenesis, may be involved in the regulation of satellite cells self-renewal; Belongs to the krueppel C2H2-type zinc-finger protein family
788	Zfp827	10090.ENSMUSP00000096214	Zfp827	Zinc finger protein 827; May be involved in transcriptional regulation
789	Zscan18	10090.ENSMUSP00000047088	Zscan18	Zinc finger and SCAN domain containing 18

## Sheet: String_mappingFig8D
#queryIndex	queryItem	stringId	preferredName	annotation
3	1500011B03Rik	10090.ENSMUSP00000107786	ENSMUSG00000072694	RIKEN cDNA 1500011B03 gene
4	1700048O20Rik	10090.ENSMUSP00000095870	ENSMUSG00000043773	RIKEN cDNA 1700048O20 gene
13	4930404N11Rik	10090.ENSMUSP00000020456	ENSMUSG00000020234	Uncharacterized protein C19orf71 homolog; RIKEN cDNA 4930404N11 gene
14	4930562F07Rik	10090.ENSMUSP00000028061	ENSMUSG00000026729	RIKEN cDNA 4930562F07 gene
17	5330438I03Rik	10090.ENSMUSP00000131549	ENSMUSG00000091393	RIKEN cDNA 5330438I03 gene
18	5430427O19Rik	10090.ENSMUSP00000109609	ENSMUSG00000025058	Uncharacterized protein CXorf21 homolog; RIKEN cDNA 5430427O19 gene
27	9930111J21Rik1	10090.ENSMUSP00000090839	Ifggb1	Interferon-gamma-inducible GTPase Ifggb1 protein; RIKEN cDNA 9930111J21 gene 2
28	9930111J21Rik2	10090.ENSMUSP00000090839	Ifggb1	Interferon-gamma-inducible GTPase Ifggb1 protein; RIKEN cDNA 9930111J21 gene 2
29	A1bg	10090.ENSMUSP00000094151	A1bg	Alpha-1B-glycoprotein; alpha-1-B glycoprotein
31	A4galt	10090.ENSMUSP00000129719	A4galt	Lactosylceramide 4-alpha-galactosyltransferase; Necessary for the biosynthesis of the Pk antigen of blood histogroup P. Catalyzes the transfer of galactose to lactosylceramide and galactosylceramide. Necessary for the synthesis of the receptor for bacterial verotoxins (By similarity)
32	A530032D15Rik	10090.ENSMUSP00000125122	Gm1888	RIKEN cDNA A530032D15Rik gene
33	A530040E14Rik	10090.ENSMUSP00000094625	ENSMUSG00000079800	Putative uncharacterized protein
34	A630001G21Rik	10090.ENSMUSP00000070374	ENSMUSG00000052760	RIKEN cDNA A630001G21 gene
35	A630076J17Rik	10090.ENSMUSP00000137603	ENSMUSG00000094613	RIKEN cDNA A630076J17 gene
38	Aacs	10090.ENSMUSP00000031445	Aacs	Acetoacetyl-CoA synthetase; Activates acetoacetate to acetoacetyl-CoA. May be involved in utilizing ketone body for the fatty acid-synthesis during adipose tissue development (By similarity)
39	Aass	10090.ENSMUSP00000031707	Aass	Alpha-aminoadipic semialdehyde synthase, mitochondrial; Bifunctional enzyme that catalyzes the first two steps in lysine degradation. The N-terminal and the C-terminal contain lysine-oxoglutarate reductase and saccharopine dehydrogenase activity, respectively
40	AB124611	10090.ENSMUSP00000134056	AB124611	cDNA sequence AB124611
41	Abat	10090.ENSMUSP00000063548	Abat	4-aminobutyrate aminotransferase, mitochondrial; Catalyzes the conversion of gamma-aminobutyrate and L- beta-aminoisobutyrate to succinate semialdehyde and methylmalonate semialdehyde, respectively. Can also convert delta-aminovalerate and beta-alanine (By similarity)
42	Abcc1	10090.ENSMUSP00000097743	Abcc1	Multidrug resistance-associated protein 1; Mediates export of organic anions and drugs from the cytoplasm. Mediates ATP-dependent transport of glutathione and glutathione conjugates, leukotriene C4, estradiol-17-beta-o- glucuronide, methotrexate, antiviral drugs and other xenobiotics. Confers resistance to anticancer drugs. Hydrolyzes ATP with low efficiency
43	Abcc5	10090.ENSMUSP00000078158	Abcc5	Multidrug resistance-associated protein 5; Acts as a multispecific organic anion pump which can transport nucleotide analogs
44	Abcg1	10090.ENSMUSP00000024829	Abcg1	ATP-binding cassette sub-family G member 1; Transporter involved in macrophage lipid homeostasis. Is an active component of the macrophage lipid export complex. Could also be involved in intracellular lipid transport processes. The role in cellular lipid homeostasis may not be limited to macrophages
45	Abcg3	10090.ENSMUSP00000031239	Abcg3	ATP-binding cassette, sub-family G (WHITE), member 3
46	Abr	10090.ENSMUSP00000091551	Abr	Active breakpoint cluster region-related protein; GTPase-activating protein for RAC and CDC42. Promotes the exchange of RAC or CDC42-bound GDP by GTP, thereby activating them (By similarity)
47	Abracl	10090.ENSMUSP00000020002	Abracl	Costars family protein ABRACL; ABRA C-terminal like; Belongs to the costars family
48	Acaa1b	10090.ENSMUSP00000010795	Acaa1b	3-ketoacyl-CoA thiolase B, peroxisomal; acetyl-Coenzyme A acyltransferase 1B
49	Acap1	10090.ENSMUSP00000001631	Acap1	Arf-GAP with coiled-coil, ANK repeat and PH domain-containing protein 1; GTPase-activating protein (GAP) for ADP ribosylation factor 6 (ARF6) required for clathrin-dependent export of proteins from recycling endosomes to trans-Golgi network and cell surface. Required for regulated export of ITGB1 from recycling endosomes to the cell surface and ITGB1-dependent cell migration (By similarity)
50	Acod1	10090.ENSMUSP00000022722	Irg1	Cis-aconitate decarboxylase; Involved in the inhibition of the inflammatory response. Acts as a negative regulator of the Toll-like receptors (TLRs)- mediated inflammatory innate response by stimulating the tumor necrosis factor alpha-induced protein TNFAIP3 expression via reactive oxygen species (ROS) in LPS-tolerized macrophages. Involved in antimicrobial response of innate immune cells; ACOD1-…
51	Acot1	10090.ENSMUSP00000126448	Acot1	Acyl-coenzyme A thioesterase 1; Acyl-CoA thioesterases are a group of enzymes that catalyze the hydrolysis of acyl-CoAs to the free fatty acid and coenzyme A (CoASH), providing the potential to regulate intracellular levels of acyl-CoAs, free fatty acids and CoASH. True acyl-CoA thioesterase being highly specific for saturated C12-C20 acyl-CoAs, with only a very low activity with decanoyl-CoA as …
52	Acot3	10090.ENSMUSP00000021653	Acot3	Acyl-coenzyme A thioesterase 3; Acyl-CoA thioesterases are a group of enzymes that catalyze the hydrolysis of acyl-CoAs to the free fatty acid and coenzyme A (CoASH), providing the potential to regulate intracellular levels of acyl-CoAs, free fatty acids and CoASH. Mainly active on long-chain acyl-CoAs. May have a function in termination of beta-oxidation of fatty acids; Belongs to the C/M/P thio…
53	Acot4	10090.ENSMUSP00000021652	Acot4	Acyl-coenzyme A thioesterase 4; Acyl-CoA thioesterases are a group of enzymes that catalyze the hydrolysis of acyl-CoAs to the free fatty acid and coenzyme A (CoASH), providing the potential to regulate intracellular levels of acyl-CoAs, free fatty acids and CoASH
54	Acot9	10090.ENSMUSP00000026324	Acot9	Acyl-coenzyme A thioesterase 9, mitochondrial; Acyl-CoA thioesterases are a group of enzymes that catalyze the hydrolysis of acyl-CoAs to the free fatty acid and coenzyme A (CoASH), providing the potential to regulate intracellular levels of acyl-CoAs, free fatty acids and CoASH. Active on long chain acyl-CoAs
55	Acsl1	10090.ENSMUSP00000034046	Acsl1	Long-chain-fatty-acid--CoA ligase 1; Activation of long-chain fatty acids for both synthesis of cellular lipids, and degradation via beta-oxidation. Preferentially uses oleate, arachidonate, eicosapentaenoate and docosahexaenoate as substrates (By similarity); Belongs to the ATP-dependent AMP-binding enzyme family
56	Acss1	10090.ENSMUSP00000028944	Acss1	Acetyl-coenzyme A synthetase 2-like, mitochondrial; Important for maintaining normal body temperature during fasting and for energy homeostasis. Essential for energy expenditure under ketogenic conditions. Converts acetate to acetyl-CoA so that it can be used for oxidation through the tricarboxylic cycle to produce ATP and CO(2)
57	Acss3	10090.ENSMUSP00000040823	Acss3	Acyl-CoA synthetase short-chain family member 3, mitochondrial; Activates acetate so that it can be used for lipid synthesis or for energy generation; Belongs to the ATP-dependent AMP-binding enzyme family
58	Actb	10090.ENSMUSP00000098066	Actb	Actin, cytoplasmic 1; Actins are highly conserved proteins that are involved in various types of cell motility and are ubiquitously expressed in all eukaryotic cells; Belongs to the actin family
59	Actg1	10090.ENSMUSP00000071486	Actg1	Actin, cytoplasmic 2; Actins are highly conserved proteins that are involved in various types of cell motility and are ubiquitously expressed in all eukaryotic cells
60	Actn1	10090.ENSMUSP00000021554	Actn1	Alpha-actinin-1; F-actin cross-linking protein which is thought to anchor actin to a variety of intracellular structures. This is a bundling protein (By similarity)
61	Actr3	10090.ENSMUSP00000137503	Actr3	Actin-related protein 3; Functions as ATP-binding component of the Arp2/3 complex which is involved in regulation of actin polymerization and together with an activating nucleation-promoting factor (NPF) mediates the formation of branched actin networks. Seems to contact the pointed end of the daughter actin filament. Plays a role in ciliogenesis (By similarity); Belongs to the actin family. ARP3…
62	Acvrl1	10090.ENSMUSP00000000542	Acvrl1	Serine/threonine-protein kinase receptor R3; Type I receptor for TGF-beta family ligands BMP9/GDF2 and BMP10 and important regulator of normal blood vessel development. On ligand binding, forms a receptor complex consisting of two type II and two type I transmembrane serine/threonine kinases. Type II receptors phosphorylate and activate type I receptors which autophosphorylate, then bind and acti…
63	Acyp2	10090.ENSMUSP00000074195	Acyp2	Acylphosphatase-2; Acylphosphatase 2, muscle type
64	Ada	10090.ENSMUSP00000017841	Ada	Adenosine deaminase; Catalyzes the hydrolytic deamination of adenosine and 2- deoxyadenosine. Plays an important role in purine metabolism and in adenosine homeostasis. Modulates signaling by extracellular adenosine, and so contributes indirectly to cellular signaling events. Acts as a positive regulator of T-cell coactivation, by binding DPP4. Its interaction with DPP4 regulates lymphocyte-epith…
65	Adam15	10090.ENSMUSP00000029676	Adam15	Disintegrin and metalloproteinase domain-containing protein 15; Active metalloproteinase with gelatinolytic and collagenolytic activity. Plays a role in the wound healing process. Mediates both heterotypic intraepithelial cell/T-cell interactions and homotypic T-cell aggregation. Inhibits beta-1 integrin-mediated cell adhesion and migration of airway smooth muscle cells. Suppresses cell motility …
66	Adam17	10090.ENSMUSP00000067953	Adam17	Disintegrin and metalloproteinase domain-containing protein 17; Cleaves the membrane-bound precursor of TNF-alpha to its mature soluble form. Responsible for the proteolytical release of soluble JAM3 from endothelial cells surface. Plays a role in the proteolytic processing of ACE2 (By similarity). Responsible for the proteolytic release of several other cell-surface proteins, including p75 TNF-r…
67	Adam19	10090.ENSMUSP00000011400	Adam19	Disintegrin and metalloproteinase domain-containing protein 19; Participates in the proteolytic processing of beta-type neuregulin isoforms which are involved in neurogenesis and synaptogenesis, suggesting a regulatory role in glial cell. Also cleaves alpha-2 macroglobulin. May be involved in osteoblast differentiation and/or osteoblast activity in bone (By similarity)
68	Adam8	10090.ENSMUSP00000101684	Adam8	Disintegrin and metalloproteinase domain-containing protein 8; Possible involvement in extravasation of leukocytes
69	Adamdec1	10090.ENSMUSP00000022641	Adamdec1	ADAM DEC1; May play an important role in the control of the immune response and during pregnancy
70	Adap1	10090.ENSMUSP00000106489	Adap1	ArfGAP with dual PH domains 1
71	Adcy4	10090.ENSMUSP00000130530	Adcy4	Adenylate cyclase type 4; Catalyzes the formation of the signaling molecule cAMP in response to G-protein signaling; Belongs to the adenylyl cyclase class-4/guanylyl cyclase family
72	Adcy7	10090.ENSMUSP00000130594	Adcy7	Adenylate cyclase type 7; This is a membrane-bound, calcium-inhibitable adenylyl cyclase; Belongs to the adenylyl cyclase class-4/guanylyl cyclase family
73	Add2	10090.ENSMUSP00000032069	Add2	Beta-adducin; Membrane-cytoskeleton-associated protein that promotes the assembly of the spectrin-actin network. Binds to the erythrocyte membrane receptor SLC2A1/GLUT1 and may therefore provide a link between the spectrin cytoskeleton to the plasma membrane. Binds to calmodulin. Calmodulin binds preferentially to the beta subunit (By similarity)
74	Adgre1	10090.ENSMUSP00000083971	Emr1	Adhesion G protein-coupled receptor E1; Orphan receptor involved in cell adhesion and probably in cell-cell interactions specifically involving cells of the immune system. May play a role in regulatory T-cells (Treg) development
75	Adgre4	10090.ENSMUSP00000025004	Emr4	Adhesion G protein-coupled receptor E4; May mediate the cellular interaction between myeloid cells and B-cells; Belongs to the G-protein coupled receptor 2 family. Adhesion G-protein coupled receptor (ADGR) subfamily
77	Adgrg5	10090.ENSMUSP00000074155	Gpr114	Adhesion G-protein coupled receptor G5; Adhesion G protein-coupled receptor (GPCR). Transduces intracellular signals through coupling to guanine nucleotide- binding protein G(s) subunit alpha and activation of adenylate cyclase pathway. Isoform 1, but not isoform 2, is constitutively active, as evidenced by elevated basal cAMP levels, and responds to mechanical activation (shaking)
78	Adh7	10090.ENSMUSP00000087633	Adh7	Alcohol dehydrogenase class 4 mu/sigma chain; Could function in retinol oxidation for the synthesis of retinoic acid, a hormone important for cellular differentiation
79	Adora2a	10090.ENSMUSP00000101060	Adora2a	Adenosine receptor A2a; Receptor for adenosine. The activity of this receptor is mediated by G proteins which activate adenylyl cyclase
80	Adprh	10090.ENSMUSP00000002923	Adprh	[Protein ADP-ribosylarginine] hydrolase; Catalyzes the reverse reaction of mono-ADP-ribosylation
81	Adra1a	10090.ENSMUSP00000053703	Adra1a	Alpha-1A adrenergic receptor; This alpha-adrenergic receptor mediates its action by association with G proteins that activate a phosphatidylinositol- calcium second messenger system. Its effect is mediated by G(q) and G(11) proteins. Nuclear ADRA1A-ADRA1B heterooligomers regulate phenylephrine (PE)-stimulated ERK signaling in cardiac myocytes (By similarity)
82	Adrb1	10090.ENSMUSP00000040847	Adrb1	Beta-1 adrenergic receptor; Beta-adrenergic receptors mediate the catecholamine- induced activation of adenylate cyclase through the action of G proteins. This receptor binds epinephrine and norepinephrine with approximately equal affinity. Mediates Ras activation through G(s)-alpha- and cAMP-mediated signaling (By similarity); Belongs to the G-protein coupled receptor 1 family. Adrenergic recept…
83	Adrb2	10090.ENSMUSP00000062256	Adrb2	Beta-2 adrenergic receptor; Beta-adrenergic receptors mediate the catecholamine- induced activation of adenylate cyclase through the action of G proteins. The beta-2-adrenergic receptor binds epinephrine with an approximately 30-fold greater affinity than it does norepinephrine
84	Adtrp	10090.ENSMUSP00000071899	Adtrp	Androgen-dependent TFPI-regulating protein; Regulates the expression and the cell-associated anticoagulant activity of the inhibitor TFPI in endothelial cells (in vitro)
85	Agtrap	10090.ENSMUSP00000030865	Agtrap	Type-1 angiotensin II receptor-associated protein; Appears to be a negative regulator of type-1 angiotensin II receptor-mediated signaling by regulating receptor internalisation as well as mechanism of receptor desensitization such as phosphorylation. Induces also a decrease in angiotensin II-stimulated transcriptional activity. May play a role of negative regulator in cardiomyocyte hypertrophy i…
86	Ahnak	10090.ENSMUSP00000090633	Ahnak	AHNAK nucleoprotein (desmoyokin)
87	AI413582	10090.ENSMUSP00000116199	AI413582	Expressed sequence AI413582
88	AI467606	10090.ENSMUSP00000063016	AI467606	Transmembrane protein C16orf54 homolog; Expressed sequence AI467606
91	Aida	10090.ENSMUSP00000104795	Aida	Axin interactor, dorsalization-associated protein; Acts as a ventralizing factor during embryogenesis (By similarity). Inhibits axin-mediated JNK activation by binding axin and disrupting axin homodimerization. This in turn antagonizes a Wnt/beta-catenin-independent dorsalization pathway activated by AXIN/JNK-signaling
92	Aif1	10090.ENSMUSP00000025257	Aif1	Allograft inflammatory factor 1; Actin-binding protein that enhances membrane ruffling and RAC activation. Enhances the actin-bundling activity of LCP1. Binds calcium. Plays a role in RAC signaling and in phagocytosis. May play a role in macrophage activation and function. Promotes the proliferation of vascular smooth muscle cells and of T- lymphocytes. Enhances lymphocyte migration. Plays a role…
93	Aifm3	10090.ENSMUSP00000023448	Aifm3	Apoptosis-inducing factor 3; Induces apoptosis through a caspase dependent pathway. Reduces mitochondrial membrane potential (By similarity); Belongs to the FAD-dependent oxidoreductase family
94	Aim2	10090.ENSMUSP00000119465	Aim2	Interferon-inducible protein AIM2; Involved in innate immune response by recognizing cytosolic double-stranded DNA and inducing caspase-1-activating inflammasome formation in macrophages. Upon binding to DNA is thought to undergo oligomerization and to associate with PYCARD initiating the recruitment of caspase-1 precusrsor and processing of interleukin-1 beta and interleukin-18. Detects cytosoli…
95	Akna	10090.ENSMUSP00000041614	Akna	AT-hook-containing transcription factor; Transcription factor that specifically activates the expression of the CD40 receptor and its ligand CD40L/CD154, two cell surface molecules on lymphocytes that are critical for antigen-dependent-B-cell development. Binds to A/T-rich promoters (By similarity)
96	Akr1b10	10090.ENSMUSP00000039114	Akr1b10	Aldo-keto reductase family 1, member B10 (aldose reductase)
97	Akr1b3	10090.ENSMUSP00000100045	Akr1b3	Aldose reductase; Catalyzes the NADPH-dependent reduction of a wide variety of carbonyl-containing compounds to their corresponding alcohols with a broad range of catalytic efficiencies
98	Akr1b7	10090.ENSMUSP00000007449	Akr1b7	Aldose reductase-related protein 1; Reduces a broad range of aliphatic and aromatic aldehydes to the corresponding alcohols. May play a role in the metabolism of xenobiotic aromatic aldehydes (By similarity). The role of MVDP in sperm maturation and storage may be related to its potential capacity to produce fructose, or MVDP may play an osmoregulatory role by producing sorbitol
99	Akt3	10090.ENSMUSP00000106789	Akt3	RAC-gamma serine/threonine-protein kinase; AKT3 is one of 3 closely related serine/threonine- protein kinases (AKT1, AKT2 and AKT3) called the AKT kinase, and which regulate many processes including metabolism, proliferation, cell survival, growth and angiogenesis. This is mediated through serine and/or threonine phosphorylation of a range of downstream substrates. Over 100 substrate candidates h…
100	Aldh18a1	10090.ENSMUSP00000025979	Aldh18a1	Delta-1-pyrroline-5-carboxylate synthase; Bifunctional enzyme that converts glutamate to glutamate 5-semialdehyde, an intermediate in the biosynthesis of proline, ornithine and arginine; In the C-terminal section; belongs to the gamma- glutamyl phosphate reductase family
101	Aldh3b1	10090.ENSMUSP00000056276	Aldh3b1	Aldehyde dehydrogenase family 3 member B1; Oxidizes medium and long chain saturated and unsaturated aldehydes. Metabolizes also benzaldehyde (By similarity). Low activity towards acetaldehyde and 3,4- dihydroxyphenylacetaldehyde (By similarity). May not metabolize short chain aldehydes. May use both NADP(+) and NAD(+) as cofactors (By similarity). May have a protective role against the cytotoxici…
102	Aldh3b3	10090.ENSMUSP00000136334	Aldh3b3	Aldehyde dehydrogenase family 3 member B3; Oxidizes medium and long chain aldehydes into non-toxic fatty acids
103	Aldh5a1	10090.ENSMUSP00000040591	Aldh5a1	Succinate-semialdehyde dehydrogenase, mitochondrial; Catalyzes one step in the degradation of the inhibitory neurotransmitter gamma-aminobutyric acid (GABA); Belongs to the aldehyde dehydrogenase family
104	Aldoa	10090.ENSMUSP00000084846	Aldoa	Fructose-bisphosphate aldolase A; Plays a key role in glycolysis and gluconeogenesis. In addition, may also function as scaffolding protein (By similarity); Belongs to the class I fructose-bisphosphate aldolase family
105	Alox12	10090.ENSMUSP00000000329	Alox12	Arachidonate 12-lipoxygenase, 12S-type; Non-heme iron-containing dioxygenase that catalyzes the stereo-specific peroxidation of free and esterified polyunsaturated fatty acids generating a spectrum of bioactive lipid mediators. Mainly converts arachidonic acid to (12S)- hydroperoxyeicosatetraenoic acid/(12S)-HPETE but can also metabolize linoleic acid. Has a dual activity since it also converts l…
106	Alox5ap	10090.ENSMUSP00000071130	Alox5ap	Arachidonate 5-lipoxygenase-activating protein; Required for leukotriene biosynthesis by ALOX5 (5- lipoxygenase). Anchors ALOX5 to the membrane. Binds arachidonic acid, and could play an essential role in the transfer of arachidonic acid to ALOX5. Binds to MK-886, a compound that blocks the biosynthesis of leukotrienes (By similarity); Belongs to the MAPEG family
107	Alpk1	10090.ENSMUSP00000029662	Alpk1	Alpha-protein kinase 1; Kinases that recognize phosphorylation sites in which the surrounding peptides have an alpha-helical conformation
108	Ampd3	10090.ENSMUSP00000005829	Ampd3	AMP deaminase 3; AMP deaminase plays a critical role in energy metabolism; Belongs to the metallo-dependent hydrolases superfamily. Adenosine and AMP deaminases family
109	Angptl7	10090.ENSMUSP00000030840	Angptl7	Angiopoietin-related protein 7; Angiopoietin-like 7
110	Ankrd44	10090.ENSMUSP00000040327	Ankrd44	Serine/threonine-protein phosphatase 6 regulatory ankyrin repeat subunit B; Putative regulatory subunit of protein phosphatase 6 (PP6) that may be involved in the recognition of phosphoprotein substrates
111	Anln	10090.ENSMUSP00000045873	Anln	Anillin; Required for cytokinesis. Essential for the structural integrity of the cleavage furrow and for completion of cleavage furrow ingression. Plays a role in bleb assembly during metaphase and anaphase of mitosis. May play a significant role in podocyte cell migration
112	Ano6	10090.ENSMUSP00000071770	Ano6	Anoctamin-6; Small-conductance calcium-activated nonselective cation (SCAN) channel which acts as a regulator of phospholipid scrambling in platelets, osteoblasts and fetal thymocytes. Phospholipid scrambling results in surface exposure of phosphatidylserine which in platelets is essential to trigger the clotting system whereas in osteoblasts is essential for the deposition of hydroxyapatite duri…
113	Anxa1	10090.ENSMUSP00000025561	Anxa1	Annexin A1; Plays important roles in the innate immune response as effector of glucocorticoid-mediated responses and regulator of the inflammatory process. Has anti-inflammatory activity. Plays a role in glucocorticoid-mediated down- regulation of the early phase of the inflammatory response. Promotes resolution of inflammation and wound healing. Functions at least in part by activating the formy…
114	Anxa2	10090.ENSMUSP00000034756	Anxa2	Annexin A2; Calcium-regulated membrane-binding protein whose affinity for calcium is greatly enhanced by anionic phospholipids. It binds two calcium ions with high affinity. May be involved in heat-stress response (By similarity). Inhibits PCSK9-enhanced LDLR degradation, probably reduces PCSK9 protein levels via a translational mechanism but also competes with LDLR for binding with PCSK9; Belong…
115	Anxa3	10090.ENSMUSP00000031447	Anxa3	Annexin A3; Inhibitor of phospholipase A2, also possesses anti- coagulant properties
116	Aoah	10090.ENSMUSP00000021757	Aoah	Acyloxyacyl hydrolase; Removes the secondary (acyloxyacyl-linked) fatty acyl chains from the lipid A region of bacterial lipopolysaccharides (LPS). By breaking down LPS, terminates the host response to bacterial infection and prevents prolonged and damaging inflammatory responses. In peritoneal macrophages, seems to be important for recovery from a state of immune tolerance following infection by…
117	Ap1s2	10090.ENSMUSP00000107913	Ap1s2	AP-1 complex subunit sigma-2; Subunit of clathrin-associated adaptor protein complex 1 that plays a role in protein sorting in the late-Golgi/trans-Golgi network (TGN) and/or endosomes. The AP complexes mediate both the recruitment of clathrin to membranes and the recognition of sorting signals within the cytosolic tails of transmembrane cargo molecules (By similarity)
118	Ap3m2	10090.ENSMUSP00000128446	Ap3m2	AP-3 complex subunit mu-2; Component of the adaptor complexes which link clathrin to receptors in coated vesicles. Clathrin-associated protein complexes are believed to interact with the cytoplasmic tails of membrane proteins, leading to their selection and concentration. Ap47 is a subunit of the plasma membrane adaptor (By similarity). In concert with the BLOC-1 complex, AP-3 is required to targ…
119	Ap5b1	10090.ENSMUSP00000094042	Ap5b1	AP-5 complex subunit beta-1; As part of AP-5, a probable fifth adaptor protein complex it may be involved in endosomal transport
120	Apaf1	10090.ENSMUSP00000020157	Apaf1	Apoptotic protease-activating factor 1; Oligomeric Apaf-1 mediates the cytochrome c-dependent autocatalytic activation of pro-caspase-9 (Apaf-3), leading to the activation of caspase-3 and apoptosis. This activation requires ATP (By similarity)
121	Apbb1ip	10090.ENSMUSP00000014290	Apbb1ip	Amyloid beta A4 precursor protein-binding family B member 1-interacting protein; Appears to function in the signal transduction from Ras activation to actin cytoskeletal remodeling. Suppresses insulin- induced promoter activities through AP1 and SRE. Mediates Rap1- induced adhesion (By similarity)
122	Apobec1	10090.ENSMUSP00000108205	Apobec1	C->U-editing enzyme APOBEC-1; Catalytic component of the apolipoprotein B mRNA editing enzyme complex which is responsible for the postranscriptional editing of a CAA codon for Gln to a UAA codon for stop in the APOB mRNA. May also play a role in the epigenetic regulation of gene expression by participating in DNA demethylation; Belongs to the cytidine and deoxycytidylate deaminase family
123	Apobec3	10090.ENSMUSP00000135027	Apobec3	DNA dC->dU-editing enzyme APOBEC-3; DNA deaminase (cytidine deaminase) which acts as an inhibitor of retrovirus replication and retrotransposon mobility via deaminase-dependent and -independent mechanisms. Selectively targets single-stranded DNA and does not deaminate double-stranded DNA or single-or double-stranded RNA. Exhibits antiviral activity against HIV-1, simian immunodeficiency viruses (…
124	Apobr	10090.ENSMUSP00000042028	Apobr	Apolipoprotein B receptor; Macrophage receptor that binds to the apolipoprotein B48 (APOB) of dietary triglyceride (TG)-rich lipoproteins (TRL) or to a like domain of APOB in hypertriglyceridemic very low density lipoprotein (HTG-VLDL). Binds and internalizes TRL when out of the context of the macrophage. May provide essential lipids to reticuloendothelial cells. Could also be involved in foam ce…
125	Apol10b	10090.ENSMUSP00000086890	Apol10b	RIKEN cDNA 9130218O11; Apolipoprotein L 10B
127	Apol11b	10090.ENSMUSP00000129476	Apol11b	Apolipoprotein L 11b
128	Apol7c	10090.ENSMUSP00000050745	Apol7c	MCG131135, isoform CRA_b; Apolipoprotein L 7c
129	Arfgap3	10090.ENSMUSP00000064893	Arfgap3	ADP-ribosylation factor GTPase-activating protein 3; GTPase-activating protein (GAP) for ADP ribosylation factor 1 (ARF1). Hydrolysis of ARF1-bound GTP may lead to dissociation of coatomer from Golgi-derived membranes to allow fusion with target membranes (By similarity)
130	Arg2	10090.ENSMUSP00000021550	Arg2	Arginase-2, mitochondrial; May play a role in the regulation of extra-urea cycle arginine metabolism and also in down-regulation of nitric oxide synthesis. Extrahepatic arginase functions to regulate L-arginine bioavailability to nitric oxid synthase (NOS). Arginine metabolism is a critical regulator of innate and adaptive immune responses. Seems to be involved in negative regulation of the survi…
131	Arhgap10	10090.ENSMUSP00000075658	Arhgap10	Rho GTPase-activating protein 10; GTPase activator for the small GTPases RhoA and Cdc42 by converting them to an inactive GDP-bound state. Essential for PTKB2 regulation of cytoskeletal organization via Rho family GTPases. Inhibits PAK2 proteolytic fragment PAK-2p34 kinase activity and changes its localization from the nucleus to the perinuclear region. Stabilizes PAK-2p34 thereby increasing stim…
132	Arhgap11a	10090.ENSMUSP00000099604	Arhgap11a	Rho GTPase activating protein 11A
133	Arhgap15	10090.ENSMUSP00000056461	Arhgap15	Rho GTPase-activating protein 15; GTPase activator for the Rho-type GTPases by converting them to an inactive GDP-bound state. Has activity toward RAC1. Overexpression results in an increase in actin stress fibers and cell contraction (By similarity)
134	Arhgap17	10090.ENSMUSP00000102050	Arhgap17	Rho GTPase-activating protein 17; Rho GTPase-activating protein involved in the maintenance of tight junction by regulating the activity of CDC42, thereby playing a central role in apical polarity of epithelial cells. Specifically acts as a GTPase activator for the CDC42 GTPase by converting it to an inactive GDP-bound state. The complex formed with AMOT acts by regulating the uptake of polarity …
135	Arhgap19	10090.ENSMUSP00000026150	Arhgap19	Rho GTPase-activating protein 19; GTPase activator for the Rho-type GTPases by converting them to an inactive GDP-bound state
136	Arhgap25	10090.ENSMUSP00000109267	Arhgap25	Rho GTPase-activating protein 25; GTPase activator for the Rho-type GTPases by converting them to an inactive GDP-bound state
137	Arhgap27	10090.ENSMUSP00000039427	Arhgap27	Rho GTPase-activating protein 27; Rho GTPase-activating protein which may be involved in clathrin-mediated endocytosis. GTPase activators for the Rho-type GTPases act by converting them to an inactive GDP-bound state. Has activity toward CDC42 and RAC1 (By similarity)
139	Arhgap30	10090.ENSMUSP00000059389	Arhgap30	Rho GTPase activating protein 30; GTPase-activating protein (GAP) for RAC1 and RHOA, but not for CDC42
140	Arhgap4	10090.ENSMUSP00000067477	Arhgap4	Rho GTPase-activating protein p115 splice form 1; Rho GTPase activating protein 4
141	Arhgap45	10090.ENSMUSP00000097100	Hmha1	Rho GTPase-activating protein 45; Contains a GTPase activator for the Rho-type GTPases (RhoGAP) domain that would be able to negatively regulate the actin cytoskeleton as well as cell spreading. However, also contains N-terminally a BAR-domin which is able to play an autoinhibitory effect on this RhoGAP activity
142	Arhgap9	10090.ENSMUSP00000066455	Arhgap9	Rho GTPase activating protein 9
143	Arhgdib	10090.ENSMUSP00000032344	Arhgdib	Rho GDP-dissociation inhibitor 2; Regulates the GDP/GTP exchange reaction of the Rho proteins by inhibiting the dissociation of GDP from them, and the subsequent binding of GTP to them. Regulates reorganization of the actin cytoskeleton mediated by Rho family members
144	Arhgef2	10090.ENSMUSP00000029694	Arhgef2	Rho guanine nucleotide exchange factor 2; Activates Rho-GTPases by promoting the exchange of GDP for GTP. May be involved in epithelial barrier permeability, cell motility and polarization, dendritic spine morphology, antigen presentation, leukemic cell differentiation, cell cycle regulation, innate immune response, and cancer. Binds Rac-GTPases, but does not seem to promote nucleotide exchange a…
145	Arhgef39	10090.ENSMUSP00000055293	Arhgef39	Rho guanine nucleotide exchange factor 39; Promotes cell proliferation
146	Arhgef6	10090.ENSMUSP00000033468	Arhgef6	Rho guanine nucleotide exchange factor 6; Acts as a RAC1 guanine nucleotide exchange factor (GEF)
147	Arid3a	10090.ENSMUSP00000019708	Arid3a	AT-rich interactive domain-containing protein 3A; Transcription factor involved in B-cell differentiation. Binds a VH promoter proximal site necessary for induced mu-heavy- chain transcription. Binds the minor groove of a restricted ATC sequence that is sufficient for nuclear matrix association. This sequence motif is present in matrix-associating regions (MARS) proximal to the promoter and flank…
148	Arid5a	10090.ENSMUSP00000110684	Arid5a	AT-rich interactive domain-containing protein 5A; DNA-binding protein that may regulate transcription and act as a repressor by binding to AT-rich stretches in the promoter region of target genes (By similarity). May positively regulate chondrocyte-specific transcription such as of COL2A1 in collaboration with SOX9 and positively regulate histone H3 acetylation at chondrocyte-specific genes. May …
149	Arl11	10090.ENSMUSP00000055447	Arl11	ADP-ribosylation factor-like protein 11; May play a role in apoptosis. May act as a tumor suppressor (By similarity)
150	Arl4c	10090.ENSMUSP00000124344	Arl4c	ADP-ribosylation factor-like protein 4C; Small GTP-binding protein which cycles between an inactive GDP-bound and an active GTP-bound form, and the rate of cycling is regulated by guanine nucleotide exchange factors (GEF) and GTPase-activating proteins (GAP). GTP-binding protein that does not act as an allosteric activator of the cholera toxin catalytic subunit. May be involved in transport betwe…
151	Arl5c	10090.ENSMUSP00000037214	Arl5c	ADP-ribosylation factor-like protein 5C; Binds and exchanges GTP and GDP
152	Arl8a	10090.ENSMUSP00000027684	Arl8a	ADP-ribosylation factor-like protein 8A; May play a role in lysosomes motility. Alternatively, may play a role in chromosome segregation (By similarity)
153	Armc7	10090.ENSMUSP00000046120	Armc7	Armadillo repeat containing 7
154	Arpc1b	10090.ENSMUSP00000082822	Arpc1b	Actin-related protein 2/3 complex subunit 1B; Functions as component of the Arp2/3 complex which is involved in regulation of actin polymerization and together with an activating nucleation-promoting factor (NPF) mediates the formation of branched actin networks
155	Arrb2	10090.ENSMUSP00000104208	Arrb2	Beta-arrestin-2; Functions in regulating agonist-mediated G-protein coupled receptor (GPCR) signaling by mediating both receptor desensitization and resensitization processes. During homologous desensitization, beta-arrestins bind to the GPRK-phosphorylated receptor and sterically preclude its coupling to the cognate G- protein; the binding appears to require additional receptor determinants expo…
156	Arrdc1	10090.ENSMUSP00000028349	Arrdc1	Arrestin domain-containing protein 1; Functions as an adapter recruiting ubiquitin-protein ligases to their specific substrates. Through an ubiquitination-dependent mechanism plays for instance a role in the incorporation of SLC11A2 into extracellular vesicles. More generally, plays a role in the extracellular transport of proteins between cells through the release in the extracellular space of m…
158	Art2b	10090.ENSMUSP00000065658	Art2b	T-cell ecto-ADP-ribosyltransferase 2; Has both NAD(+) glycohydrolase and ADP- ribosyltransferase activity
159	Art3	10090.ENSMUSP00000113493	Art3	ADP-ribosyltransferase 3
160	Art4	10090.ENSMUSP00000032341	Art4	ADP-ribosyltransferase 4; Belongs to the Arg-specific ADP-ribosyltransferase family
161	Asb2	10090.ENSMUSP00000021617	Asb2	Ankyrin repeat and SOCS box protein 2; Probable substrate-recognition component of a SCF-like ECS (Elongin-Cullin-SOCS-box protein) E3 ubiquitin-protein ligase complex which mediates the ubiquitination and subsequent proteasomal degradation of target proteins; Belongs to the ankyrin SOCS box (ASB) family
162	Asf1b	10090.ENSMUSP00000005607	Asf1b	Histone chaperone ASF1B; Histone chaperone that facilitates histone deposition and histone exchange and removal during nucleosome assembly and disassembly. Cooperates with chromatin assembly factor 1 (CAF-1) to promote replication-dependent chromatin assembly. Does not participate in replication-independent nucleosome deposition which is mediated by ASF1A and HIRA
163	Aspm	10090.ENSMUSP00000059159	Aspm	Abnormal spindle-like microcephaly-associated protein homolog; Involved in mitotic spindle regulation and coordination of mitotic processes. The function in regulating microtubule dynamics at spindle poles including spindle orientation, astral microtubule density and poleward microtubule flux seem to depend on its association with the katanin complex formed by KATNA1 and KATNB1. Enhances the micr…
164	Atad2	10090.ENSMUSP00000043691	Atad2	ATPase family AAA domain-containing protein 2; May be a transcriptional coactivator of the nuclear receptor ESR1 required to induce the expression of a subset of estradiol target genes, such as CCND1, MYC and E2F1. May play a role in the recruitment or occupancy of CREBBP at some ESR1 target gene promoters. May be required for histone hyperacetylation (By similarity); Belongs to the AAA ATPase fa…
165	Atf3	10090.ENSMUSP00000027941	Atf3	Cyclic AMP-dependent transcription factor ATF-3; This protein binds the cAMP response element (CRE) (consensus: 5'-GTGACGT[AC][AG]-3'), a sequence present in many viral and cellular promoters. Represses transcription from promoters with ATF sites. It may repress transcription by stabilizing the binding of inhibitory cofactors at the promoter (By similarity); Belongs to the bZIP family. ATF subfam…
166	Atp13a2	10090.ENSMUSP00000039648	Atp13a2	Cation-transporting ATPase 13A2; ATPase that plays a role in intracellular cation homeostasis and the maintenance of neuronal integrity. Required for a proper lysosomal and mitochondrial maintenance; Belongs to the cation transport ATPase (P-type) (TC 3.A.3) family. Type V subfamily
167	Atp1a3	10090.ENSMUSP00000099922	Atp1a3	Sodium/potassium-transporting ATPase subunit alpha-3; This is the catalytic component of the active enzyme, which catalyzes the hydrolysis of ATP coupled with the exchange of sodium and potassium ions across the plasma membrane. This action creates the electrochemical gradient of sodium and potassium ions, providing the energy for active transport of various nutrients (By similarity); Belongs to …
168	Atp1b3	10090.ENSMUSP00000034983	Atp1b3	Sodium/potassium-transporting ATPase subunit beta-3; This is the non-catalytic component of the active enzyme, which catalyzes the hydrolysis of ATP coupled with the exchange of Na(+) and K(+) ions across the plasma membrane. The exact function of the beta-3 subunit is not known
169	Atp2a3	10090.ENSMUSP00000021142	Atp2a3	Sarcoplasmic/endoplasmic reticulum calcium ATPase 3; This magnesium-dependent enzyme catalyzes the hydrolysis of ATP coupled with the transport of calcium. Transports calcium ions from the cytosol into the sarcoplasmic/endoplasmic reticulum lumen. Contributes to calcium sequestration involved in muscular excitation/contraction; Belongs to the cation transport ATPase (P-type) (TC 3.A.3) family. Ty…
170	Atp6v0d2	10090.ENSMUSP00000029900	Atp6v0d2	V-type proton ATPase subunit d 2; Subunit of the integral membrane V0 complex of vacuolar ATPase. Vacuolar ATPase is responsible for acidifying a variety of intracellular compartments in eukaryotic cells, thus providing most of the energy required for transport processes in the vacuolar system (By similarity). May play a role in coupling of proton transport and ATP hydrolysis. Regulator of osteoc…
171	Atp6v1b2	10090.ENSMUSP00000006435	Atp6v1b2	V-type proton ATPase subunit B, brain isoform; Non-catalytic subunit of the peripheral V1 complex of vacuolar ATPase. V-ATPase is responsible for acidifying a variety of intracellular compartments in eukaryotic cells
172	Atp7a	10090.ENSMUSP00000058840	Atp7a	Copper-transporting ATPase 1; May supply copper to copper-requiring proteins within the secretory pathway, when localized in the trans-Golgi network. Under conditions of elevated extracellular copper, it relocalized to the plasma membrane where it functions in the efflux of copper from cells (By similarity); Belongs to the cation transport ATPase (P-type) (TC 3.A.3) family. Type IB subfamily
173	Atp8a1	10090.ENSMUSP00000042215	Atp8a1	Phospholipid-transporting ATPase IA; Catalytic component of a P4-ATPase flippase complex which catalyzes the hydrolysis of ATP coupled to the transport of aminophospholipids from the outer to the inner leaflet of various membranes and ensures the maintenance of asymmetric distribution of phospholipids. Phospholipid translocation seems also to be implicated in vesicle formation and in uptake of li…
174	Atp8b2	10090.ENSMUSP00000103019	Atp8b2	Phospholipid-transporting ATPase ID; Catalytic component of a P4-ATPase flippase complex which catalyzes the hydrolysis of ATP coupled to the transport of aminophospholipids from the outer to the inner leaflet of various membranes and ensures the maintenance of asymmetric distribution of phospholipids. Phospholipid translocation seems also to be implicated in vesicle formation and in uptake of li…
176	Aurkb	10090.ENSMUSP00000021277	Aurkb	Aurora kinase B; Serine/threonine-protein kinase component of the chromosomal passenger complex (CPC), a complex that acts as a key regulator of mitosis. The CPC complex has essential functions at the centromere in ensuring correct chromosome alignment and segregation and is required for chromatin-induced microtubule stabilization and spindle assembly. Involved in the bipolar attachment of spindl…
177	Avpr2	10090.ENSMUSP00000033765	Avpr2	Vasopressin V2 receptor; Receptor for arginine vasopressin. The activity of this receptor is mediated by G proteins which activate adenylate cyclase. Involved in renal water reabsorption (By similarity)
178	AW112010	10090.ENSMUSP00000097268	AW112010	Expressed sequence AW112010
180	Axl	10090.ENSMUSP00000002677	Axl	Tyrosine-protein kinase receptor UFO; Receptor tyrosine kinase that transduces signals from the extracellular matrix into the cytoplasm by binding growth factor GAS6 and which is thus regulating many physiological processes including cell survival, cell proliferation, migration and differentiation. Ligand binding at the cell surface induces dimerization and autophosphorylation of AXL. Following a…
181	B430305J03Rik	10090.ENSMUSP00000070175	ENSMUSG00000053706	RIKEN cDNA B430305J03 gene
182	B430306N03Rik	10090.ENSMUSP00000054890	Crkr	Triggering receptor expressed on myeloid cells-like 6; RIKEN cDNA B430306N03 gene
183	B4galt4	10090.ENSMUSP00000023482	B4galt4	Beta-1,4-galactosyltransferase 4; Responsible for the synthesis of complex-type N-linked oligosaccharides in many glycoproteins as well as the carbohydrate moieties of glycolipids; Belongs to the glycosyltransferase 7 family
184	B4galt6	10090.ENSMUSP00000066515	B4galt6	Beta-1,4-galactosyltransferase 6; Required for the biosynthesis of glycosphingolipids; Belongs to the glycosyltransferase 7 family
185	Bak1	10090.ENSMUSP00000077757	Bak1	Bcl-2 homologous antagonist/killer; In the presence of an appropriate stimulus, accelerates programmed cell death by binding to, and antagonizing the anti- apoptotic action of BCL2; Belongs to the Bcl-2 family
186	Basp1	10090.ENSMUSP00000053943	Basp1	Brain abundant, membrane attached signal protein 1
187	Batf	10090.ENSMUSP00000040706	Batf	Basic leucine zipper transcriptional factor ATF-like; AP-1 family transcription factor that controls the differentiation of lineage-specific cells in the immune system: specifically mediates the differentiation of T-helper 17 cells (Th17), follicular T-helper cells (TfH), CD8(+) dendritic cells and class-switch recombination (CSR) in B-cells. Acts via the formation of a heterodimer with JUNB that…
188	Batf2	10090.ENSMUSP00000045744	Batf2	Basic leucine zipper transcriptional factor ATF-like 2; AP-1 family transcription factor that controls the differentiation of lineage-specific cells in the immune system. Selectively suppresses CYR61/CCN1 transcription and hence blocks the downstream cell proliferation signals produced by CYR61 and inhibits CYR61-induced anchorage-independent growth and invasion in several cancer types. Possibly …
189	Batf3	10090.ENSMUSP00000027943	Batf3	Basic leucine zipper transcriptional factor ATF-like 3; AP-1 family transcription factor that controls the differentiation of CD8(+) thymic conventional dendritic cells in the immune system. Acts via the formation of a heterodimer with JUN family proteins that recognizes and binds DNA sequence 5'- TGA[CG]TCA-3' and regulates expression of target genes. Required for development of CD8-alpha(+) cla…
190	Baz1a	10090.ENSMUSP00000039757	Baz1a	Bromodomain adjacent to zinc finger domain protein 1A; Component of the ACF complex, an ATP-dependent chromatin remodeling complex, that regulates spacing of nucleosomes using ATP to generate evenly spaced nucleosomes along the chromatin. The ATPase activity of the complex is regulated by the length of flanking DNA. Also involved in facilitating the DNA replication process. BAZ1A is the accessory…
192	BC028528	10090.ENSMUSP00000102749	BC028528	Uncharacterized protein C1orf54 homolog; cDNA sequence BC028528
193	BC035044	10090.ENSMUSP00000125357	BC035044	cDNA sequence BC035044
195	BC147527	10090.ENSMUSP00000111141	BC147527	Similar to 2-cell-stage, variable group, member 3; cDNA sequence BC147527
196	Bcl11b	10090.ENSMUSP00000068258	Bcl11b	B-cell lymphoma/leukemia 11B; Key regulator of both differentiation and survival of T- lymphocytes during thymocyte development in mammals. Essential in controlling the responsiveness of hematopoietic stem cells to chemotactic signals by modulating the expression of receptors CCR7 and CCR9, which direct the movement of progenitor cells from the bone marrow to the thymus (By similarity). Is a regu…
197	Bcl2	10090.ENSMUSP00000108371	Bcl2	Apoptosis regulator Bcl-2; Suppresses apoptosis in a variety of cell systems including factor-dependent lymphohematopoietic and neural cells. Regulates cell death by controlling the mitochondrial membrane permeability. Appears to function in a feedback loop system with caspases. Inhibits caspase activity either by preventing the release of cytochrome c from the mitochondria and/or by binding to t…
198	Bcl2a1a	10090.ENSMUSP00000096086	Bcl2a1a	Bcl-2-related protein A1; Retards apoptosis induced by IL-3 deprivation. May function in the response of hemopoietic cells to external signals and in maintaining endothelial survival during infection. Can inhibit apoptosis induced by serum starvation in the mammary epithelial cell line HC11; Belongs to the Bcl-2 family
199	Bcl2a1d	10090.ENSMUSP00000096087	Bcl2a1d	B cell leukemia/lymphoma 2 related protein A1d
200	Bcl2l11	10090.ENSMUSP00000105970	Bcl2l11	Bcl-2-like protein 11; Induces apoptosis and anoikis. The isoforms vary in cytotoxicity with isoform BimS being the most potent and isoform BimEL being the least potent; Belongs to the Bcl-2 family
201	Bcl9	10090.ENSMUSP00000046152	Bcl9	B-cell CLL/lymphoma 9 protein; Promotes beta-catenin's transcriptional activity. Involved in signal transduction through the Wnt pathway (By similarity)
203	Bend4	10090.ENSMUSP00000132684	Bend4	BEN domain containing 4
204	Bin2	10090.ENSMUSP00000138523	Bin2	Bridging integrator 2; Promotes cell motility and migration, probably via its interaction with the cell membrane and with podosome proteins that mediate interaction with the cytoskeleton. Modulates membrane curvature and mediates membrane tubulation. Inhibits phagocytosis (By similarity). Plays a role in podosome formation
205	Birc3	10090.ENSMUSP00000013949	Birc3	Baculoviral IAP repeat-containing protein 3; Multi-functional protein which regulates not only caspases and apoptosis, but also modulates inflammatory signaling and immunity, mitogenic kinase signaling and cell proliferation, as well as cell invasion and metastasis. Acts as an E3 ubiquitin- protein ligase regulating NF-kappa-B signaling and regulates both canonical and non-canonical NF-kappa-B si…
206	Birc5	10090.ENSMUSP00000079124	Birc5	Baculoviral IAP repeat-containing protein 5; Multitasking protein that has dual roles in promoting cell proliferation and preventing apoptosis. Component of a chromosome passage protein complex (CPC) which is essential for chromosome alignment and segregation during mitosis and cytokinesis. Acts as an important regulator of the localization of this complex; directs CPC movement to different locat…
207	Blvra	10090.ENSMUSP00000002064	Blvra	Biliverdin reductase A; Reduces the gamma-methene bridge of the open tetrapyrrole, biliverdin IX alpha, to bilirubin with the concomitant oxidation of a NADH or NADPH cofactor
208	Bmp10	10090.ENSMUSP00000032125	Bmp10	Bone morphogenetic protein 10; Required for maintaining the proliferative activity of embryonic cardiomyocytes by preventing premature activation of the negative cell cycle regulator CDKN1C/p57KIP and maintaining the required expression levels of cardiogenic factors such as MEF2C and NKX2-5. Acts as a ligand for ACVRL1/ALK1, BMPR1A/ALK3 and BMPR1B/ALK6, leading to activation of SMAD1, SMAD5 and S…
209	Brca1	10090.ENSMUSP00000017290	Brca1	Breast cancer type 1 susceptibility protein homolog; E3 ubiquitin-protein ligase that specifically mediates the formation of 'Lys-6'-linked polyubiquitin chains and plays a central role in DNA repair by facilitating cellular responses to DNA damage. It is unclear whether it also mediates the formation of other types of polyubiquitin chains. The E3 ubiquitin-protein ligase activity is required for…
210	Bst1	10090.ENSMUSP00000098796	Bst1	ADP-ribosyl cyclase/cyclic ADP-ribose hydrolase 2; Synthesizes the second messagers cyclic ADP-ribose and nicotinate-adenine dinucleotide phosphate, the former a second messenger that elicits calcium release from intracellular stores. May be involved in pre-B-cell growth
211	Btbd19	10090.ENSMUSP00000138230	Btbd19	BTB (POZ) domain containing 19
212	Btg2	10090.ENSMUSP00000020692	Btg2	Protein BTG2; Anti-proliferative protein; the function is mediated by association with deadenylase subunits of the CCR4-NOT complex. Activates mRNA deadenylation in a CNOT6 and CNOT7-dependent manner. In vitro can inhibit deadenylase activity of CNOT7 and CNOT8. Involved in cell cycle regulation. Could be involved in the growth arrest and differentiation of the neuronal precursors. Modulates tran…
213	Btk	10090.ENSMUSP00000033617	Btk	Tyrosine-protein kinase BTK; Non-receptor tyrosine kinase indispensable for B lymphocyte development, differentiation and signaling. Binding of antigen to the B-cell antigen receptor (BCR) triggers signaling that ultimately leads to B-cell activation. After BCR engagement and activation at the plasma membrane, phosphorylates PLCG2 at several sites, igniting the downstream signaling pathway throug…
214	Btla	10090.ENSMUSP00000099866	Btla	B- and T-lymphocyte attenuator; Lymphocyte inhibitory receptor which inhibits lymphocytes during immune response
215	Btnl10	10090.ENSMUSP00000020792	Btnl10	Butyrophilin-like 10; Belongs to the immunoglobulin superfamily. BTN/MOG family
216	Btnl2	10090.ENSMUSP00000025198	Btnl2	Butyrophilin-like protein 2; Negative regulator of T-cell proliferation; Belongs to the immunoglobulin superfamily. BTN/MOG family
217	Bub1	10090.ENSMUSP00000028858	Bub1	Mitotic checkpoint serine/threonine-protein kinase BUB1; Serine/threonine-protein kinase that performs 2 crucial functions during mitosis: it is essential for spindle-assembly checkpoint signaling and for correct chromosome alignment. Has a key role in the assembly of checkpoint proteins at the kinetochore, being required for the subsequent localization of CENPF, BUB1B, CENPE and MAD2L1. Required…
218	Bub1b	10090.ENSMUSP00000037126	Bub1b	Mitotic checkpoint serine/threonine-protein kinase BUB1 beta; Essential component of the mitotic checkpoint. Required for normal mitosis progression and tumor suppression. The mitotic checkpoint delays anaphase until all chromosomes are properly attached to the mitotic spindle. One of its checkpoint functions is to inhibit the activity of the anaphase-promoting complex/cyclosome (APC/C) by blocki…
219	C130026I21Rik	10090.ENSMUSP00000091224	ENSMUSG00000052477	RIKEN cDNA C130026I21 gene
220	C130050O18Rik	10090.ENSMUSP00000055600	ENSMUSG00000044092	RIKEN cDNA C130050O18 gene
221	C1qa	10090.ENSMUSP00000048836	C1qa	Complement C1q subcomponent subunit A; C1q associates with the proenzymes C1r and C1s to yield C1, the first component of the serum complement system. The collagen-like regions of C1q interact with the Ca(2+)-dependent C1r(2)C1s(2) proenzyme complex, and efficient activation of C1 takes place on interaction of the globular heads of C1q with the Fc regions of IgG or IgM antibody present in immune …
222	C1qb	10090.ENSMUSP00000040246	C1qb	Complement C1q subcomponent subunit B; C1q associates with the proenzymes C1r and C1s to yield C1, the first component of the serum complement system. The collagen-like regions of C1q interact with the Ca(2+)-dependent C1r(2)C1s(2) proenzyme complex, and efficient activation of C1 takes place on interaction of the globular heads of C1q with the Fc regions of IgG or IgM antibody present in immune …
223	C1qc	10090.ENSMUSP00000036747	C1qc	Complement C1q subcomponent subunit C; C1q associates with the proenzymes C1r and C1s to yield C1, the first component of the serum complement system. The collagen-like regions of C1q interact with the Ca(2+)-dependent C1r(2)C1s(2) proenzyme complex, and efficient activation of C1 takes place on interaction of the globular heads of C1q with the Fc regions of IgG or IgM antibody present in immune …
224	C1qtnf6	10090.ENSMUSP00000023075	C1qtnf6	C1q and tumor necrosis factor related protein 6
225	C3ar1	10090.ENSMUSP00000048092	C3ar1	C3a anaphylatoxin chemotactic receptor; Receptor for the chemotactic and inflammatory peptide anaphylatoxin C3a. This receptor stimulates chemotaxis, granule enzyme release and superoxide anion production
226	C5ar1	10090.ENSMUSP00000129972	C5ar1	C5a anaphylatoxin chemotactic receptor 1; Receptor for the chemotactic and inflammatory peptide anaphylatoxin C5a. The ligand interacts with at least two sites on the receptor: a high-affinity site on the extracellular N- terminus, and a second site in the transmembrane region which activates downstream signaling events. Receptor activation stimulates chemotaxis, granule enzyme release, intracell…
227	C6	10090.ENSMUSP00000125693	C6	Complement component 6
229	C920021L13Rik	10090.ENSMUSP00000112945	ENSMUSG00000080727	RIKEN cDNA C920021L13 gene
230	Calhm2	10090.ENSMUSP00000047278	Calhm2	Calcium homeostasis modulator protein 2; Pore-forming subunit of a voltage-gated ion channel
231	Calhm6	10090.ENSMUSP00000051575	Fam26f	Calcium homeostasis modulator protein 6; Pore-forming subunit of a voltage-gated ion channel
232	Caln1	10090.ENSMUSP00000083193	Caln1	Calcium-binding protein 8; Negatively regulates Golgi-to-plasma membrane trafficking by interacting with PI4KB and inhibiting its activity (By similarity). May play a role in the physiology of neurons and is potentially important in memory and learning
233	Camk1d	10090.ENSMUSP00000037028	Camk1d	Calcium/calmodulin-dependent protein kinase type 1D; Calcium/calmodulin-dependent protein kinase that operates in the calcium-triggered CaMKK-CaMK1 signaling cascade and, upon calcium influx, activates CREB-dependent gene transcription, regulates calcium-mediated granulocyte function and respiratory burst and promotes basal dendritic growth of hippocampal neurons. In neutrophil cells, required fo…
234	Camk2d	10090.ENSMUSP00000102009	Camk2d	Calcium/calmodulin-dependent protein kinase type II subunit delta; Calcium/calmodulin-dependent protein kinase involved in the regulation of Ca(2+) homeostatis and excitation-contraction coupling (ECC) in heart by targeting ion channels, transporters and accessory proteins involved in Ca(2+) influx into the myocyte, Ca(2+) release from the sarcoplasmic reticulum (SR), SR Ca(2+) uptake and Na(+) a…
235	Camp	10090.ENSMUSP00000107653	Camp	Cathelicidin antimicrobial peptide; Acts as a potent antimicrobial peptide
236	Capg	10090.ENSMUSP00000109705	Capg	Macrophage-capping protein; Calcium-sensitive protein which reversibly blocks the barbed ends of actin filaments but does not sever preformed actin filaments. May play an important role in macrophage function. May play a role in regulating cytoplasmic and/or nuclear structures through potential interactions with actin. May bind DNA. Uncapping occurs either when Ca(2+) falls or when the concentrat…
237	Capn5	10090.ENSMUSP00000048183	Capn5	Calpain-5; Calcium-regulated non-lysosomal thiol-protease
238	Capn6	10090.ENSMUSP00000084573	Capn6	Calpain-6; Microtubule-stabilizing protein that may be involved in the regulation of microtubule dynamics and cytoskeletal organization. May act as a regulator of RAC1 activity through interaction with ARHGEF2 to control lamellipodial formation and cell mobility. Does not seem to have protease activity as it has lost the active site residues
239	Car13	10090.ENSMUSP00000029071	Car13	Carbonic anhydrase 13; Reversible hydration of carbon dioxide
240	Car14	10090.ENSMUSP00000036983	Car14	Carbonic anhydrase 14; Reversible hydration of carbon dioxide; Belongs to the alpha-carbonic anhydrase family
241	Car2	10090.ENSMUSP00000029078	Car2	Carbonic anhydrase 2; Essential for bone resorption and osteoclast differentiation. Reversible hydration of carbon dioxide. Contributes to intracellular pH regulation in the duodenal upper villous epithelium during proton-coupled peptide absorption. Stimulates the chloride-bicarbonate exchange activity of SLC26A6; Belongs to the alpha-carbonic anhydrase family
242	Car5a	10090.ENSMUSP00000060457	Car5a	Carbonic anhydrase 5A, mitochondrial; Reversible hydration of carbon dioxide. Low activity
243	Card11	10090.ENSMUSP00000082941	Card11	Caspase recruitment domain-containing protein 11; Involved in the costimulatory signal essential for T- cell receptor (TCR)-mediated T-cell activation. Its binding to DPP4 induces T-cell proliferation and NF-kappa-B activation in a T-cell receptor/CD3-dependent manner. Activates NF-kappa-B via BCL10 and IKK. Stimulates the phosphorylation of BCL10. Also activates the TORC1 signaling pathway (By s…
244	Card9	10090.ENSMUSP00000097876	Card9	Caspase recruitment domain-containing protein 9; Adapter protein that plays a key role in innate immune response to a number of intracellular pathogens, such as C.albicans and L.monocytogenes. Is at the crossroads of ITAM- tyrosine kinase and the Toll-like receptors (TLR) and NOD2 signaling pathways. Probably controls various innate immune response pathways depending on the intracellular pathogen…
245	Carmil2	10090.ENSMUSP00000052322	Rltpr	Capping protein, Arp2/3 and myosin-I linker protein 2; RGD motif, leucine rich repeats, tropomodulin domain and proline-rich containing
246	Casp1	10090.ENSMUSP00000027015	Casp1	Caspase-1; Thiol protease that cleaves IL-1 beta between an Asp and an Ala, releasing the mature cytokine which is involved in a variety of inflammatory processes. Important for defense against pathogens. Cleaves and activates sterol regulatory element binding proteins (SREBPs). Can also promote apoptosis (By similarity). Upon inflammasome activation, during DNA virus infection but not RNA virus …
247	Casp12	10090.ENSMUSP00000027009	Casp12	Caspase-12; Involved in the activation cascade of caspases responsible for apoptosis execution; Belongs to the peptidase C14A family
248	Casp4	10090.ENSMUSP00000027012	Casp4	Caspase-4; Proinflammatory caspase. Essential effector of NLRP3 inflammasome- dependent CASP1 activation and IL1B and IL18 secretion in response to non-canonical activators, such as UVB radiation, cholera enterotoxin subunit B and cytosolic LPS, as well as infection with Gram-negative bacteria. Independently of NLRP3 inflammasome and CASP1, promotes pyroptosis, through GSDMD cleavage and activati…
249	Cbl	10090.ENSMUSP00000041902	Cbl	E3 ubiquitin-protein ligase CBL; Adapter protein that functions as a negative regulator of many signaling pathways that are triggered by activation of cell surface receptors. Acts as an E3 ubiquitin-protein ligase, which accepts ubiquitin from specific E2 ubiquitin-conjugating enzymes, and then transfers it to substrates promoting their degradation by the proteasome. Recognizes activated receptor…
250	Cbr3	10090.ENSMUSP00000047712	Cbr3	Carbonyl reductase [NADPH] 3; Has low NADPH-dependent oxidoreductase activity towards 4-benzoylpyridine and menadione (in vitro)
251	Ccdc102a	10090.ENSMUSP00000077107	Ccdc102a	Coiled-coil domain containing 102A
252	Ccdc162	10090.ENSMUSP00000135966	Ccdc162	Coiled-coil domain containing 162
253	Ccdc3	10090.ENSMUSP00000027988	Ccdc3	Coiled-coil domain-containing protein 3; Negatively regulates TNF-alpha-induced pro-inflammatory response in endothelial cells (ECs) via inhibition of TNF-alpha- induced NF-kappaB activation in ECs (By similarity). Positively regulates lipid accumulation in adipose cells
254	Ccdc34	10090.ENSMUSP00000028580	Ccdc34	Coiled-coil domain containing 34
255	Ccdc71l	10090.ENSMUSP00000129581	Ccdc71l	Coiled-coil domain-containing 71-like; Coiled-coil domain containing 71 like
256	Ccdc80	10090.ENSMUSP00000097097	Ccdc80	Coiled-coil domain-containing protein 80; Promotes cell adhesion and matrix assembly
257	Ccdc88a	10090.ENSMUSP00000048978	Ccdc88a	Girdin; Plays a role as a key modulator of the AKT-mTOR signaling pathway controlling the tempo of the process of newborn neurons integration during adult neurogenesis, including correct neuron positioning, dendritic development and synapse formation. Enhances phosphoinositide 3-kinase (PI3K)- dependent phosphorylation and kinase activity of AKT1/PKB, but does not possess kinase activity itself. …
258	Ccdc88b	10090.ENSMUSP00000109067	Ccdc88b	Coiled-coil domain-containing protein 88B; Acts as a positive regulator of T-cell maturation and inflammatory function. Required for several functions of T-cells in both the CD4(+) and the CD8(+) compartments and this includes expression of cell surface markers of activation, proliferation, and cytokine production in response to specific or non-specific stimulation and during the course of infect…
259	Ccdc88c	10090.ENSMUSP00000082177	Ccdc88c	Protein Daple; Negative regulator of the canonical Wnt signaling pathway, acting downstream of DVL to inhibit CTNNB1/Beta-catenin stabilization. May also activate the JNK signaling pathway (By similarity); Belongs to the CCDC88 family
260	Ccl2	10090.ENSMUSP00000000193	Ccl2	C-C motif chemokine 2; Chemotactic factor that attracts monocytes, but not neutrophils; Belongs to the intercrine beta (chemokine CC) family
261	Ccl24	10090.ENSMUSP00000004936	Ccl24	C-C motif chemokine 24; Chemotactic for resting T-lymphocytes, and eosinophils. Has lower chemotactic activity for neutrophils but none for monocytes and activated lymphocytes. Binds to CCR3 (By similarity); Belongs to the intercrine beta (chemokine CC) family
262	Ccl4	10090.ENSMUSP00000019074	Ccl4	C-C motif chemokine 4; Monokine with inflammatory and chemokinetic properties
263	Ccl5	10090.ENSMUSP00000039600	Ccl5	C-C motif chemokine 5; Chemoattractant for blood monocytes, memory T-helper cells and eosinophils. Causes the release of histamine from basophils and activates eosinophils. May activate several chemokine receptors including CCR1, CCR3, CCR4 and CCR5. May also be an agonist of the G protein-coupled receptor GPR75. Together with GPR75, may play a role in neuron survival through activation of a down…
264	Ccl6	10090.ENSMUSP00000019071	Ccl6	C-C motif chemokine 6; CCL6(22-95) and CCL6(23-95) are potent chemoattractants; Belongs to the intercrine beta (chemokine CC) family
265	Ccl7	10090.ENSMUSP00000021011	Ccl7	C-C motif chemokine 7; Chemotactic factor that attracts monocytes and eosinophils, but not neutrophils. Augments monocyte anti-tumor activity (By similarity)
266	Ccl8	10090.ENSMUSP00000009329	Ccl8	C-C motif chemokine 8; Chemotactic factor that attracts monocytes. This protein can bind heparin (By similarity)
267	Ccn5	10090.ENSMUSP00000029188	Wisp2	WNT1-inducible-signaling pathway protein 2; May play an important role in modulating bone turnover. Promotes the adhesion of osteoblast cells and inhibits the binding of fibrinogen to integrin receptors. In addition, inhibits osteocalcin production (By similarity)
268	Ccna2	10090.ENSMUSP00000029270	Ccna2	Cyclin-A2; Cyclin which controls both the G1/S and the G2/M transition phases of the cell cycle. Functions through the formation of specific serine/threonine kinase holoenzyme complexes with the cyclin-dependent protein kinases CDK1 and CDK2. The cyclin subunit confers the substrate specificity of these complexes and differentially interacts with and activates CDK1 and CDK2 throughout the cell cy…
269	Ccnb1	10090.ENSMUSP00000071989	Ccnb1	G2/mitotic-specific cyclin-B1; Essential for the control of the cell cycle at the G2/M (mitosis) transition; Belongs to the cyclin family. Cyclin AB subfamily
270	Ccnb2	10090.ENSMUSP00000034742	Ccnb2	G2/mitotic-specific cyclin-B2; Essential for the control of the cell cycle at the G2/M (mitosis) transition
271	Ccnd1	10090.ENSMUSP00000091495	Ccnd1	G1/S-specific cyclin-D1; Regulatory component of the cyclin D1-CDK4 (DC) complex that phosphorylates and inhibits members of the retinoblastoma (RB) protein family including RB1 and regulates the cell-cycle during G(1)/S transition. Phosphorylation of RB1 allows dissociation of the transcription factor E2F from the RB/E2F complex and the subsequent transcription of E2F target genes which are resp…
272	Ccnd2	10090.ENSMUSP00000000188	Ccnd2	G1/S-specific cyclin-D2; Regulatory component of the cyclin D2-CDK4 (DC) complex that phosphorylates and inhibits members of the retinoblastoma (RB) protein family including RB1 and regulates the cell-cycle during G(1)/S transition. Phosphorylation of RB1 allows dissociation of the transcription factor E2F from the RB/E2F complex and the subsequent transcription of E2F target genes which are resp…
273	Ccne1	10090.ENSMUSP00000103658	Ccne1	G1/S-specific cyclin-E1; Essential for the control of the cell cycle at the G1/S (start) transition
274	Ccr1	10090.ENSMUSP00000026911	Ccr1	C-C chemokine receptor type 1; Receptor for a C-C type chemokine. Binds to MIP-1-alpha, RANTES, and less efficiently, to MIP-1-beta or MCP-1 and subsequently transduces a signal by increasing the intracellular calcium ions level. Responsible for affecting stem cell proliferation
275	Ccr2	10090.ENSMUSP00000132453	Ccr2	C-C chemokine receptor type 2; Receptor for the CCL2, CCL7 and CCL12 chemokines. Receptor for the beta-defensin DEFB106A/DEFB106B (By similarity). Transduces a signal by increasing intracellular calcium ion levels. Upon CCL2 ligation, mediates chemotaxis and migration induction through the activation of the PI3K cascade, the small G protein Rac and lamellipodium protrusion (By similarity)
276	Ccr3	10090.ENSMUSP00000039107	Ccr3	Probable C-C chemokine receptor type 3; Receptor for a C-C type chemokine. Binds to eotaxin, MCP-3, MCP-4 and RANTES and subsequently transduces a signal by increasing the intracellular calcium ions level
277	Ccr5	10090.ENSMUSP00000107069	Ccr5	C-C chemokine receptor type 5; Receptor for a number of inflammatory CC-chemokines including MIP-1-alpha, MIP-1-beta and RANTES and subsequently transduces a signal by increasing the intracellular calcium ion level. May play a role in the control of granulocytic lineage proliferation or differentiation (By similarity)
278	Ccrl2	10090.ENSMUSP00000107519	Ccrl2	C-C chemokine receptor-like 2; Receptor for CCL19 and chemerin/RARRES2. Does not appear to be a signaling receptor, but may have a role in modulating chemokine-triggered immune responses by capturing and internalizing CCL19 or by presenting RARRES2 ligand to CMKLR1, a functional signaling receptor. Plays a critical role for the development of Th2 responses (By similarity)
279	Cd14	10090.ENSMUSP00000056669	Cd14	Monocyte differentiation antigen CD14; Coreceptor for bacterial lipopolysaccharide. In concert with LBP, binds to monomeric lipopolysaccharide and delivers it to the LY96/TLR4 complex, thereby mediating the innate immune response to bacterial lipopolysaccharide (LPS). Acts via MyD88, TIRAP and TRAF6, leading to NF-kappa-B activation, cytokine secretion and the inflammatory response. Acts as a cor…
280	Cd160	10090.ENSMUSP00000102689	Cd160	CD160 antigen; Receptor showing broad specificity for both classical and non-classical MHC class I molecules
281	Cd163	10090.ENSMUSP00000108160	Cd163	Scavenger receptor cysteine-rich type 1 protein M130; Involved in clearance and endocytosis of hemoglobin/haptoglobin complexes by macrophages and may thereby protect tissues from free hemoglobin-mediated oxidative damage. May play a role in the uptake and recycling of iron, via endocytosis of hemoglobin/haptoglobin and subsequent breakdown of heme. Binds hemoglobin/haptoglobin complexes in a cal…
282	Cd180	10090.ENSMUSP00000022124	Cd180	CD180 antigen; May cooperate with MD-1 and TLR4 to mediate the innate immune response to bacterial lipopolysaccharide (LPS) in B-cells. Leads to NF-kappa-B activation. Also involved in the life/death decision of B-cells
283	Cd2	10090.ENSMUSP00000029456	Cd2	T-cell surface antigen CD2; CD2 interacts with lymphocyte function-associated antigen (LFA-3) and CD48/BCM1 to mediate adhesion between T-cells and other cell types. CD2 is implicated in the triggering of T- cells, the cytoplasmic domain is implicated in the signaling function
284	Cd200	10090.ENSMUSP00000130518	Cd200	OX-2 membrane glycoprotein; Costimulates T-cell proliferation. May regulate myeloid cell activity in a variety of tissues (By similarity)
285	Cd200r1	10090.ENSMUSP00000053822	Cd200r1	Cell surface glycoprotein CD200 receptor 1; Inhibitory receptor for the CD200/OX2 cell surface glycoprotein. Limits inflammation by inhibiting the expression of proinflammatory molecules including TNF-alpha, interferons, and inducible nitric oxide synthase (iNOS) in response to selected stimuli
286	Cd200r4	10090.ENSMUSP00000135299	Cd200r4	Cell surface glycoprotein CD200 receptor 4; Involved in the recruitment or surface expression of the TYROBP receptor; Belongs to the CD200R family
287	Cd207	10090.ENSMUSP00000040746	Cd207	C-type lectin domain family 4 member K; Calcium-dependent lectin displaying mannose-binding specificity. Induces the formation of Birbeck granules (BGs); is a potent regulator of membrane superimposition and zippering. Binds to sulfated as well as mannosylated glycans, keratan sulfate (KS) and beta-glucans. Facilitates uptake of antigens and is involved in the routing and/or processing of antigen…
288	Cd22	10090.ENSMUSP00000019248	Cd22	B-cell receptor CD22; Mediates B-cell B-cell interactions. May be involved in the localization of B-cells in lymphoid tissues. Binds sialylated glycoproteins; one of which is CD45. Preferentially binds to alpha-2,6-linked sialic acid. The sialic acid recognition site can be masked by cis interactions with sialic acids on the same cell surface. Upon ligand induced tyrosine phosphorylation in the i…
289	Cd226	10090.ENSMUSP00000043551	Cd226	CD226 antigen; Involved in intercellular adhesion, lymphocyte signaling, cytotoxicity and lymphokine secretion mediated by cytotoxic T-lymphocyte (CTL) and NK cell. Cell surface receptor for NECTIN2. Upon ligand binding, stimulates T-cell proliferation and cytokine production, including that of IL2, IL5, IL10, IL13, and IFNG. Competes with PVRIG for NECTIN2-binding
291	Cd24a	10090.ENSMUSP00000057983	Cd24a	Signal transducer CD24; May have a pivotal role in cell differentiation of different cell types. May have a specific role in early thymocyte development. Signaling could be triggered by the binding of a lectin-like ligand to the CD24 carbohydrates, and transduced by the release of second messengers derived from the GPI-anchor. Modulates B-cell activation responses (By similarity). In association …
292	Cd27	10090.ENSMUSP00000032486	Cd27	CD27 antigen; Receptor for CD70/CD27L. May play a role in survival of activated T-cells. May play a role in apoptosis through association with SIVA1
293	Cd274	10090.ENSMUSP00000016640	Cd274	Programmed cell death 1 ligand 1; Involved in the costimulatory signal essential for T- cell proliferation and IFNG production in a PDCD1-independent manner. Interaction with PDCD1 inhibits T-cell proliferation by blocking cell cycle progression and cytokine production; Belongs to the immunoglobulin superfamily. BTN/MOG family
294	Cd300a	10090.ENSMUSP00000102192	Cd300a	CMRF35-like molecule 8; Inhibitory receptor which may contribute to the down- regulation of cytolytic activity in natural killer (NK) cells, and to the down-regulation of mast cell degranulation. Negatively regulates the Toll-like receptor (TLR) signaling mediated by MYD88 but not TRIF through activation of PTPN6 (By similarity)
295	Cd300c2	10090.ENSMUSP00000090121	AF251705	CMRF35-like molecule; Acts as an activating receptor in mast cells and macrophages
296	Cd300e	10090.ENSMUSP00000054883	Cd300e	CMRF35-like molecule 2; Probably acts as an activating receptor
297	Cd300lb	10090.ENSMUSP00000073913	Cd300lb	CMRF35-like molecule 7; Acts as an activating immune receptor in mast cells through its interaction with ITAM-bearing adapter TYROBP
298	Cd300ld	10090.ENSMUSP00000047022	Cd300ld	CMRF35-like molecule 5; Acts as an activating receptor in myeloid cells and mast cells; Belongs to the CD300 family
299	Cd300lf	10090.ENSMUSP00000102171	Cd300lf	CMRF35-like molecule 1; Acts as an inhibitory receptor for myeloid cells and mast cells. Positively regulates the phagocytosis of apoptotic cells (efferocytosis) via phosphatidylserine (PS) recognition; recognizes and binds PS as a ligand which is expressed on the surface of apoptotic cells. Plays an important role in the maintenance of immune homeostasis, by promoting macrophage-mediated efferoc…
300	Cd33	10090.ENSMUSP00000004728	Cd33	Myeloid cell surface antigen CD33; Putative adhesion molecule of myelomonocytic-derived cells that mediates sialic-acid dependent binding to cells. Preferentially binds to alpha-2,6-linked sialic acid (By similarity). The sialic acid recognition site may be masked by cis interactions with sialic acids on the same cell surface
301	Cd34	10090.ENSMUSP00000016638	Cd34	Hematopoietic progenitor cell antigen CD34; Possible adhesion molecule with a role in early hematopoiesis by mediating the attachment of stem cells to the bone marrow extracellular matrix or directly to stromal cells. Could act as a scaffold for the attachment of lineage specific glycans, allowing stem cells to bind to lectins expressed by stromal cells or other marrow components. Presents carboh…
302	Cd37	10090.ENSMUSP00000096061	Cd37	CD37 antigen; Belongs to the tetraspanin (TM4SF) family
303	Cd38	10090.ENSMUSP00000030964	Cd38	ADP-ribosyl cyclase/cyclic ADP-ribose hydrolase 1; Synthesizes the second messagers cyclic ADP-ribose and nicotinate-adenine dinucleotide phosphate, the former a second messenger for glucose-induced insulin secretion. Also has cADPr hydrolase activity (By similarity)
304	Cd3d	10090.ENSMUSP00000034602	Cd3d	T-cell surface glycoprotein CD3 delta chain; Part of the TCR-CD3 complex present on T-lymphocyte cell surface that plays an essential role in adaptive immune response. When antigen presenting cells (APCs) activate T-cell receptor (TCR), TCR-mediated signals are transmitted across the cell membrane by the CD3 chains CD3D, CD3E, CD3G and CD3Z. All CD3 chains contain immunoreceptor tyrosine-based ac…
305	Cd3e	10090.ENSMUSP00000099896	Cd3e	T-cell surface glycoprotein CD3 epsilon chain; Part of the TCR-CD3 complex present on T-lymphocyte cell surface that plays an essential role in adaptive immune response. When antigen presenting cells (APCs) activate T-cell receptor (TCR), TCR-mediated signals are transmitted across the cell membrane by the CD3 chains CD3D, CD3E, CD3G and CD3Z. All CD3 chains contain immunoreceptor tyrosine-based …
306	Cd3g	10090.ENSMUSP00000002101	Cd3g	T-cell surface glycoprotein CD3 gamma chain; Part of the TCR-CD3 complex present on T-lymphocyte cell surface that plays an essential role in adaptive immune response. When antigen presenting cells (APCs) activate T-cell receptor (TCR), TCR-mediated signals are transmitted across the cell membrane by the CD3 chains CD3D, CD3E, CD3G and CD3Z. All CD3 chains contain immunoreceptor tyrosine-based ac…
307	Cd4	10090.ENSMUSP00000024044	Cd4	T-cell surface glycoprotein CD4; Integral membrane glycoprotein that plays an essential role in the immune response and serves multiple functions in responses against both external and internal offenses. In T-cells, functions primarily as a coreceptor for MHC class II molecule:peptide complex. The antigens presented by class II peptides are derived from extracellular proteins while class I peptid…
308	Cd40	10090.ENSMUSP00000017799	Cd40	Tumor necrosis factor receptor superfamily member 5; Receptor for TNFSF5/CD40LG. Transduces TRAF6- and MAP3K8-mediated signals that activate ERK in macrophages and B cells, leading to induction of immunoglobulin secretion
309	Cd44	10090.ENSMUSP00000005218	Cd44	CD44 antigen; Receptor for hyaluronic acid (HA). Mediates cell-cell and cell-matrix interactions through its affinity for HA, and possibly also through its affinity for other ligands such as osteopontin, collagens, and matrix metalloproteinases (MMPs). Adhesion with HA plays an important role in cell migration, tumor growth and progression. In cancer cells, may play an important role in invadopod…
310	Cd48	10090.ENSMUSP00000064241	Cd48	CD48 antigen; Ligand for CD2. Might facilitate interaction between activated lymphocytes. Probably involved in regulating T-cell activation
311	Cd5	10090.ENSMUSP00000025571	Cd5	T-cell surface glycoprotein CD5; May act as a receptor in regulating T-cell proliferation
312	Cd52	10090.ENSMUSP00000000696	Cd52	CAMPATH-1 antigen; May play a role in carrying and orienting carbohydrate, as well as having a more specific role
313	Cd53	10090.ENSMUSP00000035781	Cd53	Leukocyte surface antigen CD53; Required for efficient formation of myofibers in regenerating muscle at the level of cell fusion. May be involved in growth regulation in hematopoietic cells
314	Cd5l	10090.ENSMUSP00000015998	Cd5l	CD5 antigen-like; Secreted protein that acts as a key regulator of lipid synthesis: mainly expressed by macrophages in lymphoid and inflammed tissues and regulates mechanisms in inflammatory responses, such as infection or atherosclerosis. Able to inhibit lipid droplet size in adipocytes. Following incorporation into mature adipocytes via CD36-mediated endocytosis, associates with cytosolic FASN,…
315	Cd6	10090.ENSMUSP00000079172	Cd6	T-cell differentiation antigen CD6; Cell adhesion molecule that mediates cell-cell contacts and regulates T-cell responses via its interaction with ALCAM/CD166. Contributes to signaling cascades triggered by activation of the TCR/CD3 complex. Functions as costimulatory molecule; promotes T-cell activation and proliferation. Contributes to the formation and maturation of the immunological synapse.…
316	Cd63	10090.ENSMUSP00000100862	Cd63	CD63 antigen; Functions as cell surface receptor for TIMP1 and plays a role in the activation of cellular signaling cascades. Plays a role in the activation of ITGB1 and integrin signaling, leading to the activation of AKT, FAK/PTK2 and MAP kinases. Promotes cell survival, reorganization of the actin cytoskeleton, cell adhesion, spreading and migration, via its role in the activation of AKT and F…
317	Cd68	10090.ENSMUSP00000104294	Cd68	Macrosialin; Could play a role in phagocytic activities of tissue macrophages, both in intracellular lysosomal metabolism and extracellular cell-cell and cell-pathogen interactions. Binds to tissue- and organ-specific lectins or selectins, allowing homing of macrophage subsets to particular sites. Rapid recirculation of CD68 from endosomes and lysosomes to the plasma membrane may allow macrophage…
318	Cd7	10090.ENSMUSP00000026159	Cd7	T-cell antigen CD7; Not yet known
319	Cd72	10090.ENSMUSP00000030179	Cd72	B-cell differentiation antigen CD72; Plays a role in B-cell proliferation and differentiation
320	Cd74	10090.ENSMUSP00000095171	Cd74	H-2 class II histocompatibility antigen gamma chain; Plays a critical role in MHC class II antigen processing by stabilizing peptide-free class II alpha/beta heterodimers in a complex soon after their synthesis and directing transport of the complex from the endoplasmic reticulum to compartments where peptide loading of class II takes place
321	Cd80	10090.ENSMUSP00000097404	Cd80	T-lymphocyte activation antigen CD80; Involved in the costimulatory signal essential for T lymphocytes activation. T-cell proliferation and cytokine production is induced by the binding of CD28 or CTLA-4 to this receptor
322	Cd83	10090.ENSMUSP00000015540	Cd83	CD83 antigen; May play a significant role in antigen presentation or the cellular interactions that follow lymphocyte activation
323	Cd84	10090.ENSMUSP00000120881	Cd84	SLAM family member 5; Self-ligand receptor of the signaling lymphocytic activation molecule (SLAM) family. SLAM receptors triggered by homo- or heterotypic cell-cell interactions are modulating the activation and differentiation of a wide variety of immune cells and thus are involved in the regulation and interconnection of both innate and adaptive immune response. Activities are controlled by pr…
324	Cd86	10090.ENSMUSP00000087047	Cd86	T-lymphocyte activation antigen CD86; Receptor involved in the costimulatory signal essential for T-lymphocyte proliferation and interleukin-2 production, by binding CD28 or CTLA-4. May play a critical role in the early events of T-cell activation and costimulation of naive T-cells, such as deciding between immunity and anergy that is made by T- cells within 24 hours after activation
325	Cd8a	10090.ENSMUSP00000068123	Cd8a	T-cell surface glycoprotein CD8 alpha chain; Integral membrane glycoprotein that plays an essential role in the immune response and serves multiple functions in responses against both external and internal offenses. In T-cells, functions primarily as a coreceptor for MHC class I molecule:peptide complex. The antigens presented by class I peptides are derived from cytosolic proteins while class II…
326	Cd8b1	10090.ENSMUSP00000070131	Cd8b1	T-cell surface glycoprotein CD8 beta chain; Integral membrane glycoprotein that plays an essential role in the immune response and serves multiple functions in responses against both external and internal offenses. In T-cells, functions primarily as a coreceptor for MHC class I molecule:peptide complex. The antigens presented by class I peptides are derived from cytosolic proteins while class II …
327	Cda	10090.ENSMUSP00000030535	Cda	Cytidine deaminase; This enzyme scavenges exogenous and endogenous cytidine and 2'-deoxycytidine for UMP synthesis
328	Cdc14a	10090.ENSMUSP00000087950	Cdc14a	Dual specificity protein phosphatase CDC14A; Dual-specificity phosphatase. Required for centrosome separation and productive cytokinesis during cell division. Dephosphorylates SIRT2 around early anaphase. May dephosphorylate the APC subunit FZR1/CDH1, thereby promoting APC-FZR1 dependent degradation of mitotic cyclins and subsequent exit from mitosis (By similarity)
329	Cdc20	10090.ENSMUSP00000006565	Cdc20	Cell division cycle protein 20 homolog; Required for full ubiquitin ligase activity of the anaphase promoting complex/cyclosome (APC/C) and may confer substrate specificity upon the complex. Is regulated by MAD2L1: in metaphase the MAD2L1-CDC20-APC/C ternary complex is inactive and in anaphase the CDC20-APC/C binary complex is active in degrading substrates. The CDC20-APC/C complex positively reg…
330	Cdc25b	10090.ENSMUSP00000028804	Cdc25b	M-phase inducer phosphatase 2; Tyrosine protein phosphatase which functions as a dosage-dependent inducer of mitotic progression. Required for G2/M phases of the cell cycle progression and abscission during cytokinesis in a ECT2-dependent manner. Directly dephosphorylates CDK1 and stimulates its kinase activity (By similarity)
331	Cdc42ep2	10090.ENSMUSP00000059883	Cdc42ep2	Cdc42 effector protein 2; Probably involved in the organization of the actin cytoskeleton. May act downstream of CDC42 to induce actin filament assembly leading to cell shape changes. Induces pseudopodia formation in fibroblasts in a CDC42-dependent manner (By similarity); Belongs to the BORG/CEP family
332	Cdc42se1	10090.ENSMUSP00000052986	Cdc42se1	CDC42 small effector protein 1; Probably involved in the organization of the actin cytoskeleton by acting downstream of CDC42, inducing actin filament assembly. Alters CDC42-induced cell shape changes. In activated T-cells, may play a role in CDC42-mediated F-actin accumulation at the immunological synapse. May play a role in early contractile events in phagocytosis in macrophages (By similarity)…
333	Cdc42se2	10090.ENSMUSP00000070725	Cdc42se2	CDC42 small effector protein 2; Probably involved in the organization of the actin cytoskeleton by acting downstream of CDC42, inducing actin filament assembly. Alters CDC42-induced cell shape changes. In activated T-cells, may play a role in CDC42-mediated F-actin accumulation at the immunological synapse. May play a role in early contractile events in phagocytosis in macrophages (By similarity)
334	Cdc6	10090.ENSMUSP00000091469	Cdc6	Cell division control protein 6 homolog; Involved in the initiation of DNA replication. Also participates in checkpoint controls that ensure DNA replication is completed before mitosis is initiated
335	Cdc7	10090.ENSMUSP00000031221	Cdc7	Cell division cycle 7-related protein kinase; Seems to phosphorylate critical substrates that regulate the G1/S phase transition and/or DNA replication. Can phosphorylates MCM2 and MCM3; Belongs to the protein kinase superfamily. Ser/Thr protein kinase family. CDC7 subfamily
336	Cdca2	10090.ENSMUSP00000117847	Cdca2	Cell division cycle-associated protein 2; Regulator of chromosome structure during mitosis required for condensin-depleted chromosomes to retain their compact architecture through anaphase. Acts by mediating the recruitment of phopsphatase PP1-gamma subunit (PPP1CC) to chromatin at anaphase and into the following interphase. At anaphase onset, its association with chromatin targets a pool of PPP1…
337	Cdca3	10090.ENSMUSP00000024270	Cdca3	Cell division cycle-associated protein 3; F-box-like protein which is required for entry into mitosis. Acts by participating in E3 ligase complexes that mediate the ubiquitination and degradation of WEE1 kinase at G2/M phase (By similarity)
338	Cdca4	10090.ENSMUSP00000058901	Cdca4	Cell division cycle-associated protein 4; May participate in the regulation of cell proliferation through the E2F/RB pathway (By similarity). May be involved in molecular regulation of hematopoietic stem cells and progenitor cell lineage commitment and differentiation
339	Cdca5	10090.ENSMUSP00000025704	Cdca5	Sororin; Regulator of sister chromatid cohesion in mitosis stabilizing cohesin complex association with chromatin. May antagonize the action of WAPL which stimulates cohesin dissociation from chromatin. Cohesion ensures that chromosome partitioning is accurate in both meiotic and mitotic cells and plays an important role in DNA repair. Required for efficient DNA double-stranded break repair
340	Cdca7l	10090.ENSMUSP00000021592	Cdca7l	Cell division cycle-associated 7-like protein; Plays a role in transcriptional regulation as a repressor that inhibits monoamine oxidase A (MAOA) activity and gene expression by binding to the promoter. Plays an important oncogenic role in mediating the full transforming effect of MYC in medulloblastoma cells (By similarity). Involved in apoptotic signaling pathways; May act downstream of P38-kin…
341	Cdca8	10090.ENSMUSP00000081319	Cdca8	Borealin; Component of the chromosomal passenger complex (CPC), a complex that acts as a key regulator of mitosis. The CPC complex has essential functions at the centromere in ensuring correct chromosome alignment and segregation and is required for chromatin-induced microtubule stabilization and spindle assembly. In the complex, it may be required to direct the CPC to centromeric DNA. Major effe…
342	Cdk1	10090.ENSMUSP00000020099	Cdk1	Cyclin-dependent kinase 1; Plays a key role in the control of the eukaryotic cell cycle by modulating the centrosome cycle as well as mitotic onset; promotes G2-M transition, and regulates G1 progress and G1-S transition via association with multiple interphase cyclins. Required in higher cells for entry into S-phase and mitosis. Phosphorylates PARVA/actopaxin, APC, AMPH, APC, BARD1, Bcl- xL/BCL2…
343	Cdk14	10090.ENSMUSP00000030763	Cdk14	Cyclin-dependent kinase 14; Serine/threonine-protein kinase involved in the control of the eukaryotic cell cycle, whose activity is controlled by an associated cyclin. Acts as a cell-cycle regulator of Wnt signaling pathway during G2/M phase by mediating the phosphorylation of LRP6 at 'Ser-1490', leading to the activation of the Wnt signaling pathway. Acts as a regulator of cell cycle progression…
344	Cdkn1a	10090.ENSMUSP00000023829	Cdkn1a	Cyclin-dependent kinase inhibitor 1; May be involved in p53/TP53 mediated inhibition of cellular proliferation in response to DNA damage. Binds to and inhibits cyclin-dependent kinase activity, preventing phosphorylation of critical cyclin-dependent kinase substrates and blocking cell cycle progression. Functions in the nuclear localization and assembly of cyclin D-CDK4 complex and promotes its k…
345	Cdkn2a	10090.ENSMUSP00000102748	Cdkn2a	Tumor suppressor ARF; Capable of inducing cell cycle arrest in G1 and G2 phases. Acts as a tumor suppressor. Binds to MDM2 and blocks its nucleocytoplasmic shuttling by sequestering it in the nucleolus. This inhibits the oncogenic action of MDM2 by blocking MDM2- induced degradation of p53 and enhancing p53-dependent transactivation and apoptosis. Also induces G2 arrest and apoptosis in a p53-ind…
346	Cdkn2d	10090.ENSMUSP00000083561	Cdkn2d	Cyclin-dependent kinase 4 inhibitor D; Interacts strongly with CDK4 and CDK6 and inhibits them
347	Cdkn3	10090.ENSMUSP00000070575	Cdkn3	Cyclin-dependent kinase inhibitor 3; May play a role in cell cycle regulation. Dual specificity phosphatase active toward substrates containing either phosphotyrosine or phosphoserine residues. Dephosphorylates CDK2 at 'Thr-160' in a cyclin-dependent manner (By similarity)
349	Cela1	10090.ENSMUSP00000023775	Cela1	Chymotrypsin-like elastase family member 1; Acts upon elastin; Belongs to the peptidase S1 family. Elastase subfamily
350	Celf2	10090.ENSMUSP00000110584	Celf2	CUGBP Elav-like family member 2; RNA-binding protein implicated in the regulation of several post-transcriptional events. Involved in pre-mRNA alternative splicing, mRNA translation and stability. Mediates exon inclusion and/or exclusion in pre-mRNA that are subject to tissue-specific and developmentally regulated alternative splicing (By similarity). Specifically activates exon 5 inclusion of TN…
351	Cenpa	10090.ENSMUSP00000122831	Cenpa	Histone H3-like centromeric protein A; Histone H3-like nucleosomal protein that is specifically found in centromeric nucleosomes. Replaces conventional H3 in the nucleosome core of centromeric chromatin at the inner plate of the kinetochore. The presence of CENPA subtly modifies the nucleosome structure and the way DNA is wrapped around the nucleosome and gives rise to protruding DNA ends that ar…
352	Cenpe	10090.ENSMUSP00000057938	Cenpe	Centromere-associated protein E; Microtubule plus-end-directed kinetochore motor which plays an important role in chromosome congression, microtubule- kinetochore conjugation and spindle assembly checkpoint activation. Drives chromosome congression (alignment of chromosomes at the spindle equator resulting in the formation of the metaphase plate) by mediating the lateral sliding of polar chromoso…
353	Cenpf	10090.ENSMUSP00000129738	Cenpf	Centromere protein F
354	Cenpl	10090.ENSMUSP00000107247	Cenpl	Centromere protein L; Component of the CENPA-CAD (nucleosome distal) complex, a complex recruited to centromeres which is involved in assembly of kinetochore proteins, mitotic progression and chromosome segregation. May be involved in incorporation of newly synthesized CENPA into centromeres via its interaction with the CENPA-NAC complex (By similarity)
355	Cenpt	10090.ENSMUSP00000038188	Cenpt	Centromere protein T; Component of the CENPA-NAC (nucleosome-associated) complex, a complex that plays a central role in assembly of kinetochore proteins, mitotic progression and chromosome segregation. The CENPA-NAC complex recruits the CENPA-CAD (nucleosome distal) complex and may be involved in incorporation of newly synthesized CENPA into centromeres. Part of a nucleosome- associated complex …
356	Cep128	10090.ENSMUSP00000115679	Cep128	Centrosomal protein 128
357	Cep192	10090.ENSMUSP00000025425	Cep192	Centrosomal protein 192
358	Cerk	10090.ENSMUSP00000038203	Cerk	Ceramide kinase; Catalyzes specifically the phosphorylation of ceramide to form ceramide 1-phosphate. Acts efficiently on natural and analog ceramides (C6, C8, C16 ceramides, and C8-dihydroceramide), to a lesser extent on C2-ceramide and C6-dihydroceramide, but not on other lipids, such as various sphingosines (By similarity)
359	Cers5	10090.ENSMUSP00000023762	Cers5	Ceramide synthase 5; Dihydroceramide synthase. Catalyzes the acylation of sphingosine to form dihydroceramide, with high selectivity toward palmitoyl-CoA as acyl donor compared to stearoyl-CoA. Inhibited by fumonisin B1
360	Cers6	10090.ENSMUSP00000028426	Cers6	Ceramide synthase 6; May be involved in sphingolipid synthesis or its regulation
361	Ces1d	10090.ENSMUSP00000034172	Ces1d	Carboxylesterase 1D; Major lipase in white adipose tissue. Involved in the metabolism of xenobiotics and of natural substrates. Hydrolyzes triacylglycerols and monoacylglycerols, with a preference for monoacylglycerols. The susceptibility of the substrate increases with decreasing acyl chain length of the fatty acid moiety. Catalyzes the synthesis of fatty acid ethyl esters
362	Ces1e	10090.ENSMUSP00000034173	Ces1e	Carboxylesterase 1E; Involved in the detoxification of xenobiotics and in the activation of ester and amide prodrugs
363	Ces1f	10090.ENSMUSP00000034178	Ces1f	Carboxylesterase 1F; Hydrolyzes p-nitrophenyl butyrate (PNPB), triacylglycerol and monoacylglycerol. Shows higher activity against PNPB, a short-chain fatty acid ester, than against triolein, a long-chain fatty acid ester. Shows no detectable activity against diacylglycerol, cholesterol ester or phospholipids. May play a role in adipocyte lipolysis; Belongs to the type-B carboxylesterase/lipase f…
364	Ces3b	10090.ENSMUSP00000090909	Ces3b	Carboxylesterase 3B; Involved in the detoxification of xenobiotics and in the activation of ester and amide prodrugs; Belongs to the type-B carboxylesterase/lipase family
365	Cfp	10090.ENSMUSP00000001156	Cfp	Properdin; A positive regulator of the alternate pathway of complement. It binds to and stabilizes the C3- and C5-convertase enzyme complexes
366	Cgas	10090.ENSMUSP00000063331	Mb21d1	Cyclic GMP-AMP synthase; Nucleotidyltransferase that catalyzes the formation of cyclic GMP-AMP (cGAMP) from ATP and GTP. Catalysis involves both the formation of a 2',5' phosphodiester linkage at the GpA step and the formation of a 3',5' phosphodiester linkage at the ApG step, producing c[G(2',5')pA(3',5')p]. Acts as a key cytosolic DNA sensor, the presence of double-stranded DNA (dsDNA) in the c…
367	Chaf1b	10090.ENSMUSP00000023666	Chaf1b	Chromatin assembly factor 1 subunit B; Complex that is thought to mediate chromatin assembly in DNA replication and DNA repair. Assembles histone octamers onto replicating DNA in vitro. CAF-1 performs the first step of the nucleosome assembly process, bringing newly synthesized histones H3 and H4 to replicating DNA; histones H2A/H2B can bind to this chromatin precursor subsequent to DNA replicati…
368	Chil1	10090.ENSMUSP00000080717	Chil1	Chitinase-3-like protein 1; Carbohydrate-binding lectin with a preference for chitin. Has no chitinase activity. May play a role in tissue remodeling and in the capacity of cells to respond to and cope with changes in their environment. Plays a role in T-helper cell type 2 (Th2) inflammatory response and IL-13-induced inflammation, regulating allergen sensitization, inflammatory cell apoptosis, d…
369	Chpf	10090.ENSMUSP00000078199	Chpf	Chondroitin sulfate synthase 2; Has both beta-1,3-glucuronic acid and beta-1,4-N- acetylgalactosamine transferase activity. Transfers glucuronic acid (GlcUA) from UDP-GlcUA and N-acetylgalactosamine (GalNAc) from UDP-GalNAc to the non-reducing end of the elongating chondroitin polymer (By similarity). Isoform 2 may facilitate PRKN transport into the mitochondria. In collaboration with PRKN, isofo…
370	Chst12	10090.ENSMUSP00000041663	Chst12	Carbohydrate sulfotransferase 12; Catalyzes the transfer of sulfate to position 4 of the N-acetylgalactosamine (GalNAc) residue of chondroitin and desulfated dermatan sulfate. Chondroitin sulfate constitutes the predominant proteoglycan present in cartilage and is distributed on the surfaces of many cells and extracellular matrices. Activity toward partially desulfated dermatan sulfate is however…
371	Chst2	10090.ENSMUSP00000040775	Chst2	Carbohydrate sulfotransferase 2; Sulfotransferase that utilizes 3'-phospho-5'-adenylyl sulfate (PAPS) as sulfonate donor to catalyze the transfer of sulfate to position 6 of non-reducing N-acetylglucosamine (GlcNAc) residues within keratan-like structures on N-linked glycans and within mucin-associated glycans that can ultimately serve as SELL ligands. SELL ligands are present in high endothelial…
372	Chsy1	10090.ENSMUSP00000047487	Chsy1	Chondroitin sulfate synthase 1; Has both beta-1,3-glucuronic acid and beta-1,4-N- acetylgalactosamine transferase activity. Transfers glucuronic acid (GlcUA) from UDP-GlcUA and N-acetylgalactosamine (GalNAc) from UDP-GalNAc to the non-reducing end of the elongating chondroitin polymer (By similarity)
373	Ciart	10090.ENSMUSP00000124943	Ciart	Circadian-associated transcriptional repressor; Transcriptional repressor which forms a negative regulatory component of the circadian clock and acts independently of the circadian transcriptional repressors: CRY1, CRY2 and BHLHE41. In a histone deacetylase-dependent manner represses the transcriptional activator activity of the CLOCK-ARNTL/BMAL1 heterodimer. Abrogates the interaction of ARNTL/BM…
374	Ciita	10090.ENSMUSP00000023147	Ciita	MHC class II transactivator; Essential for transcriptional activity of the HLA class II promoter; activation is via the proximal promoter. No DNA binding of in vitro translated CIITA was detected. May act in a coactivator-like fashion through protein-protein interactions by contacting factors binding to the proximal MHC class II promoter, to elements of the transcription machinery, or both. Alter…
375	Cip2a	10090.ENSMUSP00000113075	Kiaa1524	Protein CIP2A; Promotes anchorage-independent cell growth and tumor formation
376	Ckap2	10090.ENSMUSP00000039518	Ckap2	Cytoskeleton-associated protein 2; Possesses microtubule stabilizing properties. Involved in regulating aneuploidy, cell cycling, and cell death in a p53- dependent manner; Belongs to the CKAP2 family
377	Ckap2l	10090.ENSMUSP00000056145	Ckap2l	Cytoskeleton-associated protein 2-like; Microtubule-associated protein required for mitotic spindle formation and cell-cycle progression in neural progenitor cells
378	Ckap4	10090.ENSMUSP00000050336	Ckap4	Cytoskeleton-associated protein 4; High-affinity epithelial cell surface receptor for APF
379	Ckb	10090.ENSMUSP00000001304	Ckb	Creatine kinase B-type; Reversibly catalyzes the transfer of phosphate between ATP and various phosphogens (e.g. creatine phosphate). Creatine kinase isoenzymes play a central role in energy transduction in tissues with large, fluctuating energy demands, such as skeletal muscle, heart, brain and spermatozoa; Belongs to the ATP:guanido phosphotransferase family
380	Cklf	10090.ENSMUSP00000034342	Cklf	Chemokine-like factor; May play an important role in inflammation and regeneration of skeletal muscle
381	Cks1b	10090.ENSMUSP00000029679	Cks1b	Cyclin-dependent kinases regulatory subunit 1; Binds to the catalytic subunit of the cyclin dependent kinases and is essential for their biological function
382	Clca3a1	10090.ENSMUSP00000054526	Clca1	Calcium-activated chloride channel regulator 3A-1; Plays a role in modulating chloride current across the plasma membrane in a calcium-dependent manner
383	Clcf1	10090.ENSMUSP00000045562	Clcf1	Cardiotrophin-like cytokine factor 1; Cytokine with B-cell stimulating capability. Binds to and activates the ILST/gp130 receptor
384	Cldn13	10090.ENSMUSP00000008987	Cldn13	Claudin-13; Plays a major role in tight junction-specific obliteration of the intercellular space, through calcium- independent cell-adhesion activity
385	Clec12a	10090.ENSMUSP00000063627	Clec12a	C-type lectin domain family 12 member A; Cell surface receptor that modulates signaling cascades and mediates tyrosine phosphorylation of target MAP kinases
386	Clec1a	10090.ENSMUSP00000047065	Clec1a	C-type lectin domain family 1, member a
387	Clec1b	10090.ENSMUSP00000032262	Clec1b	C-type lectin domain family 1 member B; C-type lectin-like receptor that functions as a platelet receptor for the lymphatic endothelial marker, PDPN. After ligand activation, signals via sequential activation of SRC and SYK tyrosine kinases leading to activation of PLCG2
388	Clec2i	10090.ENSMUSP00000123804	Clec2i	C-type lectin domain family 2 member I; Inhibits osteoclast formation. Receptor for KLRB1F. Enhances T-cell activation. Plays a role in splenocyte activation, T-cell responses and IL-2 production
389	Clec4a1	10090.ENSMUSP00000062441	Clec4a1	C-type lectin domain family 4, member a1
390	Clec4a2	10090.ENSMUSP00000032248	Clec4a2	C-type lectin domain family 4 member A; May be involved in regulating immune reactivity. May play a role in modulating dendritic cells (DC) differentiation and/or maturation (By similarity). May be involved in the inhibition of B-cell-receptor-mediated calcium mobilization and protein tyrosine phosphorylation
391	Clec4a3	10090.ENSMUSP00000085816	Clec4a3	C-type lectin domain family 4, member a3
392	Clec4e	10090.ENSMUSP00000032239	Clec4e	C-type lectin domain family 4 member E; C-type lectin that functions as cell-surface receptor for a wide variety of ligands such as damaged cells, fungi and mycobacteria. Plays a role in the recognition of pathogenic fungi, such as Candida albicans. The detection of mycobacteria is via trehalose 6,6'-dimycolate (TDM), a cell wall glycolipid. Specifically recognizes alpha-mannose residues on patho…
393	Clec4n	10090.ENSMUSP00000024118	Clec4n	C-type lectin domain family 6 member A; Binds high-mannose carbohydrates in a Ca(2+)-dependent manner. Functional receptor for alpha-mannans on C.albicans hypheas. Plays an important role in the host defense against C.albicans infection by inducing TH17 cell differentiation. Recognizes also, in a mannose-dependent manner, allergens from house dust mite and fungi, by promoting cysteinyl leukotrien…
394	Clec5a	10090.ENSMUSP00000121848	Clec5a	C-type lectin domain family 5 member A; Functions as a positive regulator of osteoclastogenesis. Cell surface receptor that signals via TYROBP. Regulates inflammatory responses. Acts as a key regulator of synovial injury and bone erosion during autoimmune joint inflammation. Critical macrophage receptor for dengue virus serotypes 1-4. The binding of dengue virus to CLEC5A triggers signaling throu…
395	Clec7a	10090.ENSMUSP00000107707	Clec7a	C-type lectin domain family 7 member A; Lectin that functions as pattern receptor specific for beta-1,3-linked and beta-1,6-linked glucans, such as cell wall constituents from pathogenic bacteria and fungi. Necessary for the TLR2-mediated inflammatory response and for TLR2-mediated activation of NF-kappa-B. Enhances cytokine production in macrophages and dendritic cells. Mediates production of re…
396	Clec9a	10090.ENSMUSP00000085394	Clec9a	C-type lectin domain family 9 member A; Functions as an endocytic receptor on a small subset of myeloid cells specialized for the uptake and processing of material from dead cells. Recognizes filamentous form of actin in association with particular actin-binding domains of cytoskeletal proteins, including spectrin, exposed when cell membranes are damaged, and mediate the cross-presentation of dea…
397	Clic1	10090.ENSMUSP00000007257	Clic1	Chloride intracellular channel protein 1; Can insert into membranes and form chloride ion channels. Channel activity depends on the pH. Membrane insertion seems to be redox-regulated and may occur only under oxydizing conditions (By similarity)
398	Clip2	10090.ENSMUSP00000098212	Clip2	CAP-Gly domain-containing linker protein 2; Seems to link microtubules to dendritic lamellar body (DLB), a membranous organelle predominantly present in bulbous dendritic appendages of neurons linked by dendrodendritic gap junctions. May operate in the control of brain-specific organelle translocations (By similarity)
399	Cln6	10090.ENSMUSP00000034776	Cln6	Ceroid-lipofuscinosis, neuronal 6
400	Clspn	10090.ENSMUSP00000045344	Clspn	Claspin; Required for checkpoint mediated cell cycle arrest in response to inhibition of DNA replication or to DNA damage induced by both ionizing and UV irradiation. Adapter protein which binds to BRCA1 and the checkpoint kinase CHEK1 and facilitates the ATR- dependent phosphorylation of both proteins. Can also bind specifically to branched DNA structures and may associate with S- phase chromati…
401	Cmbl	10090.ENSMUSP00000070314	Cmbl	Carboxymethylenebutenolidase homolog; Cysteine hydrolase
402	Cmklr1	10090.ENSMUSP00000036316	Cmklr1	Chemokine-like receptor 1; Receptor for the chemoattractant adipokine chemerin/RARRES2 and for the omega-3 fatty acid derived molecule resolvin E1. Interaction with RARRES2 induces activation of intracellular signaling molecules, such as SKY, MAPK1/3 (ERK1/2), MAPK14/P38MAPK and PI3K leading to multifunctional effects, like reduction of immune responses, enhancing of adipogenesis and angionesis. …
403	Cmtm3	10090.ENSMUSP00000034343	Cmtm3	CKLF-like MARVEL transmembrane domain containing 3
404	Cmtm7	10090.ENSMUSP00000035009	Cmtm7	CKLF-like MARVEL transmembrane domain containing 7; Belongs to the chemokine-like factor family
405	Cndp2	10090.ENSMUSP00000128696	Cndp2	Cytosolic non-specific dipeptidase; Hydrolyzes a variety of dipeptides including L-carnosine but has a strong preference for Cys-Gly. Catalyzes the production of N-lactoyl-amino acids from lactate and amino acids by reverse proteolysis
406	Cnn2	10090.ENSMUSP00000004784	Cnn2	Calponin-2; Thin filament-associated protein that is implicated in the regulation and modulation of smooth muscle contraction. It is capable of binding to actin, calmodulin, troponin C and tropomyosin. The interaction of calponin with actin inhibits the actomyosin Mg-ATPase activity
407	Col13a1	10090.ENSMUSP00000101094	Col13a1	Collagen alpha-1(XIII) chain; Involved in cell-matrix and cell-cell adhesion interactions that are required for normal development. May participate in the linkage between muscle fiber and basement membrane. May play a role in endochondral ossification of bone and branching morphogenesis of lung. Binds heparin. At neuromuscular junctions, may play a role in acetylcholine receptor clustering
408	Col1a1	10090.ENSMUSP00000001547	Col1a1	Collagen alpha-1(I) chain; Type I collagen is a member of group I collagen (fibrillar forming collagen); Belongs to the fibrillar collagen family
409	Col1a2	10090.ENSMUSP00000031668	Col1a2	Collagen alpha-2(I) chain; Type I collagen is a member of group I collagen (fibrillar forming collagen); Belongs to the fibrillar collagen family
410	Col3a1	10090.ENSMUSP00000085192	Col3a1	Collagen alpha-1(III) chain; Collagen type III occurs in most soft connective tissues along with type I collagen. Involved in regulation of cortical development. Is the major ligand of ADGRG1 in the developing brain and binding to ADGRG1 inhibits neuronal migration and activates the RhoA pathway by coupling ADGRG1 to GNA13 and possibly GNA12
411	Col4a1	10090.ENSMUSP00000033898	Col4a1	Collagen alpha-1(IV) chain; Type IV collagen is the major structural component of glomerular basement membranes (GBM), forming a 'chicken-wire' meshwork together with laminins, proteoglycans and entactin/nidogen
412	Col5a2	10090.ENSMUSP00000083620	Col5a2	Collagen alpha-2(V) chain; Type V collagen is a member of group I collagen (fibrillar forming collagen). It is a minor connective tissue component of nearly ubiquitous distribution. Type V collagen binds to DNA, heparan sulfate, thrombospondin, heparin, and insulin. Type V collagen is a key determinant in the assembly of tissue- specific matrices
413	Col6a2	10090.ENSMUSP00000001181	Col6a2	Collagen alpha-2(VI) chain; Collagen VI acts as a cell-binding protein
414	Col6a3	10090.ENSMUSP00000057131	Col6a3	Collagen, type VI, alpha 3
415	Col6a5	10090.ENSMUSP00000139398	Col6a5	Collagen alpha-5(VI) chain; Collagen VI acts as a cell-binding protein
416	Coq8a	10090.ENSMUSP00000027766	Adck3	Atypical kinase COQ8A, mitochondrial; Atypical kinase involved in the biosynthesis of coenzyme Q, also named ubiquinone, an essential lipid-soluble electron transporter for aerobic cellular respiration. Its substrate specificity is unclear: does not show any protein kinase activity. Probably acts as a small molecule kinase, possibly a lipid kinase that phosphorylates a prenyl lipid in the ubiquin…
417	Coro1a	10090.ENSMUSP00000032949	Coro1a	Coronin-1A; May be a crucial component of the cytoskeleton of highly motile cells, functioning both in the invagination of large pieces of plasma membrane, as well as in forming protrusions of the plasma membrane involved in cell locomotion. In mycobacteria- infected cells, its retention on the phagosomal membrane prevents fusion between phagosomes and lysosomes
418	Coro2a	10090.ENSMUSP00000103385	Coro2a	Coronin-2A; Coronin, actin binding protein 2A
419	Cotl1	10090.ENSMUSP00000034285	Cotl1	Coactosin-like protein; Binds to F-actin in a calcium-independent manner. Has no direct effect on actin depolymerization. Acts as a chaperone for ALOX5 (5LO), influencing both its stability and activity in leukotrienes synthesis (By similarity)
420	Cox6b2	10090.ENSMUSP00000064988	Cox6b2	Cytochrome c oxidase subunit 6B2; This protein is one of the nuclear-coded polypeptide chains of cytochrome c oxidase, the terminal oxidase in mitochondrial electron transport. This protein may be one of the heme-binding subunits of the oxidase (By similarity)
421	Cpne2	10090.ENSMUSP00000045755	Cpne2	Copine-2; Calcium-dependent phospholipid-binding protein that plays a role in calcium-mediated intracellular processes. Exhibits calcium-dependent cell membrane binding properties
422	Cpxm1	10090.ENSMUSP00000028897	Cpxm1	Probable carboxypeptidase X1; May be involved in cell-cell interactions. No carboxypeptidase activity was found yet
423	Creb3l1	10090.ENSMUSP00000028663	Creb3l1	Cyclic AMP-responsive element-binding protein 3-like protein 1; Transcription factor involved in unfolded protein response (UPR). Binds the DNA consensus sequence 5'-GTGXGCXGC-3' (By similarity). In the absence of endoplasmic reticulum (ER) stress, inserted into ER membranes, with N-terminal DNA-binding and transcription activation domains oriented toward the cytosolic face of the membrane. In re…
424	Creb5	10090.ENSMUSP00000038532	Creb5	Cyclic AMP-responsive element-binding protein 5; Binds to the cAMP response element and activates transcription; Belongs to the bZIP family
425	Crip1	10090.ENSMUSP00000006523	Crip1	Cysteine-rich protein 1; Seems to have a role in zinc absorption and may function as an intracellular zinc transport protein
426	Crispld2	10090.ENSMUSP00000122962	Crispld2	Cysteine-rich secretory protein LCCL domain-containing 2; Promotes matrix assembly
427	Crlf2	10090.ENSMUSP00000036326	Crlf2	Cytokine receptor-like factor 2; Receptor for thymic stromal lymphopoietin (TSLP). Forms a functional complex with TSLP and IL7R which is capable of stimulating cell proliferation through activation of STAT3 and STAT5. Also activates JAK2. Implicated in the development of the hematopoietic system
428	Csf1	10090.ENSMUSP00000014743	Csf1	Macrophage colony-stimulating factor 1; Cytokine that plays an essential role in the regulation of survival, proliferation and differentiation of hematopoietic precursor cells, especially mononuclear phagocytes, such as macrophages and monocytes. Promotes the release of proinflammatory chemokines, and thereby plays an important role in innate immunity and in inflammatory processes. Plays an impor…
429	Csf1r	10090.ENSMUSP00000025523	Csf1r	Macrophage colony-stimulating factor 1 receptor; Tyrosine-protein kinase that acts as cell-surface receptor for CSF1 and IL34 and plays an essential role in the regulation of survival, proliferation and differentiation of hematopoietic precursor cells, especially mononuclear phagocytes, such as macrophages and monocytes. Promotes the release of proinflammatory chemokines in response to IL34 and C…
[truncated: 1,343 more rows]

## Sheet: Enrichments in Fig8
KEGG enrichments shown in Fig8A
#term ID	term description	observed gene count	background gene count	strength	false discovery rate	matching proteins in your network (IDs)	matching proteins in your network (labels)
[truncated: 15 more rows]

## Sheet: Donovani specific spleen
#node1	node2	node1_string_internal_id	node2_string_internal_id	node1_external_id	node2_external_id	neighborhood_on_chromosome	gene_fusion	phylogenetic_cooccurrence	homology	coexpression	experimentally_determined_interaction	database_annotated	automated_textmining	combined_score
[truncated: 396 more rows]

[truncated: 3 more sheets: Infantum specific spleen, Common spleen, Common liver]
